# Supplementary material for: De Novo Transcriptome Assembly, Gene Annotations, and Characterization of Functional Profiling Reveal Key Genes for Lead Alleviation in the Pb Hyperaccumulator Greek Mustard (Hirschfeldia incana L.)
Source: Curr Issues Mol Biol. 2022 Oct 4;44(10):4658–75. doi: 10.3390/cimb44100318 (PMC9600276; doi:10.3390/cimb44100318)
Supplement: Supplementary file 1 [file cimb-44-00318-s001.zip]

Archive with 8 entries (7 files):
- Supplementary data/supplementary files/
- Supplementary data/supplementary files/HiInc_transcripts_v1.0.fa
- Supplementary data/supplementary files/Table S1 (data summary).xlsx
- Supplementary data/supplementary files/Table S2 (BlastX results).xlsx
- Supplementary data/supplementary files/Table S3 (Total transcript annotations).xlsx
- Supplementary data/supplementary files/Table S4 (gene expressions normal methods).xlsx
- Supplementary data/supplementary files/Table S4 (gene expressions restricted method ).xlsx
- Supplementary data/supplementary files/Table S5.xlsx
