# Supplementary material for: De Novo Transcriptome Assembly, Gene Annotations, and Characterization of Functional Profiling Reveal Key Genes for Lead Alleviation in the Pb Hyperaccumulator Greek Mustard (Hirschfeldia incana L.)
Source: Curr Issues Mol Biol. 2022 Oct 4;44(10):4658–75. doi: 10.3390/cimb44100318 (PMC9600276; doi:10.3390/cimb44100318)
Supplement: Supplementary file 1 [file cimb-44-00318-s001.zip › Supplementary data/supplementary files/HiInc_transcripts_v1.0.fa]

>HiInc_DN28_c0_g1_i4 len=1136 
CAAAATAGAATGAATGTTACACCACAAGACATTTGCTTTGCTAAGATTAACAAAGAAAAAAAAGAAACATCTACAACATCTCCAGTGTAGCCAAAGCCAAGACTTACAATACAAAAGAAAAATCGGATTTCTTCATGATGATGCATAGTTGATTGCAGTATTCATCATCTCTATCCACAGATTAGTATCAGCTACACGTCTCTCTCACTTATTATGATACATTACCTTCCAGTCGTGGAAACAAGTTATTTCTCTGCAGCACTCTAACTCTTCCATCTAGCTTGTACTTTCTTCTTTGACAAAGCTTTTTAGCTTCCCATCTTTCTGAGCATATTTTCTCTTTGCTTGAATATGATGCACAAAAGCAGCCACAATGTCGTGGAGTTTCGGCGGAGGCCTGTTCGTTGAAGAAACGTTATGACCAGCCTCTTTCAAAGCCCGAGCAACATCCTTCTGCGCTTTCTGGAAATGTGTATTACACAAGGCAGGAAGGGTCGACGCAAGTGTTGGCTTCGGACACGTTATTGCTTTCGACTGAGCTTTTTTATTGACGAAGGTGCAAGAAGTGTAAAGCTTCTGCCTTTTATCCGACAGGATATGAAGCTGACAGTAATTCGTCAATGGCATAGCCTTTGACTTGCTTCCATTACCACAAGCCACACAGTTTCCTTTCAGAATCGAATCACTCTTAACGCCGTTATTGTTGTTGTCGTTGTCTCCGCTACCTTCAACGGCGATTTCATCCCCATCAATCCTACGTCTCTTGTTCTGGTTATCTTCTTTGAAAGGACTAACACCGTGCTTCCAGTAATACTCTCTGTGTTGGGCCTTGAGATCCTCCATTAAAGCCCAGTAATGGTCTCTGTAGCATTTAGCCAGCTGCTTCAGGTTGTGCGATCGTCGTCGGAGGAGCTCCGGGCGTGTTAGGTGTGTGGAGAGGCCGAGGATTTGGTCCTCCGGCGACATCGTAATCGGTGAGAGGCTTGTGCTAGGGTTTCGAAATTGGGATTCTTCGGCAACAGAAGCTTTCGTGGAGATGGTGAACGGGTGCCTTGGAGGTTTTGACGAAGAGGGGTTTTGCTTCGATGTAGAAGCCATTCTCACGGCGATGAGAGAGAAAGTCTTGAGGAGGTGAG
>HiInc_DN28_c0_g1_i12 len=1169 
CAAAATAGAATGAATGTTACACCACAAGACATTTGCTTTGCTAAGATTAACAAAGAAAAAAAAGAAACATCTACAACATCTCCAGTGTAGCCAAAGCCAAGACTTACAATACAAAAGAAAAATCGGATTTCTTCATGATGATGCATAGTTGATTGCAGTATCTAATCTCTATCGACATATTAGGATCAGCTACATGTCCCTCTCTCTCTCACTTATATGATGATACATTACCTTCCAGTCGTGGAAACAAGTTATTTCTCTGCACACTAAACTCTCCTCCATTTAGCTTGTACTTTCTTCTTTGACTGAGGTTTTTAGCTTCCCATCTTTCTGAGCATATTTTCTCTTTGCTTGAATATGATGCACAAAAGCAGCCACAATGTCGTGGAGTTTCGGCGGAGGCCTGTTCGTTGAAGAAACGTTATGACCAGCCTCTTTCAAAGCCCGAGCAACATCCTTCTGCGCTTTCTGGAAATGTGTATTACACAAGGCAGGAAGGGTCGACGCAAGTGTTGGCTTCGGACACGTTATTGCTTTCGACTGAGCTTTTTTATTGACGAAGGTGCAAGAAGTGTAAAGCTTCTGCCTTTTATCCGACAGGATATGAAGCTGACAGTAATTCGTCAACGGCATGGCCTTTGACTTGGACCCATTACCACAAGCCACACAGTAGTTTCCTTTCAGACTCTGATCACCACTACTCTCAACGCCACCATTGTTATTGTTATTGTCTCCGCTACCTTCAACGGCGGTAGCAACTTCATCCCCAGCATCAACCTTACGTCTCTTGTTCTGGTGGTGATGATTGTCTTCTTTGAAAGGACTCACACCATACTTCCAGTAATACTCTCTGTGTTGGGCCTTGAGATCCTCCATTAAAGCCCAGTAATGGTCTCTGTAGCATTTAGCCAGCTGCTTCAGGTTGTGCGATCGTCGTCGGAGGAGCTCCGGGCGTGTTAGGTGTGTGGAGAGGCCGAGGATTTGGTCCTCCGGCGACATCGTAATCGGTGAGAGGCTTGTGCTAGGGTTTCGAAATTGGGATTCTTCGGCAACAGAAGCTTTCGTGGAGATGGTGAACGGGTGCCTTGGAGGTTTTGACGAAGAGGGGTTTTGCTTCGATGTAGAAGCCATTCTCACGGCGATGAGAGAGAAAGTCTTGAGGAGGTGAG
>HiInc_DN28_c0_g2_i1 len=482 
GGGCATTATTTGTTAGTTCTCTTTACGCCACAGGACTCAAAAGACTCAAGACCGGCACTCTATATATGCAAAAGATTTAAGCAACCAGACAGACACCTTATCACCAGTATGAATCCAAAGTATATTTGTATCTTTAGATTTCTCTTCGCAAGTCAAAGTTAAGGTCTCAAAGACCAGATTTTCAAGTCTTAACTAAACTTTTGTGCGTCTATCTAGCTTGACCGGCGGGTGGCCACAAGAGGTTGTTTCCATGCTTTTGCATAAGAGATCGCTTCACGTGCAGCTAATCTTCCATTCAACAATAGACAGGTGACTACCAGCTCATGTACAGTGCGGAGCAGAGTAACACCATGCCTTTCACTTCTGGATGACTTAGTGCAACAACTTTCTTCTGGGAATGCTAACGGCTTGACTCAGCTTATATTTTCTTCTTTTACTTCACTTTTAAGTTTACCCTCGCTCCGTGGATTCTTTCTTTTAGT
>HiInc_DN28_c1_g1_i4 len=699 
CTTTTGCGATTTCTGGAAGTGCACGTTACACAGTGCAGGTACGGTCGATGCAAGTGTAGGTTTTCCACAGAGTAATGGGCCTGCAGGAGCTCTTTTGATAACGTTGGTGCAACCAGTGTAAAGCTTCTGCTTGCTATCCTTGAGAATATGCAACTGACAGTACTTGGTGAGAGGCATCGCTTTCGCTTTGCACCCATACATACAGCTCCCGCAGCTACTATTCGCATACTGCTCAACCCTAACGCCGTCATTGTTATTACCTCCGTTATCTCCACTACCTTCAACGCCGGCGTCGTTAGTTTCTCCTCCTTCACCACCAATCCTCCGCCTCTTATTCGGCTGTTCCTCCTTGAACGGGCTGACTCCGTATCTCCAGTAGTACTCCCTGTGCTGCGCCTTGAGATCCTCCATCAGCGCCCAGTAATGGTCCCTGTAGCACTTGGCGAGCTGCTTGAGGTTGTGCGATCGGCGGCGGAGAAGCTCGGGGCGCGTGAGGTGGGTGGAGCGCGAGAGGAGTTGGTCCTCCGGTGACATCGTGATCGGTGGATTTGAGGCGTTTGAGTTAGGGTTAGGGTTTGGGATTCGGATTTGGGGTTCGGCTGAGGTGGGGGCCACGGAGGGGAGGGAAGAGGGAGGCCTTGGGGGTTTCATGGAGAAAGGGTTCTTGGAAGCTGACGCCATTGTTGGTCGCCGGAGAGG
>HiInc_DN3_c0_g1_i44 len=955 
GCCGTTCACAAATTTTATAGATCAACACAAGACGGGCCTCAAGCTAAAGGCAGAACATCAAACCAACATACATATATTTCCATACATTAATTGTTATAGAACAGTTCTATTTTCCGGGGACAAAGTTGGTGGCATAAGCCCAGGCATTGTTAGCGACAGGGTCCGCAACATGATCGAACAGATTCTCGATTGGTCCTTTACCAGTGACAATGGCTTGGACAAAGAAACCAAACATGGAGAACATGGCAAGCCGACCGTTCTTTAGCTCCTTCACTTTCAATTCCGAAAACGCCTCCGGATCCTCCGCTAAGTTCAACGGGTCAAACGCCCCACCGGGGTAAAGCGGGTCAAGCCCTTCACCAAGAGGTCCACCTCCGATTCTGTACCCTTCGATTAACCCCATCAGCACAACTTGAGAAGCCCAGATTGCTAATATGCTTTGCGCGTGGATCAAGTTAGGGTTTCCGAGGTAATCAAGCCCTCCTTCTGAGAAGATCTGAGATCCTGCCTTGAACCACACGGCTTCACCGAACTTAACTCCGTTTTTGGAGAGAATCTCTGGGAATGTGCAACCTAAAGCACCGAGCATTGCCCATCTGCTGTGGATTACTTCGAGCTCACGGTTCTTTGCAAAGGTTTCTGGGTCTGCGGAGAGACCGGCGGTGTCCCAACCGTAGTCTCCGGGGTATTCTCCGGTTAGGTATGATGGTGTGTTCTCTGAGAATGGTCCTAAGTACTTGGGACGGTCTGGTCCGTACCAGATGCTCTGAGGAGTAGACTTGACGGTACGGCGCATGACAACGCGGCCACCACCGTTGGCAGCTCCGACCTTGCGGAGGAGATCGTTGGAGGGCTTGAGGGCCGTTTGGCCAGCAAAAGAGGAGTGTTGGATAGCTGACATAGCCATTCTTTTTTTTTATTTTTTACTCCAAACAAGAATACAAATGAAAGAGAG
>HiInc_DN3_c0_g1_i32 len=423 
GTAAAGCGGGTCAAGACCTTCACCGAGAGGCCCACCACCGATTCTGTAACCCTCGATGAGGCCCATGAGCACAACTTGGCAAGCCCAGATGGCTAAGATGCTTTGCGCGTGGATCAAGTTAGGGTTTCCGAGGTAGTCGAGGCCTCCTTCCGAGAAGATCTGGGATCCTGCCTTGAACCACACGGCTTCTCCGAATTTGACTCCGTTCTTGGAGAGGATCTCGGGGAACGTGCAGCCTAAGGCTCCCAACATCGCCCATCTGCTGTGGATGACTTCGAGCTCACGGTTCTTAGCGAATGTCTCTGGGTCAGCGGAAAGCCCGGCGGTGTCCCAGCCGTAGTCTCCGGGGTACTCTCCGGTTAGGTAGGATGGTGTGTTCTCGGAGAACGGTCCCAAGTACTTGGGACGGTCTGGTCCGTACCA
>HiInc_DN8_c0_g1_i19 len=1742 
ATAACATTAAAGTATCTCTATATTGTATCATGATGGCTGATGCCAAAAAAAAACATATAGCTATACAATGAAGGAAAAAGTACTTTTCGAAATCATATTTTTCGTTCTCAAAAAGAACTGCATTAATCTTAGTTCAATCTAAAGCTTGTGGAGGGCAATCTTCAACCAATTTTGCATCTGCACAAGAATAACCTCCCTGAATCTACCTTTGTTCAGACTCTTCACATCAACTTCTACTGAAAATATTGCACAAACTGGTCTGTGATTTGAAAACCAAAATTCTCTTGGAGTATAAGAAAGTTCTATTCGTTTTCCTCTCCATGGAATCTGCTCACACCTGAAAACATCCCCGATTTAAGAAACAGAGATTTCTAAGAATCCATACGCACCACAAAACGCGTTTCTAGAGTTTTGGATAGTACCAGCATGAGTACATAGTTTTGGACAGTACCACTAAAACACGTTTCTTAGTGGCTTCTCCGACTTAAGAAGCATCTGAGTATAAATGAAAACAAAATATCTAAAATCTTATAACCCCTGACTAACTAACTATGCAATAGGAAAATAGAAGAAGAAACAGGGTCCCAAACTCCCAATCATATTCTTCCCCTACTTTGCTAGATTTGAAAATTCTAAAATCAATTATTTTCTCATAACAGTACCAAGCAACTTCATAAGAAGCTAATGAATCAATGTAGACAAAGCTATACCACTACCGATAGTACCTGAATTTGCAGGACAGTTTCAAAACAGGAAAGAGAACATGAGAGGACATGAATGAGAACGGGATTGTTAGAGATGATTCGTTTATGCCATCAGAATCATTATCTTCTTTCTAGTATGGTACAAAAAAATCAACTGGAAATATTCATATTTGCAACAGCTCAATATGAACAATTACAGGGATGATAACTGTATAAGAAAATCAGAAGAAATTAATTAAATTATAAATATTAGACATTAGATTATAGAGATACCTTACTCTAGCAACTTCAATTTTCTGGTGTGGACTGATCTTCCTACCTACACAAAGTTAATCTTTATTGGTCAAGCCATCTGTAATAGACTTCTCAGATCACTGTTTCCAAGCTAAGATATATATCAAGATGATGTCGATATAACAACAAACATGATGATGCATCCAGGAAAAAGATAATCAAATCTCAATGAAAGCCGACTTAAGAAACTGGTGTAGCATGCATCTCCCTCGGGTGCCAACTCTATAAACTTACGTGATGAATGTCTAACCTCACACAGAAGTGCATTTTCTTCATGGGATCGTAGTCATAAGGTATATGTACACCATACGTTCATATCTACCGAGCTGACTAACCGCATCAATCAATGAACACCTTACACCTTGTTAAGTTTCAGTGTCCAAAAGCATGTGATGTTAAATGTTACTCGAACTGCCATGAGTTTCTCACTTTGAGCTCCTCAGATGAAACCACCAGATGACTTTGGATATCTGTTATCTCTAGCCTTAGGAACATACCCCAAGATGGGAACAGACGTGAAGGTACTCGATGAATACGATCCCAATCAAATCACAGCAAATCAGCGATCCAATAATTTGAGATAATCTGAAGAGCACTGAGAGCGTCTGCCATGGCGAGATTGGTCTTGTTGGCTAAGATTTTGTTCCTCTTGCAAAATCGGAGGAAGACATCTCTGAAGAATCTTTTGACGCTTGATAAAGCAGATGAACGGACAGTAGTTCTGAAGGAAACAGAGAGGTCGAC
>HiInc_DN8_c0_g1_i10 len=1135 
ATAACATTAAAGTATCTCTATATTGTATCATGATGGCTGATGCCAAAAAAAAACATATAGCTATACAATGAAGGAAAAAGTACTTTTCGAAATCATATTTTTCGTTCTCAAAAAGAACTGCATTAATCTTAGTTCAATCTAAAGCTTGTGGAGGGCAATCTTCAACCAATTTTGCATCTGCACAAGAATAACCTCCCTGAATCTACCTTTGTTCAGACTCTTCACATCAACCTCTACTGCAAAGATTGCACACACTGGTCTATGATCTGAAAACCGTGACTCTCCTCGTATGTAAGAAAGCTGTTCTATTCCTTCTCCCCTCCATAGAATCCTATCACACCAAGCAGGAGTACGTCGTTTTTTCTTGGACTTGGTGGTTTCTCCGGCGTAAGCATCTGAGTTTTGAGTGTATTTATACGTTGGTGCAAAGAAGATTTGACCTTCTTGAAATCCAGAGAAGACTCTTCCTGCTCCTCTTTCCATGTTGAGCTGGTCTTTCTCAAGAAGAGTATCCCAATCATTGTCTTCTAGTAACACTCTTGTCTCTTCATAGGTTAAAGCAACTCTGTAATTCAAATCTCCAAGCCAAAGCACTCGGTCATGATCAACGATTCTTTCTGGTGCGCGACAACTAGGGCTTTTGGTGAGTTTAGGGAACTGAGTATGCTTCAGAATCTCAGCTACATCTGCGTTTCTTCTCATCTCATCACCTTCTTTCTCACCAGATGCCAAATGGCTACACACAAAGCAAAAGCTTGTTTGATGCAGTGACATGCTTATAGCTATACATCCCTTGTTTCCCAAGCGACCCATGATTCCTCTTCCAACAGAATCAAGTCTAAGATGAGATATATGTGGAATCAACTCTTTTCTAGCCCACACAGACAAAAACAAACCAACCATCTGTTTACTAGCAATCAATCTGTAACTCATCTGTCCAGGCATCATCATCGTCGTCGCCGCGGGAACAACATCATCAAACAAGAAATTCTCATGAACCCTAAAATTCTCAGCCTCCACATTGTTATCCGCAATAGGATCACTATATCTTTTTGATCTCCTACCTTCCCAACCAACCGAAGTAGTAGTATCGCTAACCACCGGACAATTACAAGTCTTCAAAAGACTCGAGTCG
>HiInc_DN8_c0_g1_i31 len=1415 
ATTACATTACAGTGTGTATATATATCATGATGGCTGATGCCAAAAGAAAACATATATACAATGAAGGAAAAAAAGTACTTTTCCACATCATATATTTTGTTTTCAAAAAGAACTGTAATAATATTAGTTAAAACTATGCTTTTGAGGACGGAAATCTTCAACCAATCTTGCAGCTGCACAACAACAACCTTCCTGAGTCCACCTTTGTTCAGACTCTTCACATCAACTTCTATTGCAAATTCACAAATCGCTATGTGATCTGAAAAGGAAGTTCTATTCGTTCTCCTCTCCATAGAATCCACTCTCACCAGCATGAGTACATAGTTTTTTCTTAGACTTAGTGGCTTCTCCAACGTAAGCATCTTGACTTTGCAGGACTACTTTCAAAACAGAAAAAGAACGTGTTAGGGCATGAATGAGCACGGGATTGTTGCAGATGATCGTTTACGCCATCAGAACCATTATTTTATTTCCATTATTGAACCAAAAAAACAACTGGAAATATTCTCATTTGAAACGGATCAATTTCATCAATTATAGGGATGATAACTCTACAGGTAAATTAGAAGAAATTAATTTTATTATAATATTAGACATTCGATTATAGAGATACCTTAGTCTCTAGCAACTTTAAATTTCTGGTGTTGACTGATCTTCCTACTTACCCAAAGTAAACCTTATTGGTCGAGCCATCTCATACCGAAGTGCATTTTCTTCAGGGGATCGTAGTCGTAAGGTATATGTACACCATCGGCAAAACCAAAAACTCATGTTAGGCGTTAAAATAAAATCCAGAAATACATCAAGTTAAACCAAACCTTCTTCTACACTGCATTGTGCTTTTCGCAGTGAACTTAGAAGCAATGTTCGCACAACTGAAATCAATGCAAGGGTCAAAGCCCTCTTTTTTTCTAGCAAAAAAAAAATCTTTAAGGAAGCAAGAGATGTTAATTAAATTTTCAGGAACAAAGAGAAGAAGAAAGCTTACAGACGTTCATATCTACCGAGCTGACTAACCGCATCAATCAATGAACACCTTACACCTTGTTAAGTTTCAGTGTCCAAAGCATGTGATGTTAAATGTTACTCGAACTGCCATGAGTTTCTCACTTTGAGCTCCTCAGATGAAACCACCAGATGACTTTGGATATCTGTTATCTCTAGCCTTAGGAACATACCCCAAGATGGGAACAGACGTGGAGGTACACGATGAATATAATAATCTGAAGAGAACTGAGAGCGTCTGCCATGGCGAGATTGGTCTTGTTGGCTAAGATTTTGTTTTTTTTTTTGTAACTGTTGGCTAAGATTTTGTTCCTCTTGCAAAATCGGAGGAAGACATCTCTGAAGAATCTTTTGACGCTTGATAAAGCAGATGAACGGACAGTAGTTCTGAAGGAAACAGAGAGGTCGAC
>HiInc_DN8_c0_g1_i3 len=2235 
ATAACATTAAAGTATCTCTATATTGTATCATGATGGCTGATGCCAAAAAAAAACATATAGCTATACAATGAAGGAAAAAGTACTTTTCGAAATCATATTTTTCGTTCTCAAAAAGAACTGCATTAATCTTAGTTCAATCTAAAGCTTGTGGAGGGCAATCTTCAACCAATTTTGCATCTGCACAAGAATAACCTCCCTGAATCTACCTTTGTTCAGACTCTTCACATCAACTTCTACTGAAAATATTGCACAAACTGGTCTGTGATTTGAAAACCAAAATTCTCTTGGAGTATAAGAAAGTTCTATTCGTTTTCCTCTCCATGGAATCTGCTCACACCTGAAAACATCCCCGATTTAAGAAACAGAGATTTCTAAGAATCCATACGCACCACAAAACGCGTTTCTAGAGTTTTGGATAGTACCAGCATGAGTACATAGTTTTGGACAGTACCACTAAAACACGTTTCTTAGTGGCTTCTCCGACTTAAGAAGCATCTGAGTATAAATGAAAACAAAATATCTAAAATCTTATAACCCCTGACTAACTAACTATGCAATAGGAAAATAGAAGAAGAAACAGGGTCCCAAACTCCCAATCATATTCTTCCCCTACTTTGCTAGATTTGAAAATTCTAAAATCAATTATTTTCTCATAACAGTACCAAGCAACTTCATAAGAAGCTAATGAATCAATGTAGACAAAGCTATACCACTACCGATAGTACCTGAATTTGCAGGACAGTTTCAAAACAGGAAAGAGAACATGAGAGGACATGAATGAGAACGGGATTGTTAGAGATGATTCGTTTATGCCATCAGAATCATTATCTTCTTTCTAGTATGGTACAAAAAAATCAACTGGAAATATTCATATTTGCAACAGCTCAATATGAACAATTACAGGGATGATAACTGTATAAGAAAATCAGAAGAAATTAATTAAATTATAAATATTAGACATTAGATTATAGAGATACCTTACTCTAGCAACTTCAATTTTCTGGTGTGGACTGATCTTCCTACCTACACAAAGTTAATCTTTATTGGTCAAGCCATCTGTAATAGACTTCTCAGATCACTGTTTCCAAGCTAAGATATATATCAAGATGATGTCGATATAACAACAAACATGATGATGCATCCAGGAAAAAGATAATCAAATCTCAATGAAAGCCGACTTAAGAAACTGGTGTAGCATGCATCTCCCTCGGGTGCCAACTCTATAAACTTACGTGATGAATGTCTAACCTCACACAGAAGTGCATCTTGTTCAGGGGATCATAGTCGTAAGGTATATGTACACTATCTGCAAAAATAAAAACCTCATGTTAGACGTTAAAATAAAACCCACAAATATATCATTTTAACCAAAACTTCTTCTACACTGCCTCGTGCTTTTCGCAGTGAACTTAGAAGCAATGTTGGCACAACTGAAATCAATGTAAGGATCAAAGCCTTCTCCTTTTTTCCAACAAATCTTGTTTTCATCTAAATCTGTATATGCGGCCACAAAGCATTTCTTTGACCAACTTAGCTCACCAGAGTCAGAGTCTTGATCACCACTCTGAGTTGCAAATTGACCATTCGGGGTCTAATCTCCATCCAGTGATGGTCTACACTCCCCATTAGACATATATCTTTTTGTTTGTCGGGGACCTTTCTCTGTTCAGTTCTGCTCACCATGAAACACAAAGAAGCGATCCAGGGACTTATGACAGACTATCCAGGATCTCCTCATGACACATATGGGAACATATCCATCACAGGACCAACAGTCTTTGATTTTTATTCTCCTTTACCATCGCTATCTCGAGATCCATCAGCTACACGATGTTCACATCTGCCGAGCTGATTAACCGCAACGAACGAATGCCTCGTTAAGTTTTAGGCTTGTGTTACTCACACTGAGCTCCTCCTTCGATGATTTTGGATATATGTTATCTCTTGCCTTGGAACATACCCAAAATGGTATCGATATCTCTTTCAAATCATTTGCGCTGAGAACATCAAATCATATGCGATGATTAATTAACATACTGTAACCCTGTGAACAATACAGAAAACATATGTGATAAAGAAACTGAATCTCTGAGTTCGACATTAGCCATGACCGTTGTTTTTTATCGGCGGCAGCAGTTGACAAAAGAACAGGGCTATTACATATGTTAATGGCTGAACTGAAAGAAGGTGAAGAAACGATTCATCATCGCCGATTGAATTGTCAGGTTCTCTTTT
>HiInc_DN8_c0_g1_i33 len=1575 
ATTACATTACAGTGTGTATATATATCATGATGGCTGATGCCAAAAGAAAACATATATACAATGAAGGAAAAAAAGTACTTTTCCACATCATATATTTTGTTTTCAAAAAGAACTGTAATAATATTAGTTAAAACTATGCTTTTGAGGACGGAAATCTTCAACCAATCTTGCAGCTGCACAACAACAACCTTCCTGAGTCCACCTTTGTTCAGACTCTTCACATCAACTTCTATTGCAAATTCACAAATCGCTATGTGATCTGAAAAGGAAGTTCTATTCGTTCTCCTCTCCATAGAATCCACTCTCACCAGCATGAGTACATAGTTTTTTCTTAGACTTAGTGGCTTCTCCAACGTAAGCATCTGAGTAAAAATGAAAACAAAATATCTAGTCTTATAACCCCCTAACTAATTATGTAACAGGAAAAGAAAGAGGATACATGGTCCTAATCACATTATTTCCGCTACTTTGCTAGATTTTAAATTTCTAAGATCAATTATTTTCTCATAACAGTTCCAAGCAACTTTATAAGAAGCTAATGAATCAGTGTAGACTAAGAACTGCAGCACAATATAAGAGAACATGTTTTCCAAAGATTTTTCAAAGCTATACCACTACTGATATTACCTTGACTTTGCAGGACTACTTTCAAAACAGAAAAAGAACGTGTTAGGGCATGAATGAGCACGGGATTGTTGCAGATGATCGTTTACGCCATCAGAACCATTATTTTATTTCCATTATTGAACCAAAAAAACAACTGGAAATATTCTCATTTGAAACGGATCAATTTCATCAATTATAGGGATGATAACTCTACAGGTAAATTAGAAGAAATTAATTTTATTATAATATTAGACATTCGATTATAGAGATACCTTAGTCTCTAGCAACTTTAAATTTCTGGTGTTGACTGATCTTCCTACTTACCCAAAGTAAACCTTATTGGTCGAGCCATCTCATACCGAAGTGCATTTTCTTCTTCTACACTGCATTGTGCTTTTCGCAGTGAACTTAGAAGCAATGTTCGCACAACTGAAATCAATGCAAGGGTCAAAGCCCTCTTTTTTTCTAGCAAAAAAAAAATCTTTAAGGAAGCAAGAGATGTTAATTAAATTTTCAGGAACAAAGAGAAGAAGAAAGCTTACAGACGTTCATATCTACCGAGCTGACTAACCGCATCAATCAATGAACACCTTACACCTTGTTAAGTTTCAGTGTCCAAAGCATGTGATGTTAAATGTTACTCGAACTGCCATGAGTTTCTCACTTTGAGCTCCTCAGATGAAACCACCAGATGACTTTGGATATCTGTTATCTCTAGCCTTAGGAACATACCCCAAGATGGGAACAGACGTGGAGGTACACGATGAATATAATAATCTGAAGAGAACTGAGAGCGTCTGCCATGGCGAGATTGGTCTTGTTGGCTAAGATTTTGTTTTTTTTTTTGTAACTGTTGGCTAAGATTTTGTTCCTCTTGCAAAATCGGAGGAAGACATCTCTGAAGAATCTTTTGACGCTTGATAAAGCAGATGAACGGACAGTAGTTCTGAAGGAAACAGAGAGGTCGAC
>HiInc_DN8_c0_g1_i14 len=2389 
ATAACATTAAAGTATCTCTATATTGTATCATGATGGCTGATGCCAAAAAAAAACATATAGCTATACAATGAAGGAAAAAGTACTTTTCGAAATCATATTTTTCGTTCTCAAAAAGAACTGCATTAATCTTAGTTCAATCTAAAGCTTGTGGAGGGCAATCTTCAACCAATTTTGCATCTGCACAAGAATAACCTCCCTGAATCTACCTTTGTTCAGACTCTTCACATCAACTTCTACTGAAAATATTGCACAAACTGGTCTGTGATTTGAAAACCAAAATTCTCTTGGAGTATAAGAAAGTTCTATTCGTTTTCCTCTCCATGGAATCTGCTCACACCTGAAAACATCCCCGATTTAAGAAACAGAGATTTCTAAGAATCCATACGCACCACAAAACGCGTTTCTAGAGTTTTGGATAGTACCAGCATGAGTACATAGTTTTGGACAGTACCACTAAAACACGTTTCTTAGTGGCTTCTCCGACTTAAGAAGCATCTGAGTATAAATGAAAACAAAATATCTAAAATCTTATAACCCCTGACTAACTAACTATGCAATAGGAAAATAGAAGAAGAAACAGGGTCCCAAACTCCCAATCATATTCTTCCCCTACTTTGCTAGATTTGAAAATTCTAAAATCAATTATTTTCTCATAACAGTACCAAGCAACTTCATAAGAAGCTAATGAATCAATGTAGACAAAGCTATACCACTACCGATAGTACCTGAATTTGCAGGACAGTTTCAAAACAGGAAAGAGAACATGAGAGGACATGAATGAGAACGGGATTGTTAGAGATGATTCGTTTATGCCATCAGAATCATTATCTTCTTTCTAGTATGGTACAAAAAAATCAACTGGAAATATTCATATTTGCAACAGCTCAATATGAACAATTACAGGGATGATAACTGTATAAGAAAATCAGAAGAAATTAATTAAATTATAAATATTAGACATTAGATTATAGAGATACCTTACTCTAGCAACTTCAATTTTCTGGTGTGGACTGATCTTCCTACCTACACAAAGTTAATCTTTATTGGTCAAGCCATCTGTAATAGACTTCTCAGATCACTGTTTCCAAGCTAAGATATATATCAAGATGATGTCGATATAACAACAAACATGATGATGCATCCAGGAAAAAGATAATCAAATCTCAATGAAAGCCGACTTAAGAAACTGGTGTAGCATGCATCTCCCTCGGGTGCCAACTCTATAAACTTACGTGATGAATGTCTAACCTCACACAGAAGTGCATCTTGTTCAGGGGATCATAGTCGTAAGGTATATGTACACTATCTGCAAAAATAAAAACCTCATGTTAGACGTTAAAATAAAACCCACAAATATATCATTTTAACCAAAACTTCTTCTACACTGCCTCGTGCTTTTCGCAGTGAACTTAGAAGCAATGTTGGCACAACTGAAATCAATGTAAGGATCAAAGCCTTCTCCTTTTTTCCAACAAATCTTGTTTTCATCTAAATCTGTATATGCGGCCACAAAGCATTTCTTTGACCAACTTAGCTCACCAGAGTCAGAGTCTTGATCACCACTCTGAGTTGCAAATTGACCATTCGGGGTCTAATCTCCATCCAGTGATGGTCTACACTCCCCATTAGACATATATCTTTTTGTTTGTCGGGGACCTTTCTCTGTTCAGTTCTGCTCACCTAAATTGATGTTGTAACAGCTAATAGCAGTTTTAAAATGCAAATGGTGAAACTGTATGAGACATCGCATACCATGAAACACAAAGAAGCGATCCAGGGACTTATGACAGACTATCCAGGATCTCCTCTGTGATAAGAAGAGATCACAACAACATTAGGAGATGAGTAGAGAAAACACATGAAATTCAATACTTTGAAAATCACAGGACCATGACACATATGGGAACATATCCATCACAGGACCAACAGTCTTTGATTTTTATTCTCCTTTACCATCGCTATCTCGAGATCCATCAGCTACACGATGTTCACATCTGCCGAGCTGATTAACCGCAACGAACGAATGCCTCGTTAAGTTTTAGGCTTGTGTTACTCACACTGAGCTCCTCCTTCGATGATTTTGGATATATGTTATCTCTTGCCTTGGAACATACCCAAAATGGTATCGATATCTCTTTCAAATCATTTGCGCTGAGAACATCAAATCATATGCGATGATTAATTAACATACTGTAACCCTGTGAACAATACAGAAAACATATGTGATAAAGAAACTGAATCTCTGAGTTCGACATTAGCCATGACCGTTGTTTTTTATCGGCGGCAGCAGTTGACAAAAGAACAGGGCTATTACATATGTTAATGGCTGAACTGAAAGAAGGTGAAGAAACGATTCATCATCGCCGATTGAATTGTCAGGTTCTCTTTT
>HiInc_DN8_c0_g1_i22 len=2317 
ATAACATTAAAGTATCTCTATATTGTATCATGATGGCTGATGCCAAAAAAAAACATATAGCTATACAATGAAGGAAAAAGTACTTTTCGAAATCATATTTTTCGTTCTCAAAAAGAACTGCATTAATCTTAGTTCAATCTAAAGCTTGTGGAGGGCAATCTTCAACCAATTTTGCATCTGCACAAGAATAACCTCCCTGAATCTACCTTTGTTCAGACTCTTCACATCAACTTCTACTGAAAATATTGCACAAACTGGTCTGTGATTTGAAAACCAAAATTCTCTTGGAGTATAAGAAAGTTCTATTCGTTTTCCTCTCCATGGAATCTGCTCACACCTGAAAACATCCCCGATTTAAGAAACAGAGATTTCTAAGAATCCATACGCACCACAAAACGCGTTTCTAGAGTTTTGGATAGTACCAGCATGAGTACATAGTTTTGGACAGTACCACTAAAACACGTTTCTTAGTGGCTTCTCCGACTTAAGAAGCATCTGAGTATAAATGAAAACAAAATATCTAAAATCTTATAACCCCTGACTAACTAACTATGCAATAGGAAAATAGAAGAAGAAACAGGGTCCCAAACTCCCAATCATATTCTTCCCCTACTTTGCTAGATTTGAAAATTCTAAAATCAATTATTTTCTCATAACAGTACCAAGCAACTTCATAAGAAGCTAATGAATCAATGTAGACAAAGCTATACCACTACCGATAGTACCTGAATTTGCAGGACAGTTTCAAAACAGGAAAGAGAACATGAGAGGACATGAATGAGAACGGGATTGTTAGAGATGATTCGTTTATGCCATCAGAATCATTATCTTCTTTCTAGTATGGTACAAAAAAATCAACTGGAAATATTCATATTTGCAACAGCTCAATATGAACAATTACAGGGATGATAACTGTATAAGAAAATCAGAAGAAATTAATTAAATTATAAATATTAGACATTAGATTATAGAGATACCTTACTCTAGCAACTTCAATTTTCTGGTGTGGACTGATCTTCCTACCTACACAAAGTTAATCTTTATTGGTCAAGCCATCTGTAATAGACTTCTCAGATCACTGTTTCCAAGCTAAGATATATATCAAGATGATGTCGATATAACAACAAACATGATGATGCATCCAGGAAAAAGATAATCAAATCTCAATGAAAGCCGACTTAAGAAACTGGTGTAGCATGCATCTCCCTCGGGTGCCAACTCTATAAACTTACGTGATGAATGTCTAACCTCACACAGAAGTGCATCTTGTTCAGGGGATCATAGTCGTAAGGTATATGTACACTATCTGCAAAAATAAAAACCTCATGTTAGACGTTAAAATAAAACCCACAAATATATCATTTTAACCAAAACTTCTTCTACACTGCCTCGTGCTTTTCGCAGTGAACTTAGAAGCAATGTTGGCACAACTGAAATCAATGTAAGGATCAAAGCCTTCTCCTTTTTTCCAACAAATCTTGTTTTCATCTAAATCTGTATATGCGGCCACAAAGCATTTCTTTGACCAACTTAGCTCACCAGAGTCAGAGTCTTGATCACCACTCTGAGTTGCAAATTGACCATTCGGGGTCTAATCTCCATCCAGTGATGGTCTACACTCCCCATTAGACATATATCTTTTTGTTTGTCGGGGACCTTTCTCTGTTCAGTTCTGCTCACCATGAAACACAAAGAAGCGATCCAGGGACTTATGACAGACTATCCAGGATCTCCTCTGTGATAAGAAGAGATCACAACAACATTAGGAGATGAGTAGAGAAAACACATGAAATTCAATACTTTGAAAATCACAGGACCATGACACATATGGGAACATATCCATCACAGGACCAACAGTCTTTGATTTTTATTCTCCTTTACCATCGCTATCTCGAGATCCATCAGCTACACGATGTTCACATCTGCCGAGCTGATTAACCGCAACGAACGAATGCCTCGTTAAGTTTTAGGCTTGTGTTACTCACACTGAGCTCCTCCTTCGATGATTTTGGATATATGTTATCTCTTGCCTTGGAACATACCCAAAATGGTATCGATATCTCTTTCAAATCATTTGCGCTGAGAACATCAAATCATATGCGATGATTAATTAACATACTGTAACCCTGTGAACAATACAGAAAACATATGTGATAAAGAAACTGAATCTCTGAGTTCGACATTAGCCATGACCGTTGTTTTTTATCGGCGGCAGCAGTTGACAAAAGAACAGGGCTATTACATATGTTAATGGCTGAACTGAAAGAAGGTGAAGAAACGATTCATCATCGCCGATTGAATTGTCAGGTTCTCTTTT
>HiInc_DN8_c0_g1_i16 len=1731 
CTGAAAATATTGCACAAACTGGTCTGTGATTTGAAAACCAAAATTCTCTTGGAGTATAAGAAAGTTCTATTCGTTTTCCTCTCCATGGAATCTGCTCACACCTGAAAACATCCCCGATTTAAGAAACAGAGATTTCTAAGAATCCATACGCACCACAAAACGCGTTTCTAGAGTTTTGGATAGTACCAGCATGAGTACATAGTTTTGGACAGTACCACTAAAACACGTTTCTTAGTGGCTTCTCCGACTTAAGAAGCATCTGAGTATAAATGAAAACAAAATATCTAAAATCTTATAACCCCTGACTAACTAACTATGCAATAGGAAAATAGAAGAAGAAACAGGGTCCCAAACTCCCAATCATATTCTTCCCCTACTTTGCTAGATTTGAAAATTCTAAAATCAATTATTTTCTCATAACAGTACCAAGCAACTTCATAAGAAGCTAATGAATCAATGTAGACAAAGCTATACCACTACCGATAGTACCTGAATTTGCAGGACAGTTTCAAAACAGGAAAGAGAACATGAGAGGACATGAATGAGAACGGGATTGTTAGAGATGATTCGTTTATGCCATCAGAATCATTATCTTCTTTCTAGTATGGTACAAAAAAATCAACTGGAAATATTCATATTTGCAACAGCTCAATATGAACAATTACAGGGATGATAACTGTATAAGAAAATCAGAAGAAATTAATTAAATTATAAATATTAGACATTAGATTATAGAGATACCTTACTCTAGCAACTTCAATTTTCTGGTGTGGACTGATCTTCCTACCTACACAAAGTTAATCTTTATTGGTCAAGCCATCTGTAATAGACTTCTCAGATCACTGTTTCCAAGCTAAGATATATATCAAGATGATGTCGATATAACAACAAACATGATGATGCATCCAGGAAAAAGATAATCAAAACGCAATGTAAGCCGAACATAAAAAGAGCATTAATCTTCTTTGGGTAAACTTATGTGATTAAAAATGTCTAACCTCATACCGAAGTGCATTTTCTTCAGGGGATCGTAGTCGTAAGGTATATGTACACCATCGGCAAAACCAAAAACTCATGTTAGGCGTTAAAATAAAATCCAGAAATACATCAAGTTAAACCAAACCTTCTTCTACACTGCATTGTGCTTTTCGCAGTGAACTTAGAAGCAATGTTCGCACAACTGAAATCAATGCAAGGGTCAAAGCCCTCTTTTTTTCTAGCAAAAAAAAAATCTTTAAGGAAGCAAGAGATGTTAATTAAATTTTCAGGAACAAAGAGAAGAAGAAAGCTTACAGACGTTCATATCTACCGAGCTGACTAACCGCATCAATCAATGAACACCTTACACCTTGTTAAGTTTCAGTGTCCAAAAGCATGTGATGTTAAATGTTACTCGAACTGCCATGAGTTTCTCACTTTGAGCTCCTCAGATGAAACCACCAGATGACTTTGGATATCTGTTATCTCTAGCCTTAGGAACATACCCCAAGATGGGAACAGACGTGAAGGTACTCGATGAATACGATCCCAATCAAATCACAGCAAATCAGCGATCCAATAATTTGAGATAATCTGAAGAGCACTGAGAGCGTCTGCCATGGCGAGATTGGTCTTGTTGGCTAAGATTTTGTTCCTCTTGCAAAATCGGAGGAAGACATCTCTGAAGAATCTTTTGACGCTTGATAAAGCAGATGAACGGACAGTAGTTCTGAAGGAAACAGAGAGGTCGAC
>HiInc_DN8_c0_g1_i20 len=1669 
ATTACATTACAGTGTGTATATATATCATGATGGCTGATGCCAAAAGAAAACATATATACAATGAAGGAAAAAAAGTACTTTTCCACATCATATATTTTGTTTTCAAAAAGAACTGTAATAATATTAGTTAAAACTATGCTTTTGAGGACGGAAATCTTCAACCAATCTTGCAGCTGCACAACAACAACCTTCCTGAGTCCACCTTTGTTCAGACTCTTCACATCAACTTCTATTGCAAATTCACAAATCGCTATGTGATCTGAAAAGGAAGTTCTATTCGTTCTCCTCTCCATAGAATCCACTCACACCTGAAAACATTACAGATGTAAAAAAATAGGGATTTGTAAGAATCCAAACACCACAAAAACGTGTTTCTAGAGTTTTGGATAGTACCAGCATGAGTACATAGTTTTGGACAGTACCACTAAAACACGTTTCTTAGTGGCTTCTCCGACTTAAGAAGCATCTGAGTATAAATGAAAACAAAATATCTAAAATCTTATAACCCCTGACTAACTAACTATGCAATAGGAAAATAGAAGAAGAAACAGGGTCCCAAACTCCCAATCATATTCTTCCCCTACTTTGCTAGATTTGAAAATTCTAAAATCAATTATTTTCTCATAACAGTACCAAGCAACTTCATAAGAAGCTAATGAATCAATGTAGACAAAGCTATACCACTACCGATAGTACCTGAATTTGCAGGACAGTTTCAAAACAGGAAAGAGAACATGAGAGGACATGAATGAGAACGGGATTGTTAGAGATGATTCGTTTATGCCATCAGAATCATTATCTTCTTTCTAGTATGGTACAAAAAAATCAACTGGAAATATTCATATTTGCAACAGCTCAATATGAACAATTACAGGGATGATAACTGTATAAGAAAATCAGAAGAAATTAATTAAATTATAAATATTAGACATTAGATTATAGAGATACCTTACTCTAGCAACTTCAATTTTCTGGTGTGGACTGATCTTCCTACCTACACAAAGTTAATCTTTATTGGTCAAGCCATCTGTAATAGACTTCTCAGATCACTGTTTCCAAGCTAAGATATATATCAAGATGATGTCGATATAACAACAAACATGATGATGCATCCAGGAAAAAGATAATCAAATCTCAATGAAAGCCGACTTAAGAAACTGGTGTAGCATGCATCTCCCTCGGGTGCCAACTCTATAAACTTACGTGATGAATGTCTAACCTCACACAGAAGTGCATTTTCTTCATGGGATCGTAGTCATAAGGTATATGTACACCATACGTTCATATCTACCGAGCTGACTAACCGCATCAATCAATGAACACCTTACACCTTGTTAAGTTTCAGTGTCCAAAGCATGTGATGTTAAATGTTACTCGAACTGCCATGAGTTTCTCACTTTGAGCTCCTCAGATGAAACCACCAGATGACTTTGGATATCTGTTATCTCTAGCCTTAGGAACATACCCCAAGATGGGAACAGACGTGGAGGTACACAATGAATATAATAATCTGAAGAGCACTGAGAGCGTCTGCCATGGCGAGATTGGTCTTGTTGGCTAAGATTTTGTTCCTCTTGCAAAATCGGAGGAAGACATCTCTGAAGAATCTTTTGACGCTTGATAAAGCAGATGAACGGACAGTAGTTCTGAAGGAAACAGAGAGGTCGAC
>HiInc_DN8_c0_g1_i28 len=1651 
ATTACATTACAGTGTGTATATATATCATGATGGCTGATGCCAAAAGAAAACATATATACAATGAAGGAAAAAAAGTACTTTTCCACATCATATATTTTGTTTTCAAAAAGAACTGTAATAATATTAGTTAAAACTATGCTTTTGAGGACGGAAATCTTCAACCAATCTTGCAGCTGCACAACAACAACCTTCCTGAGTCCACCTTTGTTCAGACTCTTCACATCAACTTCTATTGCAAATTCACAAATCGCTATGTGATCTGAAAAGGAAGTTCTATTCGTTCTCCTCTCCATAGAATCCACTCTCACCAGCATGAGTACATAGTTTTTTCTTAGACTTAGTGGCTTCTCCAACGTAAGCATCTGAGTAAAAATGAAAACAAAATATCTAGTCTTATAACCCCCTAACTAATTATGTAACAGGAAAAGAAAGAGGATACATGGTCCTAATCACATTATTTCCGCTACTTTGCTAGATTTTAAATTTCTAAGATCAATTATTTTCTCATAACAGTTCCAAGCAACTTTATAAGAAGCTAATGAATCAGTGTAGACTAAGAACTGCAGCACAATATAAGAGAACATGTTTTCCAAAGATTTTTCAAAGCTATACCACTACTGATATTACCTTGACTTTGCAGGACTACTTTCAAAACAGAAAAAGAACGTGTTAGGGCATGAATGAGAACGGGATTGTTGGAGATGATCGTTTACGCCATCAGGACCATTATTTTCTTTCCATTATGGAACCAAAAAAAACAACTGGAAATATTCACATTTGAAACAGACCAATATCAACAATTATAGGGATGAAAACTCTATAGGTAAATTAGAAGAAATTAATTTAATTATAATATTAGACATTCAATTATAGAGATATCTTAGACTCTAGCAACTTCAAATTTCTGGTGTTGACTGATCTTCCTACTTACCCAAAGTAAATCTTTATTGGTTGAGCCATCTGTAATAGACTTGTCAGATCAGTGTTTCCAAGCTAAGACATCTATCAAGATGATGTCCATATAACAATAAACATGATGCATCCAGGAAAAAGTTAATCAAAACGCAATGAAAGCCGAACATAAAAAGAGCATGAATCTTCTTCGGGTGCAACTCTATAAACTTATGTGATTAAAAATGTCTAACCTCATACCGAAGTGCATTTTCTTCAGGGGATCGTAGTCGTAAGGTATATGTACACCATCGGCAAAACCAAAAACTCATGTTAGGCGTTAAAATAAAATCCAGAAATACATCAAGTTAAACCAAACCTTCTTCTACACTGCATTGTGCTTTTCGCAGTGAACTTAGAAGCAATGTTCGCACAACTGAAATCAATGCAAGGGTCAAAGCCCTCTTTTTTTCTAGCAAAAAAAAAATCTTTAAGGAAGCAAGAGATGTTAATTAAATTTTCAGGAACAAAGAGAAGAAGAAAGCTTACAGACGTTCATATCTACCGAGCTGACTAACCGCATCAATCAATGAACACCTTACACCTTGTTAAGTTTCAGTGTCCAAAGCATGTGATGTTAAATGTTACTCGAACTGCCATGAGTTTCTCACTTTGAGCTCCTCAGATGAAACCACCAGATGACTTTGGATATCTGTTATCTCTAGCCTTAGGAACATACCCCAAGATGGGAACAGACGTG
>HiInc_DN8_c0_g1_i9 len=1762 
ATTACATTACAGTGTGTATATATATCATGATGGCTGATGCCAAAAGAAAACATATATACAATGAAGGAAAAAAAGTACTTTTCCACATCATATATTTTGTTTTCAAAAAGAACTGTAATAATATTAGTTAAAACTATGCTTTTGAGGACGGAAATCTTCAACCAATCTTGCAGCTGCACAACAACAACCTTCCTGAGTCCACCTTTGTTCAGACTCTTCACATCAACTTCTATTGCAAATTCACAAATCGCTATGTGATCTGAAAAGGAAGTTCTATTCGTTCTCCTCTCCATAGAATCCACTCTCACCAGCATGAGTACATAGTTTTTTCTTAGACTTAGTGGCTTCTCCAACGTAAGCATCTGAGTAAAAATGAAAACAAAATATCTAGTCTTATAACCCCCTAACTAATTATGTAACAGGAAAAGAAAGAGGATACATGGTCCTAATCACATTATTTCCGCTACTTTGCTAGATTTTAAATTTCTAAGATCAATTATTTTCTCATAACAGTTCCAAGCAACTTTATAAGAAGCTAATGAATCAGTGTAGACTAAGAACTGCAGCACAATATAAGAGAACATGTTTTCCAAAGATTTTTCAAAGCTATACCACTACTGATATTACCTTGACTTTGCAGGACTACTTTCAAAACAGAAAAAGAACGTGTTAGGGCATGAATGAGAACGGGATTGTTGGAGATGATCGTTTACGCCATCAGGACCATTATTTTCTTTCCATTATGGAACCAAAAAAAACAACTGGAAATATTCACATTTGAAACAGACCAATATCAACAATTATAGGGATGAAAACTCTATAGGTAAATTAGAAGAAATTAATTTAATTATAATATTAGACATTCAATTATAGAGATATCTTAGACTCTAGCAACTTCAAATTTCTGGTGTTGACTGATCTTCCTACTTACCCAAAGTAAATCTTTATTGGTTGAGCCATCTGTAATAGACTTGTCAGATCAGTGTTTCCAAGCTAAGACATCTATCAAGATGATGTCCATATAACAATAAACATGATGCATCCAGGAAAAAGTTAATCAAAACGCAATGAAAGCCGAACATAAAAAGAGCATGAATCTTCTTCGGGTGCAACTCTATAAACTTATGTGATTAAAAATGTCTAACCTCATACCGAAGTGCATTTTCTTCTTCTACACTGCATTGTGCTTTTCGCAGTGAACTTAGAAGCAATGTTCGCACAACTGAAATCAATGCAAGGGTCAAAGCCCTCTTTTTTTCTAGCAAAAAAAAAATCTTTAAGGAAGCAAGAGATGTTAATTAAATTTTCAGGAACAAAGAGAAGAAGAAAGCTTACAGACGTTCATATCTACCGAGCTGACTAACCGCATCAATCAATGAACACCTTACACCTTGTTAAGTTTCAGTGTCCAAAGCATGTGATGTTAAATGTTACTCGAACTGCCATGAGTTTCTCACTTTGAGCTCCTCAGATGAAACCACCAGATGACTTTGGATATCTGTTATCTCTAGCCTTAGGAACATACCCCAAGATGGGAACAGACGTGGAGGTACACGATGAATATAATAATCTGAAGAGAACTGAGAGCGTCTGCCATGGCGAGATTGGTCTTGTTGGCTAAGATTTTGTTTTTTTTTTTGTAACTGTTGGCTAAGATTTTGTTCCTCTTGCAAAATCGGAGGAAGACATCTCTGAAGAATCTTTTGACGCTTGATAAAGCAGATGAACGGACAGTAGTTCTGAAGGAAACAGAGAGGTCGAC
>HiInc_DN78_c0_g1_i7 len=1614 
ATCCAGCATATATTAAAGAGTAAAGACTATAACTTAAGAAACAATCTGAGGCTTAGTTTTTTTCAAAATAAAACTGAAGAAATTGAGCAGCTCACAAGGTGGGCACAATGCAACAACTCTATTCACATCAGTGGTTTCGAAAATTAAAAGAGATCAATGCCAAGTCCCAAACGCTCTCTCTGTTTTTATCAGCCTCCCACTGCAACTTCACTTGTCATAATCTCAGCCTTCATTGGAATGTTGTTGGAGTTTGGTTTCTTCTCTTCGGGTTTAGCAGCGATTATGGAAGAAGCCTTCTCTTCCTCTCCTCTTATCTCTGCTTCTTCTTTCTTCTCTTCTGGTTTAATAGCCACAGAGGAAGCCTTCTCTTCCTCCCTTCTTTTCTCTATTTCTTCTTTCTTCTTTTCTTTAACCTTCCCTGACTTTGCCTGAGTCTCAAGCTTGGACTGAGACTTTGTTATGGGTTTCTTCAAGGTAGATGATGATGATGATAAGTCTTTTGGTTTTGTTTCACGAGGACCAGTTTCACCTCGTGTTGCATCACTGCTACTCTTTCTTCGTCCTAGCTTTGGTGATTTAGGACGAGTGGTTGGTATCTTGTTCAGTTCAATCTTAGGTGGTGGCTCTTTGTAGAAACTAGGCATCGGACCAGCCTTAAACGTCAAGCTCTTCCTCAACCTTTTGATCTCTTCTTCTTGACTCTCCTTTGATTTGGCCTGCAAAGTAGTCTTCTCCACTTCTTTAGCAGGGATCTTCTCTTCTAGTTTCATATAGAACTCCTTCCGTTTCTCAGCACGTTCCTCCAACCTGAATGAAAATCCAGAGGCAGACCCAACGCTGCTTCTCCTCCCACGAGGTGTAGAAGTTGAAGTAGTAGTTGAACGGGTGTCGTCATCTTCCTTGCTTGCTATAGGTTTAGATACTTCATCTGCCACCGCATATGTGGTTAATGGGGCCTCGTCCTCATTGTTCTTGTCTACAACTTCATCTTTAGTGGATTTAGAACCTTCATCTACCACTAATTTGGAAGCAGAGACTGAAGCTGCATCCTTAGAAGTAGGTTTAACAGGCATAGTTTGCTTTTTGATGGGTGCAGATACTAAACTGTTGCGCTTAGCAGCAACACCGTTGTTTGAAGATGTAGTGGACTTTGGTTTGGATCCATTTGCAGCAATGGGTTTATTACTAGCCTTTGTTGATGTTGCATCAATGCTCTTAGCATGAGCTTCTCTAGTAGGGAAGGAAGAGCTCTGAGAAAGGAACCACCTCGGGCTGCGAGAGAAGGTCCCTGTCTTTTTCTTGACAGCTTTATTATTATTATTATCTCTTTTACTCTTCACTGAAGTACCACCACCAGTCTCAGGGAGGTCTGCTTCCTTTTCATTGACGTTATCACTTTTCTTGTCCTTGGAACTGTCAACATCAAGATTCTCTTCCTCTTTCTTTGAATCCGCAACAACAGCCACATCCTCTGACGCCATCCCACCAACAAAGATGGTGAAAGATCACTCAGCTCAGTTCCAAATCCACTCTTAAGGAGCCACCCATTGTTCCATCTGGTCCTCTCTTTGGATGATAATAAAAAAGATATATGCTTTTCTACCAAAACGTTCG
>HiInc_DN78_c0_g1_i9 len=1808 
TTCACACATATCCCATCCTCATTATACAAATATAAGTTACATTTTTTGAATCCAACAAATATTAAAGACCATATCTTAAAGAAACAATCTGAGGCTTAATTTCCAAAATGAAAGAAAAAAAACTGACGAAATGGAGAGTGACTCTCAAAGTAGACGCAATGTAACAAATGAACAAACTCTATTCACACTAAGCTTTTTTAATAAAAAGAAAGAGATAAGAGATTGATTCCAAGATCCAAAAGCCTTTCTTGCTTTTATCAGCTTCCCACTGCAACTTCACTTGTCATAATCTCAGCCTTCACTTGGACGTTGTTGGATTCAGGTTTAATCTCTTCCGGTTTAGCAGCCACGCAAGTAACCTTCTCTTCCTCTGCTTCTTCTTTCTTCTCTTCAGGTTTTGCAGCAGCCACAGTAGAAGAAGCCTTATGTTCCTCTCTTCTTTTCTCTGCTTCTTCTTTCTTCCTTTCTTTTCCCTTCACTGACTTCTCTTGAGCGTCAGGCTTTGGCTGAGACTTTGTTAGGGGCTTCTTCAAGCTAGATGATGATAATGGTGAGTCTCTTGGTTTTGTCACACGAGGACCAGTCTCCCCTCCTGTTGTTGCATCACTGCTACTCTTTCTGCGTCCTAGCTTTGGAGATTTAGGACGAGTAGTTGGTATCTTCTTCAATTCAACCTTAGGTGGAGGCTCTTTGTAGAAACTGGGCATGGGACCAGCCTTGAACGTCAAGCTCTTCCTCAACCTTTTGATCTCTTCTTCCTGACTCTCCTTTGACTTAGCCTGCAAAGTTGTCTTCTCTACCTCCTTAGCTTGGATCTTCTCTTCTAGTTTCATATAGAACTCCTTCCGTTTCTCAGCCCTTTCCTCCAACCTGAATGAGAATCCAGAAGCAGACCCAACGCTGCTTCTTCTCCCACGAGGTGTTGAAGTTGAAGTGGTAGTTGAACGGGTGTCGTCATCTTCTTTGCTTGCCACTTCACCTTTCACTGATTTAGATACCTTTTCTGCCACCACAGGTAACACAGCGGTGACTGATGAGGCATCTTCAGTGTTCTTGCTTGCCATTTCATCTTTAGTGGATTTTGAAACTTCATCTACCACCAATTTGGAAGCAGGGACTTTAGCTGCAGTCTTAGAAATGGGTTTCACAGGCACAGTTTGCTTTTTGAGGGGAGCAGATACTAAACTGTTGCGCTTGGTGGAAACACCGCTGCTTGGAGATGCAGCAGTTGCCTTTGGTCTCGAACCACTTGCAACAACGGGTTTAGAACTAGCCCTTGGTGTTGTTGTTGCATCAATGCTCTTTCTAGTGATATCATCACGAGCTCCTCTAACTGGAAACGAAGAGCTCTGAGAAAGGAACCTTGGGCTCCTGGAAAAGGTCCCTGTCTTTTTCTTAACAACTTTGTTAGCTGTTTTACTCTTCACCGAAGCACCAGGCTCAGGGAGGTCAGCTTCCTTTACAGGAACATTTTCATCAGTTTTCTCGGTAGGCAAGTCAAGAACCTCAGGTATGTTCTTGTCATTGGAACTCACAACAACATCAACATTCTCTTCCTCTTTCTTTGATTCAGACACATCCGGGACGGGTTTCTCAGACGCCATTCAGACACAAACCAAATGTGTATATATGTCTCTTACAAAGATGATGAAAGAGAACTCAGCTCAGATCTTTAATCTCTTAAGGAGCCAGCCATTGTTCTTCCATCTGCTCCTCGTTGGTCGATAAAGAAAGTTATATGCTTTTCTATCAAAAGCTTCGTATGGGTTGTTGAAAGAGAGAAGAAAGAGCTAAGTCTTGTATCTGTG
>HiInc_DN78_c0_g1_i8 len=1426 
TTCACACATATCCCATCCTCATTATACAAATATAAGTTACATTTTTTGAATCCAACAAATATTAAAGACCATATCTTAAAGAAACAATCTGAGGCTTAATTTCCAAAATGAAAGAAAAAAAACTGACGAAATGGAGAGTGACTCTCAAAGTAGACGCAATGTAACAAATGAACAAACTCTATTCACACTAAGCTTTTTTAATAAAAAGAAAGAGATAAGAGATTGATTCCAAGATCCAAAAGCCTTTCTTGCTTTTATCAGCTTCCCACTGCAACTTCACTTGTCATAATCTCAGCCTTCACTTGGACGTTGTTGGATTCAGGTTTAATCTCTTCCGGTTTAGCAGCCACGCAAGTAACCTTCTCTTCCTCTGCTTCTTCTTTCTTCTCTTCAGGTTTTGCAGCAGCCACAGTAGAAGAAGCCTTATGTTCCTCTCTTCTTTTCTCTGCTTCTTCTTTCTTCCTTTCTTTTCCCTTCACTGACTTCTCTTGAGCGTCAGGCTTTGGCTGAGACTTTGTTAGGGGCTTCTTCAAGCTAGATGATGATAATGGTGAGTCTCTTGGTTTTGTCACACGAGGACCAGTCTCCCCTCCTGTTGTTGCATCACTGCTACTCTTTCTGCGTCCTAGCTTTGGAGATTTAGGACGAGTAGTTGGTATCTTCTTCAATTCAACCTTAGGTGGAGGCTCTTTGTAGAAACTGGGCATGGGACCAGCCTTGAACGTCAAGCTCTTCCTCAACCTTTTGATCTCTTCTTCCTGACTCTCCTTTGACTTAGCCTGCAAAGTTGTCTTCTCTACCTCCTTAGCTTGGATCTTCTCTTCTAGTTTCATATAGAACTCCTTCCGTTTCTCAGCCCTTTCCTCCAACCTGAATGAGAATCCAGAAGCAGACCCAACGCTGCTTCTTCTCCCACGAGGTGTTGAAGTTGAAGTGGTAGTTGAACGGGTGTCGTCATCTTCTTTGCTTGCCACTTCACCTTTCACTGATTTAGATACCTTTTCTGCCACCACAGGTAACACAGCGGTGACTGATGAGGCATCTTCAGTGTTCTTGCTTGCCATTTCATCTTTAGTGGATTTTGAAACTTCATCTACCACCAATCTGCAATTCCAACGGGAGAACAGTTCATTTGACTAATCAGATATTCACCTTTCCCATTTGTATCGTATCGGCCGAGGGGGAAGAACACAGTTAGTGCTACTGAGTAGACTAGATACTATACTGCCTAACCCGAGTGTGTAATGGCTTCTGACTAATCTCAGGGATAGCCAAATCATTTGTTACTCAACTACAATGTAAACTGTACCCAAGTCCAAACAGGCAAGGTAGCACAGTATAACGGTATATGCCGTGTGCCCCAAGTTAGCCCTTACCACTAGGCTATCACTACTTGCTTACCTTTCACATATTTACTTAATTGGCT
>HiInc_DN1_c0_g1_i1 len=441 
CCATCTAGTCATTTTACATGCTGAAACAAATTAAACATGCCATAGAGAAACAATGTTGCAAGTTCACACATGAAATGAAAACAAGGGGGGATACATTAGCCCATGAAGAATCTACTTGATTACATAAAAGATCACATATCCTAAACAAAACACACAGAGATATATCACAACACTTGACTTCACTTGTTTTCATTTCGAGCTATCAGTTTTACTCATCACAGCTTCCATTTTCTCCATCTTCGCATACTCAAACTCCTTCGTCTTGATCCCACATTCCTCCTGCATCGCCATCACAAGATTGTTCCTTTTGAAAGCTGTCCATATATGCATCATGGCGAAGAACACAAGCCCTGTAGACCCAAAGGTCATCACAAAGCAAGTCACAATCTCCCACGCCCTCGCTCTTCTCCTCCTCTTCTTCGCCTCCTCCTCCTCTTCCTC
>HiInc_DN1_c0_g2_i2 len=887 
TTCAGAGCTTAGCATCTGTCTTAGTTTTTATAATTCTCAAGAAACACCAAAACTACAAACATATGGTTCTTGTGTGAAGTAAATAAACATATTGAAACAAAGTGTGTAATGAAACGATTAAGAAGTATGAAACAAGATGCAGAGGCAAAGGAGCCAGCAAGGAAGGTGAACCATACCTATGTAAAGATACGTAGCACTCTTCCATGCCCACAGCGACTCTAACCATGTCCAAAACTCTCCTCCGAGGCTCAACCCCACGAGCCCTTCTCCTATCAATCCCTTCGAGATTGCGAAAAACATAACCGGGAACCCGATTGTCACCAATGCAATGCTGCACAACGCACGTAGCAGGCTCTTCACACGTCTGGATCTCAAATCTGGTCTTATTGGACGAACCATTAGACACATTGGCACTAGCAGCAACGCTCCAATCTCTGCGGTGGCGAAGTTGATTATGGACATGAGGCATAGACCGATGACGGCAGCTGGAATGGTCCCTGATTTCAAGAAAGCCCAGTTGGTTCCATGATGACGAGCGGAGAATGGAGCGCAACCGGGGATTGTGACAAAGGTTGTAACGAGAAGTGAAGAAGATGATGTGGCCCACAAGATGGAGCGGTTTGTTGAAGAATGTTGACTCGGTACTTGACAAGTAAAACAAGGAAGCAGTGTGACGATGAAACCCAACAAGTGCAAAGCAAATACCTGTTTGGCTGTGTGACTGTGTCTAAACATTTCAATGACTTGACGTTTTCAGTGGGTTAGGTAAGAGCATTACAGCCATCAATGAATAAAGAGGCTTCGACCGTCGGAAGAAGAGCTACAAGAAACGATTGATGGAACTTCTCAAGAAGGTTGTTCACTGATCTTGTAGGTCCTTCAAGTAG
>HiInc_DN1_c0_g2_i7 len=2313 
TTCAGAGCTTAGCATCTGTCTTAGTTTTTATAATTCTCAAGAAACACCAAAACTACAAACATATGGTTCTTGTGTGAAGTAAATAAACATATTGAAACAAAGTGTGTAATGAAACGATTAAGAAGTATGAAACAAGATGCAGAGGCAAAGGAGCCAGCAAGGAAGATGAACCATACCTATGTATAGATATGTAGCACTCTTCCATGCCCATAGCGACTCTAACCATGTCCAAAACTCTCCTCCGAGGCTCAACCCCACGAGCCCTTCTCCTATCAATCCCTTCGAGATTGCGAAAAACATAACCGGGAACCCGATTGTAACCAATACCATGCTGCACAACGCACGCAGCAGGCTCTTAACACGTCTGGATCTCAAATCTTGTCTTATTGGACGAACCATTAGACACATTGGCACTAGCAGCAACGCTCCAATCTCTGCGGTGGCGAAGTTGATTATGGACATGAGGCATAGACCGATGAAGGCAGCTGAGATGGTCACTGATTTCAAGACAGCCCAGCTCGTTACGTGGAAGCGAGAGGAGAATGGAGAGCAACCAGGGATTGTGACAAATGTTACAAGGAGAAGCGAAGAAGATGTGGTGGCCCATATGATGGACCGGTTTGTTGGAGACTGATCGCCCGGTACTTGACAGATGAAATAAGGAAGCAGTGTGACGATGAAACCCAACAAGTGCAAAGCAAAGACCTGTTTGGCTGCATGTAGCCATTTCCAAGACTTCAGGTTTTCGGCAGAGTTATCAGTAGCATTGGTAAGAGTTTTAGTGTTACAGCCATCAATGTATAAAGAAGCTGCAACCATCGGAAGAGGGGCTACAAGAAGTGCAAAGGCGATCATGTAGACTCCTACAGAGATGAATTTGCCTGGGGATGTTAACAGGTAAAGGAAAAACGATTGATGGAACTTCTCAAGGAGGTTGTTCACTGATCTTATAGTTCCTTCAAGTAACTGGGCACCTCGCAGAAAGAACTCGTGTTGCCTTCCCTTATTGTCAGGAGGAAATCTAGGTGAAACTTTCAAAGTAATTGCATCAACTTGATAATCACGGAATGCTCCATGAGGACCAGTTGGGATACCGAGGGCCTGGGAATAGAGTGAACTTGCAAGTGTAGCACTGCCTTCAAGATAGTCTGCGGCTGCGATACCGAATTTCCAGTCAGGATTCAACGTACGAGCCACTTTTCCAACAGCTTCGAATATTTCCCCAACAGTCTTTAGCCAACTAGAGGAAAGCAAAGATACAACCTTCTCCACCTTAACATAAAAACCCTGCCTGTGCACCGCTAAGTAATTCACAACATTGATGAGATCAAGATTTGGCATCTGCCCATTAGACGCCTCTGCGTAGATACTCAGCGTGTCCTCGAACCTTTCACTTCTACCATCAACCTTCACAACCAAAGCAGCAGCCACAGTTCCAGCCCGTCTGAACCCGTCAGATATATTAACCTCGTCTTCACACTTGGACAAATCCGAGACTTCAAACGAAGGCGTGTGGTATTCACTTAACCACGCGGCAACAGGTCTATAATCTCCATAACGAGAATCAGCAACAAGCCATACTATGTCTTTGGAAAGCCAGGTTACTCTAGCGAGAAGGGAAAACAAAGAACTCGCAATGCCTAAAGACAAAGCCTCATAATCTCCACCGTTTACGAAATCAAAAGGAGTAACCAGGACAATAGACTCTTTTCCATCACCTCGAGGGGCTCTAATAATCCCAGCAACATTAACCCCATAAGAATCACAACTGACATTCCTCAGATTGGGAAATGAAGCAGGACCAGAGAAGAAGTGCAGTGGGTGAAAATGGTTCCCTTCAGGCTGGAACTTTTGATAAGAAACTTCAGCACCCATATCTAACATGTATTTTCCAATGAGCCTCTGGACTTCAACACCCTGGCCTTCATCATGATTCAATCTAAAGTTCTTAATGTCATTCACCAGTTTGCTTCCATCAGAAACATCCCGATGAGAGAGCATAGACCGCGCAGAGCCTGGCATTAGAGCGTTCTCGGAGATGTAAGTGTTCTTGGCGAGTAGAGGTAAAAGCAGCAGCGCCATAACTCCAGCAGCAGAGAAGACCACACTGAAGACGGGACTGTGGGAGATGAGGAATATTCCGAGCTGAACAATCGGTCTCGGTTTGATTTTGGGAGATCCACCATCGGTCTTCGCCTCCTCCTCCTCTTCCTTTTCGCGATGTTCCGTCGCCATGATCCACAGATCTCTCCGATCAGTTCCCAGAATGGTGGTGATTAGTCAAAATGTTGATCTCCGGCGATTATCGAGTGG
>HiInc_DN1_c1_g1_i7 len=1229 
ATACACATTAACCTGCGAGTGTAGTGAACTTGATGGGGTAGCACTGTCTTCAAGATAGTCTGCGACTGGGATACCGAAACTCCAGTCGGGATGTAACGTATGAGCAACTTTTCCAACAGCTTCAAATATTTCCCCAACAATCTTTATCCAAGTAGAATTGAGCAACGATACCTTCTCCCCCTTAACATAAAAGCCCTGTTTGTTCACCTCTAAGTAATTTACAACTTTGATGAGGTCGAGATTTGGCATCTGCCCGTCGGATGCCTCTGCATAGATATTTAGTGTGTCCTCGAACCTTTCACTTCATACAATCGACTTTCACAACCAAAGCAGCAGCCACTGTTCCAGCCCTTCTGAAGCTCTCAGATGTATTAAGCTCGTCACACTTGAACAAATAGAGACTTCAAATGAAGGTGTGTGGTATTCACTTAGCCATGCAGCAACAGGTCTATATAGTCTCCATAACGAGAATCAGTAACAAGACAAATCCGGGAACAAGTTACTTTTTCCTCATAACGCAGGAGAAAGAAGTACTTCAAAGTACGGAAGCAACATAGAAATGAGAAAAGACATACACACCCTTGCCTTCATGATTCGACGTAAGATTGTTATTGTCCTTCACCAGTTTGCTTCCATCAAAAACATGTCGACCGTGCAGAGCCTGAATAGTAGAGTCAAAAACAAAGCACTCGAAGTTTGTAAATCATAAACTCAAATAACACTAATGTCCAGCACTAATTTGGTTAACACCAGCAATGTCAAGTAGACTACAATTAGCAGATCACAGTGCGAAGAATCAGCCATAATTTCATTTAGATTCATTTTATTCCACCAAACGCACTTTATCATCTATCATCAACACTACTCATAACAAACCTACAGAATCAGATCACGTGATGATACACAAAACCTCATAAGAAAAAGCAAACCATATATATTCTTTTGGTAAATTATTGACAACGAGAGCTGCTTTGCGAGTAGCGGTAAAAGCAGAAGCGCCAAGACACCAGCGGCGGAGAAGATCACACTATAACAGTTGAACACTGAACACAGGACTGATGAGCGGATGAGAAAATTACCGAGCTGAACAATCGGTCTCGTTATGATTTCAGGCGAGATCCATCATCACTCTTCACATCCTCCATGATCTCCGATAACTTTCCGGTATGGTGAAAGTCGATTATCGCGTGCCTTGGGGGTTGTTGTCGATCGGGTCGACCCGGTTAACG
>HiInc_DN1_c1_g1_i5 len=845 
ATACACATTAACCTGCGAGTGTAGTGAACTTGATGGGGTAGCACTGTCTTCAAGATAGTCTGCGACTGGGATACCGAAACTCCAGTCGGGATGTAACGTATGAGCAACTTTTCCAACAGCTTCAAATATTTCCCCAACAATCTTTATCCAAGTAGAATTGAGCAACGATACCTTCTCCCCCTTAACATAAAAGCCCTGTTTGTTCACCTCTAAGTAATTTACAACTTTGATGAGGTCGAGATTTGGCATCTGCCCGTCGGATGCCTCTGCATAGATATTTAGTGTGTCCTCGAACCTTTCACTTCATACAATCGACTTTCACAACCAAAGCAGCAGCCACTGTTCCAGCCCTTCTGAAGCTCTCAGATGTATTAAGCTCGTCACACTTGAACAAATAGAGACTTCAAATGAAGGTGTGTGGTATTCACTTAGCCATGCAGCAACAGGTCTCCATAACGAGAATCAGTAACAAGACAAATCCGGGAACAAGTTACTTTTTCCTCATAACGCAGGAGAAAGAAGTACTTCAAAGTACGGAAGCAACATAGAAATGAGAAAAGACATACACACCCTTGCCTTCATGATTCGACGTAAGATTGTTATTGTCCTTCACCAGTTTGCTTCCATCAAAAACATGTCGACCGTGCAGAGCCTGAACACTGAACACAGGACTGATGAGCGGATGAGAAAATTACCGAGCTGAACAATCGGTCTCGTTATGATTTCAGGCGAGATCCATCATCACTCTTCACATCCTCCATGATCTCCGATAACTTTCCGGTATGGTGAAAGTCGATTATCGCGTGCCTTGGGGGTTGTTGTCGATCGGGTCGACCCGGTTAACG
>HiInc_DN1_c2_g1_i4 len=947 
CCTCCTCCTCCTCTTCCTCTCTAAGCTTCTCCACCATAATCGCCGCATAAGAGTGCACACCCTTAGAAACACTCCTCGCTTCTAAGCTCCAAGAGTGGAGATTCACGTTCCCACCATACGACTTCACACCAACCATGAACTCATCATCACCCTTACCTTTCAACATTCCCGACAAGTCGATCCTAGTGAACATAACAGGATCAACATGTTCGAAGCTCTCTGATTTGCTTAACCGGACTTCCAAGAACTTCCCACCTGCAATGTAATTAACCCAAGCGTACAACAACACCTCTTCCTCCAAGTTAGCTATCTTGAAACTGCGAGTCTCCTCAGGAACCGTAGTGCCATCTACACTCACGGTCACATTCCTTTCGAAAGTACCGAACTTTACTTCGAACAGAGACTGATCAAACGTTCCGTTAACTGGAAACACGACGAACCCGAGTTTCCCGCCACCGTTAACGGAGAAAGAGATGAGAGTGGAGAATCCGGTTGGATACTCGGACTTAGTCTCGACGAACTCAATGGGTTTCTTGTAGACGACTCGCCCACTGTTATGACTCGCTGAGTCGTTCAGCTGGATCGAGATCGAGGACCCGCCGTCGTGGAGGAGGTTTGCTTCGCCGTACATAGCGATTTCTTCGGACGCAAAGCTTCCATTTTTACCGAAGGTGAAGGATGGTTTAGCTTCAGATATGGAGATTGTAGAGACGACTGAGAGGAGTAGGAGGAGGAGTGGCTTGGGGAGAATGAAGCTCGCCATTAGCGGAGCAAGCTGTGGTTAATTGAATTTGGATTGATTTTTCTAGGGTTAAGAATGGGAGATGAGATCTACTGTTGGAGGAGAGTAAAGTGTGTGGTGCGGGCAGAGAGGAGAGAGAGAAAGAACAGAGAAGCACTTGGACAAAAGTGAAAGCGTTAAAGGTAGCGACTTTTGTCTCCTTCAC
>HiInc_DN96_c0_g1_i12 len=395 
TAATCATGTCAGGAAACTTCTCAGCAAGATCTTCAATGCTGGTACCACTCTTTTTACAGGAAATTATCAATGGATCCGGGCTTCTCGACATATCTAACAATGTGGGTCATACCAGCCTTGTATCCCATGAAGGCTGTGAACTTGCAAGGCTTGGTTTGGTCATCCTTGGGGAAGGCCTTCACTTTTCCTCTGTGACGGTTAGCTCTCTTCCTGGGAAGGAAACCAAGGGACCCGTGCCTTGGATGCTCAAACTTCCTGTGAGACATTCTCTTCCTCGTCCTGTAGATGCGATGCGTCCTGCGGCTGTAGCCCACCAGGAGGTCTAAGTTCTGGTGGTGGTGGTGGTGGTGGTGGTGAATGTCGCCCGAACAAACCAGCGCCACTCCTGTATCTTC
>HiInc_DN96_c0_g1_i10 len=1655 
AAAATATATTATCCCACACAACATTCTTATCATAATTCCAAGGGAGATACAATTCAAAGTTACAAATCTCAAACTAAGAACACAAGTCTCATTTGCAAAAAAAAACAAAAATGATACAGTTCTTTCTCCACACATCAAATGATGACAACTTTGTCTTCTGCCTCCTCACTGGATCTCAGAGATCTTCTTCCCACCTCAAGCTATGTGACTTGAATCCAACGACCAGCACATGAGTGTGTTACAAATCAACCAACTAACAATCAAAGTGACACCCCAGCCGTTGCAAACACTGAGCGAGAACGGTAAAGGGCGCCAACAACGACTAAACAAACCAGCTAAGCCACCCAGAAAAACTAGTTACTGTGCCCAGCATTTATTATAACCTTTTAACATTTTTTCTTGAGTTAAACATCAATAATTTTGATATAACATAGATTTCTTGGTGAAGAATGTACGATACAAGACACAGAGAACGTACCATACCTCTCGTCGATCCTCTTGTGTTGGATCACGAAGGGCAAAAATCTCTTTCTGACGGAAAGCAGCGTTATCATCAAAGTTCAACTTGGCGTCGGCAGCTACCAATTGATTAATGGATGTCTCAGCGAGTGGGTTGATTTCCAACATTGTGCAGTCAGTCTTGCGAAAGAGTTCGTATAGAGCCAGACCATCCACAAAATTTGGCAGCATCTTCTTCAGTAATTCCAGAAAATACATCGATTGGTACCTTATTAATCATGTCAGGAAACTTCTCAGCAAGATCTTCAATGCTGGTACCACTCTTTTTACAGGAAATTATCAATGGATCCGGGCTTCTCGACATATCTAACAATGTGGGTCATACCAGCCTTGTATCCCATGAAGGCTGTGAACTTGCAAGGCTTGGTTTGGTCATCCTTTGGGAACACCTTCACTGTTATTCAAAATAGAGTGATAATAAAAATGAAAGTACCGTTTCCTCTGTGATGGTTAGCTCTCTTTCTGGGAAGGAAACCAAGGGACACGTGCCTTGGGTGCTCAAACTTCCTGTGAGACATTCTCTTCCTCGTCCTGTAGATGCGATGCGTCCTGCGGCTGTAGCCCACTGCACCGAGAAGTCGAGTTAAGAAGTTCTTTCTCTACCCCATGGACTACCCCATTAACAATAAAAAATATCTACTATGACAGGACTATAACACAAAGACAAGACAAACCAGAGACAAGATAAATAAGATATTCAAGACCATGGACAAGATAAATCAGAAACAAGATAAACCAGATGGTGAAAAGCAGAGACAAGATTAATCATATACAAAGACAGAGACTCAAGACGGAAACAAATTGTCAAGATAGTCACAATCGAGACTCTTGATACAGCAACAGAAACAAATAGTCAACCAAAATCAAAACCCTAATAACAAAACCCCAAAATTGAATTTAAGCAAGACTGTAATCCGAGACAATTGATGCAGAAACAGATAGTCAACCAAAATCAAAACCGTAGATCCAGAAACAGATATTCAAGACAAATCGAAACCAAACCTTAAGAAAACACAAATCAAAACCCTAAGAAAGAACTAAGAAGAGAAAGTACCCAGGAGGTCTAAGTTCTGGTGGTGGTGGTGGTGGTGGTGGTGAATGTCGCCCGAACAAACCAGCGCCACTCCTGTATCTTC
>HiInc_DN96_c0_g1_i3 len=1588 
CTTGTAACTTTAATAATTGAGAATTCAGATTTAATTTTTCTTGATGGAATCACACAGGTAAAGAGAGACCAGTTCATTATTGATCTGTTTCAGAAATTATATCCGCAACAATATGCGAGTGCGTCGACCATAAAGATGGTTGAGAACCATAGAAAAAAAAAAACTCTCAAAAAAGCTTCTTGTATAAAGAGGGCCAGAGAGAGTAAACAATCTCCTCAATAAGCTTAATTAGCTAATGCTTTGACAGCTTTCTCTGCAGCATCATCCAAATCATCAGCCGTTATGAGTTTCATTCCACTTTCCTTGAGGATTCTCTTCCCCTGTTCAACGTTTGTTCCTTCTAGACGAACCACCACTGGTACTTTCAGTGATACCTCTTTAGCAGCATTCACAATTCCACTAGCAATCACATCACATTTCATGATTCCACCAAATATGTTCACCAATATTGCTTTCACTTTATCGTCCGACGTCAGTATCTTAAACGCCTCCACCACCTGGTGTTCAGAAGCGTTTCCACCGACGTCAAGGAAATTTGCGGGAGTACCACCGTGCAGTTTAATGATGTCCATGGTTGCCATGGCCAATCCAGCACCATTCACCATGCACCCAATCTCTCCATCTAATCCGATATAGTTCAGGTCAACTTTTGCAGCAGCCACCTCTCGTGGATCCTCCTGTGTTGGATCACGAAGGGCAAAAATCTCTTTCTGACGGAAAGCAGCGTTATCATCAAAGTTCAACTTGGCGTCGGCAGCTACCAATTGATTAATGGATGTCTCAGCGAGTGGGTTGATTTCCAACATTGTGCAGTCAGTCTTGCGGAAGAGTTCGTATAGCTTCTTCACTTGCTCAATCGAATCTTTTCTGTCAGCAGCTTTTGGAGCCAGACCATCCACAACCTTGGCAGCATCTTCATCTGTAATTCCTGCAAATACATCGATCGGTACCTTAATAATCATGTCAGGAAACTTCTCAGCAAGATCTTCAATGCTGGTACCACCCTTTTTACAGGCAATTATCAACGGTCCAGCAGATTTACGGTCCAGAATGATGGAAAAGTACATCTCATTGACGAGTGACAATTTCTCACACAAGTAGACCTTGCTGACTACTTTGCCTTGAGGACCAGTTTGTTTGGTGACGAGTACTTGTCCAAGCATCTTTCCAGCAATATCTGGAACCTGATCACGGTTGACAATGTGAACACCACCCTTAAGACCACTCTTGAAGGTTCCAAGACCTCTTCCACCAGCCAAGATCTGGCTCTTAACGACCAACTCGGTTTCATTAGGGAAAACTTGTTCGATGGACTTTTTAACTTCGTCGAGAGAAGAAACAGCGACTCCCTTGGGCACATTCACTCCGTATTTACCCATCAGCTCTGCTCCCTGATACTCGTGGATGTTGAGACGGCGAAGCTGTTGGTTCTGCCATTTCCCAGAGACGGAGAGAGATCTGGACACGAGCTTGTTCACCAATCCCCTCATCCTCTTTCGATTTGTCTTACGGAAAAATAATGAAAAATCAATCGGAGAAATATAGAGAGAGAGAGGGAGAATAGTCGCAGCTGGAGTCTAGGGTTTTT
>HiInc_DN96_c0_g1_i8 len=884 
TAATCATGTCAGGAAACTTCTCAGCAAGATCTTCAATGCTGGTACCACTCTTTTTACAGGAAATTATCAATGGATCCGGGCTTCTCGACATATCTAACAATGTGGGTCATACCAGCCTTGTATCCCATGAAGGCTGTGAACTTGCAAGGCTTGGTTTGGTCATCCTTGGGGAAGGCCTTCACTTTTCCTCTGTGACGGTTAGCTCTCTTCCTGGGAAGGAAACCAAGTGACCCGTGCCTTGGGTGCTCAAACTTCCTGTGAGACATTCTCTTCCTCGTCCTGTAGATGCGATGCGTCCTGCGGCTGTAGCCCACTGCACCGAGAAGTCGAGTTAAGAAGTTCTTTCTCTACCCCATGGACTACCCCATTAACAATAAAAAATATCTACTATGACAGGACTATAACACAAAGACAAGACAAACCAGAGACAAGATAAATAAGATATTCAAGACCATGGACAAGATAAATCAGAAACAAGATAAACCAGATGGTGAAAAGCAGAGACAAGATTAATCATATACAAAGACAGAGACTCAAGACGGAAACAAATTGTCAAGATAGTCACAATCGAGACTCTTGATACAGCAACAGAAACAAATAGTCAACCAAAATCAAAACCCTAATAACAAAACCCCAAAATTGAATTTAAGCAAGACTGTAATCCGAGACAATTGATGCAGAAACAGATAGTCAACCAAAATCAAAACCGTAGATCCAGAAACAGATATTCAAGACAAATCGAAACCAAACCTTAAGAAAACACAAATCAAAACCCTAAGAAAGAACTAAGAAGAGAAAGTACCCAGGAGGTCTAAGTTCTGGTGGTGGTGGTGGTGGTGGTGGTGAATGTCGCCCGAACAAACCAGCGCCACTCCTGTATCTTC
>HiInc_DN18_c0_g1_i6 len=357 
ACTTCTTTTATTACAGCAATAATTTGCATGAAATCGTTAACTCCGAAGTCTCATTACGAGTTGCATAGTAGAAAGATTTGGAAACACCGGAGACAACAGCAGAACCCGTTACAGCATGTTTTCCAAGAACACCCATCATCACCATCGCCTTTGGACTTCGTCTCCACTGCGGCTACCACAGAATCACCACCAGCCACGTCTCTGGTCGGATAACCAATCGGCGGTGGAATTGTGTACGGTCCCTGTGAAGGTTTTTCCACTGAAGATTGATTCATTTTAACTCAATGATAAGTGGGGAGCTGAGGATTGTGAAGAGGAGAGAGTGTTGTGGTTTTAATTTAAAGGAGACGAATATTA
>HiInc_DN18_c0_g1_i8 len=414 
TATAGAATATGGTCTTTTATAATGCAAAACATATACCACATCGATCCACATATATATATATATATAGAGAGAGTAATTAAGAAACACAACAATTATCAAATATTTTATACAGCAATAATCTGCATGAAGTCTTCAACTCCGAATTCTCAGAAGCATGCGTCTAGGACACAACAGCAGCATATGGCAGCACAACATCCTTTCCAAAACCCATCACCCTTGGACTTCGTCTCCACTGATGATACCGGACGATCACCAACCACCGCATCTCTGGTCGGATAACCAATCGGCGGTGGAATTGTGTACGGTCCCTGTGAAGGTTTTTCCACTGAAGATTGATTCATTCTAACTCGATGATAAGTGGGTCTGAGGATTGTGAAGAGGATAGAGTGTTGTGGTTTTAATTTAAGGAGACGG
>HiInc_DN18_c0_g1_i9 len=414 
GATCACTTCAATATATAACATGGTCTTTTAAATGCAAAACATATTCCACATATAGGGAGTAATTAAGTAACACAACAAACATCAGATATATATTTTATTACAGCAATAATCTGTATGAAATCTTTAACTCCGAAGTCTCAGAAGCATGCGTCCAGGACACAACAGCAGCATATGGCGGCACAACATCCTTTCCAAAATCCATCACCCTTGGACTTCGTTTCCACTGACGATATCGGAGGATCACCAACCACCGCATCTCTGGTCGGATAACCAATCGGCGGTGGAATTGTGTACGGTCCCTGTGAAGGTTTTTCCACTGAAGATTGATTCATTTTAACTCAATGATAAGTGGGGAGCTGAGGATTGTGAAGAGGAGAGAGTGTTGTGGTTTTAATTTAAAGGAGACGAATATTA
>HiInc_DN18_c0_g1_i7 len=463 
GATCACTTCAATATATAACATGGTCTTTTAAATGCAAAACATATTCCACATATAGGGAGTAATTAAGTAACACAACAAACATCAGATATATATTTTATTACAGCAATAATCTGTATGAAATCTTTAACTCCGAAGTCTCAGAAGCATGCGTCCAGGACACAACAGCAGCATATGGCGGCACAACTGCCAATAGACAAGACCAGCTTAGATTAACTGTATGGCGGCACTTAGTCATCCTTTCCAAAATCCATCACCCTTGGACTTCGTTTCCACTGACGATATCGGAGGATCACCAACCACCGCATCTCTGGTCGGATAACCAATCGGCGGTGGAATTGTGTACGGTCCCTGTGAAGGTTTTTCCACTGAAGATTGATTCATTTTAACTCAATGATAAGTGGGGAGCTGAGGATTGTGAAGAGGAGAGAGTGTTGTGGTTTTAATTTAAAGGAGACGAATATTA
>HiInc_DN18_c0_g1_i2 len=1075 
TTTTGAAATTGAAAATTCACTTATATATTTGATCACTTAATGCAAAACACAACAACCAAACGTAGAGTACATTTCACGTAAAGCTGTAATTAATTAATACAATTATCATAAATATTTAGTGTATATATTTTTATTTTTATTTATTTATTTAGTACACCAGGAATTTGCATAAAACCGTTAACTCCAAAGTCTCATCCCCCGGTGCAACATTTCACGAGCTCGAGACAACCGCAGCATAGTTTTTGCCTGCCAAGACAATGCCACTTAGATTTGATTTCTTTGTCAGAAAATACCACGGATGTTAATTGTAAGTCTCTTTTACAATTTTCATCTAGAGTATATAATATTGTGCTAAAGTAAAAAAGTTATAAAAAAAAGTTTAACCTATCTTCTGAAATACTAGAAGCAGGTAACTTTTCATTTAGCAACGTACGAAATAATTTTAATTTACTTTGGTTGTATACTTGTATTAGTTGGAAAAAGAAAAAAAAATGGCTGAAAACTTTGAAGTCCGATTTTATTATGGAAAAAAACTGCAAGTTGGTGAAACTAGATAACCTTTTTAACGTTGACAAAAAAGTAACCTTTTTAACGAAAACACCAGCTTACGATTTTTTTATCTCATCTAACATGTTGAGATAGAAATCTGTAAAAAAAAAAATCTGTTGAGTTACACATTTAAAAGCCCCAACAAAATGGAGAAAATGCATCTAAAAATCTCCACAAGCAGACTCTTAATTTATCTAGTATGTATCTAAAAGATCATAGATTAAATTTCGATTAGAATAGTTTCCTTTCCAAAAGAAAGTGTATTTAGGAAGGTTTGAGTATCACTCTAAAAATATGTACATGCATATGGTCCAGAATCTCCTAGTCACTTAATAAAAAAAGGATATTCTGCAAAAAAAAATAGCATATAACTAGAAGCAACTAATCCATAAATATATATATAGTGTTTGTAGGATTATATATGTAAAATTTCCTGTAAATATATGAGTTTGATTTGTTTTTAACATCAAAAATATATATGTATAAATTTAAAATTTAAAAAAGCAAAAAATATAATAAAAATTAT
>HiInc_DN18_c0_g1_i1 len=442 
TTTTGAAATTGAAAATTCACTTATATATTTGATCACTTAATGCAAAACACAACAACCAAACGTAGAGTACATTTCACGTAAAGCTGTAATTAATTAATACAATTATCATAAATATTTAGTGTATATATTTTTATTTTTATTTATTTATTTAGTACACCAGGAATTTGCATAAAACCGTTAACTCCAAAGTCTCATCCCCCGGTGCAACATTTCACGAGCTCGAGACAACCGCAGCATAGTTTTTGCACCATATCAGCTCCGCCTCTGGACTTCGTCTCCTTTGCGGCTACCACAGGATCACCAGCAGCCACATCTCTGGTCGGATAACCAATCGGCGGTGGAATTGTGTACGTCTCCTGTGAAGGTTTTTCCACTACTGAAGATTGATTCATCCTGACTCAATAATAAGTGGGAAGATAGGGACTATTAAGAGAAGAGAGTC
>HiInc_DN18_c0_g2_i1 len=447 
CATATATATTTGATCACTTAATGTAAAACACAACAACGGTTTTTTCAAAAAACAAAATGTAAAACACAAAAACGACAACCATTTGTAGAGTACATTTCACATAGAGCTGTAAATTATTAATACAATTTTCATATATATATATATATATATATATATACACTTTTTTATCACACCAAGAATTTGCATACAACCGTTAACTTCCCGAGGTCCAACAGCTCACGGCTTCGTAACAACAGCAGCATACTTTTAACAAGGATTCCCCAGGTGCGCCTCTGGACTTCATCTCCTTTGCGGCTACCGCAGGATCACCAGCAGCCACATCTCTGGTCGGATAACCAATCGGCGGCGGACTTGTGTACGACTCCTGTGAAGGTTTTTCCACTACTGAAGATTGATTCATTCTGACTCAATGATAAGTGAGAAGATAAGGATTATAAGAGAGAGTAT
>HiInc_DN18_c0_g3_i1 len=462 
TAACAATATAACACGATCACTTAATATATCTGAAACATAACAACGACAAACCATCCACAAAGTATATTCCACATAGAGAGTAATTAAGTAAAACAACTATCATATCATCAAATGTTACTTCTTTTATTACAGCAATAATTTGCATGAAATCGTTAACTCCGAAGTCTCAGAAGCATGCGTCCAGAACACAACAGCAGCATATGGCAGCACAACATCCTTTCCAAAACCCATCGCCCTTAGACTTCGTCTCCACTGCGCCCGCTGGAGGATCACCCACCATCGCATCTCTGGTCGGATAACCAAGCGGCGGCGGGCTTGTGTACGGCCCCTGTGGAGGTTTTTCCACTACGGCTGAATATGTGCTGTGATCGGGTTGATTCATTTCAATTTAATAAAAAGCTGTGAGGAGCTGAGGATTATGAAGAAGGGATCGAGTGTTGTGGTTTTAATTTAAAGAAGACG
>HiInc_DN51_c0_g1_i26 len=1090 
TATAAGAAAATTACAGATTAAATCACTCATTATGATAATATGACTATACATAGGAAGTAAAGTTGTAGTTTGACGGTAGCTTCTTGATGAACTCTAGAACAGCTTTGGCAGTGTTAGCAGCAGCCAAGGATCCAAACTTTCGAATAGCATTAGTTCCTGTTTGTGCTCCAGCTAAATCTGATAATCCCCTTATTACAATTACTGGATACCCATTTGACACGCACGTCATAGCCACTGCAGAACTCTCCATGTCTGAAGAGGAAACCTCAAAAGTATCGTATAAGAAGTCTCTGTAGACTGCATTATCCACAAATATGTTAGCAGTGGCTGCCTTTAATCCAACAACCAGTTTTGGTTTCTCTGGAAGACACAACGTTGAATTCACGCACTGCAACAGATCCATCTTCTCTAGATCAGCTGCAAGATGAAGCCACTCTTGAGTTGTATTGATCCAAAACACGTTCTGAGGTGAATTGATGTGACCAGTGACTGAATACAGTTGCTCGCGACCGTATCTAAGACTCCCTAACATATTGTTGTTGCCTCCTCTTTGTGGAACATTATAGTTCCCAATATCCAAGTACGCTTCATCGTCACCTCCCTCTACTTTGTCTGGATTCAGCCAATCCCACAACCCAGCATTGGTGATTTAATTAGGAATGGTCACGTCTCCTATGGACATTGAGTTGTTTATATTTCCTGCAATCCCAAAGTGCACAATGCCCTTCACATCGAACACGTCTATCATTTGTTGCGTTGCTGCTGCCGCGTTCACCATTCCTCTCCCACATCTGACATACATAACCTTCTTCCCATGAATCTTCCCTATCCTAAAACGTCTACCAGAGAGATCAATGAACGGGTGAGTAGGATCGGGTCTGAATTCGACACTGGCCAGGAAAGCATCTTCTTCTGTCTCAATGACCGTCACGAGACCTACGTAAGGTCCATTGCGGTTTACTTTACGGACTGTAGTGGCGTTTTTTAGTTTTGAAGATGTGGCTGAAGCAGGCAAAACGTCTAAGGAAGAGATGGTGATGATGAAGAGCAGAGGAAGAAGACGAAGAATGTGGTCCAGTGACGCCATTTG
>HiInc_DN51_c0_g1_i25 len=1309 
AGTCTTTGATAAATAAAAATGTTTTTGCAAGGCTGAGATTAAGTATGCTCGACATAAGAAAAGCTGAATAGTGAACACTTTATTTGACTGATGAAAATTACAGGTTAAATCACTCATTATGATAAATAGGGCTTATTAAGGTTGTAGTTTGGTGGCAGCTTCTTGATGAACTCTAGAACAGCTCTAGCAGTGTTAGTGGCAGCCAAAGATCCAAACTTACGAACAGCATTGTCTCCTGTTTGTGCTCCAGCTAAATCTGATAGTCCCCTTATTACAATTACAGGATACCCATTTGATACGCATGTCATAGCCACTGCAGAACTCTCCATATCTGAGGAGGAAACACCAAAAGTATCGAATAAGAAATCTCTGTAGGCAGCATTATCCACGAATGTATTAGCAGTGGCTGCCTTTAATCCAACAACCAGTTTTGGTTTCTCAGGAAGACACAAAGTTGCATTCACGCACTGTAACAGCTCCATCGTCTCTAGACCAGCTGCAAGTTGAAGCCACTCTTGAGTAGTATTGATCCAAAACACTTTCTGAGGTGAATTTTTGTGACCAATGCTGACTGAATATAGTTCCTCGTAACTGTATCCAATACTCCCTAACACACTGTCGGTGTTATCACCTTGTGGAACAGTATACTTTCCAAAATCTAAGTACGCTGCATAGTCACCTCCCTCTGCTTTGTCTGGATTCAGCCAATCCCACAAGCCAGCATTGGTGATTTGCTTAGGAATGCTCACGTCTCCTATGGACATCGAGTTGTTTATATTTCCTGCAATCCCAAAGTGCACAATCCCTTTCACATTGAACACGTCTATCATTTGTTGTGTTGCTGCTGCTGCGTTTACCATTCCTATCCCACATCTGACATACACAACCTTCTTTCCATGAATCTTCCCTATCCGAAAACGTCTTCCAGAGAGATCCAAGAATGGATGAGCAGGATCGGGTCTGAAATCAACACTTCCCAAGAAAGCATTTTCTTCAGTCTCAAAGACCGTCACGAGACCGATGTAAGGTCCTCTGCGGTTGACTTCTCGGATGGTGATGGCGTTTTTTAGTTTGTGTGAAGGTGTGGCTGAAGCAGGCAAAACGTGTAAGGAAGAGATTATGAAGATGAATAAGAGAAGACAGAGAATGTGGTCCAGAGAAGCCATTTGATTGGTGGTAGGTTTTGAGATCCAAAATGCCCAGCTCATGTGTACAAATATATAGCATCCAAGTCAAACCATCTATTCTACAAGACTCATATGAGCACAAGTATTATATGTTTCTTCTTCCTCGTGATTCCCGTTCCGTC
>HiInc_DN51_c0_g1_i33 len=432 
CTTCCCAATCCTAAAACGTCTACCTGCAGTCATTTCATGTGTGATCTCACACCGTCAGAATCTTTTGTGCATTTACATCTCAAAGGGACTTGCTTCCATTGACCCGAAACAAAAGAATCTCTCAACCACAGAAAGCCTGAAAAAGAAACCAGTTCAAGTGGCAAAATAATAAGCTAAGTAGATACCAGAGAGATCAATGAACGGGTGAGTAGGATCGGGTCTGAATTCGACACTGGCCAGGAAAGCATCTTCTTCTGTCTCAATGACCGTCACGAGACCTACGTAAGGTCCATTGCGGTTTACTTTACGGACTGTAGTGGCGTTTTTTAGTTTTGAAGATGTGGCTGAAGCAGGCAAAACGTCTAAGGAAGAGATGGTGATGATGAAGAGCAGAGGAAGAAGACGAAGAATGTGGTCCAGTGACGCCATTTG
>HiInc_DN51_c0_g1_i13 len=1305 
TATAAGAAAATTACAGATTAAATCACTCATTATGATAATATGACTATACATAGGAAGTAAAGTTGTAGTTTGACGGTAGCTTCTTGATGAACTCTAGAACAGCTTTGGCAGTGTTAGCAGCAGCCAAGGATCCAAACTTTCGAATAGCATTAGTTCCTGTTTGTGCTCCAGCTAAATCTGATAATCCCCTTATTACAATTACTGGATACCCATTCGACACGCACGTCTGGTAAATTTCAAAGCAGAAAACAAACAAAGTGAGAAACGCTGAATTATTTAGTGTAAACGCTGACTGCATTACCATAGCCACTGCAGAACTCTCCATATCTGAGGAGGAAACACCAAAAGTATCGAATAAGAAATCTCTGTAGGCAGCATTATCCACGAATGTATTAGCAGTGGCTGCCTTTAATCCAACAACCAGTTTTGGTTTCTCAGGAAGACACAAAGTTGCATTCACGCACTGTAACAGCTCCATCGTCTCTAGACCAGCTGCAAGTTGAAGCCACTCTTGAGTAGTATTGATCCAAAACACTTTCTGAGGTGAATTTTTGTGACCAATGCTGACTGAATATAGTTCCTCGTAACTGTATCCAATACTCCCTAACACACTGTCGCTGCCATCCCCTTGTGGAACAGTATACTTCCCAAAATCTAAGTATGCTGCATAGTCACCTCCCTCTGCTTTGTCTGGATTCAGCCAATCCCACAAGCCAGCATTGGTGATTTGCTTAGGAATGCTCACGTCTCCTATGGACATCGAGTTGTTTATATTTCCTGCAATCCCAAAGTGCACAATCCCTTTCACATTGAACACGTCTATCATTTGTTGTGTTGCTGCTGCTGCGTTTACCATTCCTATCCCACATCTGACATACACAACCTTCTTTCCATGAATCTTCCCTATCCGAAAACGTCTTCCAGAGAGATCCAAGAATGGATGAGCAGGATCGGGTCTGAAATCAACACTTCCCAAGAAAGCATTTTCTTCAGTCTCAAAGACCGTCACGAGACCGATGTAAGGTCCTCTGCGGTTGACTTCTCGGATGGTGATGGCGTTTTTTAGTTTGTGTGAAGGTGTGGCTGAAGCAGGCAAAACGTGTAAGGAAGAGATTATGAAGATGAATAAGAGAAGACAGAGAATGTGGTCCAGAGAAGCCATTTGATTGGTGGTAGGTTTTGAGATCCAAAATGCCCAGCTCATGTGTACAAATATATAGCATCCAAGTCAAACCATCTATTCTACAAGACTCATATGAGCACAAGTATTATATGTTTCTTCTTCCTCGTGATTCCCGTTCCGTC
>HiInc_DN51_c0_g1_i56 len=1391 
AGTCTTTGATAAATAAAAATGTTTTTGCAAGGCTGAGATTAAGTATGCTCGACATAAGAAAAGCTGAATAGTGAACACTTTATTTGACTGATGAAAATTACAGGTTAAATCACTCATTATGATAAATAGGGCTTATTAAGGTTGTAGTTTGGTGGCAGCTTCTTGATGAACTCTAGAACAGCTCTAGCAGTGTTAGTGGCAGCCAAAGATCCAAACTTACGAACAGCATTGTCTCCTGTTTGTGCTCCAGCTAAATCTGATAGTCCCCTTATTACAATTACAGGATACCCATTTGATACGCATGTCATAGCCACTGCAGAACTCTCCATATCTGAGGAGGAAACACCAAAAGTATCGAATAAGAAATCTCTGTAGGCAGCATTATCCACGAATGTATTAGCAGTGGCTGCCTTTAATCCAACAACCAGTTTTGGTTTCTCAGGAAGACACAAAGTTGCATTCACGCACTGTAACAGCTCCATCGTCTGCATCCGTATAATAAACAACAACCTAGGTTAAACACTGGAACCATTCTTTTGTCTTATTATATGTATCATTTTTAACAACCTCTAGACCAGCTGCAAGTTGAAGCCACTCTTGAGTAGTATTGATCCAAAACACTTTCTGAGGTGAATTTTTGTGACCAATGCTGACTGAATATAGTTCCTCGTAACTGTATCCAATACTCCCTAACACACTGTCGCTGCCATCCCCTTGTGGAACAGTATACTTCCCAAAATCTAAGTATGCTGCATAGTCACCTCCCTCTGCTTTGTCTGGATTCAGCCAATCCCACAAGCCAGCATTGGTGATTTGCTTAGGAATGCTCACGTCTCCTATGGACATCGAGTTGTTTATATTTCCTGCAATCCCAAAGTGCACAATCCCTTTCACATTGAACACGTCTATCATTTGTTGTGTTGCTGCTGCTGCGTTTACCATTCCTATCCCACATCTGACATACACAACCTTCTTTCCATGAATCTTCCCTATCCGAAAACGTCTTCCAGAGAGATCCAAGAATGGATGAGCAGGATCGGGTCTGAAATCAACACTTCCCAAGAAAGCATTTTCTTCAGTCTCAAAGACCGTCACGAGACCGATGTAAGGTCCTCTGCGGTTGACTTCTCGGATGGTGATGGCGTTTTTTAGTTTGTGTGAAGGTGTGGCTGAAGCAGGCAAAACGTGTAAGGAAGAGATTATGAAGATGAATAAGAGAAGACAGAGAATGTGGTCCAGAGAAGCCATTTGATTGGTGGTAGGTTTTGAGATCCAAAATGCCCAGCTCATGTGTACAAATATATAGCATCCAAGTCAAACCATCTATTCTACAAGACTCATATGAGCACAAGTATTATATGTTTCTTCTTCCTCGTGATTCCCGTTCCGTC
>HiInc_DN53_c0_g1_i11 len=640 
CTACCCAAAACAAAAACAAAAAAAAAGAATTAGCAAAGCATTGATTTGATTGTTTTTCTCAGACACGACATAAGCGTTTTACATTGAGTTTCTTCTGAACAATTCTTGGTCTCTTCTTGGGTCTACGAGGAGGTTTTCTCCCAACGAAGGCTGCGAAATCATCTTCGATCTCTTCTCTCAACAAAGAAACAGAGAATTTCAATTTCTGTGATGAATCTCCATCAGCACCACTTCTCTTGACGCCGCTGGTGATCCTCGTGGTGGGCTGCTGCTCATCTCCAGGTTCGTTACAAGCAGCTCTCCTCGTCCTCAGATTCCACGGCCGAGCTTCTGCATCGCCTCCTCCATTTCCCAAAGTCGAGACCTTTGGTGGTTTCTCAACGCAAACGGGATCGAGCTCTCCTCGTCCAGTAGCAGCGGGGGATCTATGATCGGGAGAAGGAGAAGAAGAAGAAGGGAGCTTGACGCACTTGAGGAATCTCTGGTGACCCCATCGGAGATGAGGTAAGGTGAAGTTATGGAGGCGCTTTGATCTCTCCTGCGGAGGAGGAGGGAGTTCCATTTGATTTGATTGATTGAAGAAACTGTGAATTTGGGTTGTCTCTCTCTGTATCGTGAAGATGATTATTTTATCTTCCTC
>HiInc_DN53_c0_g1_i20 len=916 
TGCTGGAGATTACAATTAGACTGGTGATGAATAACATGACTACAATCTTCTTAACTAGAACATTATGAATGGACTGATAATAGAAGAAACCAGAAATTGGGCCTCTTCAGGGACCCTAAACATTACCACATTTTCCTTCAACAACAATGACAACTACGTAAATTAAACTTGAGAATGTCTCAAGAACAGAGCGAAACAAAGTTGATGCTTAGAGAAGAAGAACCAAATAAGTTAAAGACCTTTGTCACTTTTCCACAGCTTCAGGGACATCATATGAATCTATCGTTACTTCTTCTGACAACCACAATCCAGGAAATATCGTCTACCCAAAACAAAAACAAAAAAAAAGAATTAGCAAAGCATTGATTTGATTGTTTTTCTCAGACACGACATAAGCGTTTTACATTGAGTTTCTTCTGAACAATTCTTGGTCTCTTCTTAGGTCTCCTTGGAAGTCTTTTCCCAATCATGTTCGAAAAATCCTCTTCGATCTCTTTTTTCAACAACGAAACCGAGAATTTCAGTTTCTCATCATTCTCCATTTCTTCTCCATCCATACCTCTCTTCACGCCGATTTCGATCTTCACCGGAGATTCGTCTCCTCCGGGTTCACTACACGCAGCTCTCCTGGTCCTCAGATTCCATGGCCGAGCCGCCGCAACGACGGATCTGTGCGATGCGTGATCTGGAGAAGGAGACGAAGAAGAAGAAGGAAGATGATGATGTGAAATAGGTAGATTGACGCATCTGAGGAATCTTTGTTGACCCCAACGGAGATAAGGTAAGGTGAAGTTATGGAGGCGTTTCGATCTTTCTGGAGGACGCTTCATCGATGAATCTTGCTCTTTTTCTTTGTCTCTCTAGATTCGATTCTTATTCTTCTTCCTCCCTCGTCTCTCTCGTACGTCCTCCTTTC
>HiInc_DN53_c0_g1_i23 len=973 
GAGATTCCATTGCCATGGAGATTACAATTAGCTTTTGGTAATGAAAAGAAACACCAGTTATCTCTGTCTCTTTTACAAATAGAAGAAGTAAAAATGGCTTCATCCACTAACAACATTGCTACATTTCTTTTTGCTTCCTTTTTACAACAGAAAAAAAGATTCAAAAAAAGTAGAAAAAAGACAAACAAAGATGATACACAAAGAAGAATGTTCTTGGGAAGGACTCCATATACCTCTTTGATTCATTACGTTTCAGCAGCAGCCTCAGGGACGTCGTAAGATCCTGCCGTTACTTCTTCCGCTAACCACAATCCTGGAAACAGAGTATTCATTTGCTTCTGAACAAGTCTGGGCCTCTTCTTGGGTCTGCGAGGAGGCTTTTTACCAATCAAGGCTGTGAAATCCTCTTCGATCTCTTCTCTCAACAAACAAACAGAGAATTTCAGTTGTTTCTGCGATGATGAATCTCCTTCGTGATTACTACTACTCCCTCCTCTCTTGACGCCAATTTCATGTGTGGTGGTGATGATCCTCGTTGTTGGCTCGTCTCCTCCTCCACCAGGTTCGTTACAAGCAGCTCTCCTCGTCCTCAGATTCCACGGCCTAGCTGCTGCATCTCCTCCGTTATTCCCCAAAGCAGAGACCTTAGGTTGTTGAGCTGACTCTCCTCCTCCTCCTCCAGGAAGAAGAGCGGGAGATCCATGATTGGCGCGATCGGGAGAAGGAGAGGAGGAAGAAGAAGGTAGCTTGACGCACCTGAGGAATCTCTGCTGACCCCATCGGAGGTAAGGTAAGGTGAAGTTGTGGAGGCGCTTTGATCTCTCCGGCGGTGGAGGTGGAGGCGGAGGTGGGAACTCCATTGAATTGATTTGATTTGATTGATTGAAGAGGATGTGAAAGAAGATTCCTTTCGTCCTTTCTTTGCGGTTTTGGTAAGAGGAGAGCTTTCCTTTGGAGCAAAGTTCAAAGTTTT
>HiInc_DN53_c0_g1_i9 len=834 
TGCTGGAGATTACAATTAGACTGGTGATGAATAACATGACTACAATCTTCTTAACTAGAACATTATGAATGGACTGATAATAGAAGAAACCAGAAATTGGGCCTCTTCAGGGACCCTAAACATTACCACATTTTCCTTCAACAACAATGACAACTACGTAAATTAAACTTGAGAATGTCTCAAGAACAGAGCGAAACAAAGTTGATGCTTAGAGAAGAAGAACCAAATAAGTTAAAGACCTTTGTCACTTTTCCACAGCTTCAGGGACATCATATGAATCTATCGTTACTTCTTCTGACAACCACAATCCAGGAAATATCGTATTGAGTTTCTTCTGAACAATTCTTGGTCTCTTCTTAGGTCTCCTTGGAAGTCTTTTCCCAATCATGTTCGAAAAATCCTCTTCGATCTCTTTTTTCAACAACGAAACCGAGAATTTCAGTTTCTCATCATTCTCCATTTCTTCTCCATCCATACCTCTCTTCACGCCGATTTCGATCTTCACCGGAGATTCGTCTCCTCCGGGTTCACTACACGCAGCTCTCCTGGTCCTCAGATTCCATGGCCGAGCCGCCGCAACGACGGATCTGTGCGATGCGTGATCTGGAGAAGGAGACGAAGAAGAAGAAGGAAGATGATGATGTGAAATAGGTAGATTGACGCATCTGAGGAATCTTTGTTGACCCCAACGGAGATAAGGTAAGGTGAAGTTATGGAGGCGTTTCGATCTTTCTGGAGGACGCTTCATCGATGAATCTTGCTCTTTTTCTTTGTCTCTCTAGATTCGATTCTTATTCTTCTTCCTCCCTCGTCTCTCTCGTACGTCCTCCTTTC
>HiInc_DN53_c0_g1_i5 len=993 
GAGATTCCATTGCCATGGAGATTACAATTAGCTTTTGGTAATGAAAAGAAACACCAGTTATCTCTGTCTCTTTTACAAATAGAAGAAGTAAAAATGGCTTCATCCACTAACAACATTGCTACATTCTTTTTGCTTCCTTTTTACAACAGAAAAAAAGATTCAAAAAAAGTAGAAAAAAGACAAACAAAGATGATACACAAAGAAGAATGTTCTTGGTTGGGAAGGACTCCTAAATTCAAGAAAGCAAAGGAATCAGACCTCTTTGATTCATTACGTTTCAGCAGCAGCCTCAGGGACGTCGTAAGATCCTGCCGTTACTTCTTCCGCTAACCACAATCCTGGAAACAGAGTATTCATTTGCTTCTGAACAAGTCTGGGCCTCTTCTTGGGTCTGCGAGGAGGCTTTTTACCAATCAAGGCTGTGAAATCCTCTTCGATCTCTTCTCTCAACAAACAAACAGAGAATTTCAGTTGTTTCTGCGATGATGAATCTCCTTCGTGATTACTACTACTCCCTCCTCTCTTGACGCCAATTTCATGTGTGGTGGTGATGATCCTCGTTGTTGGCTCGTCTCCTCCTCCACCAGGTTCGTTACAAGCAGCTCTCCTCGTCCTCAGATTCCACGGCCGAGCGGCTGCATCTCCGTTCCCCAAAGCAGAGACCTTTGGTTGTTGAGCTGACTCTCCTCCTCCTCCTCCAGGAAGAAGAGCGGGAGATCCATGATTGGCGCGATCGGGAGAAGGAGAGGAGGAAGAAGAAGGTAGCTTGACGCACCTGAGGAATCTCTGCTGACCCCATCGGAGGTAAGGTAAGGTGAAGTTGTGGAGGCGCTTTGATCTCTCCGGCGGTGGAGGTGGAGGCGGAGGTGGGAACTCCATTGAATTGATTTTGATTTGATTGATTGAAGAGGATGTGAAAGAAGATTCCTTTCGTCCTTTCTTTGCGGTTTTGGTAAGAGGAGAGCTTTCCTTTGGAGCAAAGTTCAAAGTTTT
>HiInc_DN53_c0_g1_i8 len=928 
TGCTGGAGATTACAATTAGACTGGTGATGAATAACATGACTACAATCTTCTTAACTAGAACATTATGAATGGACTGATAATAGAAGAAACCAGAAATTGGGCCTCTTCAGGGACCCTAAACATTACCACATTTTCCTTCAACAACAATGACAACTACGTAAATTAAACTTGAGAATGTCTCAAGAACAGAGCGAAACAAAGTTGATGCTTAGAGAAGAAGAACCAAATAAGTTAAAGACCTTTGTCACTTTTCCACAGCTTCAGGGACATCATATGAATCTATCGTTACTTCTTCTGACAACCACAATCCAGGAAATATCGTATTGAGTTTCTTCTGAACAATTCTTGGTCTCTTCTTGGGTCTACGAGGAGGTTTTCTCCCAACGAAGGCTGCGAAATCATCTTCGATCTCTTCTCTCAACAAAGAAACAGAGAATTTCAATTTCTGCGATGAATCTCCATCAGCACTACCTCTCTTGACGCCGTTGGTGATCCTCGTGGTGGGCTGCAGCTCATCTCCAGGTTCGTTACAAGCAGCTCTCCTCGTCCTCAGATTCCACGGCCGAGCTGCTGCATCTCCGTTCCCCAAAGCAGAGACCTTTGGTTGTTGAGCTGACTCTCCTCCTCCTCCTCCAGGAAGAAGAGCGGGAGATCCATGATTGGCGCGATCGGGAGAAGGAGAGGAGGAAGAAGAAGGTAGCTTGACGCACCTGAGGAATCTCTGCTGACCCCATCGGAGGTAAGGTAAGGTGAAGTTGTGGAGGCGCTTTGATCTCTCCGGCGGTGGAGGTGGAGGCGGAGGTGGGAACTCCATTGAATTGATTTTGATTTGATTGATTGAAGAGGATGTGAAAGAAGATTCCTTTCGTCCTTTCTTTGCGGTTTTGGTAAGAGGAGAGCTTTCCTTTGGAGCAAAGTTCAAAGTTTT
>HiInc_DN53_c0_g1_i14 len=621 
CCTCTGCTAGCCACAATCCGGGAAAAAGATTATTCATTTGCTTCTGGACAGTTCTGGGCCTCTTCTTGGGTCTACGAGGAGGCTTTTTACCAACGAAGGCTGCGAAATCATCTTCGATCTCTTCTCTCAACAAAGAAACAGAGAATTTCAATTTCTGCGATGAATCTCCATCAGCACTACCTCTCTTGACGCCGTTGGTGATCCTCGTGGTGGGCTGCAGCTCATCTCCAGGTTCGTTACAAGCAGCTCTCCTCGTCCTCAGATTCCACGGCCGAGCTTCTGCATCGCCTCCTCCATTTCCCAAAGTCGAGACCTTTGGTGGTTTCTCAACGCACACGGGATCGAGCTCTCCTCGTTCAGTGGCAGCGGGAGATCTATGATCGGGAGAAGGAGAAGAAGAAGAAGGGAGCTTGACGCACTTGAGGAATCTCTGGTGACCCCATCGGAGATGAGGTAAGGTGAAGTTATGGAGGCGCTTTGATCTCTCCTGCGGAGGAGGAGGGAGTTCCATTTGATTTGATTGATTGAAGAAACTGTGAATTTGGGTGTCTCTCTATGTATCGTGAAGAAGATTATTTATTCTCTCTCTCGTCCTCTCTTTTGCGTTTTTTGGTAAGTTTT
>HiInc_DN53_c0_g1_i13 len=971 
GAGATTCCATTGCCATGGAGATTACAATTAGCTTTTGGTAATGAAAAGAAACACCAGTTATCTCTGTCTCTTTTACAAATAGAAGAAGTAAAAATGGCTTCATCCACTAACAACATTGCTACATTCTTTTTGCTTCCTTTTTACAACAGAAAAAAAGATTCAAAAAAAGTAGAAAAAAGACAAACAAAGATGATACACAAAGAAGAATGTTCTTGGTTGGGAAGGACTCCTAAATTCAAGAAAGCAAAGGAATCAGACCTCTTTGATTCATTACGTTTCAGCAGCAGCCTCAGGGACGTCGTAAGATCCTGCCGTTACTTCTTCCGCTAACCACAATCCTGGAAACAGAGTATTCATTTGCTTCTGAACAAGTCTGGGCCTCTTCTTGGGTCTGCGAGGAGGCTTTTTACCAATCAAGGCTGTGAAATCCTCTTCGATCTCTTCTCTCAACAAACAAACAGAGAATTTCAGTTGTTTCTGCGATGATGAATCTCCTTCGTGATTACTACTACTCCCTCCTCTCTTGACGCCAATTTCATGTGTGGTGGTGGTGATCCTTGTCGTTGGCTCCTCTCCGCCAGGTTCGTTACAAGCAGCTCTCCTCGTCCTCAGATTCCACGGCCGAGCTTCTGCATCGCCTCCTCCATTTCCCAAAGTCGAGACCTTTGGTGGTTTCTCAACGCACACGGGATCGAGCTCTCCTCGTTCAGTGGCAGCGGGAGATCTATGATCGGGAGAAGGAGAAGAAGAAGAAGGGAGCTTGACGCACTTGAGGAATCTCTGGTGACCCCATCGGAGATGAGGTAAGGTGAAGTTATGGAGGCGCTTTGATCTCTCCTGCGGAGGAGGAGGGAGTTCCATTTGATTTGATTGATTGAAGAAACTGTGAATTTGGGTGTCTCTCTATGTATCGTGAAGAAGATTATTTATTCTCTCTCTCGTCCTCTCTTTTGCGTTTTTTGGTAAGTTTT
>HiInc_DN53_c0_g1_i7 len=571 
CCTCTGCTAGCCACAATCCGGGAAAAAGATTATTCATTTGCTTCTGGACAGTTCTGGGCCTCTTCTTGGGTCTACGAGGAGGCTTTTTACCAACGAAGGCTGCGAAATCATCTTCGATCTCTTCTCTCAACAAAGAAACAGAGAATTTCAATTTCTGCGATGAATCTCCATCAGCACTACCTCTCTTGACGCCGTTGGTGATCCTCGTGGTGGGCTGCAGCTCATCTCCAGGTTCGTTACAAGCAGCTCTCCTCGTCCTCAGATTCCACGGCCGAGCGGCTGCATCTCCGTTCCCCAAAGCAGAGACCTTTGGTTGTTGAGCTGACTCTCCTCCTCCTCCTCCAGGAAGAAGAGCGGGAGATCCATGATTGGCGCGATCGGGAGAAGGAGAGGAGGAAGAAGAAGGTAGCTTGACGCACCTGAGGAATCTCTGCTGACCCCATCGGAGGTAAGGTAAGGTGAAGTTGTGGAGGCGCTTCGATCTTTCTGGAGGAGGTTCCATTCGAGAAACTTGACGTCGCCTTCTTCTTCTTTTAGCTGTTTTGGAGAAGGTTCGATTGCCGTTCAAAAA
>HiInc_DN53_c0_g1_i3 len=715 
GGAAGTTAGAGAGAGATGTGACACTGTAGCAACTGCATTCCTAGAAAAACAAACAGCTGGAGATTTTAATTAGACTGGTGAAGACACTTACACACATTACGAATATATAAACTTGAGAATGTGTCGAGAACCAAAGAAGTTAAGACCTATTGTCACGTTTCCACAGCTTCAGGGACATTATATGAATCTATTGTTACTTCTTCCGATAACCACAATCCTGGAAAAATCGTATTGAGTTTCTTCTGAACAATTCTTGGTCTCTTCTTAGGTCTCCTCGGTGGTCTTTTCCCAATTAAAACTGAGAAATCCTCTTCAATCTCTGCTTTCAACAACGAAACCGAGAATTTCAGTTTCTCATCCTTGTCCCTTTCTTCTTCATCGATACCTCTCTTCATCGCCGGCGATTCGTCATCTCCCCTCCTCCTCAGATTCCAGGGCCGAGCCGTGGCCACTGCTCCAGCGATGGATCTGTTGGTTGCGTGATCTGGAGATGGAGAAGGAGAATGAGGAGATGGGTGATGGGAATGTGAAGGTAGATTGACGCATCTGAGGAATCTTTGTTGACCCCAACGGAGATAAGGTAAGGTGAAGTTATGGAGGCGTTTCGATCTTTCTGGAGGACGCTTCATCGATGAATCTTGCTCTTTTTCTTTGTCTCTCTAGATTCGATTCTTATTCTTCTTCCTCCCTCGTCTCTCTCGTACGTCCTCCTTTC
>HiInc_DN53_c0_g1_i18 len=946 
GAGATTCCATTGCCATGGAGATTACAATTAGCTTTTGGTAATGAAAAGAAACACCAGTTATCTCTGTCTCTTTTACAAATAGAAGAAGTAAAAATGGCTTCATCCACTAACAACATTGCTACATTTCTTTTTGCTTCCTTTTTACAACAGAAAAAAAGATTCAAAAAAAGTAGAAAAAAGACAAACAAAGATGATACACAAAGAAGAATGTTCTTGGGAAGGACTCCATATACCTCTTTGATTCATTACGTTTCAGCAGCAGCCTCAGGGACGTCGTAAGATCCTGCCGTTACTTCTTCCGCTAACCACAATCCTGGAAACAGAGTATTCATTTGCTTCTGAACAAGTCTGGGCCTCTTCTTGGGTCTGCGAGGAGGCTTTTTACCAATCAAGGCTGTGAAATCCTCTTCGATCTCTTCTCTCAACAAACAAACAGAGAATTTCAGTTGTTTCTGCGATGATGAATCTCCTTCGTGATTACTACTACTCCCTCCTCTCTTGACGCCAATTTCATGTGTGGTGGTGGTGATCCTTGTCGTTGGCTCCTCTCCGCCAGGTTCGTTACAAGCAGCTCTCCTCGTCCTCAGATTCCACGGCCGAGCTTCTGCATCGCCTCCTCCATTTCCCAAAGTCGAGACCTTTGGTGGTTTCTCAACGCACACGGGATCGAGCTCTCCTCGTTCAGTGGCAGCGGGAGATCTATGATCGGGAGAAGGAGAAGAAGAAGAAGGGAGCTTGACGCACTTGAGGAATCTCTGGTGACCCCATCGGAGATGAGGTAAGGTGAAGTTATGGAGGCGCTTTGATCTCTCCTGCGGAGGAGGAGGGAGTTCCATTTGATTTGATTGATTGAAGAAACTGTGAATTTGGGTGTCTCTCTATGTATCGTGAAGAAGATTATTTATTCTCTCTCTCGTCCTCTCTTTTGCGTTTTTTGGTAAGTTTT
>HiInc_DN57_c0_g1_i9 len=547 
TCTTTCAGGGAAAGGAGCGGTATTTCCTTCTTCTTCCTGAGCAGCCGCCTTGTTAGAGCCACCACTATCGTTTCCAATCGCCATCACTTCCTTCTCTTCTTCTTCTTCACCCACTACTACCTCTTTACCCTTCTTATCGCTATCCTTTATCTTCTCCTCCTGAACGATCACCTTCTTATCTTCCTCCTTCAATTTCAATTTCCTCGCCGCCAATCTCGTCCTCGGCCTCTCCGTACCTCCAACAGCAGCAGCAACCACTTTCCTCTTTTTCTGTTTGTTGTCCTGTCGTTGATTCAGAGCAGCTGCGGCGGCGTCGGCGACACGGCCACGGCGGGCTCCACGGCGAGGCTCAGGCATAGCTCAAACCCCATGCAATCGAGACGGGACTGGAGGAGGAGTCCGATCATTGTCGTCCGATGATCTGGATCATGTCGGATTTTGGAGTTTTAATTTACAGATCTGTTTTTTTTTTGACGGTGATGAGTTTTATTGATTAGGTTTCGTTCTTTCGGTTCCTGTTGCGATGATGAGAGGAAAGGAAAGAGAG
>HiInc_DN57_c0_g1_i4 len=2571 
GGTATCAAAAAAATATCTTCTTTTGATATGAAACTAAATAGCAGCTTAAAGGGGTAATGTGTAGATAATCTGGTGATTAATTACCACTTTTCTTCACAATTCAACTGAAAATAGACACAACAAGAGTAGGAACAGAGATTTAAGAAACATTTTTCTATCTCGTTCTTCAACAATTTTACTAATACATTTTAAGATACGGTTCGGCCATAACTTAACGATGCAAGGTAGAGATTCTTTCCCCATTTTTCCTTGACATGTGTGCTTGGGAACTGAGAGGTACGCAGTGTCTCTTGCGTCTCATCCACCAGTCTACGCCGTGGGATGCTTAGAATTAGAGCAGCTTGATCTGTTGTTGCTGCTGTTGATGTAATTCTGTATCCACCATCCCAACGCCTGTGCACGCCTTCACTCGGATACAGAAAATCCAGTTCCACAACCTGTTCACTGTAGCCAGAATTGCGAGACATAACAACGCCCCATCGGCTTCCAGCTGTTGCCATTGACGTTACATGGAAGCCTTCTCTCCACTTCTTGTTTATCCACTTGAATGGGAATGAATCGCTTACTTTGTAAGACTGCTGTGTATACTGTGTACCTTTTGACATGACAACTAAGGAGCTTCCATTGGTTGCACCGGCAATAGAACTTATGTAGTAATTCTTCTCCCACTGTTCCATTATCCATTCCTTATGCAAGAAGACAGGAGAAAGTTCGTAGACTTGGTTTGTGAACCCAGTTCCAGCATCCATTATTAACGCCCATAGATTCGAACATGATGATACACAGCTTATTAACAAACCATCTGCAATACCTCTCTCAATATGTTGTGCCAGCCTTATATCAGCTACATTATAATGATACCTCTGCTTCATTGGTTGCCTGGCATTGTAAATCGATATCCACTGCGTTGCAGGGACTCCTAGACGGACTTTTTTCCTAGGGGCATCATCTTCTTCTTCCCCAATGCTTAACCTACCTCGCTTCTGTCCAACTTGAAAAATGATCTTTTGAGCACCCTCGGTGTTTATAGGCCTAATAGCTGGATTTTCCCCCAAGAGATCTTGAAACAGAGAGACTAGCTTCCCATAGTTAGGTTCCTCGTCAAATTTCATATTTACCACGATCTCAAGAAACTGCTTGAAAGGAGGGGGACAGAAACAACAAAGCATATCCGGCGATGTTGCCATCTTCTTCTTGCAAACGAGGAATGACTTGTTATCTCCCTGATATCCTTGCCATGGCAATCTACCTCGGTGAAGGAAGATCAGTGTATATGCCAATGATTCGAGATCATCCCTTCTGCTAGCAGTTCTCCCTAAGTGAGCATGTGCACTTGCGTATCTAACTGTCCCCCTAAACATATCTGGACGTTGGTCATATTCAACATGTTGTCCATTACCACCTCCTTCTCTCCACTTTGTTGCTAGTCCCAAATCAACAAGAAACAGCTTTTTCTCTTGAGACGTTGAAGGCTGCCCGAGTAAGAAGTTTTCTGGCTTAACATCTCCATGCACATATCCTTTTGCATGCATCTTTTCAAGGATGGACAGTGATTCAACTGCAATGCAAGCTACCATTTCCGAGGACATTGCTTGCCCTGAAGTATTCCATATGTCCCACAAGCTAGGCCCGAGTATGTCCATAACCATAATATAATAGTCTCCTTGCCTCCCTTTGAAATGTACTCTAGGGACTCCATGACTGCCACCCAACGTATTGTACACCTGCCACTCATGCGGAGGACCATAGTTGCAACCCTTGCTGCTTCGATGCTCAAACTTCAGAGCAACCTCCAAGATGCTAGCTCCTGCACTACGATCATTACCACCACTAATACGACGACCTACAAACACTTGTCCAAAACCACCTTTCCCCAGCTTCCTCTCAACCTTATAAAGCGGCGATCCTCCAACTTGAACCTGATTAAAAATAGACAGAACCGTAAGTCATTATCTCCAACAACAACAAACAAACAAAATCAATTAAAAGAAAGTTTCACTCTTTCAGGGAAAGGAGCGGTATTTCCTTCTTCTTCCTGAGCAGCCGCCTTGTTAGAGCCACCACTATCGTTTCCAATCGCCATCACTTCCTTCTCTTCTTCTTCTTCACCCACTACTACCTCTTTACCCTTCTTATCGCTATCCTTTATCTTCTCCTCCTGAACGATCACCTTCTTATCTTCCTCCTTCAATTTCAATTTCCTCGCCGCCAATCTCGTCCTCGGCCTCTCCACTGCTTCTTCTGCTGCAACCGGTTTAGGGGTTTTCACGCTGCTCTTCTTCCTCTGATTCTTGTTATCCGTAGGCTGTTGATTCGGAGCTACAGCGTCGTCGGCGACACGGTTACGGCGGACTCCACGGCGAAGCTCAGGCATAGCTCAAACCCCATGCAATCGAGACGGGACACACCAAGAGTCCGATCATTGTAGTCCTCCCGAAACCAAGGCCTCGCTCATTTCGGATTGGGGAAAGCGATTTGGAAGATAATCGGAGATCGGTTTTTCCCGATGAGGATTTTTATTTTTTTTTTGATTTTTTTTGGGGCGATTAGGGCTCGCCGGTTAGAAGTTGC
>HiInc_DN57_c0_g1_i1 len=1581 
TAATGATACCTCTGCTTCATTGGTTGCCTGGCATTGTAAATCGATATCCACTGCGTTGCAGGGACTCCTAGACGGACTTTTTTCCTAGGGGCATCATCTTCTTCTTCCCCAATGCTTAACCTACCTCGCTTCTGTCCAACTTGAAAAATGATCTTTTGAGCACCCTCTGTGTTTATGGGCCTAATTGCTGGATTTTCCCCCAAGAGCTCTTGAAACAGAGATACTAACTTCCCATAGTTAGGTTCCTCGTCAAATTTCATATTTACCACGATCTCAAGAAACTGCTTGAAAGGAGGGGGACAGAAACAACAAAGCATATCCGGCGATGTTGCCATCTTCTTCTTGCAAACGAGGAATGACTTGTTATCTCCCTGATATCCTTGCCATGGCAATCTACCTCGGTGAAGGAAGATCAGTGTATATGCCAATGATTCGAGATCATCCCTTCTGCTAGCAGTTCTCCCTAAGTGAGCATGTGCACTTGCGTATCTAACTGTCCCCCTAAACATATCAGGACGTTGATCATATTCAACATGTTGTCCGCTACCACCACCTTCTCTCCACTTTGTAGCTAGTCCCAAATCAACAAGAAACAGCTTTTTCTCTTGAGACGTTGAAGGCTGCCCGAGTAAGAAGTTTTCTGGCTTAACATCTCCATGCACATATCCTTTTGCATGCATCTTTTCAAGGATGGACAGTGATTCAACTGCAATGCAAGCTACCATTTCCGAGGACATTGCTTGCCCTGAAGTATTCCATATATCCCATAAGCTCGGCCCGAGCATGTCCATGACCATGATATAATAGTCTCCTTGCCTCCCTTTGAAATGTACTCTAGGGACTCCATGACTGCCACCCAACGTATTGTACACCTGCCACTCATGCGGAGGACCATAGTTGCAACCCTTGCTGCTTCGATGCTCAAACTTCAGAGCAACCTCCAAGATGCTAGCTCCTGCACTACGATCATTACCACCACTAATACGACGACCTACAAACACTTGTCCAAAACCACCTTTCCCCAGCTTCCTCTCAACCTTATAAAGCGGCGATCCTCCAACTTGAACCCTTTCAGGGAAAGGAGCAGTATTTCCTTCTTCTTCCTGCGCCGCCGCCTTGTTAGAGCCACCACTATCGTTACCAATCGCCATATCTTCCTTCTCTTCTTCTACTTCTACTACTACTACCTCCTCCTCCTCTTTGGTTGCCTTATTATTATCTTCCTCCTTCAACTTCCTCGCCGCCAATCTCGTCCTCGGCCTCTCCGTACCTCCAACAGCAGCAGCAACCACTTTCCTCTTTTTCTGTTTGTTGTCCTGTCGTTGATTCAGAGCAGCTGCGGCGGCGTCGGCGACACGGCCACGGCGGGCTCCACGGCGAGGCTCAGGCATAGCTCAAACCCCATGCAATCGAGACGGGACTGGAGGAGGAGTCCGATCATTGTCGTCCGATGATCTGGATCATGTCGGATTTTGGAGTTTTAATTTACAGATCTGTTTTTTTTTTGACGGTGATGAGTTTTATTGATTAGGTTTCGTTCTTTCGGTTCCTGTTGCGATGATGAGAGGAAAGGAAAGAGAG
>HiInc_DN57_c0_g1_i16 len=2491 
GGTATCAAAAAAATATCTTCTTTTGATATGAAACTAAATAGCAGCTTAAAGGGGTAATGTGTAGATAATCTGGTGATTAATTACCACTTTTCTTCACAATTCAACTGAAAATAGACACAACAAGAGTAGGAACAGAGATTTAAGAAACATTTTTCTATCTCGTTCTTCAACAATTTTACTAATACATTTTAAGATACGGTTCGGCCATAACTTAACGATGCAAGGTAGAGATTCTTTCCCCATTTTTCCTTGACATGTGTGCTTGGGAACTGAGAGGTACGCAGTGTCTCTTGCGTCTCATCCACCAGTCTACGCCGTGGGATGCTTAGAATTAGAGCAGCTTGATCTGTTGTTGCTGCTGTTGATGTAATTCTGTATCCACCATCCCAACGCCTGTGCACGCCTTCACTCGGATACAGAAAATCCAGTTCCACAACCTGTTCACTGTAGCCAGAATTGCGAGACATAACAACGCCCCATCGGCTTCCAGCTGTTGCCATTGACGTTACATGGAAGCCTTCTCTCCACTTCTTGTTTATCCACTTGAATGGGAATGAATCGCTTACTTTGTAAGACTGCTGTGTATACTGTGTACCTTTTGACATGACAACTAAGGAGCTTCCATTGGTTGCACCGGCAATAGAACTTATGTAGTAATTCTTCTCCCACTGTTCCATTATCCATTCCTTATGCAAGAAGACAGGAGAAAGTTCGTAGACTTGGTTTGTGAACCCAGTTCCAGCATCCATTATTAACGCCCATAGATTCGAACATGATGATACACAGCTTATTAACAAACCATCTGCAATACCTCTCTCAATATGTTGTGCCAGCCTTATATCAGCTACATTATAATGATACCTCTGCTTCATTGGTTGCCTGGCATTGTAAATCGATATCCACTGCGTTGCAGGGACTCCTAGACGGACTTTTTTCCTAGGGGCATCATCTTCTTCTTCCCCAATGCTTAACCTACCTCGCTTCTGTCCAACTTGAAAAATGATCTTTTGAGCACCCTCGGTGTTTATAGGCCTAATAGCTGGATTTTCCCCCAAGAGATCTTGAAACAGAGAGACTAGCTTCCCATAGTTAGGTTCCTCGTCAAATTTCATATTTACCACGATCTCAAGAAACTGCTTGAAAGGAGGGGGACAGAAACAACAAAGCATATCCGGCGATGTTGCCATCTTCTTCTTGCAAACGAGGAATGACTTGTTATCTCCCTGATATCCTTGCCATGGCAATCTACCTCGGTGAAGGAAGATCAGTGTATATGCCAATGATTCGAGATCATCCCTTCTGCTAGCAGTTCTCCCTAAGTGAGCATGTGCACTTGCGTATCTAACTGTCCCCCTAAACATATCTGGACGTTGGTCATATTCAACATGTTGTCCATTACCACCTCCTTCTCTCCACTTTGTTGCTAGTCCCAAATCAACAAGAAACAGCTTTTTCTCTTGAGACGTTGAAGGCTGCCCGAGTAAGAAGTTTTCTGGCTTAACATCTCCATGCACATATCCTTTTGCATGCATCTTTTCAAGGATGGACAGTGATTCAACTGCAATGCAAGCTACCATTTCCGAGGACATTGCTTGCCCTGAAGTATTCCATATGTCCCACAAGCTAGGCCCGAGTATGTCCATAACCATAATATAATAGTCTCCTTGCCTCCCTTTGAAATGTACTCTAGGGACTCCATGACTGCCACCCAACGTATTGTACACCTGCCACTCATGCGGAGGACCATAGTTGCAACCCTTGCTGCTTCGATGCTCAAACTTCAGAGCAACCTCCAAGATGCTAGCTCCTGCACTACGATCATTACCACCACTAATACGACGACCTACAAACACTTGTCCAAAACCACCTTTCCCCAGCTTCCTCTCAACCTTATAAAGCGGCGATCCTCCAACTTGAACCCTTTCAGGGAAAGGAGCAGTATTTCCTTCTTCTTCCTGCGCCGCCGCCTTGTTAGAGCCACCACTATCGTTTCCAATCGCCATCACTTCCTTCTCTTCTTCTTCTTCACCCACTACTACCTCTTTACCCTTCTTATCGCTATCCTTTATCTTCTCCTCCTGAACGATCACCTTCTTATCTTCCTCCTTCAATTTCAATTTCCTCGCCGCCAATCTCGTCCTCGGCCTCTCCACTGCTTCTTCTGCTGCAACCGGTTTAGGGGTTTTCACGCTGCTCTTCTTCCTCTGATTCTTGTTATCCGTAGGCTGTTGATTCGGAGCTACAGCGTCGTCGGCGACACGGTTACGGCGGACTCCACGGCGAAGCTCAGGCATAGCTCAAACCCCATGCAATCGAGACGGGACACACCAAGAGTCCGATCATTGTAGTCCTCCCGAAACCAAGGCCTCGCTCATTTCGGATTGGGGAAAGCGATTTGGAAGATAATCGGAGATCGGTTTTTCCCGATGAGGATTTTTATTTTTTTTTTGATTTTTTTTGGGGCGATTAGGGCTCGCCGGTTAGAAGTTGC
>HiInc_DN57_c5_g1_i1 len=572 
CTTCTCTTTCATGGTCTCTGGTCTCTCCCAGCACGGATGATGTGATTTGGATCTCCAGTGTGAGTGCACTTGCATCTGTCTCCAAAATGCTAGCTCCTGCAGTAGGTTCATTACCACCACTAATACGCCATCCCACAAACACTTCTCCAATACCACCCTTCCCTTTATACAACGTGATCCTCCAACTTGGATATGATCATCTTTAACATCATAACTGTAGAGAAAGCTTCATCCTTTCAGAGAAAGTATCTCCATTTTTTTCCTGTGCAGCCGCCACCAACTATCATTACCAAGCGATATAACTGATTCTCCTGAAGGTTTACATTTTCATCTTTGCTTCTTGTTTGTAGGCTGATTCAGGGCTACAACGTCAGTAACACGACAACAACATGACTCCACGGCGCGAAGCTCCGGCATATCTCAAATTTTAGGCAATCAAAACATTATAGCAATATTCTGATCATTATAGTCCTCCTCCGCAAAATGATTGTCTCGCTGGCTCATGTCGAATTTGGATAGAACCGGAGACTGATTGTCTGATGAGAGTTTCGATTTCGGAGGCTAGGATTCGC
>HiInc_DN80_c0_g1_i6 len=2211 
GCCTTCAGTGTGTGTTGATGGAATACAATGCAAAAAACAAATGAATTATTTATTTATACAGGAAGTTTCAGCAACCACGCATTTGGGGGGTTATCAATCCATGCTGAGGCAAGCTTCAATAAGAAGCCCAGGAACCGCCTTCTTCACCTCTTCCCACATGCACAAACTCTCCTCATCGCATATCACGTGGCGTAGAGAAGTCAACGAAACCGCAGAGCTCGGTATGCGAGATAACAAGCTGCATTCTCTCATGTCGATTTTCTCAAGCTTGCTCAGCTTTCCCAACTCTTCCGGAAGAGAAATCAAGCTGATACACTGAGAGACGTCCAGATACTTTAGACTCGATAGCTCACAGATTGCTTCAGGAAGAGATTCCATCTCCCGGCAAGCGTATAGTCTTAGTAGTTCAAGGGACTTGAGCTTACTCAGATTCTTCTTAGGCAGTTCAACGAACCCGGGACAGTTTGTTATGCTGATTGAGTTGACAGAGGTGATCCCACATATGGTTGGAGGTAGTTCCACAAGATCATCACAGTGATCTATTGTGAGATCAGACAAGTTTGGGAAGACTTCGGCCATGTCCAATGCTTTCTGATCAAAACTATTGTTGACCTTGCAGAAGATGAGAGACAGCTTGTTGAGGCTTTTCAACGGAACCATGCTGTTTGAGAGTTCAGGGACGTGAACCATCTCGAGCCAGAGACTCCTCAGTTTGGCTAAATTGGTAAAACTGGGGAAGTGTTTTAGATGCGCAAAAGACATACCGTTGTTGATAATCACGAGGGCCCTGAGATTTATCATCTTAGAGATGAAAGGTGGCATTACATAGTTGTCCGAGGTAAAGTTTAATATCAAAACCTCTGCCTTTGGAAGTTCCATGTCAAACCAATCCGTTTCAGTCATTTCCCCTGTATGTATGGAAACTATCCGGGCATTAAATGGTTCATCACTGTTCCTCTCCCATTCTCTAGAAATCCCCGACTCTCTTCTCGGCATCAATAACCGCAGTCTTCTGCTGACAGTCCCACGGTTGCTAATATGGATGGCTAGGTCTCTTAGACCATCGTGCTGCATCACAAATATATCATAGTATCCAGTGTACAAAGCGCCAAGCCTTGGATCCTTCACGAGACTGAGGAGATTCCTGTCTGATAAATCAACAAGAACAGCAAAAGCAGTTTCCTCCTCAAGATCATGTAGTTCAACCCACATGTTGATGATAACACCAAGAGGGATCTTCTTGTCTTCAGGGAAAGCACCAAGATCCAAGAAACACTCTCTGGTTTTAGGGTCTAGAGTTTCTAGAGTGGCTTCGATTTGAGCAAACACTCTACTCTCATGAGTTTCATCAGCAGGTTGACCTCTTGATAACCTGTTCACTACACCTTCCCAGTACTTGTCAGGCCGGCCTTTCAAAGAAGCACCAACAACTTTTAGAGACAAAGGTAGACCTTTACACTCCGCAACAACCTGCTTGACCAACTCTCTGCTGAATCCGAAAGGTACTGATTTCTCGTTGAAAGCAGAGAGACAGAAGAGAGACGTTGCCTCGTTTACATTTAGTAACTCAACGTCATATGTGGTTCTAGGATCTGCTAACTTAGACCTTGAGACCACAAGAGTTGTGGTCCCTGGAATGTTAAACATCAGCTTGTCCAGTGAGTCCCTAGTCCACACATCGTCAAGGATCACTAGCCTCCGTGCCTGACCAACCGGTTCCGGAAGAGTGGCACCAAATCTATCGTCATTACCAGTAAGAAATCCCCATATAGAGGCTTTCAGTTCCTTAATGTTGGGAGATTGTGAGATAGTTAGGAACAGAACTCGTCTCCCGAAGTGGCCTAGGACCTCTTCGTCCCTCGCAAGCTCTTTAGCAAGAGTGGTCTTCCCTGAACCGCTCATCCCTGAGATCCCGACAAGTCCTCCTTCATCTTTCAGACCAAACATCATCTCCTTCACCTTCCTCTTTCCCAAATCCAACCCAACCCCCAAGTTCCCCTCTGACAACATCTCCACCGTAACTTCGGCAGTCTTCATCTCCTCCTGCACCAAACCACCTCCCCTTATCTTCATAGACCCTAGCTTCTCGCTCAAGCTATCGAAACCCCTATCGATCCGGTCGAAGCGGACCTCAGAACCAGCACGGAGATGATGAACGTCGCAGAGAACATGGAGAGGCAAGCTCCTGATGAAACTCGCGATCTTCTTCTC
>HiInc_DN80_c0_g1_i5 len=2826 
GAGCATCGCTAATCATATTCTTTAAAGATGAAGGACAAGTTCGGTGAAATTGCACCGACTCTAGAGTCTTGAGTGCTTTAATTGAAAATACACAAAGCTTGCTAGTTGCTGCTACAGACCTACTCGTTGAGCCTGAGTTAATGAAACATACACACAACTTGCTACAGATTAGCAATGAGTTATTCATACAACAAGCTCCCAAAGTCAGTGAGGGAGATCAATACTCAATCGCCTACTCCTTGAGCCAATCAAGGCTGAAGCTTTTTTCAGCTCCTTCAACGCGAAGTCCTGGAACCACCTTCTCGACATGCTCCCAGATCCAGACAGTCTCTTTATCGCAGATTACATGGCGAAGAGAAGTCAACGAGACCGCAGAGCTTGGTATGCTCGCTAAGCTGCATTCTCTCATGTCGATTTTCTCAAGTGTCCTCACCTTTCCTATCTCTTCGGGAAGGAAACTCAGGTTGACACACTGAGAGATGTCGAGGTACTTTAGCCTCGGCAGCTCACATATCTCTACAGGCAGAGTTTTCAGCTCGAGACAAGCGTATAGCCTCAGAAGCTGAAGTGCCTTTAGCTTGCTCAGATCCTTAGGCAACTCCTTGATGCGTGGACAATTTGTTATGCTGATAGAGTTGAGAGAGGTGATTCCACAGACGGTCGCAGGTAGCTCCACAAGATCATCAGAGTGATCTATTGTGAGATCAGATAGGTTTGGGAAGATCTGGGACATGTCTACTGCTGTCTGGTCGAAACAGTTATTGATCTTGCACAGGATGAGAGACATCTTGCGGAGGCTTTTCAAGGGAACAGTACTTGTAGAGAGTTCAGGGACATGAACCCTCTCAAGCCAGAGACTCTTGAGTTTGGCCAGGTTGGTAAAGGTGTAAAAGTCATGAAGACGCGCAGGAGACATACCGTTGTTGATAATCACCAGCGCTCTAAGCCTGCCCATCTTAGCAATGAAAGGTGGCAATACATAGCTCTCTGCAGAGAAGTTTAGTATAAGAACTTCTGCCTTAGGGAGTTCCATGTCAAACCATTCCATTTCAGTCATTTCCTCTGTGTGGATGGAGACGACACGTGCATTGTATGCCTCATCATTGATCCTCTCCCATTCTCTGGGAAGCACCGACTGTCTTTTCGGCATCAATAGCCTCTCTCTTTTGTTAACTCTCCCACGGTTGCTAAGATGAAGTGCAAGGTCTCTTAGGACATCGTGCTGCGTCACAAAAATATCATAGTAGCTGGTGTACATAGCGCCAAATCTTGGATCTTTGACAAGAGTAAGGAGATTCCTGTTTGATAGATCAACAAGAACAGCAAAGGCTGTTGCATCCTCGAGATCATACATCTCAACCCACATGTTGATGATAACATCAAGAGGGATCTTCCTGTCTTCAGGGAAAGCACCCATATCCATGAAACACTCTCTGGTTTTAGGGTCTAGAGTTTCTAGAGTGGCTTCGATTTGAGCAAACACTCTACTCTCATGAGTTTCATCAGCAGGTTGACCTCTTGATAACCTGTTCACTACACCTTCCCAGTACTTGTCAGGCCGGCCTTTCAAAGAAGCACCAACAACTTTTAGAGACAAAGGTAGACCTTTACACTCCGCAACAACCTGCTTGACCAACTCTCTGCTGAATCCGAAAGGTACTGATTTCTCGTTGAAAGCAGAGAGACAGAAGAGAGACGTTGCCTCGTTTACATTTAGTAACTCAACGTCATATGTGGTTCTAGGATCTGCTAACTTAGACCTTGAGACCACAAGAGTTGTGGTCCCTGGAATGTTAAACATCAGCTTGTCCAGTGAGTCCCTAGTCCACACATCGTCAAGGATCACTAGCCTCCGTGCCTGACCAACCGGTTCCGGAAGAGTGGCACCAAATCTATCGTCATTACCAGTAAGAAATCCCCATATAGAGGCTTTCAGTTCCTTAATGTTGGGAGATTGTGAGATAGTTAGGAACAGAACTCGTCTCCCGAAGTGGCCTAGGACCTCTTCGTCCCTCGCAAGCTCTTTAGCAAGAGTGGTCTTCCCTGAACCGCTCATCCCTGAGATCCCGACAAGTCCTCCTTCATCTTTCAGACCAAACATCATCTCCTTCACCTTCCTCTTTCCCAAATCCAACCCAACCCCCAAGTTCCCCTCTGACAACATCTCCACCGTAACTTCGGCAGTCTTCATCTCCTCCTGCACCAAACCACCTCCCCTTATCTTCATAGACCCTAGCTTCTCGCTCAAGCTATCGAAACCCCTATCGATCCGGTCGAAGCGGACCTCAGAACCAGCACGGAGATGATGAACGTCGCAGAGAACATGGAGAGGCAAGCTCCTGATGAAACTCGCGATCTTCTTCTCGAGATCCTCCATCTTCTTGGCGTGGTAAAGCTGACGAACCATGTTCCAGCGGTGGCATTGGAGAACCTTGTCGGTGAGCTTCTTGCACTTTTCCAGCGTCTCGGCGAACATACGAAGCTGGACCTGGCGATGGGCGCTCACCTCAACGCCGCTGTAGAGGATCTCCTTGATGGTCGGTTGAACGCCTACGATCATGGTGGCGAGATTCTCCGCGACGCCTCTGCATCTCAAGGCTTTTTTTGATACGGCGAAGAGCTGTTTCACGAGCTCCGTCACGACTTCTCCGCCGATAAGCTCCGCCATGTTTAGGCCGATGAAGAGAGAGAGAGGGAGAGAAGTTGGTGTGCGTGTGTGGTGAAGAAGAAAAGTTCTCACGGTGGAGTGAAGTAAAAGAAGTAGTAGACGGGGAAACGTGGGACCGACCTACTCATGAAGCTTCGTCGCAGTTTACCCCCTTTAGC
>HiInc_DN13_c0_g1_i23 len=968 
GCTATATACTTCACGACGATAACAAATGACCTTGTTTGGGTAATCTATGATTATAACACTCCAACAACATTAATCATTCATCATTCACTAAATCCAACTACTACCAAGTCTCTCATAGTCTTTACTTTCACACAAGAACCACAAAGATAAAAACAAAAACAAGCACGTAGACCTTTTTAAAACCTAAAATATCCTCCTATAAAACTAGCGTGATTCACAAGCAAGCCTTGTTCTGTATTTTTTCTTTTTCTTCAAGTGAACTGTCTTCTCATGTAAGTATCTTCATGAACAAAGACGGGATCTTCAACTCTCTCCGGAATCTGAGCCTGTCCCATTGCTATTCCTTGGTTAACCGGCGTCGTTGTTGCAGCAACGTTTTGCTTAACCGAGTTCAAACACAAATAGTAGACAATCCCGAGGCCTATAGTGAAAAGCGAGAGGATGGCACCGATGGAGAAAACACCAGCTCTCACAATGTAGCAGAAATAGTGGTCTGCAGTCTTCGTCTCCTGGATGTGTTCACCGTTGAGCGAAGCTCCAGTGAGAAGCACGAGGAAAGCTATCACAAAAGTGAACCATGAAACAATGAAGGAGACTAAGGCGAGAATCCACTTGGTTCTGGTGGGAGAAGGACCTTTTCTACAACAGAAACAACCACTACCGACACTAGCAATGATCTGAGCCATCATGAGAAAGATGGCTGAAGCGAAACCGAGATTGTAAGCTGGACTTCTGTTGTAAGAGCATTGTGTGTACGAGTCCGATGTGGTAACCGTGACTTGAGATTTCTTGATTCTGGTAGCTTCAGCAGCGAAGGCAGTAACAGCAGATAACAAACCAAGAAGTGATAACACACCACACATCACCACCTTTCTCTTCTCCATCTTCTTCTTCTTCTTTTACTCTCCAGATGCTCTCTTCTCTCTCTCTCTCTTCTTTATTTTATTGGGGTTCTTCTTCGTATGTAA
>HiInc_DN13_c0_g1_i9 len=874 
TTGTGTGCCAAGCAAAGCCTTGTTCTGTATTTTTTTATGCGATCTGCCTTCTCATGTAATCATCTTTATGAATAAAGTCAGGATCTTCTACTCTCTCCGGAATCTGAGCCTGTCCCATTGCTATCCCTCCTCCTTGGTTAGGCACCGTCCTTGTGTCACCAACATTTTGGTTACTCGAATTCAGACATAGATAGTAGACAATCCCAAGCGCAATAGTAACAATCGAGAGCACAGCAGCGGTGGAGAAAACGCCCGTTCTGACAATGTAGCAGAAGTAGGTGTCGGGAGACGCTGACTCCTCGGTGCGTCCATCGTTAAGTACAGCTCCAGATAGCAGCAGGAGGAGAGCTATAGTAAAAGTGAACCAAGAAACGATGAAGCAGGTTAATGAGATGATCCACTTGGATCTTGAAGGAGAAGGACCTTTTCTACAACAGAAACAACCGCTTCCAACGCTCGCGATGATTTGAGCCATCACTAGAAAGACAGCTGAATTGAGGCCGAGAGTGTAAGCGATGCTTCTCGGATAAGAGCATCGTGTGAGTGAACCAGAGGTGGTAACGCTGACCTCATATTCCTTGACTTTGTTAAATTCAGCAGTAAAGGCAGTAAGAGCTGTTACTAAACCCAGAAGAGATAGCACCACACACATCACTACCTTACTCATCTCGATCTCCCTCACTCTTCTCTCTCTTTTTCTTCCAATTATAGTATTATTAAGGAAGGTTCCTTATGTAAGAAAGGATAAAGTTAGTTGACAAACCCATTAAACACAACCGCACTCACTTTCTTTGTTTCCTTATCCACGCGTAATAGGGCTATTTTCGGCATCTTCATTTCTCTCTTCTTCACCTTCTTTCGTTTTGATGCGCCG
>HiInc_DN13_c0_g1_i6 len=906 
GCTATATACTTCACGACGATAACAAATGACCTTGTTTGGGTAATCTATGATTATAACACTCCAACAACATTAATCATTCATCATTCACTAAATCCAACTACTACCAAGTCTCTCATAGTCTTTACTTTCACACAAGAACCACAAAGATAAAAACAAAAACAAGCACGTAGACCTTTTTAAAACCTAAAATATCCTCCTATAAAACTAGCGTGATTCATGAACAAAGACGGGATCTTCAACTCTCTCCGGAATCTGAGCCTGTCCCATTGCTATTCCTTGGTTAACCGGTGTCGTTGTGGCAGCAGCAGCAACGTTTTGCTTAACCGAATTCAAACACAAGTAGTAGACAATCCCGAGACCTATAGTGAAAAGCGAAAGGATGGCACCGATGGAGAAAACGCCTCCTCTCACAATGAAGCAGATGTAGTTGTCGGACGTCTTCGTCTCCTCGATGTGTTCATCGTTGAGCGAAGCTCCAGTTAGCAGCACGAGGAAAGCTATCACAAAAGTGAACCATGAAACAATGAAGGAGACTAAGGCGAGAATCCACTTGGTTCTGGTGGGAGAAGGACCTTTTCTACAACAGAAACAACCGCTACCGACGCTAGCAATGATCTGAGCCATCATGAGAAAGATGGCTGAAGCGAAACCGAGATTGTAAGCTGGACTTCTGCTGTGATAGCATCGTTTGAGTGCGTCCGATGTGGTAACCGTGACCTGAGATTTCTTGATTCTGGTAGCTTCAGCAGCGAAGGCAGTAACAGCAGATAACAAACCAAGAAGTGATAACACACCACACATCACCACCTTTCTCTTCTCCATCTTCTTCTTCTTCTTTTACTCTCCAGATGCTCTCTTCTCTCTCTCTCTCTTCTTTATTTTATTGGGGTTCTTCTTCGTATGTAA
>HiInc_DN13_c0_g1_i4 len=1525 
TTGTGTGCCAAGCAAAGCCTTGTTCTGTATTTTTTTATGCGATCTGCCTTCTCATGTAATCATCTTTATGAATAAAGTCAGGATCTTCTACTCTCTCCGGAATCTGAGCCTGTCCCATTGCTATCCCTCCTCCTTGGTTAGGCACCGTCCTTGTGTCACCAACATTTTGGTTACTCGAATTCAGACATAGATAGTAGACAATCCCAAGCGCAATAGTAACAATCGAGAGCACAGCAGCGGTGGAGAAAACGCCCGTTCTGACAATGTAGCAGAAGTAGGTGTCGGGAGACGCTGACTCCTCGGTGCGTCCATCGTTAAGTACAGCTCCAGATAGCAGCAGGAGGAGAGCTATAGTAAAAGTGAACCAAGAAACGATGAAGCAGGTTAATGAGATGATCCACTTGGATCTTGAAGGAGAAGGACCTTTTCTACAACAGAAACAACCGCTTCCAACGCTCGCGATGATTTGAGCCATCACTAGAAAGACAGCTGAATTGAGGCCGAGAGTGTAAGCGATGCTTCTCGGATAAGAGCATCGTGTGAGTGAACCAGAGGTGGTAACGCTGACCTCATATTCCTGTGTTAGTTTAAGAGGAAAAATGAGAACAAAAAAAAAACTTTTATAGGCGAGTTTAAAAGCTTACAATAGCAGAGAAAACAATTAGCTACACAAGAAAATTGCAATACGTTTCCACAACTTGGTATGACCTATGAGAAAGCAGAGGAGTGTGATTTAAGTTGGACTACTGCTATTACAAGATGTACCAACAGAAAACTATAAGATATGAATACTTATCCTACTACAAGAGATACTAACATTATAGTTATGAACACTTATGCTATTACCTGATATACTAACATGACATTTAATTAGAGATATGAATACCTTAATGCTATTACTAATTTACTAGATATACCAAGAGGGCACAAGAAAAGAAAACTTAAACACACCGAGCTTAGTAACTCTTTTCTGCCTTCTTTTTCAGTAATCAACAATGTTCTTTGGAAAAGTCCAAAACCAAAAGAGTTTTCAAAAAAAAAAATATCGCAAAGATCATAATGTTTTCAAACAAACCGCACAACTAAAGCCACTTTTAAAAAAGAATCTATTCCAAAGAAACTGGAATTATTGTTTAAAAAGAAATCAATTATTTCAGACCCTTAATATATACGGTATACAAATCACAAATTTACACTACAAGTAATACGAAGAAGAAGAGAAAAAGACCTTGACTTTGTTAAATTCAGCAGTAAAGGCAGTAAGAGCTGTTACTAAACCCAGAAGAGATAGCACCACACACATCACTACCTTACTCATCTCGATCTCCCTCACTCTTCTCTCTCTTTTTCTTCCAATTATAGTATTATTAAGGAAGGTTCCTTATGTAAGAAAGGATAAAGTTAGTTGACAAACCCATTAAACACAACCGCACTCACTTTCTTTGTTTCCTTATCCACGCGTAATAGGGCTATTTTCGGCATCTTCATTTCTCTCTTCTTCACCTTCTTTCGTTTTGATGCGCCG
>HiInc_DN75_c0_g1_i12 len=512 
ATGCAATCGACAATAAATAAAATAGTATGAAACAACAAAACTGAATGGCAATCGATTGAACCGTTAAAACAAAGTGGGCGCAACAAAGAATGATACAAGTATCAGTACATAATGTAAACTGTAAAAGAAAGACTGTTTTGGTAAATAGAAAACAACAAGAAGACAACCCTGGTGAAAGCACTCACGCTTTGTGTCAAAGCTTTTGCATCACCCAAGGCCAAAGTCATAAAGAATCTTATCTGTGTGCTGTGACCAGAGTCTCTATGAACCTCAACCCATCAAACCTTGGCTCCAATTTCTCCACATTCCTCGATTCCCAGCCCTTTGGGGAGACAGGAGGAATAGGGGAGGATGAAGAAGAGAGTGCAGCGGTGGAGAAGGCAATGACTGAAGCGACAACACCGCACGGAATCTTCATCATCATCATTACTGGAGGAGGAGGAGACCCGTCGGCGCCGGATCTCGACCACCACCAACCCTGCGTCTTCTTGTCTTGGGCCTTTTTGTTTTCT
>HiInc_DN75_c0_g1_i26 len=589 
CTCATATTTCTTATTGCTTCAACTAGTATTTCAGATACATATTTGGCCCATACCCAAACAAATATGAAAAAACATAACTGAATGACAGTCGATCTTTTCAATTAAGCGTAACCCTTGAAGCAAAGGGGGCAAACAAAGAAAAGAATGATACAAGTCTCAGTACACTAATGTAAAATTGTAAAAGAAAGACTGTTTGGTAGAATAGAAGACAACATGACAAAAGAGAAGAAGACTCTTTGTGAGAGCACTCATGCTTTGTGTGTCAAAGCTTTTGCAGCACCCAAGGCCAAAAGTGATAATGAAACGATCTATCTGTGTGCTGTGACCAGCATCTCTATGAACCTCAACCCATCAAACCTTGGCTCCAATTTCTCCACATTCCTCGATTCCCAGCCCTTTGGGGAGATTGGAGGAACATCGGAGGAAGAAGAAGAGAGTGCAGCGGTGGAGAAGGCAATGACTGAAGCGAAAACGCCGCTCGGAATCTTCATCATCATTACCGGAGGAGGAAACCCGTCGACGCCGGATCTCGACCACCACCAACTATGGAGCTTCGTAACGTCTTGTTATTTTTTGCCCTTATTTTTTT
>HiInc_DN75_c0_g1_i27 len=535 
GTTGGCTCATATAACTAAATGCAATCGACAATAAATAAGATACGAAACAACAAAACCAAATGGCAGTCAATTGAACCCTTAAAACAAAGTGGGCAACAAAGAATGATACAAGTATCAGTACACAATGTAAACTGTAAAAAAAAAGACTGTTTTGGTAACCATAGGACAACAAGACAAAGAGAACAAGACCCGAAGTGAGAGCACTCACGCTTTGTGTCAAAGCTTTTGCATCACTCAAGGCCAAACTCATAATTTTATCTGTGTGCTGTGACCAACGTCTCTATGAACCTCAGCCCATCAAACCTCGGCTCCAATTTCTCCACGTTCCTCGATTCCCAGCCCTTTGGGGAGACAGGAGGAATAGGGGAGGATGAAGAAGAGAGTGCAGCGGTGGAGAAGGCAATGACTGAAGCGAAAACGCCGCTCGGAATCTTCATCATCATTACCGGAGGAGGAAACCCGTCGACGCCGGATCTCGACCACCACCAACTATGGAGCTTCGTAACGTCTTGTTATTTTTTGCCCTTATTTTTTT
>HiInc_DN91_c0_g1_i16 len=1501 
TAAGAAATGTATCGACCAGGTAACTCTGGTGCAACAAAATCAACTTCCACGTCCAGCTCACTGTCGATAGGCGCACCCTCCGCTGGAATCTGTAAATCAACTGACAAAGAGCTGCTGAATCTGTCCCCACCGATCCAAACGATCTGCGTGCCATGCGGCCACACCAGCGAACCATTGTTCCTCATTTTCCATATCTTGGTGAATGGAGCAGATGGAGCAACAACAGTTCCATCAAGTACATTGACATCAAGGACAAAGCGACTGTCTAGTTTAGGCCGAGTACACCTGTAATGTAAACCTCCATGGTGTGGTCGCGGCACATGTCCCAACCAAGGATTTGAAAATGGGGTAGGTAGTCCTCTAAAGGGATGTGGATGCTGAGCTGAGACGGGCTTATCCATTCTTGTGTAATCCCCTTCATTACCCATCACCGAAAAACAGATGGTGCAAAGATCATAGTCTTCTTTGACTTTAGACTTGAATCTAGGCCCAGTTATCGGAAGAACTCCACAACCATCACATCGAATGCCCTTATGGAACACACCCAGCGAGGCCCAGTAATCACCATTGCTGGTCTTTTTGGAGTGACATACACGACGGGGATGCTTGTTGAGATTCGTTGGATTCGGACTGGAATCAATCACGGGACTGCCACCGAAGGGACACTCGTTGAAACTAGCACCCAGTCCAGAGGAGGTTGAATCAGCAACAGGTACATTCAAATTCGCAGGTTTTTTCCCAGCTTGGGTCTTCTTAGATACATCCTTCTTTTCACCAGCGGAAGGAACCTCCCTGTTCAAAGAAGGACCTGACGAGCCAGGCTTAGTAACAGGAGAGCAAGAACTACTCTCCTGAGGGATGGAGAGCTTTCCCAGCTTGTTGATGCAATCAAACAGCTCACCAACCACAGGGCTAGAAGCTGCCGCTTTAGACGTAAGGTCAATATACACCTTGGATATGGTATCACGCATGGGGTTAGGCACAGCCATCATAGCATCATTGAAACCCTTCTGGATCTTAGAAACCGGGTTCTGGATATCAGGAATAGCCGAAGCTGATGAACTCCCACTGCTCTCTGGAGCAACAGAGTTAGCAGCGTTGGACTGCACATTAATCTTCAAGAACTTGAGGCGCTGATTGGTGACATCAAAGAGGTCGTTGTCATCAACAAGGGCCACCACATCACCATCTTCATCAGAGTAAGTGAGAGAGAAGTCAGCATCGGGAGAGAGGTTGAACAAAGCAGCGATCTTTCCTCTGAGAGAAGCCATGTCGAGATCAAGCTGTCCATTAGCTTTGAAAGGAACCCTGAAGCGCCTAAGCACACCTCCATAACTCACCTTAACGACGAGAGCAGTAGTAGAATCCATCGTTCACGGATCAGGAAAGATCCTAATCGATCGAAGAGAGGATGAGGAATCGGGGGGTGGATATGATGGATTTGATTTAGTGGATCCTTTTTTTTTTTTAAAGAAGAGAGAAGCGTACCCGTAATCCGCTT
>HiInc_DN91_c0_g1_i17 len=2321 
ATTTAGAATAGTAGGAACATCATCATCCATCCAACATAAAGAAAGAGCAAAGGAACAGACCAAGTACGGAACCACACTACATAAACATCAGGCTTTATTATTTATAAAACATAACTTCATCCTGATAGACAAAGAGTTCTCCCAGAATCAAACGCCACATTAAGCCTCCTTTTCTCCAGTGAGGAGATCCATCACCACGCCTTTGATGCTTCCATTGTTTTTCTTCAGTAGCCTCTTGTTCGTCACATCATCACAGAAGCCCATTTCCTGAAGCTCCTCTAGGATAGGATCCCACTCGCTAACTCCACAAAGAGCCTCAACAGACTGCTCCAAGTCGTACTCGTTCTCCCTCAAGATCTCCTTGTTCAAATCAATCTCTTTGAATCCCATTTCCTCTAGCTCCTTGAGCATGGTTATCTCCACGTCGTTCTTCTCTATATCCTCTTGAAGAGGAGCACGGGTGTCCTTCGCAGATGAAGACCCACCAGCCTCAACATTAGGCATATTTGGGAACTCAATTATGTTGCATGATGACGAAGATGAAGATGGAGAAAGAGTGTTAGGAATAACAGGCTCCACTTCACCAACTAGCAGGTCATCGTTTTCCGCGATCTGTGACCCAGCAGCTTCACGTTCTAGATCAGCACCTTTCAGTGTCCCCTTAACACTGGAGCTGCCAGATTGAGCTGGCTCATTATTCACGTTGGTCCCTGTAAGCTCTCTTGCAAATGTCTCATCAGGAAAGGCATTCAAGTTCAGTCCATGAAACTCATTCGCAACAGTTCCCTTCGACGATGCGACAACATTTATCAGCACCCAAACACGTTCCCCAAACTTAACACCAGTAGGGGAAGCCATCATCCAGTAAGAAATGTATCGACCAGGTAACTCTGGTGCAACAAAATCAACTTTCACATCCAGCTCACCGTTGATAGGCACACCCTCTGCTGGAATCTGTAAATCAACTGATAATGAGTTGCTGAATCTGTACCCATCGACCCAGAATATCTGTGTGCCACGAGGCCACACCAGCGATCCATTGTTCCTCATTTTCCAAAGCTTAGTGAACGGAGCAGAAGGAGTAAAAACTGTTCCATCAACTACATTCACATCACGCACAAAGCCACTGTCGAGTTTAGGCCAAGTACTCCTGAAATTTGAACCTCCATGGTGTGGTTGCGGCACATGACGCATCAAGGGAATTGGAATTGGGGTAAGTTGTCCTCCAAAGGGATGTAGACGTTGAACTGAGACGGGCTTGTCCATTCTCGTGTAGTCTCCATCGTTACCCATCACCGAAAAGCAAATGTTGCAAAGATCATAGTCTTCTTTCACTTTAGACTTAAATCTAGGCCCGGTTATTGGAACAACTCCACATCCATCACACTGGATACCCTTATGGAAGACTCCCAGTGAGGTCCAGTAATCACCATTGCTGCTCTTTTTAGGTTGACATATACCAAGGGGATACTTATTGAGGTTCATTGGATTTGGACTGGATCCATTAACGCCACTGAAGGGACACTCGTTGAAACTAGCACCCAGTCCCCGTGAGGTTGGTACACGACCAGAAGTCTTCGAACCAGCAAAGCCAGTGGGTTCATTCGGATTAGCAGGTTTTTTTCCGGTCTCTGACTTCTTAGAGAAATACTTCATTTCACAAGCGGAAGGAACTGAAGAGCCAGGCTTAGTAACAGATGAGGAAGGAACACCTTCCTGAGAAACTGAGAGTTTCCCTAGCTTGGAGATGCAATCAAACAGCTCACCAACCACAGGACTAGAAGATGCCGCCTTAGAAGTAAGGTCCATACACACCTTGGAAATAGTATCACGCATCGGATTAGGTACAGCCATCAAGACATCATTTATACCCTTTTGGATTATCGAAACAGGGTTTTGGCTATCAGGCATGCCAGAAGCTGTTGAACTCCCACGACTCTCCGGAGCAATAGAGCTAGTGTTGGACTGCACATTGATCTTCAAGAACTTAAGGCGCTGATTCGTGACATCAAAGAGGTCGTTGTCATCAACAAGGGCCACCACATCACCATCTTCATCAGAGTAAGTCAGAGAGAAACCAGCATCCAAAGGGAGGTCAAACAGAGCGGCGATCTTTCCCCTAAGACTAGCCATGTCGAGATCGAGCTGTCCATTAGCTTTGACAGGTACCCTGAACCGCCTGAGCACACCTCCATAGCTCACCTTGACGACGAGTGAAGAAGTAGAATCCATCGCGCACGGACTAGTTTCACGATTAGAGAGAATCGGTAAATGAACAGAGACTTCTTATTCTTTTTTCGAAGCGTACCGGTTATCCGCTT
>HiInc_DN91_c0_g1_i9 len=427 
CCATCGTTCATCAAACAAGCATAATCAAGATTTATTAGTACTAAAACATAGTTTAACCTGATAGATAAGGTCACAGAATCAAACGCCACACATTAAGCTTCCTTCTCTACAGTGAGGAGGTCTATCACTACGCCTTTGATGCTTCCATTGTTCTTCTTCAGAAGCTTCTTGTTCGTCGCATCATCACAGAAGCCCATTTCCTGAAGCTCCTCTAGGATAGGATCCCAGTCGCTTACTCCACAGAGAGCATCAACAGACTGCTCCAAGTTGTACTCATTGTCCCTCAGGATCTCCTTGTTCAGATCAATCTCTTTGAAACCCATCTCCTCCAGCTCCTTGAGCATGGTTATCTCGACGTCGTTCTTCTCAATATCCTCTTGAAGAGGAACTGGGATGTTCTTTGTAGATGTGGAACCACCACCCAAGG
>HiInc_DN91_c0_g1_i13 len=548 
GTCCATGAAACTCATTCACAACAGAATCCTTCAAGGATGCATCAACATTTATCAACACCCAAACACGCTGCCCAAACTTAGCACCATTAGAGGAAGCCATCCTCCAATAAGAAATGTATCGACCAGGTAACTCTGGTGCAACAAAATCAACTTCCACGTCCAGCTCACTGTCGATAGGCGCACCCTCCGCTGGAATCTGTAAATCAACTGACAATGAGTTGCTGAATTTGTCCCCACCGATCCAGACTATCCGTGTGCCATGCGGCCACACCAGCGAACCATTGTTCCTCATTTTCCAAATCTTGCTGAATTGAGCAGATGGAGCAAAAGCTGTTCCATCAAGTACATTCACATCAAGCACAAAGCGACTGTCAAGTTTAGGCCGAGTGCACCTGAAGTGTAAACCTCCATGTTGTGGTTGCGGCACATGGCCCACCCACGGGTTCGAGATTGGGGTAAGTTGTCCTCTAAAGGGATGTGAAAGTTGAACTGAGGCTGGTTTATCCATCCTTGTGTAATCCCCTTCGTTACCCATCACCGAAAAGCAG
>HiInc_DN91_c0_g1_i2 len=701 
CCGTGAGGTTGGTACACGACCAGAAGTCTTCGAACCAGCAAAGCCAGTGGGTTCATTCGGATTAGCAGGTTTTTTTCCGGTCTCTGACTTCTTAGAGAAATACTTCATTTCACAAGCGGAAGGAACTGAAGAGCCAGGCTTAGTAACAGATGAGGAAGGAACACCTTCCTGAGAAACTGAGAGTTTCCCTAGCTTGGAGATGCAATCAAACAGCTCACCAACAACAGGGCTAGTGGACACCGCTTTAGAAGCAAGGTCAATATACACCTTGGATACGGTTTCACGCATGGGCTTATTAGAAGCTGTTGAACTCCCATTATTAGCAATAGAGCTAGTGTTGTTGGACTTCACATGAATCTTCAAGAACTTAAGGCGCTGATTCGTGACATCAAGCAAGTCATTGTCATCGACCAAAGCCACCACGTCACCATCTTCATCAGAGTAAGTCAGAGAGAAACCAGCATCCAAAGGGAGGTCAAACAGAGCGGCGATCTTTCCCCTAAGACTAGCCATGTCGAGATCGAGCTGTCCATTAGCTTTGACAGGTACCCTGAACCGCCTGAGCACACCTCCATAGCTCACCTTGACGACGAGTGAAGAAGTAGAATCCATCGCGCACGGACTAGTTTCACGATTAGAGAGAATCGGTAAATGAACAGAGACTTCTTATTCTTTTTTCGAAGCGTACCGGTTATCCGCTT
>HiInc_DN91_c1_g1_i1 len=224 
CTGATAGTAAACATAATCCATCCAACACAAACAGCACTGACTGGAACACACCTAGCAAGTAGCGACGCAAACACAACCACACTACATAATACATTCATCAGGTTTTATATATAGAAAAAAAAAGACAACATTAAGCCTCCTTATTCCCAGTGAGGAGATCCATCACCACGTCTTTAAGGCTTCCATTGTTCTTCTTCAGCAGCCTCTTGTTCGTCACATCATCA
>HiInc_DN91_c2_g1_i2 len=253 
GGGACACTCGTTGAAACTAGCACCAGGTCCAGAGGAGGTCGGTACAGGACCAGAAGTCTTCGAAACAGCAGAGCCAGTTGGTTCATTCAGATCAACAGGTTTTTTCCCGGGTTGGCTCTTCTTAGAGATATCCTTCTTTTCACCAAAGGAAGGAACCTCCCTGCTCAGGGAAGCACCCGAAGAACCGGGAACAACAACAGGTGAGAGAAGACCACCTTCCTGAGGAACAGAGAGTTTCCCTAGCTTGGAGATG
>HiInc_DN85_c0_g1_i1 len=351 
TGGGTGGTGGGGGAGAATGGTAAACTGGAGGAGGGGGAGACTGGTAAACTGGTGGTGGTGGTGATTTGTACTCGTAGTGCTTTTTAGGTGGTGGAGGAGAGTGGTAAACAGGAGGGGGAGGAGACTTATAAACCGGTGGAGGAGGAGATTTGTACTCGTAGTGCTTTTTAGGTGGTGGAGGAGAGTGGTAAACAGGAGGGGGAGGAGACTTATAAACCGGTGGAGGAGGAGATTTGTACTCGTAGTGCTTTTTAGGTGGTGGAGGAGAGTGGTAAACCGGAGGGGGAGGAGACTTGTAAACTGGTGGAGGGGGTGATTTGTACTCGTAGTGTTTTTTAGGTGGTGGAGGAG
>HiInc_DN31_c0_g1_i1 len=533 
AAACTTTTATTAATCAAATTCAAAAGAATCATTTACAAACGATGATCAGGAAGAACAACGATGTAAATGGGGATTACACACACAAACCCATTATTGAATGATAACGCTACATTCATCATTTTATTCAATAGAAGGAAATTACGAATACAAAAGAATTCACCAGATAAAAATAAAATAAAAGACGATAGGCACCACGTTCAACCTTTAGTTTTTCGTATGTCTTTAGATATGTTATACGTATGCAACTTACGGGCATGTGAAGCTTGGTGGAGCATGTCTGCTACAAGCATTGAGGAGTACGCTGACATCGATGGGAATGTTAATGTTGATACCAAGAACGTTAACCTCGAGCGCAGTACAGAGACAGACTGCAGCCTCAAGGTCAGCCAAGCCATAAATTAGTGAGCAGCATGGCTTTACAGGTGAGTATCCCAATACTATGTTAACTAAATTGAGAACATTAGCGCAAAGACCGATCTCCAGTGTATCTTTAGGACAAGTGCCCAGAGCAGAAGTGTAAGTGAAGAAGAGGA
>HiInc_DN31_c0_g2_i4 len=675 
TACACAACACCGAATGAAGCTTTTATTTATCAAATTCAAAAGACAAATCTACAAACGAAGGTACGGAAGAAGTAACAATGAAGTAAATGAGGAACGAACGTGCCGATTACACACACAAACCCCATTACTGCATGAGAGCGTTACACTCATCATTTTATTCAATCCAAGGAAATTACAAACAAAAAGGAAATCACCAGTTAAAAAAGCAAAAGACCATAGGTAACACGTTCAACCTTTATTTTTTTCGGTATTCTTTAGATAGTTCATACGTATTCAACTTACGGGCATTGGAAACTTGGTGGATCAAATATGCTACAAGCATTGAAAATTACACTGATATCGATGGGAAGGCGAACGTTGATCCCAAGAACGTTAACCTCGAGCGCGGTACAGAGACAGGCGGCAGCCTCAAGGCCAACCAAGCCGTCAATGAGCGAGCAGCACGGCGGTACTGGTGGCGGTGGGCTTCCCAGTGTTAATTTAAGTGTCTGGAGCACATCGGTGCAAGCACCGATCTGAAGGGCATCTCTAGGACAAGTGCCTTGAGCAGAAGTGTAACTGAAGAAGAGGAGGTTAAGGAAAATGAAGAGTGCAAGAGAGGTTCTTGGAGCCATTTGTTTGTGTACCAGAAAAACTCTGAAACAAAAGCTCAGGAAACAGTAGTTTGTTTATATT
>HiInc_DN31_c0_g3_i1 len=629 
CCCATAAATTCATTATTGCATGAGAACGTTAATACGTTCATCATTTTTAACAATCCACGAAAAATACAAACATAATAACAATATATAACCAATTAAAAACACACACGCAAATAAGATAAGGTAATACATTCAAGCATTCGCAAACCATATGATTTTTGTTTGTTTTAGGATGTCTCTAGATTATGTCATAAGTATTCAACTTATGCGCATTGGAAATCCTTTGGAGCGTTTCTACGACAAACATTGAGGAGTACGCTTAGATTGATGGGAAGGTTAAGGTTGATGCCAAGAATTTTAGCCTTGAGGGCGGTACAGAGACATACTGCAGCCTCAAGGTCAGCCAATCCTTCGATGAGAGAGCAGCATGGCTCTACGGGCGGCTTTCCCAATTTTAGGTTCACTACCTTGAGGACATCGACGCAAAGACCAATTTTTAGGGCATCTCTAGGACAAGAGCCTGTGCTGGGGATCGTTGGTGTGGGGATGCACTTGGAGCATGTAGCAGAAGTGTAAGTGAAGGAGACAAGGTTAAGAGCAAGGAAGAGTGCGAGATAGATTCTTGGAGCCATTTGTTTTTGTAGCGGAAAAGCTCTAACAAAAGCCAAGAACTAGGGTAGTGGGTTTATACT
>HiInc_DN31_c0_g4_i1 len=680 
GACAACAACACATTTTGAGAGTTTTATTAATCAAATTCAAAAGAAACGTTACAACGAAGATAAGAAGGAACAATGAAGCAAAAGGGGAACGAACTTGCCGATTACACAGAAAAACCCATAATCCCTTGTTGCATGAGAACGTGACGTTCATCATTTTATTAAATCCAAGAAAATTAAAAACACAAAAGCAATCACAGATTAAACGAAACAAGAAAATAAGGCAATAAGTTCAAGCATTTGAAACCATACGATCTGTTTGTGGTTTAGGTGTCTCATTATATGTCTTAAGTATACAACTTAGGCGCATGGGTAAAATGTCTGAGTTGTATGGCCACAATTATTGAGGAGTGCGTTGACATAGATGGGAAGGTTAAGCTTGATGCCAAGAACGTTAACCTTGAGTGCGGCACAGAGACAGGCTGCAGCCTCAAGGTCAGCCAAGCCATAAATTAGTGAGCAGCATGGCTTTACAGGTGAGTATCCCAATACTATGTTAACTAAATTGAGAACATTAGCGCAAAGACCGATCTCCAGTGTATCTTTAGGACAAGTGCCCAGAGCAGAAGTGTAAGTGAAGAAGAGGAAGTTAAGGGAAAGGAAGAGTGCAAGAGTGATTCTTGGAGCCATTTTTTTTGTGTACGGGAAAACTCTAAAACAATAGCTCAGGAAGTAGTAGTGTG
>HiInc_DN31_c0_g4_i3 len=690 
AAAAAAAAAAAAAAACAATGAAGCAAAAAGAAGTATAAGCTTGCCGATAACACACACAAACCCATACATAATCCATATTATTGCATGATGGACGTTATGTTCACCATGTAAAACAATCCAAGAGAAATACAAAACAGAAAACAATCACAAATTAAAAAACCACAAGAAGACAAGGTAATAAGTTCAAGCATTCGTAACCTTAGGATTTGTTTTCATAAGGTTGGCTTTAGATAAGTACTCAACTTATGCGCATAGGAAATTCTTTGGAGCATTTCTGCTACAAACATTGAGGAGTACGCTCAGATTGATGGGAAGGTTAAGCTTGATGCCAAGAATGCTAGCTTTGAGCATGGTACAGAGACAGGCCGCAGCCTCAAGGTCAGCCAAGCCTGCAATGAGAGAGCAGCATGGCTTTACGGGTGGGTTTCCCAATGTTAGGTTCACTAGATTGAGCACATTAGCGCAAACAGCTAGCTGTAGGGAATCTTTAGGACAAGAGCCTGTGCTTGGGGTGGTCGGGGTGCTTGGAGTCGCTGGCGTAGGGATGCACTTGTAGCATGTAGCAGAAGTGTAAGTGAAGGAGACAAGGTTAAGAGCAAGGAAGAGTGCGAGATAGATTCTTGGAGCCATTTGTTTTTGTAGCGGAAAAGCTCTAACAAAAGCCAAGAACTAGGGTAGTGGGTTTATACT
>HiInc_DN31_c0_g5_i1 len=322 
CTTGATGCCAAGAATGCTAGCTTTGAGCATGGTACAGAGACAGGCCGCAGCCTCAAGGTCAGCCAAGCCTGCAATGAGCGAGCAGCATGGCGGTACTGGTGGCGGTGGGCTTCCCAATGAAAAGTCAACCAAACCTAGCACATTAGTGCAAGCACCGATCTGAAGGGAATTTCTAGGACAAGTGCCCTGAGCAGAAGTGTAAGAGAAGAAGAGGAGGTTAAGGAAAAGAAAGAGTGCAAGAGAGTTTCTTGGAGCCATTTTTTGTGTACCAGAAAAACTATGAAACTAAAGCTCAGGAAGTAGTAATGTGTTTATATTCTTT
>HiInc_DN90_c0_g1_i16 len=915 
AAAAAAAAACAAAACGAAACATAAGACATATCCCTCTTTGTCTCTATCGTTGTTATATGGCAACTCATCACACAAAAGACAAGGAGAGAAAGAAGAAGAAAAAACACACAAAAATAGATCACTGAAACCAGATTGTACTTATCTCTCTCATTATTGTTTGTTGGACTTCCACTCCATGATTGCTGAGTAAAGAGTGTAGTTAGCAAGAAGGTTCTTGTTAGGCAACGGAAGGTTTGTCACCGGTGACGTATCATTCTCTTTCAGCCAGTCCTGTATGGCTTCACGATCGTACGTGTACCCATCTGCAGCTACGCATGGCTCGTTCATCACTCCCTTGAGAAGTGGACAAATGAAATGAGATGGAGGACCAGATGACAGAGTTCTCGAGATCGAGTTTTGAGCTTTGTCTACGACTTTCCTAAGCCGTTCCAAAGTGGGGATGATCTGATCTTTAAGGTCTGGTCTGTCTCTGCGTCTCATCTCCGTACAACACAGTCCCAAAGCAGCTAACTCACGAGTCTCACTAATAGGCCAAGATCCAGCTTTCACATCCAACAGTGCCATGAACTCAGCATCGTCCCCTATCGCTTCTTCCACCATATGAGTAATCGCTATGGCCGGCTTCGCGGTTATGAGCTGCAGAATCACAACACCTAGAGAATACACATCTGACTTAGGCGAGATGATCCCCGTCCGCTGATACTCCGGGTCTATGTAACAGAGCGTTCCCACTGGACTGGTTTTCTTGAAAACGGTTAGTTTAGAAGCGGCGTCGTCTTGGTTAACCATAGTGGAGAGACCAACGTCCCCGAGTTTACTGACGAAGTTTTGGTCAAGCAAGATGTTTCCTGGTTTGAGGTCGCGGTGAATGATGGGTCTAGGCTTGGATTTGTGGAGGAAGACTAGCGCTGAAGC
>HiInc_DN90_c0_g1_i35 len=2917 
TTAAATCAAAAGACATTTATCTCTCCACCTCTATTGTTATAGTCTTTGCATCTCATCACACAAAAGATGGATCGTTGGAACATAGACAAAGGAAGAATGAACAACGAGAGAACACCACACGAAAGAGATATATAATAGTAAACACATAGATAGAATCCATCGTACTTATTGTCGAATCTCTCTCCCTCTCTCAATATTATTTATTTGCTTTCCACTCCATGATGGCTGAGTAAAGAGTGTAATTAGCAAGAAGGTTCTTGTTAGGCAATGGAAGGTTCGTCACTGGCGACGTATCATTCTCTCTCAGCCACTCCTCTATGGCTTCACGATCGTAAGTGTAGCCATCCGCTGCCACGCATGGCTGGTTCATCACTCCCTTGAGAAGTGGGCAAATGAAATGAGATGGAGGGTCCAACGAAGTTCTTGAGAGTGAGTTTTGAGCTTTCTCAACAACTTTCCAAAGCCTTTCTAAAGTAGGTATGATCTGATCTTTGAGATCTGGTCTGTCTCTGCGTCTCATTTCAGTACAGCACAGTCCCAAAGCAGCTAACTCACGAGTCTCACTAATAGGCCAAGATCCAGCTTTCACATCCAACAGTGCCATGAACTCAGCATCGTCCCCTATCGCTTCTTCCACCATATGAGTAATCGCTATGGCCGGCTTCGCGGTTATGAGCTGCAGAATCACAACACCTAGAGAATACACATCTGACTTAGGCGAGATGATCCCCGTCCGCTGATACTCCGGGTCTATGTAACAGAGCGTTCCCACTGGACTGGTTTTCTTGAAAACGGTTAGTTTAGAAGCGGCGTCGTCTTGGTTAACCATAGTGGAGAGACCAACGTCCCCGAGTTTACTGACGAAGTTTTGGTCAAGCAAGATGTTTCCTGGTTTGAGGTCGCGGTGAATGATGGGTCTAGGCTTGGATTTGTGGAGGAAGACTAGCGCTGAAGCGACTTCTAAGGCGATCCTGAAACGCTCGAACCAAGGGATGGGAGGTGTGTCGTTGACTAGCATCAACCTGTCATCTAAGCTTCCGTTGTCCATGTACTCGTAGACGAGGCAGCCTCGCTCAGGACACGCCCCGAGGAGAAGGACGAGGTGAGGATGACGGATCTTGCTCAAGATCTCAAGCTCTTGATCAAACTGTTTAGAGAGCTGAGTTTCTCCAGCGTGAAGGACCTTGACAGCACCGGTCGTGTGATGCAGATTGCATTTGTAGACAGTTCCATAGGCTCCATCTCCGATCTTGAGATCTTCCGAGAAATCATTAGTCGCGGCTGTGATTTCCTCCCACGAGTAATGTTGGTACTGTATCCCGGGACAGACGAGAGAAGCTTGGAGTTTATCTTTCTCTTTAGCTTCACGTTCTGCTTTGATCTCAGCTTCTCTTCTATGTAAAGCCTCTTTCACCATGAGCTCTTTAACCTTCTCTGCCTCTTTCATCACCTCTTCGTACCTCTGCCTCTCCTTTGAAGCTGTATCTTTAGCTATTTCTTCCTGTTCCTTAATCTCCACAAGCTTCTCTGATTCCTCGAATCTTCTCTGGTTTAGCTCATTTAGCTGCAAACAAGACTCAAATAACAGACAAGCAATGTAACATAATATAAAAACTGACACGGTCTATACAGTCCAAAAATCTTTGACTAAACCTTTTTCGAGGCATCCACATTCTCGTTTTGAGCCATGGCATACATCTCCTGAAGATGTTGCAGTTCGGATCTCAGCTTCTCTATCTCAAAGGTCAGATTCACCTGATTATCGTTGAAGGAGTGGAAACTGATGCGCCCATCAGACATGTTAGAAGCTTGATGAGAAACCCAAGAATAGTTTTCAGGAACCACTGCACCCCACTCCATATTAGCTATCTCGTGGTTGTTGCTAGAAGAAGAGCTCATGATCGATCTCCTTTCCTCATGATCTCTCCATCTAGAGGTCCAGCTCATAGCGTGATACGCCTCCTCTCCCATTGGAAACGATGCGCTAAAGCTCTCATTGTTATTGGTACTCTTCCTCCCTTCATTACCACCACCACCACCGCCGCTCAGTACAATCTGCATCCCTCTCTCTCTAGACACTTCTGATAGACCCGTCTCGCTACCACTCGTGTCCATTTGAGCCACGCCGCTGCCTCTCATCTCCGAGACTCGAGACTGAGCTTCCGAAACAAACGAGTTGAAGTCTTGGAACTCAGAAGGGACTCTAGGACTTTCAGTGGAGCCACTCGTGGAACTACTTGTCTCCAGTCTTATGCTTCCGCTAGCGTCTGAATCAGAAGGACGCACGGAAGCTAGTTTACCCTTCGAAACCACATAGACGGTGCAGAACCTTGGCACAGCGGTTGCGATCATGGAAGACATATCGATCTTTCTTGAGAAGAATCCTCGTAAAGACATTCCTATAACGAGTTTGGTGACTCCAGTTCCTGCGATCTCTTGCGCTATAGCAGCTGCAGGATCTTGTGATTCCAACACCAGAATCTCTACTTGCACCTTTCTCCTGTCAAACATCTTCTTGTAAGGTTGAAGAATCTCTTTTGTGTTCCAATCCAATTCCTGTCTGTAAGCTGATACGACATCATCCCTAAGCTCTGTTACCGAAATAGCGTTCCCCATTGGGGTAGGGATGTAAGTGATCGGAGGACGAACATAGATCAACTTGAAATCAGAGAAGCCTTCAGGGATGAACTTCTCAAGAGCCCAAAAGGCGACGTATTTGCTTTTCTTCTTTCCATTAATGGCTACAGCTACAGCAGGAGGTGGTGGAGGAGGTAAAGATAGGTGAGCGCTTAACGCTCTTGCTCCTTTTCTCTCACTCATTGCTTTACCCAATAATGATCTGTTCCAGCAGATAACAATGAGGAAGAAGATTTTAGGTTTGGTGTTTTAGTGACATTTTCTTTAAAACGAAAGCATT
>HiInc_DN90_c0_g1_i22 len=2828 
TTAAATCAAAAGACATTTATCTCTCCACCTCTATTGTTATAGTCTTTGCATCTCATCACACAAAAGATGGATCGTTGGAACATAGACAAAGGAAGAATGAACAACGAGAGAACACCACACGAAAGAGATATATAATAGTAAACACATAGATAGAATCCATCGTACTTATTGTCGAATCTCTCTCCCTCTCTCAATATTATTTATTTGCTTTCCACTCCATGATGGCTGAGTAAAGAGTGTAATTAGCAAGAAGGTTCTTGTTAGGCAATGGAAGGTTCGTCACTGGCGACGTATCATTCTCTCTCAGCCACTCCTCTATGGCTTCACGATCGTAAGTGTAGCCATCCGCTGCCACGCATGGCTGGTTCATCACTCCCTTGAGAAGTGGGCAAATGAAATGAGATGGAGGGTCCAACGAAGTTCTTGAGAGTGAGTTTTGAGCTTTCTCAACAACTTTCCAAAGCCTTTCTAAAGTAGGTATGATCTGATCTTTGAGATCTGGTCTGTCTCTGCGTCTCATTTCAGTACAGCACAGTCCCAAAGCAGCTAACTCACGAGTCTCACTAATAGGCCAAGATCCAGCTTTCACATCCAACAGTGCCATGAACTCAGCATCGTCCCCTATCGCTTCTTCCACCATATGAGTAATCGCTATGGCCGGCTTCGCGGTTATGAGCTGCAGAATCACAACACCTAGAGAATACACATCTGACTTAGGCGAGATGATCCCCGTCCGCTGATACTCCGGGTCTATGTAACAGAGCGTTCCCACTGGACTGGTTTTCTTGAAAACGGTTAGTTTAGAAGCGGCGTCGTCTTGGTTAACCATAGTGGAGAGACCAACGTCCCCGAGTTTACTGACGAAGTTTTGGTCAAGCAAGATGTTTCCTGGTTTGAGGTCGCGGTGAATGATGGGTCTAGGCTTGGATTTGTGGAGGAAGACTAGCGCTGAAGCGACTTCTAAGGCGATCCTGAAACGCTCGAACCAAGGGATGGGAGGTGTGTCGTTGACTAGCATCAACCTGTCATCTAAGCTTCCGTTGTCCATGTACTCGTAGACGAGGCAGCCTCGCTCAGGACACGCCCCGAGGAGAAGGACGAGGTGAGGATGACGGATCTTGCTCAAGATCTCAAGCTCTTGATCAAACTGTTTAGAGAGCTGAGTTTCTCCAGCGTGAAGGACCTTGACAGCACCGGTCGTGTGATGCAGATTGCATTTGTAGACAGTTCCATAGGCTCCATCTCCGATCTTGAGATCTTCCGAGAAATCATTAGTCGCGGCTGTGATTTCCTCCCACGAGTAATGTTGGTACTGTATCCCGGGACAGACGAGAGAAGCTTGGAGTTTATCTTTCTCTTTAGCTTCACGTTCTGCTTTGATCTCAGCTTCTCTTCTATGTAAAGCCTCTTTCACCATGAGCTCTTTAACCTTCTCTGCCTCTTTCATCACCTCTTCGTACCTCTGCCTCTCCTTTGAAGCTGTATCTTTAGCTATTTCTTCCTGTTCCTTAATCTCCACAAGCTTCTCTGATTCCTCGAATCTTCTCTGGTTTAGCTCATTTAGCTTTTTCGAGGCATCCACATTCTCGTTTTGAGCCATGGCATACATCTCCTGAAGATGTTGCAGTTCGGATCTCAGCTTCTCTATCTCAAAGGTCAGATTCACCTGATTATCGTTGAAGGAGTGGAAACTGATGCGCCCATCAGACATGTTAGAAGCTTGATGAGAAACCCAAGAATAGTTTTCAGGAACCACTGCACCCCACTCCATATTAGCTATCTCGTGGTTGTTGCTAGAAGAAGAGCTCATGATCGATCTCCTTTCCTCATGATCTCTCCATCTAGAGGTCCAGCTCATAGCGTGATACGCCTCCTCTCCCATTGGAAACGATGCGCTAAAGCTCTCATTGTTATTGGTACTCTTCCTCCCTTCATTACCACCACCACCACCGCCGCTCAGTACAATCTGCATCCCTCTCTCTCTAGACACTTCTGATAGACCCGTCTCGCTACCACTCGTGTCCATTTGAGCCACGCCGCTGCCTCTCATCTCCGAGACTCGAGACTGAGCTTCCGAAACAAACGAGTTGAAGTCTTGGAACTCAGAAGGGACTCTAGGACTTTCAGTGGAGCCACTCGTGGAACTACTTGTCTCCAGTCTTATGCTTCCGCTAGCGTCTGAATCAGAAGGACGCACGGAAGCTAGTTTACCCTTCGAAACCACATAGACGGTGCAGAACCTTGGCACAGCGGTTGCGATCATGGAAGACATATCGATCTTTCTTGAGAAGAATCCTCGTAAAGACATTCCTATAACGAGTTTGGTGACTCCAGTTCCTGCGATCTCTTGCGCTATAGCAGCTGCAGGATCTTGTGATTCCAACACCAGAATCTCTACTTGCACCTTTCTCCTGTCAAACATCTTCTTGTAAGGTTGAAGAATCTCTTTTGTGTTCCAATCCAATTCCTGTCTGTAAGCTGATACGACATCATCCCTAAGCTCTGTTACCGAAATAGCGTTCCCCATTGGGGTAGGGATGTAAGTGATCGGAGGACGAACATAGATCAACTTGAAATCAGAGAAGCCTTCAGGGATGAACTTCTCAAGAGCCCAAAAGGCGACGTATTTGCTTTTCTTCTTTCCATTAATGGCTACAGCTACAGCAGGAGGTGGTGGAGGAGGTAAAGATAGGTGAGCGCTTAACGCTCTTGCTCCTTTTCTCTCACTCATTGCTTTACCCAATAATGATCTGTTCCAGCAGATAACAATGAGGAAGAAGATTTTAGGTTTGGTGTTTTAGTGACATTTTCTTTAAAACGAAAGCATT
>HiInc_DN90_c0_g1_i21 len=1930 
AGAGAGTATAGAAAACCTATAAAGTTCCATAATAAAATTGTCAACAACCTAAGTTTGTTTGTTAAGAATCATATTGTATGATTCTGAAGTCGAGAAAGTTTACACGCTTCATGGGAGACTTTTTTGTTTTGAGAAAAGAACCGTGACGACTTGAACATTGTCGATCGTGCTTATTGTTGAATCTCTCTCTCACTATAGTTTGTTAGATTTCTTCCACTCCATGATTGCTGAGTAAAGACTGTAATTAGCAAGAAGGTTCTTGTTAGGCAGTGGAAGGTTAGTCACCGGCGACGTATCCTTCTCTCTCAGCCAGTCCTCTATGGCTTCGCGATCGTAACTATACCCATCCGCAGCTAAGCACGGCTGGTTCATCACTCCCTTGAGAAGTGGACAAATGAAATGAGATGGAGGACCAGATGACAGAGTTCTAGAGATCGAGTTTTGAGCTTTGTCGACCACTTTTCTTAGCCGTTCCAAAGTTGGGATGATCTGATCTTTAAGGTCTGGTCTGTCTCTGCGTCTCATCTCCGTACAACACAGTCCCAAAGCAGCTAACTCACGAGTCTCACTAATAGGCCAAGATCCAGCTTTCATATCCAACAGTCCCATAAACTCAGAATCGTCCCCAATAGCTTCTTCCACCATATGAGTAATGGCTATCGCTGGTTTCGCGGTTATCAGCTGAAGAATCACAACACCTAGAGAATACACATCTGACTTAGGCGAGATGATCCCCGTCCGCTGATACTCCGGGTCTATGTAACAGAGCGTTCCCACTGGACTGGTTTTCTTGAAAACGGTTAGTTTAGAAGCGGCGTCGTCTTGGTTAACCATAGTGGAGAGACCAACGTCCCCGAGTTTACTGACGAAGTTTTGGTCAAGCAAGATGTTTCCTGGTTTGAGGTCGCGGTGAATGATGGGTCTAGGCTTGGATTTGTGGAGGAAGACTAGCGCTGAAGCAACTTCTAATGCAATTCTGAAACGTTCGAACCAAGGTATAGGAGGTGTATCGTTGACTAGCATCAAACGGTCATCTAAACTTCCATTTTCCATGTACTCATAGACGAGGCAGCCTCGTTCAGGACATGCACCGAGGAGAAGGACCAGATGAGGATGACGGATCTTGCTCAAGATCTCAAGCTCTTGATCAAACTGTTTAGAGAGCTGAGTTTCTTCTGCATGTAGGACCTTGACTGCACCGTTGGTGTGATGCAGATTGCATTTGTAGACGGTTCCATAAGCTCCAACTCCGATCTTGAGATCTTCAGAGAAGTCAGAAGTGGCGGCTGCGAGTTCCTCCCAGGAATAATGTTGGTACTGAATCCCGGGAGAGACAAGAGAAGCCTGAAGCTTCTCTTTCTCTTGAGCATCACGTTCTGATTTTATCTCGGCTTCTCTTCTATGTACAGCCTCATGCATCATAAGTTCTTTTACCTTCTCTGCCTCCTTCATCGCCTCTTCATATTTTTCCTTCTCCTTTGAAATTGTATATTTAGCTACTTCTTCCTCTTCTCTCAGCTCCACAAGCTTCTCTGATTCCTCTAATCTTCTCTGGTTTAGCTCAGTTAGCTTTTCCGAGGCATCGACAGTCTCGCTTTGAGTCATGGCATGCATTTCCTCAACATGTTTCAGTTCCGTTCTTAGTCTCTCTATCTCAAAGCTCAGATTCGCCTGATTATCGGTCACGGAGTTAACACTGAGGAGTCCTTCAGACATGTTAGAAGCTTGCTGAGAAACAAAAGAACCGTTCTCACTCCCAGGAGCCACTGCTCCCCAGTCCATATTCGCTATCCCGTGGCTGTTGCTCGAACACGAGCTCACGATCTCTCTCCTCTCCTCATGATCTCTCCATTTAGAAGTCCAGCTCATCGCGTGATACGCCTCCGCTCCCATTGGAAACGATGCACTAAAGCTCTCATTTCTATTGAAA
>HiInc_DN10_c0_g1_i3 len=1344 
ATTGTTTATAATTTTTAAACTTTTTTAATCAATTAAGACTAACGTAACATCCATGGTTTTATATATTTGAATTTTCTGAGCAATATAAAATTTATTTTTTTGGTGTGCAAACCGAATCGGACCAGAAATCCTCATTTTTTATGAGCTTCCAAATCAGACAATGTCTTAGCCGGTTTAGCCTTTTTCTGCCGGTACTTGGCATACGAGTACCACACACCACCAGCTGTGTTGACCACCAAACCGGACACGTTCAGTGCATGTACTTCCACACCACCCAAGAGGACAAAACCGAGCGTGGTGGAACCAACGCCTTTGAGGACTCCAACGATGGTTGTTGTTAGCGCAGAGTTCACAATGGTGCAAAGAAACATGGTGAAGTTGAGGACAATCCCCATTACCAGTGAAAGAACAAGCAACACCAAGAAGGGCAAGTAAGAACACTTTGCGAGTAGAAGCGATAGAGAGTTTGGGAATTCTCCTGTAACTATGATGAGGAAGGACAAGAATGGGAGGGAAAGGAAGCTGTTATAGAACATTATCTCGATCGAGGAAAGACCGTCTTCTGCACCAGACTTCTCCACCAGCACGAGGTACATAGTCTGGAAAAAGACAGATGTTAGAGCCAAACCATAACCGAAAAGATCAAAAGAAAAATCTCCAAGAGCTGCAATTACACAACCTGCAGCTGTCAGTAGTACAGACAGAGCAACCTGAGTTGTTGGTTTGCCGCCTTTACCAAAGAGATAACCAGCAATCAAAACAGCAAGTGGAGTGAGTCTCTTAATAGCAATGTACATAGGAATATTGACTCCTTTCAAACTAGCAAGAGCAAATGCAACATTAGCATTGTAGAAGATGGAAACGGGAAGAAGCTTTTTCGCAGTGGCCAAATCGATTCCTCTGGCTCTTGTGTACCCCATCCGTCTGCCACAGTGTATAAGCAAAGAAGTAGCCAATTGCTGTAGAGTAAGAACAGTCATGGAGTGTGGATACTGCATGATGACAGCTTTGTTGATAAAGACCATAGCCATTGAAGCAATGCCATATGAAACAGCTGCGATTAAACTAATGGACGAGCTGGGCTCCATTTCGGGTTGAACCTCCATGGAAAGAAGAGTGCTTTTCGAGATTTAAATATATTCAAGATTGAGTATTATCGGTACGCACAGAAATCAAAGAAGGATCACGAAATGTTTCCTCAGGAAACACGTTTCTTATCGCCTTTTCAACGTGATTCGAAACGCATTGCAAGGAGAAAGTTCGATTTAAAAGTTGATTGTTTATTCAGTGTGTTTTCAGTTGTCTTGCTCTCTGATTTTTCCTGGGATTGAGGATCTTAAGCAA
>HiInc_DN10_c0_g2_i8 len=1284 
TGAGTCTCGAAGATGGCAATACATAAAATAATATTGAATCATCTCAACATTGCAAGAACAAATACAACATTAGCATTGTAGAAGATGGAAAAACAGAGAAGCTTTTCGGAAGTGGTCAAAACGATTACGTTGGCTCTGCTTTGTCCCATTCTGTCTCCCACAATGTATAAGCGATGAATTAGCCACTTGCTGACACAGCCACCAGAGAAGAAAACAAAAGGACCAATTCATAAAAAGAATATTGGGGAAAATGAGTGTGGACATTGTATAATCACAGCTTTGTTGAGAAACTTTAAGCTAATCAAAAAGCTTCAGTACATACAATAAAGTCCAAGTTTCAAAGCAAGAACACTTATATTTCTAAGCTGGAAATACAGAAGCAGAGAAAGAGAATTATGGAGAATAAAAGGTGGGACAGGACCCTCCACAGAAGTCTTTTCCCCAGGATCAAATAAACAGGCAGAAACACCAATGTGATGGCAGCTTTTTCAGGTTATCAATACTCAAATACGATTAAAATGAGCTACATCCACAAATACAGACAACAGGTTAATGATTGTCTCCCTTAAAATATCTGAGACAAATAAGGTATCCATTCAGTACTAATGATTCATCAGCATATCAATTTGGGAAGACAAAGAAACTATTGTCTGTAAAGACATTGCAGAAACATTAAAAGCTTAAACTTTGAGCTCTTTAAAGATGGAAAGATGGGTGAAGATAACAGTTCACTGAGAATAAAACAGAGCAACTGAAACGAATTCGGAATAAGTACAATACGAACCCAATACGCAAGAAGAAACCCAGAGACTGGAAGCAAGAACAAAACCATACAATGAAAGAAATTGGGATCTAAGCAAAATCAAGTGTTAGGGTTTCCAAAATAAAACTCAATTAGGGCAAAGAAGTATATACCTAGTCATTGGTTTCTTATTGACATCAATTGATTCGCCTCCTCTCCTAGCCAGAAAATCAGCAGCGACCATAACACCTTATAAGAAAAAAGCAAGTGTGGTTGTTCCTTTCCGCAGGCTCTACCATCTGAACAGCTTCTTACTAAACTCATCAAACTAACACCCAAACAAAAACTGAAATCAACAACACATACTGCTTAGCGGATGAACACAAAAGAATATCATCAAAGAATAGAAAAATCATCAAGCATATTGTTGCCAATCGTAGGAATGGAAGTCTCAAAGCATTTGTATCAAGCTTCATCTGTATAACCTTCGATAACCCACAGTTGAAAGTGGTACAAAATCAAACTAAATATATGCCGTTTAG
>HiInc_DN10_c0_g2_i5 len=1211 
TGAGTCTCGAAGATGGCAATACATAAAATAATATTGAATCATCTCAACATTGCAAGAACAAATACAACATTAGCATTGTAGAAGATGGAAAAACAGAGAAGCTTTTCGGAAGTGGTCAAAACGATTACGTTGGCTCTGCTTTGTCCCATTCTGTCTCCCACAATGTATAAGCGATGAATTAGCCACTTGCTGACACAGCCACCAGAGAAGAAAACAAAAGGACCAATTCATAAAAAGAATATTGGGGAAAATGAGTGTGGACATTGTATAATCACAGCTTTGTTGAGAAACTTTAAGCTAATCAAAAAGCTTCAGTACATACAATAAAGTCCAAGTTTCAAAGCAAGAACACTTATATTTCTAAGCTGGAAATACAGAAGCAGAGAAAGAGAATTATGGAGAATAAATGGTGCGACAGGACCCTCCACAAAAGTCTTTTCCCCAGGGTCAAATAAACAGGCAGAAGCACCAATGTGATGGCAGCCTTTTCAGGTTATCAAGACTCAAATACGATTAAACTGAGCCAAATCCACAAATACAAACAACAGGGTTAATGATTAGATTCATTAAAATATCTGAGACAAATAAGTTATCCATCAGCATATCAATTTGGGAAGACAAAGAAACTATTGTCTATAAAGACACTGAATAAACATAAAAGCTTAAAGTTTGAGCTCTTTAAAGATGGGTGAAGATAACAGTTCACTGAGAATAAAACAGAGCAACTGAAACGAATTCGGAATAAGTACAATACGAACCCAATACGCAAGAAGAAACCCAGAGACTGGAAGCAAGAACAAAACCATACAATGAAAGAAATTGGGATCTAAGCAAAATCAAGTGTTAGGGTTTCCAAAATAAAACTCAATTAGGGCAAAGAAGTATATACCTAGTCATTGGCTTCTTGATGACATCAATCTTCTCCTTCATCTCGATTGATTCGCCTCCTCTCCTAGCCCAAAAATCAGCAGCGACCATGACACCTTAGAAGAAAAAAGCGAGTGTGGTTGTTCCTTCCGCCGTCTTCACCATCTGTACAGCTTCTTAAGTATGTTGTTCGGGGAATATCAGAGGATGATAGAATAGAAAAATCATCAAGCATATTGTTGCCAATCGTAGGAATTGGAAGTCTCAAAGCATTTATATCAAGCTTCAACTGTATAATCTTCGACAAAAGTGGTACAAAATCAAACTAAATATATGCCGTTTAG
>HiInc_DN10_c0_g2_i7 len=1254 
TGAGTCTCGAAGATGGCAATACATAAAATAATATTGAATCATCTCAACATTGCAAGAACAAATACAACATTAGCATTGTAGAAGATGGAAAAACAGAGAAGCTTTTCGGAAGTGGTCAAAACGATTACGTTGGCTCTGCTTTGTCCCATTCTGTCTCCCACAATGTATAAGCGATGAATTAGCCACTTGCTGACACAGCCACCAGAGAAGAAAACAAAAGGACCAATTCATAAAAAGAATATTGGGGAAAATGAGTGTGGACATTGTATAATCACAGCTTTGTTGAGAAACTTTAAGCTAATCAAAAAGCTTCAGTACATACAATAAAGTCCAAGTTTCAAAGCAAGAACACTTATTTCTAAGCTGGAAATACATAAGCAGAGAAAGAGAACTAAAGAGAAGCACTTATATCCCTTATATCTCATCCGCCATCAGTTTGTTATTTGAATTCTGGATACCTCGCTTCACGGCAATCTTTGCAATCAGACTTTTCTCCCAAGGCTTTAAGTATAGCAGCTGCCAATTCTTAGTGATTCCTGTTCCTACCAAGAGAAAAATGGCAAGGGAGAGTTTTCCAATCTTCCTAAGATTTGTCATATCGGCATTTGGTCGAGTTTGATCTCATCCCAGTAGCAAGAAGCCTGAAAGGTGTTTTATAACCAGAAATCGTAGGAGGTAGAAAGTCAGCGTTCACAGGAAGCACACCAGTCCCCACCACTTGGGAAAACGTGAGCCTAAGCTGTCTAATAGACTGTTAAATTCAGCTTATTCTTCTGTGATACTCTCCTTGCAAATCGGGTTCTTGACAATTGGATCTTTGATTTCCGGAGGTGCGTTTAGACTATTTTTGGCATTTTGTTGCTTTAACGCCAGCTGGAGATACATCTAGTCATTGGTTTCTTATTGACATCAATTGATTCGCCTCCTCTCCTAGCCAGAAAATCAGCAGCGACCATAACACCTTATAAGAAAAAAGCAAGTGTGGTTGTTCCTTTCCGCAGGCTCTACCATCTGAACAGCTTCTTACTAAACTCATCAAACTAACACCCAAACAAAAACTGAAATCAACAACACATACTGCTTAGCGGATGAACACAAAAGAATATCATCAAAGAATAGAAAAATCATCAAGCATATTGTTGCCAATCGTAGGAATGGAAGTCTCAAAGCATTTGTATCAAGCTTCATCTGTATAACCTTCGATAACCCACAGTTGAAAGTGGTACAAAATCAAACTAAATATATGCCGTTTAG
>HiInc_DN10_c0_g2_i1 len=840 
TGAGTCTCGAAGATGGCAATACATAAAATAATATTGAATCATCTCAACATTGCAAGAACAAATACAACATTAGCATTGTAGAAGATGGAAAAACAGAGAAGCTTTTCGGAAGTGGTCAAAACGATTACGTTGGCTCTGCTTTGTCCCATTCTGTCTCCCACAATGTATAAGCGATGAATTAGCCACTTGCTGACACAGCCACCAGAGAAGAAAACAAAAGGACCAATTCATAAAAAGAATATTGGGGAAAATGAGTGTGGACATTGTATAATCACAGCTTTGTTGAGAAACTTTAAGCTAATCAAAAAGCTTCAGTACATACAATAAAGTCCAAGTTTCAAAGCAAGAACACTTATATTTCTAAGCTGGAAATACAGAAGCAGAGAAAGAGAATTATGGAGAATAAATGGTGCGACAGGACCCTCCACAAAAGTCTTTTCCCCAGGGTCAAATAAACAGGCAGAAGCACCAATGTGATGGCAGCCTTTTCAGGTTATCAAGACTCAAATACGATTAAACTAGTCATTGGCTTCTTGATGACATCAATCTTCTCCTTCATCTCGATTGATTCGCCTCCTCTCCTAGCCCAAAAATCAGCAGCGACCATGACACCTTAGAAGAAAAAAGCGAGTGTGGTTGTTCCTTCCGCCGTCTTCACCATCTGTACAGCTTCTTAAGTATGTTGTTCGGGGAATATCAGAGGATGATAGAATAGAAAAATCATCAAGCATATTGTTGCCAATCGTAGGAATTGGAAGTCTCAAAGCATTTATATCAAGCTTCAACTGTATAATCTTCGACAAAAGTGGTACAAAATCAAACTAAATATATGCCGTTTAG
>HiInc_DN10_c0_g2_i2 len=511 
TGAGTCTCGAAGATGGCAATACATAAAATAATATTGAATCATCTCAACATTGCAAGAACAAATACAACATTAGCATTGTAGAAGATGGAAAAACAGAGAAGCTTTTCGGAAGTGGTCAAAACGATTACGTTGGCTCTGCTTTGTCCCATTCTGTCTCCCACAATGTATAAGCGATGAATTAGCCACTTGCTAGTCATTGGCTTCTTGATGACATCAATCTTCTCCTTCATCTCGATTGATTCGCCTCCTCTCCTAGCCCAAAAATCAGCAGCGACCATGACACCTTAGAAGAAAAAAGCGAGTGTGGTTGTTCCTTCCGCCGTCTTCACCATCTGTACAGCTTCTTAAGTATGTTGTTCGGGGAATATCAGAGGATGATAGAATAGAAAAATCATCAAGCATATTGTTGCCAATCGTAGGAATTGGAAGTCTCAAAGCATTTATATCAAGCTTCAACTGTATAATCTTCGACAAAAGTGGTACAAAATCAAACTAAATATATGCCGTTTAG
>HiInc_DN10_c0_g2_i6 len=1874 
TAACGCCAGCTGGAGATACATCTGGAACAAAAAAAAAGAGTTTCTTCAGGTCTGGTAATTTGATTAGAGATCGCAGAAGGAGTCACGCCCACGATAAACCACCATCACGCTTCCTGCTCTCCATATCACCATTCCACCAGTTCGACGCTGCTCATTAAGCTAATCAAAAAGCTCCAGTACATACCATAAAGTCCAAGTTTCAAAGCAAGAACATTTATATTTCTAAGCTGGAAATACATAAGCAGAGAAAGAGAACTAAAGAGAAGCACTTATATCCCTTATATCTCATCCGCCATCAGTTTGTTATTTGAATTCTGGATACCTCGCTTCACGGCAATCTTTGCAATCAGACTTTTCTCCCAAGGCTTTAAGTATAGCAGCTGCCAATTCTTAGTGATTCCTGTTCCTACCAAGAGAAAAATGGCAAGGGAGAGTTTTCCAATCTTCCTAAGATTTGTCATATCGGCATTTGGTCGAGTTTGATCTCATCCCAGTAGCAAGAAGCCTGAAAGGTGTTTTATAACCAGAAATCGTAGGAGGTAGAAAGTCAGCGTTCACAGGAAGCACACCAGTCCCCACCACTTGGGAAAACGTGAGCCTAAGCTGTCTAATAGACTGTTAAATTCAGCTTATTCTTCTGTGATACTCTCCTTGCAAATCGGGTTCTTGACAATTGGATCTTTGATTTCCGGAGGTGCGTTTAGACTATTTTTGGCATTTTGTTGCTTTAACGCCAGCTGGAGATACATCTGGAACAAAAAAAAAGAGTTTCTTCAGGTCTGGTAATTTGATTAGAGATCGCAGAAGGAGTCACGCCCACGATAAACCACCATCACGCTTCCTGCTCTCCATATCACCATTCCACCAGTTCGACGCTGCTCATTAAGCTAATCAAAAAGCTCCAGTACATACCATAAAGTCCAAGTTTCAAAGCAAGAACACTTATATTTCTAAGCTGGAAATACAGAAGCAGAGAAAGAGAATTATGGAGAATAAAAGGTGGGACAGGACCCTCCACAGAAGTCTTTTCCCCAGGATCAAATAAACAGGCAGAAACACCAATGTGATGGCAGCTTTTTCAGGTTATCAATACTCAAATACGATTAAAATGAGCTACATCCACAAATACAGACAACAGGTTAATGATTGTCTCCCTTAAAATATCTGAGACAAATAAGGTATCCATTCAGTACTAATGATTCATCAGCATATCAATTTGGGAAGACAAAGAAACTATTGTCTGTAAAGACATTGCAGAAACATTAAAAGCTTAAACTTTGAGCTCTTTAAAGATGGAAAGATGGGTGAAGATAACAGTTCACTGAGAATAAAACAGAGCAACTGAAACGAATTCGGAATAAGTACAATACGAACCCAATACGCAAGAAGAAACCCAGAGACTGGAAGCAAGAACAAAACCATACAATGAAAGAAATTGGGATCTAAGCAAAATCAAGTGTTAGGGTTTCCAAAATAAAACTCAATTAGGGCAAAGAAGTATATACCTAGTCATTGGTTTCTTATTGACATCAATTGATTCGCCTCCTCTCCTAGCCAGAAAATCAGCAGCGACCATAACACCTTATAAGAAAAAAGCAAGTGTGGTTGTTCCTTTCCGCAGGCTCTACCATCTGAACAGCTTCTTACTAAACTCATCAAACTAACACCCAAACAAAAACTGAAATCAACAACACATACTGCTTAGCGGATGAACACAAAAGAATATCATCAAAGAATAGAAAAATCATCAAGCATATTGTTGCCAATCGTAGGAATGGAAGTCTCAAAGCATTTGTATCAAGCTTCATCTGTATAACCTTCGATAACCCACAGTTGAAAGTGGTACAAAATCAAACTAAATATATGCCGTTTAG
>HiInc_DN46_c0_g1_i2 len=1646 
AGAGAGAATGTGTCGCATCTAAAGAAGATAATGAAAACTACACTAATCAAAATTGAGAGTATAAAATTAAATATTAACATATATTTAACTTTTTTCTATATTTAATCTGATCCGATTACAAAAGTGTATGTGTCTATTTCGTAGTCCCTTCAGCTTGCCTCTGCAATAAACTTGAAATCACACTACTCCGTTTAAACCTCCGGTTATTGCTGATACGCTTCCTTGTCGATGAAGACCGGTCGACCCAGTTCTTGTCTTCCTCAACCGCTCTGTTCCACCGTTCTTTAAAAGTTTGAAGCTCCCATGTTGACTGTCTCCGTATCTCTGTTCTTGAATCAAAAGTAGGCGAACCACGTCTTCTATTGACTCCACCGCGAGCTGAGTTCTTCTTGTCGGGATAACTACTTCCACCTAGAGTTTGAATGCCTTGATGGAAGATATATTCACTGTCTACAATGCCAACTTTCTTGCTACGGTCACCCTGAGCACAGTAGCCTAATTTCATATCCATTCCCCATCCATGAACCAGATCATTTTGTATAAGATTCCAAGTGCAAAACCAAGCGGATCTTGAAAACACTGGAGCCATTCCTTCAACAAATCCGGTGCATGGAGGCCCTTCACTAGTATTTGAGCACTTCATATTGCCTCTACTATCATACACTCGTCTATGGAATACTTTTGTTCTAGACCGGACTGTAATCCTATGGTGAACTTCGGTTGAGTTTGGATGCAAGGCCGGTTGAGATATCTCAAGTCCTGCTGATCTAACTATCCTCAAGTATTTTTGCGGGTTGAAATTCTCCAATCCAAGATCTTCGTCCCAAAGGAAAACATAATCGTAAATTGAGACAATATCAGGATGGAGAAACCGTTTCGCAAACCACCATTTTGTCTGGTTATGAGCAACAATGTGTATGGCTTTAGAGCTCCACTCCAGATCCCACCATCGATCCATGTTTCCGTCATAATGAAATAGTATCACAGTAAAATTCGCCGGAAGAAACTTCTTTACTACAGCGTCGACATTATCCTTTTGCTTAAGTCCTACAGGCATTGCCAACAAGTTACGGCTTGTCAATTCACTTCCCTTTGACCTCAGAGTACTACTTGACCAAAGTGGCTTTAACTCCAAGTCTGATCTAGGCTGTATGATACCAAAAGGTAACCCTTTCAACTTCTCACTCACCGGTTCATCAGATTCCTTAGCCATCTCAAAGGGATAATCTGTTTCTTCAAACTGTGTCTGTTCATACTGTATATTTGTGGTCTTATACCAAAAGATCAAAAGAACTGTACACATGAGAGCCATAACCGGTTTCATCTTCCACGACGATTTACCCCCTTCTTGAGCATTGTTTCTTCTCTTAACAAGTGATCTCCATGATTTAACAGACGGTAAATCATGTTCCATAATCTATTGACTGAGCCTACAAGAGCCACCGTTCTTGTGTTCCTTTTTCACAAGGAGAAACAGAGATGAACAAAGAAACCAATTCGGACAGCAAATCTCAGTTTCTCTCTATAGGCACATGCAATAAGGGAATCCTTCTGAAAATCTACACGACAACAAAGTGAACGAGACAGATTAAAAACAGAAACAAAACCAGAAATGCTGAAAAAAACATTAAAACAAATAAGAAAAC
>HiInc_DN46_c0_g1_i8 len=1809 
AGAGAGAATGTGTCGCATCTAAAGAAGATAATGAAAACTACACTAATCAAAATTGAGAGTATAAAATTAAATATTAACATATATTTAACTTTTTTCTATATTTAATCTGATCCGATTACAAAAGTGTATGTGTCTATTTCGTAGTCCCTTCAGCTTGCCTCTGCAATAAACTTGAAATCACACCACTCCGCTTAAATCTCCGGTTACTGCTGATACGGTTCCTGGTCGATGAAGACCTGTCAACCCAGTTCTTGTCTTCCTCAACCGCTCGGTTCCATCGTTCTTTAAAAGTTCGAAGCTCCCATGTTGATTGCCTCCTTATCTCTGTTCTTGAATCAAAAGTTGCAGAACCACGTCTCCTTGTGATTCCGCTCCGAGCTGAGTTCTTCTTGTCGGGATAACTACTTCCACCTAGAGTTTGAATGCCTTGATGGAAGATATATTCACTGTCTACAATGCCAACTTTCTTGCTACGGTCACCCTGAGCACAGTACCCAAGTTTCATATCCATTCCCCACCCATGAACCAGATCATTTTGTATTAAATTCCAAGTGCAAAACCAGGCAGATCTTGAAAACACTGGAGCCATTCCTTCAACAAATCCGGTGCATGGAGGCCCTTCACTAGTATTTGAGCACTTCATATTGCCTCTACTGTCATACACTCGTCTATGGAAGATATTTGTTCTAGACCGGACTGTGATTCTATGGTGAACTTCTGTTGAGTTTGGGTGCAAGGCCGGTTGAGATATCTCAAGTCCTGCTGATTTAACTATCCTCAGGTATTTTTGAGGATTGAAGTTCTCAACTCCAAGATCTTCATCCCAAAGGAAAACATAATCGTAAATTGAGACAATATCAGGATGGAGAAACCGTTTCGCAAACCACCATTTTGTCTGGTTATGAGCAACAATGTGTATGGCTTTAGAGCTCCACTCCAGATCCCACCATCGATCCATGTTTCCGTCATAATGAAATAGAATTACAGTGAAATTCGCTGGAAGAAACTTCTTTACTACATCATCGACATTATTCTTTTGCTTTAGTCCTACCGGCATTGCCAACAAGTTACGGTTCGTGGATTCGCCTGCCTGCTTTGATCTCAAACTAGTACTGGACCAAAGTGGCTTTAATTCCAAATCTGATTTAGGCTGTATGATACCAAAAGGCAAGCCTTTCAACTTCTCACTCACCGGTTCATCAGATTCCTTAGCCATCTCAAAGGGATAATCTGTTTCTTCTATCTGTGTCTGTTGATACTGGAAATCTGTGGTCTTGTACCAAAAGATCAATAGAACTGTACACATGAGAGCCATCACCGGTTTCATTTTCCAAGATGACTTACCCCCTTCTTGAGGGTTGTTTCTTCTCTTAACAAGTGACTTCCATGATTTAATAGACGGTAAATCATGTTCCATAATCTATTGAATTATTCACCGACCAAGAGCCAACAGTTCTCGTGTCCTCTTTGACAAGGAGAAAAATCAAAAAGCTCTCTCTCTCTCTCCACAAGAACAGAGATAAACCAATTCGGACACCAAATCTCAGTTCTATATCGCCTGATCTACGCACATGAAAGAAGTTACCTCTCTGAAACTCTTTAAAAGGAGAAATCTGAAGATTTACAGATTGCAGAAACACTGTGATGAAGCAAACCCAGCTCGTTTATGGCACCACGAAGAAGATAGCTTTAGAGATGTCTTTACTTTTAAACTGGGATTTTATTCCACCGGAACAGATTTCTGGAATCGATCGAAACCACCAAACCCAACAACAAACTTTTCTAAAAGCGGAATCGAATAGAAGACAA
>HiInc_DN20_c0_g1_i2 len=448 
GGTAACTTTAGTTTATTAGAGACAGAGATATCATCACGATGACCAACAAAAGATGCATAAATGTCTTTATTCATTACAAACTACAACATGTTATAACGTGGATCTCATCTCACAAACATTTTATTCTCCAGCAAACCACGAAAAATATAAGAAGATACCCATGTACATCACCTTGTTTAATTTGACTATAATTCATGCACCAAATTGCACTCTCATGGACGACAATAAGGTGGCTTGAAACATCTCGTAGGAACAGGAGAGTACGGAACACCTCCGTACGTCGGAATCGGATAACCAGCTAATTTCCGACCAGGGGAAAAGGTTTGAGCCTGGGAGATTATGAAAATCGCCATGAATGAGAAAAGCATCACCACAAGGAGTTTCGATGAACTTGGCATCTTAGCTATTATTATGTAGTATCTCTTCGTCTGCCTTGTTTTTACAAGAC
>HiInc_DN20_c0_g1_i5 len=447 
ATCATGATTACCAACAAAAGAAACATAAAATCACTTATTCATTACAAACTTTAACATATTTTATTTATAGGATGGATCTCACAAGCATTTTATTCCCCAGCAAACCATGATATCTATATGAAGATACCCATAACCCAAATACATAATATCACATTATTTTATTTGATAATAATTCATGTGAACAAATTGCAACTCTCAGGGACGACAATAAGGTGGCTTGAAACATTGCCTCGGAACAGGAGTGTATGTCGGACTTGGAAGCTGTGGAGATCCATACGCCTTCGGATACGGATACTGAGTTAATTTCCTGCCAGGAGAAAAGGTTCGAGCCTGGGAGATTATGAAAAACGCCATGAATGAGAAAAGCATCACCGCAAGGAGCTTCGATGAACTTGGCATCTTAGCCATCACTGTGTAGTATCTCTTTGTTTGTCTTGTTTACAAGAC
>HiInc_DN20_c0_g2_i2 len=431 
GTAACCTTGGTTCACTAAACAGAGATATCATCAATTTATGACCAACAAAAGAAACATAAATATCACTTATTCATTACAAACTGCAACATACTTTACTTATAACATGGATCTCACAAGCATTTTATTCCCCAGCAAATCATTATAATATATGAAGATACCCATAACCCATCTATACATAATACATAATTCATGTGACCAAATTGAAACTCTCATGGACGACAACCAGGTCGGCTGAAACAACGAGGTGGAACAGGAGTGTAGTCCGTCCCCGGAGGTACTCCGTACCCCCCTGGAGGATAATCAGTTAATTTCCTAGCAGTAGAAAAGGTTCGAGCCTGGGAGATCATGAAAAGCGCCATGAATGAGAAAAGCATCACCGTAAGGAGCTTCGATGAATTTAGCATCTTCGCAATTAGTATGTAGTATCTCTT
>HiInc_DN20_c0_g2_i1 len=528 
GTAACCTTGGTTCACTAAACAGAGATATCATCAATTTATGACCAACAAAAGAAACATAAATATCACTTATTCATTACAAACTGCAACATACTTTACTTATAACATGGATCTCACAAGCATTTTATTCCCCAGCAAATCATTATAATATATGAAGATACCCATAACCCATCTATACATAATACATAATTCATGTGACCAAATTGAAACTCTCATGGACGACAACCAGGTCGGCTGAAACAACGAGGTGGAACAGGAGTGTAGTCCGTCCCCGGAGGTACTCCGTACCCCCCTGGAGGATAATCAGTTAATTTCCTAGCTGTAAAAACAGGTCCTAGCCATATTAATTAATAATAATGCCACTGTTGATACGAAACCAATGTTTATATGAGGTCAGTAGGTCTGGGCACGGATCGGATATCCGAGTTTTTGAAGGTATTTGTGATTTGCTTCGTATGTTACGGATATCTAATTTTTGTATTTGTTTTGTTTCGGAGAAATAGAGATATTCGGAAAAAATGATATCCGGAA
>HiInc_DN36_c0_g1_i5 len=1376 
CTTGATTCCACTCTATTGATACAAACCCAAACTCTTTACATAACCTATATATAATAAAGACCAGAAAATGTCTCAATTATAGTACAATATATAAACCAAACCCTAAATAAAGGGTCCTTCGTAAATTAAAAAACATAGAAGAAGAAACCCAAGCCACATTAAAAATATTAAAAAGCCCCCAAAACATACTAATATTAAGACCACCAACCCATGATCCCAATTTGCAAGTCCAATTAACTAACCCTAATTACTTAATTAACGACTTGATGATCTAAACAATCATTTTATGGAGGAGTTAACTAATTGTAACATCGATTTGCCATCTTACTAGTCCTCTGTCTCTTTATACTCCCTGACGATGATTTCTCCAAGTTATTGTTATCATTATTCTCATCATTATTATTGACACACTTCTCTATAACCGCCTTTAACGCTTCTTCTATCGAACTCACACGATCATATCTCTTCTCTTCATCATCATGCTCCACGGCATCGTTACGATATTCAAAACCATCATCTTCATGGTCATCTTGGCTCAAGAAAAGGACGTTCTTCACACGACCACCTACGGTTGCGATTTCGGCTTTGAGAGTTCGAAGATGAAGAGACTTTAAGGCATTTATGACGTCATGAATGAGGTCAGTCCTGTCTCCGCAGCAAAAGGAAGCTCTTATCACTAAGTTTCCTTCTTCGTCATTGTAAGTGGAATCTACGGTCAGATCATCGGACTCTGTTGGGACTTGACACGTCTCGGTGATCAGTGATGTCTGTCGTTTTAACTCCTTCATGTGTTGGATCACTTCCGCTAGCAACGAAGCTTTGTCGGTTTTTGTTGTGTTTGGTAAAATGCTACGCAACTTAGCAAGATGAGTGTTGATTCTCTCTCGCCTTCTTCTCTCGGCTTCACTATGACTCTTTGAAGCAGCCAAAGCCTTAGCATCCATGACTTCTTGTGCACTCATTTTCGCCATAATCTCACCATCAAACCCGAAGGACGAGCCACGACGCATGATGGGTCCAAGAGCTTCGGATAAGATCCGTAGATGGTTCTGATGATGATTATCCATGGGAGGAGAAACAAAACCATCAGTATAGTCAAAAGAAGAAGAGGAAGAAGAAGCTCTCTTGTTGAAGTAGTGGACCGGGTCAGGATAACGTGTCGGATTGGATGGGAAATGGGTCGGGTCAATAGAAGGTAAAGATGACCAGGGGAGGTTTTGTGGATGGAGATGAAGAAGGAACTGGTCTTGATAGTCTTGTAAGTTGTGAAACGTTTGGAGACAGTCTTCTTCTTTCATTGCATACATTTTTTTGGTTTTTTGTTTTTGGAAGCAGAAAGAAAGCTAGAAAGGAGAAACACAATTATAGAAGAAGAG
>HiInc_DN36_c0_g1_i7 len=1157 
CCCCTCAAACATGCTAATTATCACACAATCCCATTCTGCAAGTCTAATTAGCACATTAAGTAAAGACTTGATGATCTAATCAATATTTTTTTGAGGGAGGTATTAACTAATTGTAGCATCTGTTTACCATCTTGCTAGTCCTTTGCCTCTTAGTACTTCCTGAAGATGATTTATCCAAGTTATTGTTATCATCACTATTATTGACACATTTCTCTATAACCGCCTTTAACGCTTCTTCTATAGAACTCACACGATTACATCGGTTCTCTTCATAATCATTATCCACGTCAACACCATCGAAGTTTCTACGATATTCATCATCGTCATCTCGTCTCAAGAACAAGACGTTCTTGACTCGACCACCTACTGTTGTGATCTCGGCTTTGAGAGTTCGAAGACGAAGAGACTTTAAGGCATTGATGATGTCAAGCATGAGTTCAGTCCTGTCTTCGCAGCAAAAAGAAACTCTTATCATCAAGTTTCCTTCTTCGTCGTTGTAAGTCGAGTCAACGGTCAGATCATCGCACTCTGTTGGGAGTTGGCTCGTGTCTGTGATCAGTGATGTCTGTCGTTTTAACTCCTTCATGTGTTGGATCACTTCCGCTAGTAACGAAGCTTTGTCCGTTTTTGTTGTATTTGGTAAAATACTTCGCAATTTAGCTAGATGAGTGTTGATTCTCTCTCGTCTTCTTCTCTCAGCTTCACTATGACTCTTGGAAGCAGCCAGTGCCTTAGCATCCATGACTTCTTGAGCACTCAGTTTTCCCATAATCTCATCTTCAAACCCGAAGGATGAGCCACGTCGCATGATGGGTCCAAGAGCTTCCGATAAAACCCTTAGATGATTGGGATGATGGTGATCCATGGAGGGAGGAGAGACGAAACCATCGGTAAATTCAAAAGAAGAGGAAGAAGAAGCTCTCCTATTGAAATAGGGGACAGGATCAGGATAACGGGTCGGGTTGGATGGGAAATAGCTCGGGTCAAATGAAGGTAGAGATGCCCAAGGCAGTATTTGTGGATGGTGTTGAAGAAGAAACTGGTCTTGATAGTCTTGTAAGTTGTGAAACGTTTGAAGACAGTCTTCCTCCTTCATTGCATACATTTTTCTTTTGCAACCAAAAATGAAAGGTAAGAGACAGAGGGTTGAAGAAAAG
>HiInc_DN36_c0_g1_i6 len=1017 
CTTGATTCCACTCTATTGATACAAACCCAAACTCTTTACATAACCTATATATAATAAAGACCAGAAAATGTCTCAATTATAGTACAATATATAAACCAAACCCTAAATAAAGGGTCCTTCGTAAATTAAAAAACATAGAAGAAGAAACCCAAGCCACATTAAAAATATTAAAAAGCCCCCAAAACATACTAATATTAAGACCACCAACCCATGATCCCAATTTGCAAGTCCAATTAACTAACCCTAATTACTTAATTAACGACTTGATGATCTAAACAATCATTTTATGGAGGAGTTAACTAATTGTAACATCGATTTGCCATCTTACTAGTCCTCTGTCTCTTTATACTCCCTGACGATGATTTCTCCAAGTTATTGTTATCATTATTCTCATCATTATTATTGACACACTTCTCTATAACCGCCTTTAACGCTTCTTCTATCGAACTCACACGATCATATCTCTTCTCTTCATCATCATGCTCCACGGCATCGTTACGATATTCAAAACCATCATCTTCATGGTCATCTTGGCTCAAGAAAAGGACGTTCTTCACACGACCACCTACGGTTGCGATTTCGGCTTTGAGAGTTCGAAGATGAAGAGACTTTAAGGCATTTATGACGTCATGAATGAGGTCAGTCCTGTCTCCGCAGCAAAAGGAAGCTCTTATCACTAAGTTTCCTTCTTCGTCATTGTAAGTGGAATCTACGGTCAGATCATCGGACTCTGTTGGGACTTGACACGTCTCGGTGATCAGTGATGTCTGTCGTTTTAACTCCTTCATGTGTTGGATCACTTCCGCTAGCAACGAAGCTTTGTCGGTCTAAAGAAAAACAAAACGCAAAATAATAATAATAACGATTATAATTACAAAAACATCACATGTATGAAGTATAGTTACATACCGAAAATATAGTTATTGCTTTTTAAAAATGTGAAGTACAAGTACTTATTTGAATTAATGTAACATTTGAAGTATATCATTGATTAATTTAAAAAAAATCGTTAAGTTA
>HiInc_DN36_c0_g1_i1 len=815 
CCCCTCAAACATGCTAATTATCACACAATCCCATTCTGCAAGTCTAATTAGCACATTAAGTAAAGACTTGATGATCTAATCAATATTTTTTTGAGGGAGGTATTAACTAATTGTAGCATCTGTTTACCATCTTGCTAGTCCTTTGCCTCTTAGTACTTCCTGAAGATGATTTATCCAAGTTATTGTTATCATCACTATTATTGACACATTTCTCTATAACCGCCTTTAACGCTTCTTCTATAGAACTCACACGATTACATCGGTTCTCTTCATAATCATTATCCACGTCAACACCATCGAAGTTTCTACGATATTCATCATCGTCATCTCGTCTCAAGAACAAGACGTTCTTGACTCGACCACCTACTGTTGTGATCTCGGCTTTGAGAGTTCGAAGACGAAGAGACTTTAAGGCATTGATGATGTCAAGCATGAGTTCAGTCCTGTCTTCGCAGCAAAAAGAAACTCTTATCATCAAGTTTCCTTCTTCGTCGTTGTAAGTCGAGTCAACGGTCAGATCATCGCACTCTGTTGGGAGTTGGCTCGTGTCTGTGATCAGTGATGTCTGTCGTTTTAACTCCTTCATGTGTTGGATCACTTCCGCTAGCAACGAAGCTTTGTCGGTCTAAAGAAAAACAAAACGCAAAATAATAATAATAACGATTATAATTACAAAAACATCACATGTATGAAGTATAGTTACATACCGAAAATATAGTTATTGCTTTTTAAAAATGTGAAGTACAAGTACTTATTTGAATTAATGTAACATTTGAAGTATATCATTGATTAATTTAAAAAAAATCGTTAAGTTA
>HiInc_DN72_c0_g1_i34 len=2847 
CGTTTTAGTTCTACTTTTATGTGTCTTTCCACTCTGGTCTCTGTATATACATGAGAAACTTATGATATTAAAAACACCCAAAAGGAGAAATACATAGTACATTGCTTAATGGATTTTCTACCTCCTTCAGTCCTTCCCCTCACATACATACCGGTGATCCCAAAACCTAGTATGATAGTAGCTCCTAGATCCTAGAACTAACCATATCCTTCATGATGATCGTGATGGCGTCCGGCTCTTGTATAAATCCAGTCTACGTCTTCTTCTCACTCGATGTTGATGAATACAGTTTGAAGAATTTGACACTGCAAAGTTTCAAAGACAGGAGATCCAACTACTTAGTTGTCTTTGTCATCATCCTCATCGTAGTTGAACGGTAATGGAACCGTCTTGAATGCTCTGTACTTCCCCACATTGTTCAAATGCTCATTCTCTAACCTGAAGAAGTTCCATATCCCACGGCGAATAATCTCCAGACTGGCTACAAGAGCGACCATCGTCTGTTTATGCATAAAGGAGAAGTGGAAATCCAGCACTGTCTGCACCCAGGCGAATCTAAGCAAAACATTCAAGATCATGGCGATGAAGTATACTTTCTTTTGAGGGATAAGGAGTTTATCCCTGAGCCAACGGTTTTTCGAAGTTCTGTTGAGAAGACCCCAGTCCAAGACTAAGTCCCAGTAAGTACAGAAAATGGCAGCAATAGCTGAGAAGATCCCAGCTAACATTCTCCACACGAATTGATTATCCTTGTCCACACTGTAAGCTGTCCTCAAGCAGACAGCCACTATAGTCAAGAAGTACTTGAGTCCATTCCACCCTTGCTCCGGGTTTTTCTCCTCAAACAGCCGTCTCATGCACTGAAGGAGGCGAGAGGCGTAAGGGATGACAGCAACAATGAATAAGAAAGTGTTGTACACACTAGATTTGTTACAAGTGTTCTTTCTGTGCTTGAAATCTCCCCAACCATAGTAACAGATGTAGAACTCGATGCTTCTAAGAGCTTGAACCTGGCTAGTTAACTGATCTCCCAAGAAGAAATCAGGCAGTGTTACCTTGTAGAGAGGAGCGGCTAGACAATGAAACAGACAAGTGAGGAAGAAAAAGCGGCTCGAGCGGTAAAAGAAGTTGAATGGCAGGACTAGAACCACAAACAAAGCAAGAAGCAGGAAAAGAGGAAGAAGTTCGGTGAATGTTTTGTAGTCTTTGGTTTTGGGATTAGCCTCCATGTCAAGATTGGCGAGAACACAAAGCAATGCAAAGACGCCAATGCTGAAACCCACTAGCAGGACTTGTCTATAACCAAGTTCAGTTCCTTGCTTGAACCCAAATATGAAGGAATAGTTTACTTTGTATCGCCTCCAGTAGTATATATTAGCCGCATACATTATCATGTGCAGCACGATAAAACCAAAGAAGCTGTAAAGAGGAAACATAGTATTCATGTACTGCTTCTGGCCTTCCTCCTGCAAGAGATTTCGCGTGCGGATGATAGCAACAAGAGCCACTATAAGAGAAAAAACGCATCCAGCCGAGAAACCTGTGGAGAATGTAAGTCTGTGTCTCTCTCGTTTCGCTTTAGGCCTTAAAATGTTCATTCCTTTGGATCGATTAGCATTTGCAAAATGCTTTATGAACGTAGCTTCAACACGCTCCATGAGTCGCACAACTTCATCAGAGCTTCCAAGGTATGAACTATCAACAGCTTTCATGTAAGGCTTTGTTGCATCCCTCGAAGTTATCTTATCATATTTCTTCAACACCTTAGAGAACGCCAATACATTCAAAAAGCTGTAGCTCTTGAGAAGCCTAAGCTTCTGATAAAACACGATGAAAGCGTTCCTGAGTTTCTCCTCGACTTTCATCAGGTTTTCTCTGCTGAATTTCAACTCGGTCTGTTTCGGTACCTGGAGAACTCTTTTGATGGTGGAACGAGGCGTCTCTTTGGTGTTGTTGATCGTCACTCGATCCAGTATATCTAACGGAGCAGGTCTCACTGCTCTCATCCTGGTCGTGTTCACGTCACTAGCTCCTGCAGAAACCGAGGCTACAATTTCAGCTTGCGCTTCTTCCTCTTCATCATCTTCTAATTGTCCAGCTTTGCTTGACCCTCCTTCTTGTATTGCCTCCATATGAGCTTGACTTCGAACTTTCATGGATTTAGCTCCGGCGGGAGTTGTAGCGGATATTGCCGCCGCGGAGGTATCAATGTCGGAAGCCAAGCGAGTGATCTCCACACCTCGTTCATCCCATCCCCACCCTTCTGGATTCTCAACTTTGACACGAAACGCTATCAAAGCGTCCATCTGTTTGTTTAGCACCACCGCTTCATTCAACACTTCCTCCACTTTCTCTTTATAAAACTTACTCACTTTATTAAACTCGTCGTCTAGTCGCCGGAAAAACACCAGTTCATACTCTCCTCCTTCTTCAGCCGCCATCAGAAACGTAGTCTCCACACCGCGATCCACCGTGGTGTTCACTAGAATGGGACCCGTCATCGTAGTCGTTGACGTTAACTGTACCCCTTCCTCGACGTCGTGAAAGTTGCTGTGTCTTTGTCTTCTTGAAGCAGAGAGTAAGCCGCTAAATGCGCGGTGAAGTGTCATATTCCGGTTTAATCCTTCACCACCTTGGTGATGCTTGGCGCCACCACGCGGAGCTGAATTGTTGGTTCTGTGTTTGAACCGGATGATTTCTTTGAGCAGGGTTTTGAGAAAGCTGTAATCCATGTAAGCTTGTTGCCACTCTGGCACCATCTGAGATGAATACTCCTTCCCGAACTTCATTTAGCTTCTTGTCACTAATCAATGTACTTAGTTTTTGTTTAGTGTTTGGTCTCTGTCT
>HiInc_DN72_c0_g1_i11 len=1688 
CTGGAAAAATAAACTGAATCAGGATTCGAACCAGTATATTGGATTGTACCAATTTTTTGAAGATTTATTAAACATCCGAACCTGATAGAACCCAAACCGATCCCAAACCAAACTTTCAGATAACTTGAATGGGACTGATTTTGATAAATACTAAAAACACTTTGATGTACTTTTGTGGCTAAAGAGTAAACTCAGAGTATTCTTAAACTCTAATCGTCTTTATCTTCATCTTCATCGTAGTTGAATGGTAATGGAACAGACTTGAAAGCTCTGTATTTCCCAACATTGTTCAAATGCTCATTCTCTAATCTGAAGAAACTCCATATACCACGACGAATAATCTCAAGACTAGCAACAAGAGTAACCATCGTCTGTTTATGCATGAAGGAGAAGTTGAAATCCAGAACCGTCTGAATCCACGCAAATCTCAGCAGGACATTCAAAATCATTGCGATGAAGTAGACTTTCTTTTGAGGAACGAGGAGTTTATCCCGAAGCCATCGGTTTTTGGATGTCCGGTTTAGAAGACCCCAATCATGGATGAAGTCCCAGTAAGTACTGAATATTGCAGCTGCAGCTGAAGAGATAGCTGCTAAAACCCTCCAAGCGATTTGACCTTTCTGAATACTATAAGCAGTTCTCAAGCAAACCGCCACTATAGTCAAGAAGTACTTGAGTCCATTCCACCCTTGCTCCGGGTTTTTCTCCTCAAACAGCCGTCTCATGCACTGAAGGAGGCGAGAGGCGTAAGGGATGACAGCAACAATGAATAAGAAAGTGTTGTACACACTAGATTTGTTACAAGTGTTCTTTCTGTGCTTGAAATCTCCCCAACCATAGTAACAGATGTAGAACTCGATGCTTCTAAGAGCTTGAACCTGGCTAGTTAACTGATCTCCCAAGAAGAAATCAGGCAGTGTTACCTTGTAGAGAGGAGCGGCTAGACAATGAAACAGACAAGTGAGGAAGAAAAAGCGGCTCGAGCGGTAAAAGAAGTTGAATGGCAGGACTAGAACCACAAACAAAGCAAGAAGCAGGAAAAGAGGAAGAAGTTCGGTGAATGTTTTGTAGTCTTTGGTTTTGGGATTAGCCTCCATGTCAAGATTGGCGAGAACACAAAGCAATGCAAAGACGCCAATGCTGAAACCCACTAGCAGGACTTGTCTATAACCAAGTTCAGTTCCTTGCTTGAACCCAAATATGAAGGAATAGTTTACTTTGTATCGCCTCCAGTAGTATATATTAGCCGCATACATTATCATGTGCAGCACGATAAAACCAAAGAAGCTGTAAAGAGGAAACATAGTATTCATGTACTGCTTCTGGCCTTCCTCCTGCAAGAGATTTCGCGTGCGGATGATAGCAACAAGAGCCACTATAAGAGAAAAAACGCATCCAGCCGAGAAACCTGTGGAGAATGTAAGTCTGTGTCTCTCTCGTTTCGCTTTAGGCCTTAAAATGTTCATTCCTTTGGATCGATTAGCATTTGCAAAATGCTTTATGAACGTAGCTTCAACACGCTCCATCAGTCTATTGACCTCATCAGAGCTTCCAAGGTAAGAATTATCATCAACCATCTTCATGTAAGACTTTGAAGCATTCCTCGAAGTTATCTTATCATACTTCTTCATGATCTTCGAAAACGCCAACACGTTCAGAAAGCTGTAGCTTTTGAGTAGCCGAAGCTT
>HiInc_DN72_c0_g1_i6 len=511 
CCCTTCCTTGCTTAAACCCAAATATGAAAGAATAATTCACTCGATACCGCCTCCAATAGTAAATATTTCCAGCATACATAAGTATGTGGAGCACAATGAAGCCAAAAAAGCTGTAAAGAGGGAACATAGTGTTCATGTATTGATTTTGGCCTTCCTTCTGCAAAACGTTTCGGGTGCGTATAATGGCGAATAAAGCCACTATTAAAGAAAACACACAACCAGCCATGAAACCTGTGGAGAACGTCACTCGATGTCTCTCTCTTTTAGCTTTGGGTCTCAAAATATTCATTCCTTTTGTTCTGTTACCATTCGTGAAATGTTTTATGAACGTAGCTTCAACACGCTCCATCAGTCTATTGACCTCATCAGAGCTTCCAAGGTAAGAATTATCATCAACCATCTTCATGTAAGACTTTGAAGCATTCCTCGAAGTTATCTTATCATACTTCTTCATGATCTTCGAAAACGCCAACACGTTCAGAAAGCTGTAGCTTTTGAGTAGCCGAAGCTT
>HiInc_DN72_c0_g1_i8 len=2788 
CGTTTTAGTTCTACTTTTATGTGTCTTTCCACTCTGGTCTCTGTATATACATGAGAAACTTATGATATTAAAAACACCCAAAAGGAGAAATACATAGTACATTGCTTAATGGATTTTCTACCTCCTTCAGTCCTTCCCCTCACATACATACCGGTGATCCCAAAACCTAGTATGATAGTAGCTCCTAGATCCTAGAACTAACCATATCCTTCATGATGATCGTGATGGCGTCCGGCTCTTGTATAAATCCAGTCTACGTCTTCTTCTCACTCGATGTTGATGAATACAGTTTGAAGAATTTGACACTGCAAAGTTTCAAAGACAGGAGATCCAACTACTTAGTTGTCTTTGTCATCATCCTCATCGTAGTTGAACGGTAATGGAACCGTCTTGAATGCTCTGTACTTCCCCACATTGTTCAAATGCTCATTCTCTAACCTGAAGAAGTTCCATATCCCACGGCGAATAATCTCCAGACTGGCTACAAGAGCGACCATCGTCTGTTTATGCATAAAGGAGAAGTGGAAATCCAGCACTGTCTGCACCCAGGCGAATCTAAGCAAAACATTCAAGATCATGGCGATGAAGTATACTTTCTTTTGAGGGATAAGGAGTTTATCCCTGAGCCAACGGTTTTTCGAAGTTCTGTTGAGAAGACCCCAGTCCAAGACTAAGTCCCAGTAAGTACAGAAAATGGCAGCAATAGCTGAGAAGATCCCAGCTAACATTCTCCACACGAATTGATTATCCTTGTCCACACTGTAAGCTGTCCTCAAGCAGACAGCCACTATAGTCAAGAAGTACTTGAGTCCATTCCACCCTTGCTCCGGGTTTTTCTCCTCAAACAGCCGTCTCATGCACTGAAGGAGGCGAGAGGCGTAAGGGATGACAGCAACAATGAATAAGAAAGTGTTGTACACACTAGATTTGTTACAAGTGTTCTTTCTGTGCTTGAAATCTCCCCAACCATAGTAACAGATGTAGAACTCGATGCTTCTAAGAGCTTGAACCTGGCTAGTTAACTGATCTCCCAAGAAGAAATCAGGCAGTGTTACCTTGTAGAGAGGAGCGGCTAGACAATGAAACAGACAAGTGAGGAAGAAAAAGCGGCTCGAGCGGTAAAAGAAGTTGAATGGCAGGACTAGAACCACAAACAAAGCAAGAAGCAGGAAAAGAGGAAGAAGTTCGGTGAATTCTTGGTAGTCTTTCGTTTCAGGATCTACCTCCATGTCAAGATTTCCAAGAACACAAAGCAATGCAAAGACGCCAATGCTGAAAGCCACAAGCAGGACTTGTCTGTGTCCAAGTTCAGTTCCTTGCTTGAAATTAAATATTTTGGAATAGTTTATTTTGTATCGCCTCCAGAAGTATATATTCACAGCATACATGATGATATGCAGCATGATAAAACCAAACCAGCTATAAAGTGGAAACATAGTATTCATGTATATATCCTGCCCATCGTTCTGCAAGATAGTTCGGGTGCGGATAATCGCAGCAAGAGCCACTATAAGAGAGAAAACGCATCCAGCCGTGAAACCTGTGGAGAATGTAAGTCTGTGTCTCTCTCGTTTCGCTTTAGGCCTTAAAATGTTCATTCCTTTGGATCGATTAGCATTTGCAAAATGCTTTATGAACGTAGCTTCAACACGCTCCATCAGTCTATTGACCTCATCAGAGCTTCCAAGGTAAGAATTATCATCAACCATCTTCATGTAAGACTTTGAAGCATTCCTCGAAGTTATCTTATCATACTTCTTCAATATCTTCGAGAACGCTTTAGCATTTGAAAAGCTGTAGTTTTGGAGATTTATAAGTTCACGATATAGCTTGATGTAAGCGTGCTTCAGTTCCTTCTCGTTTTCCCTCAGATTTTTTTTGTTAAACTTTAACTCGCTCTTCTTCAATTCCTTGATATTTCCTCTGTTATTGTTGCTCGTGAGTCCGTCGATAGTATATGAAGGAGATGGTCTCATTATGCTTGTATCCATTTCGTTGGCCCATTCTATGTCTCCATCTTCCAGTCGACCATCTCTGCTCGACTCTCCTTCCTCTACCATCACCTTATGAGCTTGACTTCGAATGGATTTAGTTCCGGCGGTAGTAAAAGGAGAGATAGCATCCGAGGAGATACTGATACCAGAAGCCAATGGAGTGATCTCCTCCTCCAACCCACGTACTTTTGGATTCTCAACTTCAGTATGAAAATCTATATTAGCATTTTTTGTGACCCGAGACGAATGTTTGGCATTGATGAAATCTTTCATCTTCTTGCTAAGCCGCACCTCTTCTTCCAACACTTTCTCAACGTTCTCCTTATAAAACTTACTGACTTTGTCGTGTTGGTCATTTAGTCGGTCAATAAACAACTCTGATTCATACTTTCCTCCTTCCTCCTCCACCTTCTGGAACTTCGTCTGGGCCTGGCCATCCGCGGTGGTCTCCACCTGAACTGGCCCAGTCATCGTCTTTGCCACCGTCCGTTGTACCCCTTCCTCAACGTCGTGAGAATTACCGATTCTTTGTCTCCACGGAATAAGGAGAAGTAAACAGCTAGATAGGCTGTCCAGAGTCATCTTCCGGTTTAGTCCTCTGCCGTGGTGAACCTTGGCGCCACATGCATTGGCGTTCTTGAGTTTAAGAATCTTTTTGAGAGAATTGTAATCCATGTAAGCGTCCCGATGTTGCCACTCTGGCACCATCTGAGACGAAAATTCCTTCCCGAACTTCATTGCGATTCTTGTCTCAAATCTTCTTAGATTTTTTTTTTCTGTTACGTCTATAATTC
>HiInc_DN72_c0_g1_i49 len=2606 
TCAAATTAGGTACCACTATAAAGAATCATATACAACTGAAATGAAGAGTTTAAAGAATACTTTATTTTCTTTACATGATGCACCACTTGAGATCAAAGCATATGTTTAGTTGCGTTTGATATATCCCTAAATTTATCATCTGAAAATAAAAATGAAGAACAAAGCAGATAAGACAGTGTAAACAGTATGGTAGCGAAAGAGTATATACACAGTCTTCTGAAACTACTAATCGTCTTTATCTTCATCTTCATCGTAGTTGAATGGTAATGGAACAGACTTGAAAGCTCTGTATTTCCCAACATTGTTCAAATGCTCATTCTCTAATCTGAAGAAACTCCATATACCACGACGAATAATCTCAAGACTAGCAACAAGAGTAACCATCGTCTGTTTATGCATGAAGGAGAAGTTGAAATCCAGAACCGTCTGAATCCACGCAAATCTCAGCAGGACGTTCAAAATCATGGCGATGAAATATACTTTCTTTTGAGGTATGAGAAGTTTATCCCGAAGCCAGCGGTTTTTGGATGTCCGGTTTAGAAGACCCCAATCATGAACAAAGTCCCACCACGTAGAGAATATTGCAGCTATAACTGAGAAGATAGCGGCTAAGACCCTCCAAGCGACTTGATGTTTCTGGATACTGTAAGCAGTTCTCAAGCAAACCGCCACTATAGTCAAGAAGTACTTGAGTCCATTCCACCCTTGCTCCGGATTTTTCTCCTCAAACAGCCGTCGCATGCACTGAAGGAGGCGAGAGAGATAAGGGATAACCGCAACAATGAAGATGAAAGCCTTGTAGCTACTAGTATTACAAGTATTCTTTCTGTGTCTGAAGTCTCCCCAACCATAGTAACAGATGTAGAACTCGATGCTTCTAAGAGCTTGAACCTGGCTAGTTAACTGATCTCCCAAGAAGAAATCAGGCAGTGTTACCTTGTAGAGAGGAGCGGCTAGACAATGAAACAGACAAGTGAGGAAGAAAAAGCGGCTCGAGCGGTAAAAGAAGTTGAATGGCAGGACTAGAACCACAAACAAAGCAAGAAGCAGGAAAAGAGGAAGAAGTTCGGTGAATTCTTGGTAGTCTTTCGTTTCAGGATCTACCTCCATGTCAAGATTTCCAAGAACACAAAGCAATGCAAAGACGCCAATGCTGAAAGCCACAAGCAGGACTTGTCTGTGTCCAAGTTCAGTTCCTTGCTTGAAATTAAATATTTTGGAATAGTTTATTTTGTATCGCCTCCAGAAGTATATATTCACAGCATACATGATGATATGCAGCATGATAAAACCAAACCAGCTATAAAGTGGAAACATAGTATTCATGTATATATCCTGCCCATCGTTCTGCAAGATAGTTCGGGTGCGGATAATCGCAGCAAGAGCCACTATAAGAGAGAAAACGCATCCAGCCGTGAAACCTGTGGAGAATGTAAGTCTGTGTCTCTCTCGTTTCGCTTTAGGCCTTAAAATGTTCATTCCTTTGGATCGATTAGCATTTGCAAAATGCTTTATGAACGTAGCTTCAACACGCTCCATCAGTCTATTGACCTCATCAGAGCTTCCAAGGTAAGAATTATCATCAACCATCTTCATGTAAGACTTTGAAGCATTCCTCGAAGTTATCTTATCATACTTCTTCAATATCTTCGAGAACGCTTTAGCATTTGAAAAGCTGTAGTTTTGGAGATTTATAAGTTCACGATATAGCTTGATGTAAGCGTGCTTCAGTTCCTTCTCGTTTTCCCTCAGATTTTTTTTGTTAAACTTTAACTCGCTCTTCTTCAATTCCTTGATATTTCCTCTGTTATTGTTGCTCGTGAGTCCGTCGATAGTATATGAAGGAGATGGTCTCATTATGCTTGTATCCATTTCGTTGGCCCATTCTATGTCTCCATCTTCCAGTCGACCATCTCTGCTCGACTCTCCTTCCTCTACCATCACCTTATGAGCTTGACTTCGAATGGATTTAGTTCCGGCGGTAGTAAAAGGAGAGATAGCATCCGAGGAGATACTGATACCAGAAGCCAATGGAGTGATCTCCTCCTCCAACCCACGTACTTTTGGATTCTCAACTTCAGTATGAACATCTATATTAGCCATTTTTTTTGTGACCCGAGACGGATGTTTGGCATTGATGAAATCTTTCATCTTCTTGCTAAGCCGCACCTCTTCTTCCAACACTTTCTCAACGTTCTCCTTATAAAACTTACTGACTTTGTCGTGTTGGTCATCTAGTCGGTCAATAAACTCTGAGTCATCCACCTGAACTGGCCCAGTCATCGTCTTTGCCACCGTCCGTTGTACCCCTTCCTCAACGTCGTGAGAATTACCGATTCTTTGTCTCCACGGAATAAGGAGAAGTAAACAGCTAGATAGGCTGTCCAGAGTCATCTTCCGGTTTAGTCCTCTGCCGTGGTGAACCTTGGCGCCACATGCATTGGCGTTCTTGAGTTTAAGAATCTTTTTGAGAGAATTGTAATCCATGTAAGCGTCCCGATGTTGCCACTCTGGCACCATCTGAGACGAAAATTCCTTCCCGAACTTCATTGCGATTCTTGTCTCAAATCTTCTTAGATTTTTTTTTTCTGTTACGTCTATAATTC
>HiInc_DN72_c0_g1_i18 len=2728 
TCAAATTAGGTACCACTATAAAGAATCATATACAACTGAAATGAAGAGTTTAAAGAATACTTTATTTTCTTTACATGATGCACCACTTGAGATCAAAGCATATGTTTAGTTGCGTTTGATATATCCCTAAATTTATCATCTGAAAATAAAAATGAAGAACAAAGCAGATAAGACAGTGTAAACAGTATGGTAGCGAAAGAGTATATACACAGTCTTCTGAAACTACTAATCGTCTTTATCTTCATCTTCATCGTAGTTGAATGGTAATGGAACAGACTTGAAAGCTCTGTATTTCCCAACATTGTTCAAATGCTCATTCTCTAATCTGAAGAAACTCCATATACCACGACGAATAATCTCAAGACTAGCAACAAGAGTAACCATCGTCTGTTTATGCATGAAGGAGAAGTTGAAATCCAGAACCGTCTGAATCCACGCAAATCTCAGCAGGACGTTCAAAATCATGGCGATGAAATATACTTTCTTTTGAGGTATGAGAAGTTTATCCCGAAGCCAGCGGTTTTTGGATGTCCGGTTTAGAAGACCCCAATCATGAACAAAGTCCCACCACGTAGAGAATATTGCAGCTATAACTGAGAAGATAGCGGCTAAGACCCTCCAAGCGACTTGATGTTTCTGGATACTGTAAGCAGTTCTCAAGCAAACCGCCACTATAGTCAAGAAGTACTTGAGTCCATTCCACCCTTGCTCCGGATTTTTCTCCTCAAACAGCCGTCGCATGCACTGAAGGAGGCGAGAGAGATAAGGGATAACCGCAACAATGAAGATGAAAGCCTTGTAGCTACTAGTATTACAAGTATTCTTTCTGTGTCTGAAGTCTCCCCAACCATAGTAACAGATGTAGAACTCGATGCTTCTAAGAGCTTGAACCTGGCTAGTTAACTGATCTCCCAAGAAGAAATCAGGCAGTGTTACCTTGTAGAGAGGAGCGGCTAGACAATGAAACAGACAAGTGAGGAAGAAAAAGCGGCTCGAGCGGTAAAAGAAGTTGAATGGCAGGACTAGAACCACAAACAAAGCAAGAAGCAGGAAAAGAGGAAGAAGTTCGGTGAATGTTTTGTAGTCTTTGGTTTTGGGATTAGCCTCCATGTCAAGATTGGCGAGAACACAAAGCAATGCAAAGACGCCAATGCTGAAACCCACTAGCAGGACTTGTCTATAACCAAGTTCAGTTCCTTGCTTGAACCCAAATATGAAGGAATAGTTTACTTTGTATCGCCTCCAGTAGTATATATTAGCAGCATACATTATTATGTGCAGCACTATAAACCCGAACAAGCTATAAAGAGGGAACATTGTATTCATGTACTGCTTCTGGCCGTCCCCCTCTAAGATATTTCGGGTGCGGATGATGGCTACAAGAGCCACTATAAGAGAGAATACGCATCCAGCAGAGAAACCAGTTGAGAATGTAAGTATGTGTCTCTCTTTTTTCGCTTTAGGTCGTAAAATGTTCATTCCTTTGGTTCTATTAGCATTTGCAAAATGCTTTACGAATGTTGCTTCAACACGCTCCATGAGTCGCACAACTTCATCAGAGCTTCCCAGGTATGAACTATCAACCACTTTCATGTAATGCTTCGTTGCATCCCTTGAAGTAATCTTATCATACTTCTTCAGTACTTTCGAGATTGCCAATACATTCAAAAAGCTGTAACTCTTGAGAAGCCTCAGCTTCTGATAAAACACGAATAAAGCTTGCCGCAGCTTCTCCTCGACCATCATTAGATTTTCTCTGCTGAATTTTAAATCGGTCTGCTTCGTTATCTGGAGAAATCCTTTGATGGTGGAACGAGGTGTCTCTTTGGTGTCGTTTAACCACACTCGATCAAGAATATTAATCGGAGCCGGTCTCAGTGCTCTCATCCTGGTCGTATTCACGTCCGTAGCTTTGGTAGACACCGAGGCTCCATTGTCTTCTTCTTCTTCTTCTTGAACAACATCTTCCATTCGACCAGCTCTGCTTGACCCTCCTTCCTGTATAGCCTCCAGATGAGCTTTACTTCCAACGTTTATAGATTTAGCTCCTGCGGGAGAAGAAGCCGAGATAACAGCCGCGGAAGTAGCGATATCGGTAGCCAATCGAGTGATCTCCACCGTCCGCTCATCCCATCCCCACCCTTCTGGATTCTCAACTTTGACACGAAACGCTATCAAAGCGTCCATCTGTTTGTTTAGCACCACCGCTTCATTCAACACTTCCTCCACTTTCTCTTTATAAAACTTACTCACTTTATTAAACTCGTCGTCTAGTCGCCGGAAAAACACCAGTTCATACTCTCCTCCTTCTTCAGCCGCCATCAGAAACGTAGTCTCCACACCGCGATCCACCGTGGTGTTCACTAGAATGGGACCCGTCATCGTAGTCGTTGACGTTAACTGTACCCCTTCCTCGACGTCGTGAAAGTTGCTGTGTCTTTGTCTTCTTGAAGCAGAGAGTAAGCCGCTAAATGCGCGGTGAAGTGTCATATTCCGGTTTAATCCTTCACCACCTTGGTGATGCTTGGCGCCACCACGCGGAGCTGAATTGTTGGTTCTGTGTTTGAACCGGATGATTTCTTTGAGCAGGGTTTTGAGAAAGCTGTAATCCATGTAAGCTTGTTGCCACTCTGGCACCATCTGAGATGAATACTCCTTCCCGAACTTCATTTAGCTTCTTGTCACTAATCAATGTACTTAGTTTTTGTTTAGTGTTTGGTCTCTGTCT
>HiInc_DN72_c0_g2_i1 len=246 
CCGTTGTACCCCTTCCTCAACGTCGTGAGAATTACCACGTCTATGTCTTCCCGGAGTTGAGACTAAGCCGCTAAACGTCCGGTACAACGTCATTTTACGGCTTAATCCTCGGTCGTGGTGGTTCTTGGCTGCGCCACCACGAGGAGCTGCATGGTTGGTCACGAGCTTGAATGCGATGATATCTTTGAGACATTTTTTGAGAGAACCGTAATTCATGTAAGCTTGTTGCCACTCTGGCACCATCTG
>HiInc_DN72_c1_g1_i1 len=420 
CGCCACTATAGTCAAGAAGTACTTAACTCCATTCCACTTGTGATCCTTTCTTTTATCTTTATTATCTTTATCATCAACCAGTCGTCGCAGACACTGAAGGAGGCGAGAGACGAAAGGGATGACAGCAACTATGAAGAAGAAACCTTTGTACGCATCAGACTTCGTACAAGTGTTCTTTCTGTGTTTGAAGTCTCCCCAGCCATAGTAACATATGTAGAACTCGAAGCTTCGAAGAGCTTGAACCTGGCTAGTGTATTGATCGCCCAAGAAGCTATCAGCAAATGATACCTTATAAAAAGGAGCGGCGATGCAATGTAACATACATGTAACGTAGAATTTGCGTTTCGAGTGGTAAAATAATTTGAATGGAAGAAACAGAACCCCAAATATACCGATAAGCAGGAAAAGAGGAAGAAGTTC
>HiInc_DN72_c2_g1_i1 len=205 
TCGTTTCGCTTTAGGCCTTAAAATATTCATTCCTTTTGTTCGATTAGCATTTGCGAAATGTTTTATGAAAGTAGCTTCGACACGCTCCATAAGTCGCACAACTTCATCAGAGCCTCCAAGGTGTGAAGCATCTACCATTTTCATGTAAGTCTTCATTGCATCCCTGGAAGTTATCTTATCGTACTTCTTCAATATCTTCGAGAAC
>HiInc_DN77_c0_g2_i9 len=1397 
CGTCCATCTACGTCCTCCTCCATTGGCATGCTTTCAGACGCAGTAGCATGGATGCTCTGAGCAGAATCAGATGTAACCCCTGCTGGCTGTTGGGCATCAGTGGCATCTCGTGCAACAAGGTTTTCAGGACGGGATTCTTTTATCAGGTTATCTGCACCTACCACGTGGACATCTTCATCAGAAGACACTTCAATGGGATTCTTGTCAACAACAACAGTATTGACATCTTCCGTAGATATGGTCTCAGAAGGTGCTTCAATAGCCTTCTTGTCAACAACCATGGCAGTAACGTCTTCTTGAGCAAGGCTTTTAGGAAGTTCCTTGATAGAGTTCTCATCAACAACCACTGTACTGACATCATCTTGAACTGTATTGCTTTGAGAGGGTACTTCCACAGACTTGTCTCCTATAATAGTGTTCGCATCTTCCTGACCCAGAGTATCAGAGACAGGTTGAATAACGTTCTTATCAGTAGGGGCTGCCAAACTAGCATCATCCTGAGGTTCAGCTTGAGTAAATGCAGCTTCCACAAGAGGCTTGTCAATCACCTTCTCAGAAACAACATCACCAGGCGGGTTTCCAGAAGGTGCTTCAGCTACACTGGACACAGCGTCTCCCTGAGAATTGGTCTCAAGAGGAGCCTCATGAACATGACTCTTCTCAGACTCTTGAGCTAGTGTTTCAGGAGGACTCTGAAGACTGTTTTCTTTCTCGTTTTCTACATACCCATCTGGTTTCTGGCTGTTGTTGGTGGCACCCTCAAAGGCAAAGAAGGGAGATACTTTCCTCTGACCTTTACCTTTCCTCGTATACACTTTAAGGCTCTTCTTCTCTCTCGCCCTACTGGTTCCTTCTCCGTTAACAGGCTCTGAAGCCATACATAAACTTCAAAAAAAACCCTAATTTGACGCCTTGATTGTTCTCGATTGAATCCTCTCTTCACTTCTCTCGCTCAAATCTGACATGTACAGCTCGAATTATACGGAAAATATCCTCCACCGTGAAAATCTTGAGAAACCCTAATTTCCAGAAGACACCTTCGTTCGATTCAGAGAGTGTACTGACCACGAAAATTCGGGGTTTTACGTCAGAGAGATGAATTCGACGCAGCGAGTGGATGCTGAGTGGATAGAATCTCTGAGAAATTAGGTCTAGTTGAGGAGAACGGAGAAAATTAGGTCACTGGAATCTCTCTGAGCTTCGAGATCGACACAAACCTTGGGGAGAAGAAGAAGGAGGTGAGAAACGAAAGGAGAGGAAGGTATGCGAAAGCAAATATCGAAATCGGAGGAAGCTTTACCTTCGAGTTTGGGAGAGAGAAGGCGCCGCCGAGAGAGAGAGAGAGAGGGGAAGAACAACAACCCGTGTTTGAGTTTGCTTTTTTTCTTACCCGACCC
>HiInc_DN77_c0_g1_i19 len=2263 
AAGTCATCAAGAATCTGTTGTGATGATATTTTCTGATTCAAAAGCCCTAACTAAAACAAACATGAACCTAGTCAACCAAACTAAACTGCTAAAGACCAGAAGAGGAACAGAGAGAGGCAAAGATATACAAAAGTGCCGTACCGGACCAGACCAACCCTCCTACGGTTACATCTAAAAGTAGAGACAGCCACATCATCCTACCAATTCTAAAAACAAAAAATCAAGAATATATTTATTCTTTTTACTCTAACAGTCATATGAATATAATACAATCTTTCCTTCCACAAAACCCAACTACTCTGTTATATTTCTGCCTCAAGCCTGTACGTCACACCAGCCTTAGCCTCTCTCATATGCTCTTCTAAGATACCTTCCCATCATTTTATACGCCCTTGCATATTTGTTAACACCAAATCTCTTGTCCAGTCTCTAAGTCTGATCTGATCCAGATGACGAAGAGCTATCGCTGTCCGAATCACTAGAAGAGCTGGAACTACTGGAAGAGCTGCTTGAACTACTTGATCTGCTTGTCTCATTGTTTTGCTTCTCCACTTGAGAAGGTAGTGGTGTAGGGAGTGTCTTTTTAGCAGTGTTGCCACCCTCCCTAGAAAACTCACGTGCCACTGGTGCTTGAGCCATTTGTTGTTGGCCATTCCTCTCAGCCTCTGCTCTAGCTTGATTAGCTAGCTCAGCTTTTCTCTTTCTCTTGCTCAATCCTTTTTTGTAGTTTATTACAAACCTGTCCAACTCCCACAGGGTCTCCGGATCAACACTATCTATATCGACTTCAATTTCTTCATCCCGCAGCTTCACAGCAGTGTTCCTCTTGTTCACAATTTGCACAATCGAATCTAGTTTGTCTGGAGGCAAATTCTGCAAATGGCCACTAAGCTTCTGCTTCTCTTCATAAGTCATATCTCTTTTATTTGGTTCGTTTGCCTTTGGCTTCTTTAGAGCAGGTGTCCTTCCAGAAGGTGTTGCACTGGTCGGTGTTCTGCCAGGCGTTGTTGTTGGTTTTGGGTGCTGCAAGTCAGAAGGGACACTACTCCAATCCATTGTATTACTCACACTGATAGGCGGTGGCGGCATTGTGGGACCCAATCTTGACCTCATTGTAGAAGCTGGAAGATTCATCTCATAACTAGTGGCAAATCTCATCTGACGATTATAGTCTGCCTCTATCACAGCCCACCTCTCCTCAAACATCTGTAACAGCACTTGCGCCATGATGTGGACATCTTGTCCCGGAGGGTTGTAAGTCATGGCATTGTGGAAAGTAAGTCTAACATCCTCGGCAAATTCTCTTGGCGACTTGTACAGATTATTTGTTAGCGTAGACTTGACAGTTCCCAAATCCATAGGGTGTTCGATAATGGCAAAGTAATCATGCAAACCTAGACCCTTCACATCTACAGGAGCATTGAACACCCAACCGTGCTTATGCTTCATCAGCCTTTCTAGTAGAGCGCTGCAATTCTTGAAAACTTTAGAGCCTGTACCAAAACCATGCCCAACCTCCCCTCCGTACTTCTTTGCACTCGACTTTGATTTCTTGTTACTCTCTGCAGGTGGCAACTTGTCACCAAGCAAGAACTCTGACGTTCTATAAAACTGATTGGCCTTAGGTGTTCTCTTCTCTTTCTCCACATGCTCATTGCCTCCTTGAGTATTCTCCAGCACTGATACACTGAGATGGTTCAAAGGCCTTGGCACTCTGATGACCTCACGAGGAAGTCCAGCTGATGCGAACCCTGAGAGAATCCTTCCTCCTCCGTTATTAATACCAGTGTTAGCCAAAAGGGGAGAGTCGTGATATGCACCAATCTCCTCCTCTTTGTCCTCAATCTTCTTAACCAGACCTCTGACCACGTTAAGCTGATCTTCAAGCTTCTTCCTGATCTCCTCCTTCTGTTGCTTAGATTTGGAGGCTACATGTATCCTTATCCGCCCATCTACATCCTCCTCCATTGGCATGCTTTCAGCAGTAGTAGCTGGCTGTTGAGCATCCGAGGCATCTCTTTCCACGAGGCTAGCTTCTTTAACAAGGTGATCTTCATCCACCACGTGGACATATTCCTCATCCTCAGAAGAGACTTCAATGGGATTCTTGTCAACGACAACAACAGTATTGGCATCTTCCGAAGGTGCTTCAATAGCCTTCTTATCAACAACAACTGTATTGACATCTTCTTGGGCAGGGCTTTTAGGAGGTTCCTTGATAGAGTTCTCATCAACAACCACTGTACTGACATCATCTTGAACT
>HiInc_DN77_c0_g1_i10 len=2282 
GGAAGGTGATAAGTGGCCAAAACAAATGTGCTTGATAACAAGCTTACAAATACACAAGTCATCAAGAATCTCTTGTGATGGTTTTTTGCTGATTGAAAACCCCTAACTAAGAAACACGTAAATAGTCAACCAACTAAACAGCTAAAGACCAGAGAACGAAAGGGAGAGGCAGAGATATACAAAACCAACTAAACAAACCAAACCAAGCCTACGGTTACATCTAAAAGTAGACCCCAGCCACATAATCAAACTACCAATTCTAAAAAAAAGAATATATTTTACTTTTTAGCCGTGAATATAATACAATCTTTCCTTCCACAAAACCACGTTGTAATATTTCTGCCTCAAAGCCCGTAACCTCATCTTTAACCTCCCAAATGCTCTTCTAACTCGAGCTTCCATCTTTTCAAACGCCATTTTTGTCAACACCAAACTCTCTTGAACAGAGTAGTCTCTACGTTTGATCTGATCCAGATGACGAAGAGCTATCGCTGTCCGAATCACTAGAAGAGCTGGAACCACTGGAAGAGCTGCTCGAACTACTTGATCTGCTTGCCTCATTGTTTTGTTTCTCCACTTGAGATGGTAACGGTGTAGGGAGTGTCTTTTTAGCTGTGTTGCCACCCTCCGTAGAAAACTGACGTGCCGCTGGTGCTGGAGCCATCTGTTGTTGACCATTCCTCTCGGCTTCTGCTCTAGCTTGAATAGCCAGCTCAGCTTTTCTCTTTCTCTTGCTCAATCCTTTTTTGTAGTTTATTACAAACCTGTCCAACTCCCACAGGGTCTCCGGATCAACACTATCAATATCAACTTCGATTTCTTCATCCTTTAGCTTCACAGCAGTGTTCCTCCTGTTAACGATTTGCACAATCGCATCTAACTTGTCTGGAGGCAGATTCTGCAAGTGGCCACTGAGCTTCTGCTTCTCTTCATAAGTCATATCTCTTTTATTCGGCTCGTTTGCCTTTGGCTTTTTCAGAGCAGGGGTCCTTGCACTGGTCGGTGTTCTTCCAGGCGTTGTTGTTGTTGGTTTTGGGTGCTGCTGCAAGTCCGTAGGGCGACTACTCCAATCCGTTGTATTCCTCACGTTGATAGGCGGTGGAGGCATTGTAGGACCCAGTCTAGACCGCATCGTAGAAGCTGGAAGATTCATCTCATAAGCAGTGACGAATCTCATTTCACGATTATAATCGGACTCTATAACAGCCCACCTCTCCTCAAACATCTGTAACAGCACTTGCGCCATGATGTGGACATCTTGTCCCGGAGGGTTGTAAGTCATGGCATTGTGGAAAGTAAGCCTAACGTCTTCTGCAAACTCTCTCGGTGACTTGTACAGATTATTTGTTAACGTAGACTTGACAGTTCCCAAATCCATAGGGTGTTCGATAATGGCAAAGTAATCATGCAAACCTAGACCCTTCACATCTACAGGAGCATTGAACACCCAACCGTGCTTATGCTTCATCAGCCTTTCTAGTAGAGCGCTGCAATTCTTGAAAACTTTAGAGCCTGTACCAAAACCATGCCCAACCTCCCCTCCGTACTTCTTTGCACTCGACTTTGATTTCTTGTTACTCTCTGCAGGTGGCAACTTGTCACCAAGCAAGAACTCTGACGTTCTATAAAACTGATTGGCCTTAGGTGTTCTCTTCTCTTTCTCCACATGCTCATTGCCTCCTTGAGTATTCTCCAGCACTGATACACTGAGATGGTTCAAAGGCCTTGGCACTCTGATGACCTCACGAGGAAGTCCAGCTGATGCGAACCCTGAGAGAATCCTTCCTCCTCCGTTATTAATACCAGTGTTAGCCAAAAGGGGAGAGTCGTGATATGCACCAATCTCCTCCTCTTTGTCCTCAATCTTCTTAACCAGACCTCTGACCACGTTAAGCTGATCTTCAAGCTTCTTCCTGATCTCCTCCTTCTGTTGCTTAGATTTGGAGGCTACATGTATCCTTATCCGCCCATCTACATCCTCCTCCATTGGCATGCTTTCAGCAGTAGTAGCTGGCTGTTGAGCATCCGAGGCATCTCTTTCCACGAGGCTAGCTTCTTTAACAAGGTGATCTTCATCCACCACGTGGACATATTCCTCATCCTCAGAAGAGACTTCAATGGGATTCTTGTCAACGACAACAACAGTATTGGCATCTTCCGAAGGTGCTTCAATAGCCTTCTTATCAACAACAACTGTATTGACATCTTCTTGGGCAGGGCTTTTAGGAGGTTCCTTGATAGAGTTCTCATCAACAACCACTGTACTGACATCATCTTGAACT
>HiInc_DN77_c1_g1_i3 len=399 
CTTCTTAACCAGACCTCTGACCACATTAAGCTGCTCTTCAAGCTTCTTCCTAATCTCCTCTTTCTGCTGCTTCGACTTGGAGGCTACGTGTATCTTTATGCGTCCATCTACGTCCTCCTCCATTAGCACGCTTTCACCAGCAGAATCAGAGGTAAGCCCTACTGGCTGTTGGGCATCTCTTTCCGGAAGGTTTCCAGGATGAGCTTCTTTTGCAAGGTTTTCTCCATCGACCACGTGGACATGCTCCTCAGAAGACACTTCAATAGGATTCTTGTCAACAACAACAGTGTTGATATCTTCCACGGATGTAGTCTGAGAAGGTGCTTCAATAGACTTCTTGTCAACAACAACGGTAGTAACATCTTCTTCCTGGACGGCAAGGCTTTCAGGAGCTCCCTT
>HiInc_DN77_c2_g1_i1 len=344 
AATAACGTTCTTATCAGTAGGGGCCAAACTGGCATCATCATCAACCTGAGGCGTGTCAATCAATTTGTGAGAATCATCACCAGGTGCTTCAGCTGCAGTGTCTGCGTGGGAATTGGTCTCAGGAGCATCCTCATGAACTGAATCCTTAAGCACAGATGCGACAGGATCAACAGACTCTCGAGCTAGAGTCTCAGGAGGAGTCACATGATTGTTGTTTTCTGATTTCCCTTCTGGTTTATCTCCGCCGCCACCTCCTTCGAATGCAAAGAAGGGTGAATGTTTCCTTTGACCTTTACCTTTCCTCGTATAGACTCTAATACTTTGCTTCTCTCCTCTAGCTCCTC
>HiInc_DN45_c0_g1_i30 len=653 
AACCTTGGTGAAAGAGTGAAACTTTGGCCTTTGCAAGTCTGGAAGACAAGGATCAGGAGGACTCATAGGTTCTTCAACTGTTACTTCAGGCATCAACATAATCTGGGCATATACCTCATCCGTCTCTTTCTCAGCCTGAAGACGAACGTTCATGACTTTGCATAGAATCTTAGGAGGAAGATCGAAAAGAGGCTTCATCGTATTCAAGTCTTGTTGCGTTGACGCTTCGAGTACTTGTTCCATGTGACCTTGAGGGAAGTAATAAACTCTTTCCTCAGCTTGAGGAACATCAACGAGAGGGCCCGCACTTAGTTTCCACAACTCTTCATACATATCATCTCCTATCGTCATCAGCTCTAGCTTTTTTTTTTCTAACCAAGTCAAAGCTTGAATAAATCTTCTTCTCTGAGACACACAAACACACACTCCGATCAACGACTCTTCTTGAAATAAGAGTGGCTTTAAATGCGAATTTAATTGTCGAAAAGCCCACGAGCCTTTTGATTCCGTGCTCTCTCTCTCTAAATCATAACGCAACGAAATTTACAAATCCTGATCTCTCTCTCTATAACTGTAATCTCTCGGCCGTTACAAGAAAAAATGAAGAGGAATCTTCTTACAGTATAGCTCAAAAACCCCGTTGAGGAAGCGCG
>HiInc_DN45_c0_g1_i13 len=2414 
AAGTTTTAATTTGACAGCATATATATATATGTACATCGACTGTTTTGACACTTACATGAAAAATAACAAAAAAAAAAAGAAGGCCAAAATACTAAGAAGCATAAAAAGAAAATGAAGGCTTACATAATTCGCAATCTTTATTTTTTTTCTTCTTCTCTGTTCGTTACATCTTCGCATATCTTACACACACAAAAAGAATTAAACTTACAGAAGCCTACCCATAGAAGAAAACTCTCTGCCCTTCTCCACAAGAAGCTCCCTCAAAAAACGAGCCAATTTTTCAAGCCTTCACTTTTCTTGCGACAAAGACGTACGTGGTCTCCTGTTTAAGCCAACTTTTGATCGTCCCTCCGCGATTAAACACAGACAGAACAAGAAAAAAAGCAGGTAAGAAGGAGACAGAGGTTAGTTAGAATGGTTCTCTGTTTTGGAGACTGTTGTTGTTAATGCTGTGTCAACTTCCGTTAACAGTATCCTGAGTTGATTCCCCGGAGTCATCTTCTTCACTTCCTCTTTTGACCATATGAATATTCTCTTCACCATGTTGCAGAACTCAGGCCATGGGTCATCACCAACAAGCATCATATCTCCCTCATCATCTGTGAACACTATTTCCCATTGATTCCGACTCTTCAGTTCACCTTCTATGTCAAACAGCTTCTCAAGGTCGTCTATAAGCTCACTGTACCCATTGAATAATGTTAAATCCACAGCCCTGCCCACCGGTACGCCTTGCATTTGCACCTTGGTACGGCTTCTTGTAGAACTGAATTCCTTGCTTTGGACCTCTTTTGATGATGCCTGCGCAGGTTCCTTCTTTAGCTCCTCTGATAATTTTGAAACCTCGGATTTTGGGTCTGAGTTGCTGTCTGGAGTTGGTTTGGTTATGTTGATTGGTTGCATTGGTGTAGTTTTCTCCTCGGTAGCAGGTGGTATAGAGGAACTCAACAGATCAACTCCAAATAATCTATAACTAGCGGTAGTAGTCTCGGGTTTCTTCTGCTCGACTGGGAAAATCATTTGGTCGTTCAGTGTTGAATTTTTCGACAGATTGGACGCAGAGTAAGGGCTGATTGGCCAATCAGATTTCTTAGCATCCTCAGTTGCATCACGATAACATTGCTGAGGAGAATTCCTCTGTGAGGTGACGCAAGATTGTGCCAATTCATGGGATTGCGCCAATGCAGAACCCCAAAGGTTTGAAGCTGTTTTGCCTACATCAAGTGCATATGCTTCACTGCCATGTCGAGGCCTTTTGCTCTTCGGTACAACTAATTGGGAAACATTTTCTGAAGTTACAAACGGCTCGATCTCCCATGGTGAAACCTTATCCGGTCTTAAAATCGATGCAGGCTCATCCCAGTGAACTTCTAGGCGTCGCCAATTTGAGTCTTTCCAGTGAGTGGAGCAGTCTTTAACACCAACAACCGTGCCAGAATATCTTCTTTCAGGGGAGTCCTCTCCCTCAAACCTCATCTTAAATCTCATCCCTACAGATAACTTATTGTTCATGGCTTCCAGATATTTGTTCAAGCTAATGATGAATTGGCTTGTCCTTGGTTTATAGTAAACGGTGAACATAGATCGGGTTTGAGTAGCATGACATGCAGTAGCAAGCACTCCCAGATGCATGCTATGACTTGATATGACTGATGGAGGCATACTGCTCTGCTGACGATTAGCACGTCTGACTCCAACTCGCATCTCTCCGTTCTCCCCTCTAAGGAAGACAAAGGTGTCACCAGCAACCAATTTCTTTGAGGTGACAAAGGTGCTCCAGCCTGTAGTCAAAAGATGCCTCCGTGGTGTTCCTCTAAAAATATGCTTAAACTTCCACTTATAACCGTGCACATCTTCAGCTACTATCTCCTGGGTTGGGATTTGCTGGGTCAAATCCAGGGGAGGAAGGCATTCGGTGGCATGTTTCCTTAGAACAGAGAAGCCACCATGAGTGCTTGTATCAGAAGCTGTTAGAATCTTAACAAAGGAGTCAACCGTTTGTTTAGCAGGTTCTGTTAGAGGTGGATCAAGGCTTGTTGGTTCACTTTGATCTTCCACAGGTTGCAATGTGATCTGAGCGTAAACCTCATCTGTTTCATGCTCAGCTTTTAACATGACATTAAGAACTCGACAAAGTATCTTTGAAGGAAGATTAAAAACTGGTATGTCTTTATCAACGACTCTTTGATTAGTTGAAGCTACCAATTGTTCCATGTGACCTTGAGGGAAGTAGAAAACTCTTTCATCATAACGAGGTACTTCCACAAGTGGCCCTGCACAAGCTTTCCACAGCTCCATGTACAACTGATCATCTACAACATTCTCCATCGAAGTATATAAAACCAAAACTAAAATCAAAACACACTCAGAGCAACTAAGCCATTAGAGAAACACACAATAATAATAATAATAAG
>HiInc_DN45_c0_g1_i5 len=2417 
TTACAACCATAAACTTTATATTAAAACTGAAAGTCAAACCATACTCTTTTTGTTGAGAAGATTAGTCGGAATAAATTCACCTCACAACCCCAACTACATCTACAACAAGACGGCCCATTATGATGAACAAAGGCCCAAAGACCATGAAAGACTTTATATATACACACGAGTGAAAATCTCGAGTCTTTAGAGCCGAACCTTGCGACCAAAGTTAACTAAAACCAGGTCGCCGAATAACATTAATTAACAACAGCTAAACTCTCACACCTAATGACCGATTAATCACACTTCATAATGACGATTATTAATCCATGCTTACTTCATTCTCTAACGACGAACAACTCTTCATTCTCCTCGTCATTTTCTTAACCTCATCGCTCGAATAGATAAATATCTTCTTCGCCATCTTACAAAACTCATTCCAAGGATCATCTCCAGCAAGCATCATGTCACCTTCATCATCTGTGAACACAACGATCCATTTGTCTCGAGGAAGAAGCTGTCCTTGTATCTCAAACATCTCCTCAAGCTCTTTGATCAGTTCATCATATGATTTCAACAGCGTTAAATCAACCGCACGACCAACAGCTATCCCTTGCATTTGCACTTTGGTTCGAGTCCTTGACGTTTGTAGCTTCTTTGGCTCATTAGTTGCGCTTGGAGTGATGGGGTCTTGACACTTGGCAGCTTCAGAAGTATCCATCGGTTGCTTGTCTGGAGGAAATGGAGCAGGAGGATTGCTTGTGAGATCAAATCCAAACAGCCTATAGCTACAGCTAGCGGGAGGAGGAGGGGGAAGAGCCTCAGCTTGGAACTGCTTAAGGGATGCATTGGTGGGATCTTGGCTCTGAGGGAAGAAACTAGCTTGACCTGACTCGATGGGTTTTGAGCGCTTGCTTTTGGGTTGTGATTGTTGAGCAGGTGCTGAAACTGGGGAAGATGATGACAAGAAAGGCTCAATCTCCCATGGTGAGACTTTGTCTGGTCTCTCAACTGTTGTTGGCTCATCCCATTGGACCTGCAATGATCTCCATGTAGAAGCTGGCCATTTTGAAGATAGATCTCCAATTCCCACAATAGTACCGGTAAATATTCTCTCAGGAGACTCTTCTCCTTCAAATCTCATTCTGAATCTAGTACCAAGAGAAAAACCATGCTTCATAGCTTCCATGTACTTGTTCACTCCTACTATGAATTGGCTTATCCTAGGCTTATAAAACACAAGAAACATTGTTTGGGTGTTTACAGCATGAGAAGCTGTAGCAAGGACTCCCAAATGCATGCTCTGACTAGAGATAACCGAAGCAGGCATTGTGTTCTGATGCCTAGCTAAACGTCTCACTCCAACTCTTAAATCCCCATTCTCACCTCTCAAGAACACAAAAGCATCTCCAGCTACAAGTCTTTTAGAGGAAACAAATGTACTCCAACCTGTAGTAAGCAAATGCCTCCTAGGCTGTCCTCTGAATATATGCTTAAACCTCCATTCAAATCCATGAAGATCTCTAGTCACAAGCTCTTGAGTAGGAGTGGCTTGTGTCATGTCCAAGGCAGGCAAGCATTCAGTGGCGTGTTTACGGAGAACAGAGAATCCACCATGAGTGCTTGTATCCGAAGCTGTTAGAATCTTCACAAAGGAGTGGAACATTTGCTTTATAGGTTCAACAATGGGTTGATCAAGACTTGTTAGTTCACTTTGATCTTCCTCTGGTTTTAATGTGATCTGAGCGTAGACTTCATCTGTTTCATGCTCAGCCTTTAACATGACACTGAGAACTCTACAAAGTATCTTGGGAGGAAGTTTGAAATCAGGTATCTCTTGTGATTCGATTCCCTGATTAGTTGAAGCCACAAGTTGTTCCATGTGACCTTGAGGGAAGTAGAAAACTCTCTCTCCAGCAAGAGGAACCTCCACTAATGGACCTGCACAAGCTTTCCAGAGCTCTGTGTATAGCTCATCGTCATAAGACCTTGAGAAAGAGCTTCTGAGATCATCTCCATCTACATTCGCCATTGAAGAAACCCAGAAGAAAACTCTAGAAGAAGAAGAAAAATGACTCTTCACGAGCTAAGCACTAGTCTTAACACCCATGAAAGAAACACAGAGAGAGAAGAAGGAAGAGACCCATGAAAGGAGGATATAAAAGAAAGTAAATAACTTTATAACAGGACACCAACGGACGGTTATGTCCGTATATTGATTTTGATTACAAGAACGTAATTCAAGTTTTATAAATCTCTCTCTCTCTCCCTGTCTCTTCAAGCTTTGTTTTGTCTTGTCCTCTCAGAATCCGTGTTGTTTTGCCTCAACAATCGCAAACTTCTCGCCGTTTTCCTCTGCTTACTTCTTCTCCATACCTAACCCCGATCTGCAGCAAACCAAAGCTGCTTCCTCTCTTTTTAAGAAGAAGTCTCAC
>HiInc_DN45_c0_g1_i18 len=2348 
AAGTTTTAATTTGACAGCATATATATATATGTACATCGACTGTTTTGACACTTACATGAAAAATAACAAAAAAAAAAAGAAGGCCAAAATACTAAGAAGCATAAAAAGAAAATGAAGGCTTACATAATTCGCAATCTTTATTTTTTTTCTTCTTCTCTGTTCGTTACATCTTCGCATATCTTACACACACAAAAAGAATTAAACTTACAGAAGCCTACCCATAGAAGAAAACTCTCTGCCCTTCTCCACAAGAAGCTCCCTCAAAAAACGAGCCAATTTTTCAAGCCTTCACTTTTCTTGCGACAAAGACGTACGTGGTCTCCTGTTTAAGCCAACTTTTGATCGTCCCTCCGCGATTAAACACAGACAGAACAAGAAAAAAAGCAGGTAAGAAGGAGACAGAGGTTAGTTAGAATGGTTCTCTGTTTTGGAGACTGTTGTTGTTAATGCTGTGTCAACTTCCGTTAACAGTATCCTGAGTTGATTCCCCGGAGTCATCTTCTTCACTTCCTCTTTTGACCATATGAATATTCTCTTCACCATGTTGCAGAACTCAGGCCATGGGTCATCACCAACAAGCATCATATCTCCCTCATCGTCTGTGAACACTATTTCCCATTGGTTCCGACTCTTCAGTTCTCCTTCTATCTCAAACAGCTTCTCAAGGTCGTCTATAAGCTCACTGTACCCATTTATTAGTGTTAAATCTACAGCCCTGCCCACTGGTACGCCTTGCATCTGCACCTTGGTACGGCTTCTTGACGAACTGTTTTGCTTGCTTTGAACCTCTTTTGGTGATGCCTGCGCAGGTTCCTCCTTTTTCTCCTCTGATAGTTTTGAAATCTCGGACTTTGGGTCTGTGTTGCTGTCCAGGTTCGGTTTGGTTACGTTTATTGGTCGCATGAGTGCAGTTTTCTCCTCGGGAGCCGGTAGAGAGGGACTCATCAGATCAATCCCAAATAATCTACAGCTAGCAGCAGTAGTAGTCTCATGTTTCTTCTGCTCCACTGGGAAACCCATTTGGCCGTTGAGTGTTGAGTAAGGGCTAACTGGCCAATCAGAGTTCTGAGGAGGATTCCTCTGTGAGGTGATGCATGATTGTGCAAACTCATGGGATTGTGTTAATGCAGAGTTCCAAAGGTTTGAAGTTGTTACGCCTACATCAAGTGCAGATACTTCATTAACATGACGAGGTCTTTTGTAAACTGATTGGGGAACGTTTTCTGAAGTCACAAATGGTTCCATCTCCCATGGTGAGACCTTAACCGGTCTTGTAAACGATGCAGGCTCATCCCAACTAACTTCCAAGGATCGCCATTTTGAGTCTTTCCAGTGAGGGGAGCAGTCTTGAACACCAACAACGGTGCCAGAGAACCTTCTTTCAGGGGAATCATCTCCCTCAAACCTCATCTTAAACTTCATCCCTACGGAGAACTTATTGTTCATCGCTTCCAGGTATTTGTTCAAGCTAATGATGAATTGGCTTGTCCTTGGTTTATAGTAAACGGTGAACATGCTTCGGGTTTGAGTAGCATGGCATGCAGTAGCAAGAACTCCGAGATGCATGCTATGACTTGATATGACTGATGGAGGCATACTGCTCTGCTGACGATTAGCACGTCTGACTCCAACTCGCATCTCTCCGTTCTCCCCTCTAAGGAAGACAAAGGTGTCACCAGCAACCAATTTCTTTGAGGTGACAAAGGTGCTCCAGCCTGTAGTCAAAAGATGCCTCCGTGGTGTTCCTCTAAAAATATGCTTAAACTTCCACTTATAACCGTGCACATCTTCAGCTACTATCTCCTGGGTTGGGATTTGCTGGGTCAAATCCAGGGGAGGAAGGCATTCGGTGGCATGTTTCCTTAGAACAGAGAAGCCACCATGAGTGCTTGTATCAGAAGCTGTTAGAATCTTAACAAAGGAGTCAACCGTTTGTTTAGCAGGTTCTGTTAGAGGTGGATCAAGGCTTGTTGGTTCACTTTGATCTTCCACAGGTTGCAATGTGATCTGAGCGTAAACCTCATCTGTTTCATGCTCAGCTTTTAACATGACATTAAGAACTCGACAAAGTATCTTTGAAGGAAGATTAAAAACTGGTATGTCTTTATCAACGACTCTTTGATTAGTTGAAGCTACCAATTGTTCCATGTGACCTTGAGGGAAGTAGAAAACTCTTTCATCATAACGAGGTACTTCCACAAGTGGCCCTGCACAAGCTTTCCACAGCTCCATGTACAACTGATCATCTACAACATTCTCCATCGAAGTATATAAAACCAAAACTAAAATCAAAACACACTCAGAGCAACTAAGCCATTAGAGAAACACACAATAATAATAATAATAAG
>HiInc_DN45_c0_g1_i9 len=2350 
CGTAAACTTTCCACCCATGTTTTTTACCGTCTCGAACGGAAACATTTAAAACGCCAACTTGAAAGTTGACACGAAGAAAAGAAAACAAACAAGGCCCAAGCCATGCAAGACTTTATATACACAGATTGAAAACCCTTACGACCATAAGTTACTAAAACAACGTCGCTTAATAAGACAACCTTAAACTTATATCTAAACCACTCACACCTAATTACACGATTATTATTAATCCATACTTCCATCATTCTCTAACGACGAAGAACTCTTCAACATAGTCGTCATCTTCTTAACCTCATCGCTCGAATATATAAATATCTTCTTAGCCATCTTGCAAAACTCATTCCATGGATCATCTCCAGCAAGCATCATGTCTCCTTCGTCATCTGTGAAGACAACGACCCATTTTTCTCGAGTAAGAAGCTGTCCTTTGATCTCAAACATCTCCTCAAGCTCCTTGACTAGTTCATCATACGATTTCAACAGTGTTAAGTCAACCGCACGACCAACAGCTATCCCTTGCATTTGCACCTTGGTTCGTGTCCTTGATTTTTGTTGCTTCTTAGGCTCGTTAGCTGCATTTGGAGTGATGGGTTCTTGACACTTGGCAGCTCCAGAAGAAGTATCTATATGCTTGTCTTGAGCAGGAGGGTTGCTTGTGAGATCAAATCCAAACAACCTATAGCAACTACTACTAGCAACGGGAGGAGTTTCAGCATTGAATCCACCTAAGTTTCTATCAGTTGATGGACCTTGGCTCTGAGGGAAGCCGTACAAGAAAGGAGGTGGAGCTGGAGTCAAAATCGATGATTCTACGGGTCTTGAACGCTTGCATTTGGGTTGTGATTGTTGAGCAGGTGCTGAAACTGGGGAAGATGATGACAAGAAAGGCTCAATCTCCCATGGTGAGACTTTGTCTGGTCTCTCAACTGTTGTTGGCTCATCCCATTGGACCTGCAATGATCTCCATGTAGAAGCTGGCCATTTTGAAGATAGATCTCCAATTCCCACAATGGTACCAGTAAACATTCTTTCAGGAGACTCTTCCCCTTCAAATCTCATTCTGAATCTTGTACCAAGAGAGAACCCATGCTTCATAGCTTCCATATACTTGTTAACCCCTACTATGAACTGACTTATCCTAGGCTTGTAAAACACAAGAAAGATAGTTTTGGTGACCACAGCATGAGAAGCTGTAGCAAGGACTCCCAAATGCATGCACTGACTCGAGATAACCGAAGTAGGCATTGTGCTCTGATGCCTAGCTAAACGCCTCACTCCAACTCTCAAATCCCCATTCTCACCTCTCAAGAAGACAAAGGCATCTCCAGCTACAAGTCTTTTTGAGGATACAAATGTACTCCAACCAGTTGTAAGCAAATGCCTCCTAGGTTGTCCTCTGAAAATATGCTTAAACCTCCATTCAAACCCATGAAGATCTCTAGTGACAAGCTCTTGAGTAGGAGTAGGTTGTGACATGTCCAAGGCAGGCAAGCATTCAGTAGCGTGTTTACGAAGAACAGAGAAGCCACCATGAGTGCTCGTATCTGAAGCTGTTAGAATCTTTACAAACGAATGGAACATTTGTTTCGTTGGTTCATCAGTAGGTGGATCAAGACTCGTAAGTTCACTTTGATCTTCCTCTGGTTTTAATGTGATCTGAGCGTAGACTTCATCTGTTTCATGCTCAGCCTTTAACATGACACTGAGAACTCTACAAAGTATCTTGGGAGGAAGTTTGAAATCAGGTATCTCTTGTGATTCGATTCCCTGATTAGTTGAAGCCACAAGTTGTTCCATGTGACCTTGAGGGAAGTAGAAAACTCTCTCTCCAGCAAGAGGAACCTCCACTAATGGACCTGCACAAGCTTTCCAGAGCTCTGTGTATAGCTCATCGTCATAAGACCTTGAGAAAGAGCTTCTGAGATCATCTCCATCTACATTCGCCATTGAAGAAACCCAGAAGAAAACTCTAGAAGAAGAAGAAAAATGACTCTTCACGAGCTAAGCACTAGTCTTAACACCCATGAAAGAAACACAGAGAGAGAAGAAGGAAGAGACCCATGAAAGGAGGATATAAAAGAAAGTAAATAACTTTATAACAGGACACCAACGGACGGTTATGTCCGTATATTGATTTTGATTACAAGAACGTAATTCAAGTTTTATAAATCTCTCTCTCTCTCCCTGTCTCTTCAAGCTTTGTTTTGTCTTGTCCTCTCAGAATCCGTGTTGTTTTGCCTCAACAATCGCAAACTTCTCGCCGTTTTCCTCTGCTTACTTCTTCTCCATACCTAACCCCGATCTGCAGCAAACCAAAGCTGCTTCCTCTCTTTTTAAGAAGAAGTCTCAC
>HiInc_DN45_c0_g1_i4 len=780 
ACTGACTCGAGATAACCGAAGTAGGCATTGTGCTCTGATGCCTAGCTAAACGCCTCACTCCAACTCTCAAATCCCCATTCTCACCTCTCAAGAACACAAAAGCATCTCCAGCTACAAGTCTTTTAGAGGAAACAAATGTACTCCAACCTGTAGTAAGCAAATGCCTCCTAGGCTGTCCTCTGAATATATGCTTAAACCTCCATTCATATCCATGGAGATCTCTAGCAACCAGTTCTTGAGTTGGTGTAGTTTGTGTCATATCAAGAGAAGGCAGACACTCGGTGGCGTGTTTACGAAGAACAGAGAAGCCACCATGAGTGCTTGTATCAGAAGCTGTTAGAATCTTAACAAAGGAGTCAACCGTTTGTTTAGCAGGTTCTGTTAGAGGTGGATCAAGGCTTGTTGGTTCACTTTGATCTTCCACAGGTTGCAATGTGATCTGAGCGTAAACCTCATCTGTTTCATGCTCAGCTTTTAACATGACATTAAGAACTCGACAAAGTATCTTTGAAGGAAGATTAAAAACTGGTATGTCTTTATCAACGACTCTTTGATTAGTTGAAGCTACCAATTGTTCCATGTGACCTTGAGGGAAGTAGAAAACTCTTTCATCATAACGAGGTACTTCCACAAGTGGCCCTGCACAAGCTTTCCACAGCTCCATGTACAACTGATCATCTACAACATTCTCCATCGAAGTATATAAAACCAAAACTAAAATCAAAACACACTCAGAGCAACTAAGCCATTAGAGAAACACACAATAATAATAATAATAAG
>HiInc_DN45_c1_g1_i1 len=297 
GGTATAACTCTCAGAAGAAGAAGAGTCAGAGAGTTGAAGGGAATAATAAGAAGAAGAAGAAGAAGAGAATCCAATCAGACAAAGGAGTTTGCAGCAAAGCAGTCTAGAAATAGGAGATTGGGCTTTATCCACAATCTCATCCACAAACACAAATCCGAAAAAGAGAATCTTTTTGGAAAAAAAAAAACAATTAAGAGAGATGAGATGGAATCGGATCTGAAGACGAGAATCAGAACCTGGTTTTAAGGAACAACCACAGACTTCTTTACGATAATGCCGCGCTCGTCCTCTCTCTCT
>HiInc_DN45_c2_g1_i1 len=399 
CATTCGCCATTGAAGAAACCCAGATGAAGATACAAGAAGCAGAGGAAAAAAAAAGAAGCCCTTCACGCGCTAAACACTAGTCTTAACCCTCATGAAAGAAACACAGAGAGAGAGAAGAAAGAAAAAGATATAAAAAGCTAAAAACTTTTCGCTTCTTTTTTTCTTTCAGGACATCAACGGACGGTTATGTCCGTATTCATTACAGAAAATCATTCAGACACTGTTGGATATTTTACAATCTCTCTCTCCTTTTGCTTTCAACCACGAAACTGATCCTTTCTCTTCTCCTCTTAGATTCCGTGTTGTTTTGCCTCAACAGTCACAAACTTCTCGCCGTTTTTCCTCCAGCTTTGCTTTACTTCTTCCTACCTAACTCCGATCTGCAGCAAACCAAAGCTG
>HiInc_DN38_c0_g1_i8 len=1348 
AGTGTTTGATCAACCAGTTTTGTTTTCATATGTAAAATAGCAAACCGTGAATTAAAAATCAAGAGAAAATAAAGAATCTAACATAAAATAGTGATTGGTGTTCAATCACCATAATCAAGAATCATATCATCAAAAGAGGAGATGTATATCTATCTAAGACTTTGAAACACACGGCATCGTTTTACAGACAGGACAAGAGTTCTTCCTCAGCAGCCATTGTTTCACACAGTGAACATGGTATCTGTGCCCACATCGTAACTTCCCAACCTCGTCCTTTGCCTCATACTCTTCTTGACAGATACTGCACTTTTTATCTTCTAGTGGCGTAGCTTTGTTGAAGGGTTTGACTTTCTGGAGACAGGTTTTGATCTGTTTTTCATTAAGTCCAGTGTTCACATACCCAATTTTATCTCCAAGCTCCAAAAGTTGCTCGTATGACATGCCATCGACATTGAGCCTCAAGTCACGGAAGTGATCGTAAGAGCTAAATACCCCTCCCATTACAAGACCATTATGTAGCAACATCATCTCGGAGAGTCCATTAGGATAAGGTTGTCGTGTATGACGATGATATCTATCAGAGAAAAGGGTCTGCGTCTGTTCACCCGGCGATGTCAAATCAACGTCAGAGTAAGGGTTGGATTCTTGATTATGAGATCGCCTGGGAAGAACAGAAGAACCCTCTGTCTGATTAGAGTTGTGACTAGTGCTATAATTCTTATCACCATCGATTTTGCGTCTAGCCGGATTGTTCCTTCTCGGAGGATCCGCTTCGACGGAGTTAATAGTGCCGCCGACAACCGCATCCGTCGAGAATCCAACACCGGGACCGCACCAAACATCAGGAACCGCTCCACAAGCGTTTCCTCCATCTCCTGCCTCGGTCAAGATCTTAACCGAACCGCCACTGTAGCGACTAGTACCCTTGTTCTTGTTCTTGTTCTTGCTCTTGGTCCTACTCGGGTTCCAATCCGCGGAGGAGCGGATCACCGCAGGTACGGAAACTTGTTGAGACGCGGAGGAAGTGCAGCCAAGCCCGCGAAACGCTGTCTTCCTAGTGGTTTCGTTAGAGGATGATGATGATGATGATGGTAAGAGGAAGAAGGAAGACATGGCTGATTTACAGATGCGGGTAGGTTTTGGAACTACAGGCTCGTCAACAGTGGGAAATGGTGGGGGATTTCTTGGTCGGAGTCTGATGTGGTGGCCGATTGTTGTTGAAGAAGACGAAGGCTCTGAAGAAACAGGCATTGTCTTCTTGTCTTTTTCTGAAGAGAAGAAACACAAAAATGAAGAAAAAAAGAAAGAGGAAGAGATAATGGAGACTTGGAGAGGTGGGGAACGTGAC
>HiInc_DN38_c0_g1_i6 len=1362 
GGTTCACAATGTCTCTGTGACTTGTTCCATAGGTAACTAATAACAAATTGGTGTTTGTTTCTTACAAATCATTCATAAAAATAGCAACATCATGAGTTATATCCCCAGAGAAGAATCTAACAGCAGATAGTGACTAGGATCAATCTCCAAATCAAGAATCATCATCATCATCAAAGGAGGAGAATTCATCTATATCTAAGACTTTTTTAAACATATGGCATCGTTTTACAGACAGGACAAGAGTTCTTCCTTAGCAGCCATTGTTTCACACAGTGGATATGGTACCTGTGCCCACATCGTAACTTCCCTACCTCCTCCTTACCCTCATACTCTTCTTGACAAATGCTGCACTTTCTATCTTCTAGTGGTGTAGCTTTGTGAGATGGTTTGACTCTCCAGAGACAGGTTTTGATCTGTTTCTTACTAAGTCCAGTGTCCACATACCCAATTCTATCACCAAGCTCCAAAAGTTGCTCGTAAGACATGCCATCAACATTGAGCCTCAAGTCACGGAAGTGATCATGAGAGCTCAACATCCCTCCCATTACAAAACCATTTTGTATCATCATCATCTCGTCGAGTCCATTAGGATAAGGTTGTCGTATATGGTGACGATGGTATCTATCAGACAAGAGTGTCTGCGCCTGTTCAGAGTCAAAGTAAAGACTAGATTCTTGATTGCTATGAGATCGCCTGGGAGGAACAGAAGAGCCCTCTCCATCGATTTTGCGTCTCGCCGGAACATTCCTTCTCGGAGGCTCCGCTTCCGTGCCGCCGGAGACCACCGCATCGGTGGAAAACCCGATTCCGGGTCCGCACCAAACGTCAGGAACCGGACCGCAACCGCTTCTGTCTGCTTCGCTCAAGATCTTAACCGAGCCGCCGTTCTTGTTCCTCTTGCTCTTCTTCGTCTTCTTGCTTTTGGCATCACTCGCGTCCCAGTTCGCGGAGGAGCGGATCACGGCGGGGACGGAGACCTGCTGAGAGGAGGAGGAAGTGCAGCCGAGGCTGCGGAAGGAGGACGATGCCGTTTGGGGGAAAGGGTTTGGTTTCTTTCCTTTTCTTCTGGTGTTGGGTTCGTTGGAGGATGATGATGAGGGTAAGAGGAAGAAGGTAGACATGGCGGATTTGCAGATGCGGCTAGGTTTGGGGAATAGAGGCTCTACGGCGGCGGGGGGAAATGGTGGGAGGAGGTTCGTGGGTTGGTGTCTGATGTGGTGGCCGATTGTTGTTGAAGAAGACGAAGGCTCTGAAGAAACAGGCATTGTCTTCTTGTCTTTTTCTGAAGAGAAGAAACACAAAAATGAAGAAAAAAAGAAAGAGGAAGAGATAATGGAGACTTGGAGAGGTGGGGAACGTGAC
>HiInc_DN27_c0_g1_i10 len=2081 
GATTATTATTGAAATCTACAAATCCCAAATTACAAAAGAAAAACTGAGAAAGCTAGGATCTCATGACGATCCTAGAGAAGGTCTCATGGCGACACTTCACACAATACTCAGCATAAAGCAACACACTACAACAGACTCCATATTTATTCGAAAATGAAAGAAACAGATCCGTAACGGCAAAGCCTCTCCTTCAACTCGCGGCTTTGCTCTCTTCTTTATTTCCAAACCTTCTGAACCCTCCAGAGACTCTCCCAACTCTGTTTATTCCAAACCTTCTGAATCCTCGAGAGACTCTCTCAACTCTGTTTCAACTCTCTCGTTTCCCTCCACTTCTCTTGCAACGTTCTTCCCTCGTTTCCTGAAATAGACCCTCTGCAACGTATCAAAGACTCGACCAGATGTAGCTACCTTCGTTAATGGGAGTGAACTGGATAAAGAAGTCTTGTGTGTGCTCCCTTTCTTTTCGTTGCTCTCTTTTACTTTTTCTTTCGACCGTTCTCCTTCTCTGTTTTACAACAACTCTGTTTCCTCTGTTCTCTTTCTTCTGTTCTTGTATTTGTTGAGTCGTTTCCTAAGGAAAGTCGACGCCTTTAGAGTAAAGGAACTTAACAAACCTGTAGCAGACGGACGTGCTGCATCAACATCGCTGATGTTAGCCTCAGTTTCAAAGTTTTCCACTTCTCTTTTGCCGGTGCTACCCTCAGCTTCCTTCTTTATAATGAACTGAAATGCACGGAGAATAATCGCTAGTACTAATTTATTGCTCGCATGGCAGCTATTCACTTCGCTGTGGCTGCTGCTGCTGCTACCTTCAGCATCCTCCTTTATAATGTCTTCACATTGAGAGAGAATATCCTCAGCTTCCTGCGTTCCAATGTTTTCACTTGCAGAGAGAATCATCGCTAGTAGTAATTCATTGCTCGCATCGCCACTGTTCACTTGGTCGTTGCTGCTGCTGCCCTCAGCTTCCCTCTTTTTAATGTATTCACATAGAGAGAGGAGAATCGGTAGTACCAATTCCTTGCTCGCATCGCCTCTGTTGATGCTGTTGCTACCTTCAACTTCCTTCATTTTAATGTGTATAAGTAGAGAGAAAATGATCCTTTTTAGTACTATTTCATTGCTCTCATGGCCGCTGTTCACTTCGCTGCTGCTACCCTCAGCTTCCTTCTTTTCAATGTATTTACCTAGAGAAAGAAGCATAGCTAGCACTAATCCCTTGCTGGTGTTGCTGCTGTTCACTTCGCTGCTGTTGCTGCTATGATCGGCTTCCTTCATACTAAGGTAGTGAAATAGAGAGAGAGTCATCGATAGTACTAATTTATCGCTGGCGTCGAGGCTGTTATCCTCATCCTCAGGAAAGTTTTCCCCTCCCTTCCTCTTAAGGTATTCAAATACAGAGGCATTCATCTCGTTTACTAATTCATTGCTCAAGTCGATGCTCTCATCTTCAAAGTCTTCCACTTCGCTGCTGTTATCCCCAGCTTCCTGCTCTTTAATGTATTTGCATAGAGCGAGAATACCCTGATCTTTCTGCATTTTAGTGGTTTTACATACAGAGAGAATCGCCGACGTAAATTCATAGGCACCATCGTCACTGAAACTGTCCACGTCGCTCATGTTAGTCTCAGTTTCAAAGTTTTCCACTTCGCTGTTCTCTCTGCTACCATCAGCTTCCTCCGTCAAGATTTGTACACCACACTCAATAATCTTGTCATCGTTGTCTTCATCGCAGCTGAACTCAAATGTCATTTCGCTCCTCGCCACTTCATCATCTTCTTTCAGCCTGTTTCGTCGATCAAACAAGTCACCCCCGAATATAAACATATGTTCCGACAGAGGAGGCAGATTGCAAAGCCGTGGATTACTGTAAAAGCTGTTAATTTGGACACCTCCTTTGCCTCTTAGACGACAAATTATACGAATAAACGGCTGGCCTTTGATTGGCGAAAGCAGAAAGCAAGCCTTAAATCTCGAGGAAGCGGAGAAAGTCCCCTCAGGGATGGTTATGGAGTTTCCTTTGGCTCTTTGAGTGAACTCTGCAGGGACTTGTTTACCTGCTAAGCATGTATACTCCTGGA
>HiInc_DN27_c0_g1_i18 len=2051 
GATTATTATTGAAATCTACAAATCCCAAATTACAAAAGAAAAACTGAGAAAGCTAGGATCTCATGACGATCCTAGAGAAGGTCTCATGGCGACACTTCACACAATACTCAGCATAAAGCAACACACTACAACAGACTCCATATTTATTCGAAAATGAAAGAAACAGATCCGTAACGGCAAAGCCTCTCCTTCAACTCGCGGCTTTGCTCTCTTCTTTATTTCCAAACCTTCTGAACCCTCCAGAGACTCTCCCAACTCTGTTTATTCCAAACCTTCTGAATCCTCGAGAGACTCTCTCAACTCTGTTTCAACTCTCTCGTTTCCCTCCACTTCTCTTGCAACGTTCTTCCCTCGTTTCCTGAAATAGACCCTCTGCAACGTATCAAAGACTCGACCAGATGTAGCTACCTTCGTTAATGGGAGTGAACTGGATAAAGAAGTCTTGTGTGTGCTCCCTTTCTTTTCGTTGCTCTCTTTTACTTTTTCTTTCGACCGTTCTCCTTCTCTGTTTTACAACAACTCTGTTTCCTCTGTTCTCTTTCTTCTGTTCTTGTATTTGTTGAGTCGTTTCCTAAGGAAAGTCGACGCCTTTAGAGTAAAGGAACTTAACAAACCTGTAGCAGACGGACGTGCTGCATCAACATCGCTGATGTTAGCCTCAGTTTCAAAGTTTTCCACTTCTCTTTTGCCGGTGCTACCCTCAGCTTCCTTCTTTATAATGAACTGAAATGCACGGAGAATAATCGCTAGTACTAATTTATTGCTCGCATGGCAGCTATTCACTTCGCTGTGGCTGCTGCTGCTGCTACCTTCAGCATCCTCCTTTATAATGTCTTCACATTGAGAGAGAATATCCTCACATTCCTGCGTTTCAATGTTTTCACTAGCAGAGAGAATCATCGCTAGTAGTAATTCATTGCTCGCATCGCCACTGTTCACTTGGTCGTTGCTGCTGCTGCCCTCAGCTTCCCTCTTTTTAATGTATTCACATAGAGAGAGGAGAATCGGTAGTACTAATTCCTTGCTCGCATCGCCCCTGTTGATGCTGCTGCTGTCCTTCGCTTTAGTGTATATAAGTAGAGATACAATAATCCTTAGTACTATTTCATTGGTCTCATGGCCGTTGTTCACTTCGCTGCTGCTGCTACCCTCAGCTTCCTTATTTTCAATGTATTCACCTAGTAAGTAAAGCATAGATTGTACTAATTCCTTGCTGTCGTTGGTGCTGTTGTTCACTTCGCTTTCGCTGCTAAGGTAGTGAAACAGAGAGAGAGTCATCGTTAGTACTAATTTATCGCTGGCGTCGAGGCTGTTACCCTTATCCTCAGCAAAGTTTCCTCCTCCCTTCTTATTTAGGTATTGACATATAGAGTAATTCATCTCGTTAAATAATTCATTGCTCAAGTCGATGCTCTCATCTTCAAAGTCTTCCACTTCGCTGCTGTTATCCCCAGCTTCCTGCTCTTTAATGTATTTGCATAGAGCGAGAATACCCTGATCTTTCTGCATTTTAGTGGTTTTACATACAGAGAGAATCGCCGACGTAAATTCATAGGCACCATCGTCACTGAAACTGTCCACGTCGCTCATGTTAGTCTCAGTTTCAAAGTTTTCCACTTCGCTGTTCTCTCTGCTACCATCAGCTTCCTCCGTCAAGATTTGTACACCACACTCAATAATCTTGTCATCGTTGTCTTCATCGCAGCTGAACTCAAATGTCATTTCGCTCCTCGCCACTTCATCATCTTCTTTCAGCCTGTTTCGTCGATCAAACAAGTCACCCCCGAATATAAACATATGTTCCGACAGAGGAGGCAGATTGCAAAGCCGTGGATTACTGTAAAAGCTGTTAATTTGGACACCTCCTTTGCCTCTTAGACGACAAATTATACGAATAAACGGCTGGCCTTTGATTGGCGAAAGCAGAAAGCAAGCCTTAAATCTCGAGGAAGCGGAGAAAGTCCCCTCAGGGATGGTTATGGAGTTTCCTTTGGCTCTTTGAGTGAACTCTGCAGGGACTTGTTTACCTGCTAAGCATGTATACTCCTGGA
>HiInc_DN27_c0_g2_i3 len=808 
TGATGTATCAACAGCTCACTCGCTTTATTCTCGACCTTGTACGTATTAAAATGATGGCAACCATAGTTTATACTTTAATGCATCAAATTAGTTCACAAAAAAGACATAGTTTATACTTTACTGCATCAGATTCCACGAGAGGTCTGCTATCTTCTTCCTCCTCCTCACACCAAGCTTTGTAAACCACCTCCAGTAACATGCATATTTACTAGCTTTAATGTTTTCACGAGAGCCAAGCGGCTCCATCCTTGTGCTGGTTGCTGCTGCTGCTGCCTACAGCTTCAGGGTAACTCCTTCGGCTACTGCTACTCTCAGATTCCTCAGTCAAGATATGTACACCACACTCGATAATCTTTTCATCGTTGTGTAGCCAACTGAATTCAACTGTAACATCACTCCTAGACACATCCACGTCATGATGGCATCTCTCTTTTTTAAACAAGTCCCCGCAAAGTACTAACAGGTGATCTGATAGAAATGTAGGGGTCGTCCAGTCATACAAATTGCACAAGCTAAGTTCGTTGATGAGTACACCTTTGCTTCTTAGGCGACAATAGAGTCTAGTATTAGAGTACCGTCCCCCTAGGGTTGATGAGAGCAGGATGCAGGCCTTGAAACGTGAAGACGCGGAGAAAGTCCCCTCAGGGATGGTTATGGAGTTCCCTGTGGCTCTGTGAGTGAACTCTTCAGGGATTTTTTTGCCTGGTAACAGTAAACATATGTAATCCCATCGTTGTATGATTAGCCTCCTCGTTTCTTCATCTAGTTTCAAACAGTTGCGGAAGATGTAGTTTCTGAATGCACCGAA
>HiInc_DN49_c0_g1_i2 len=6681 
ATTCAACACTGGTAAAAAATACTAATGTTTGACTATTTTATTGAAACAAACTTTTAAATATAGTCTAATAAAAAAAATCAAATATAGCTAAGATGATAACAAGAGAGCTATATTTTCTTTGTTCGTCTTTGAAGGTCAAGAACCTGCGGTTGTGGCCAAAGGCGGCTTCTCGGGTCTTTTTCCGGAGTCAAGCGCCCTCGCAAATGACTTGGCTATTAGCACCAGCTCCCCTGGCGTCACAATATTCTGCAACCTTCAGATGACAAAGGACGGTGTTGGCATTTGCTTGTCTGACATCAGGCTTGACAATGCAACCACCATCTCCACCCTCTTCCCCAAAGGTCAGAAGACCTACAAGGTCAATGGTCAAGACCTTAAAGGATGGTTTGCCCTTGACTACTCTGCTGACACTATCTTCTCCAATGTCTCTTGTATGTCAATTCTCCTCTCTTTCTCCCCTTTCATGCTTCCCACCATCACCACCGCCATTTTCATGTTTTGTGTCTTGTTGAGCAGTGGTCCAGAACATCTACTCTCGGCCCAGTATCTTCGACGGTCAGATGCCTATTTCCGCTGTGGAAGACGTCATGGGAACCAAGCCTCCCAAGTTCTGGTTGAGCGTTCCGGTTTGTCTTCTTACTCTCTTTGAAACAATATAAATAAACCAACCTCTGGAGGGTTCACTGAAAAAATACAAACAACACAAATGTGCAGAACGACGCATTCTACATGGAACACAAGCTGAGCGCTGCCGAGTACCTGAGAAGCCTGCGATTCCGTGGCTTTACTTTCATCTCATCTCCGGAAATCGGATTCTTGAAGAGCATCGGGAGAGATGCAGTCGCGTCCAAGACAAAACTCATATTCGAGTTCAAAGACCCCGAAGCAATTGAACCCACCACCAGCAAAAAGTACAGCGAGATTCTGCAGAACCTTGCAGCCATCAAGGCATTTGCTTCAGGCGTTCTCGTCCCCAAAAGCTACATTTGGCCCATTGACACGACCAAGTACCTTAAGCCCGCCTCCACCCTTGTTGCTGATGCCCACAAGGCCGGTCTAGAGGTTTATGCTTCTGGCTTTGCTAATGATATGCCCGCCAGCTATAACTACAGCTATGATCCTTCTGCTGAGTATCTCCAGTTCGTGGACAATGGCCAGTTCTCTGTTGATGGCGTCATCACCGATTTCCCGCCAACAGCATCACAAGCCATCAGTGAGTTGACTTGCTATCCACGCATCCTCATATATATTTATATGTCTACTCAAAAACTTGATTAATAAGAGAGAAGCTCAAGCCCTTACGTGTATGTATTCTTGCAGCTTGCTTTTCTCACCAAAAAGGAAATCTCCCCAAAGCAGGCCATGCGTTGGTCATAACTCACAATGGAGCAAGTGGAGACTATCCAGGCTGCACCGACCTGGCTTATCAAAAAGCAGTGGACGATGGAGCAGATGTGATCGACTGTTCTGTTCAGATGTCCAAAGATGGAATAGCTTTCTGCCATGATTCCGCAGACCTCACACAAAGCACCACAGCCATGACCATGTTCATGTCCCGAGCCACCAGCGTTCCTGAAATCCAGCCTACCAACGGCGTTTTCTCTTTTGATCTCACTTGGGCTGAGATCCAGTCTCTCAAGCGTAATAAACTGATTCCTTTTCTTAAAGTTTTCTGAAACTAAATTACTGACATTTGGGATGTCTCTCTCTGCCTACAGCTCAAATCCAGAGCCCCTTCTTAGCTAAGGTTGGGCTCCCGAGAAACCCAGCAAACAAGAATGTCGGGAAGTTCGTAACTCTTGATGACTTCCTTAAGTTCAGCAAAGAAAAGGCTGTCACTGGAGTTCTTATCAACATCCAGGCATATGCCCTTTTTAAAAATTATTACAACTCCTTTAACTTACTCAAAGCATCACCACTAACGCCTTGTTCTTTTGACAGAATGCTGCTTATTTAGCATCAAAGAAAGGGTTAGGAATCGTGGACGCAGTCAAGTCCGCTCTGACCAAATCCACACTCGACAAGCAATCAACCCAAAAGGTATTGATTCAGTCAGATGACAGTTCAGTTCTGGGTGCTTTTGAGGCTGTCCCTCCCTACACTAGAGTCTTGAGCATCGACAAGGAAATAGGAGATGCTCCCAAGCCATCCGTTGACGAAATCAAGAAGCATGCAGATGCTGTCAATATCTTGAGAAGTTCTCTCGTCACCATCTCCGGAAGCTTTGCCGCAGGGAAGACCAACGTAGTGGAGGAAATGCACAAGGCGAATATCTCTGTTTATGTCTCGGTGCTAAGGAACGAGTATATCTCCATAGCGTTCGACTACTTCTCTGATCCTACGATAGAGTTTGCCACATTCATTGCAGGGAACCTTGTTGATGGAGTCATCACGGAGTTCCCTGCAGAGGCTGGCTCTCTTATCTCCGTGGCTGAAAAGGAAGCACAGCCACCAGCTGTTGCCCCAAGCCCGCCTCTTGACGCCAAAGACGTGATTGATCCTCCTCTGCCTCCCGTTGCAAAACTGGCCTCCCACAATGCAACTGGAGCTCCGCCAAATGCCCCTGGTAAATCTGGATCTATCGCCACCACTGCTAATCTGTGCCTTTCCTTGCTGGCAATACTGGCTATGGGACTCCTCTTTGCCACTCTTTCCCACCAAGCAGTCTCTACTTTCATAGTTGTTGCTGTCTCCTCATAATAAACCTGGAAAAAGGCAAACACAAATGATCAAGTGTTCAAAAGGTTGTTTACATAAACAGTAACAAAATTACTACAGTAAAATACAATGCCTTGAGTACTTTATAAATATCCTTGCTCTCTCTTGAGGCGCTTAGTATGGTAACAAAACTAAAAGACAGACCAAATAATCTTTGACAAAAGTTACATCAACTACTACAAAGAGTTATTCTCTCAAAGTAAAATCCTTATGCGTATTCCCTCCCTATTCTTACACAACATAGCTCCTCACACACTCTCTTCATAATCTCTTAATTAATCTTCACGGAACTTGATCCTCCATCTTGTTACGGCCACAACTGCTCCGTGGGATGCCAGAATCTCATGCCTTCTGTTTAAGTATAAGAAGCTACATGCAGCATCAGCTTTTTGTGACTCTCAGCTACTAGTCCACCTTCTTTTCCTTGCTGGCCTCTCTGCTTTCACCTCTGAATTCACAGGGCCTTCAATTTTTTCAGAGGGCAGCGTCTCAGACTCCATTTTCTTTACTCCCGTGGTATCTTTCTCCGTCGGCATTGGAAGTTTGAACCGTTCACTACGTTTCTTGAGTTTCTCAACCGTGTCCAAGTGCCGATCTCCTTGAGGTCCCTTCTCGCTTCTATCTTTGGTGTCTGCAAGGTCATGGCCAGTTTTCTCTTCAGTTACATCCCGATTCTTGTCAATAGAGCCACGGACAGGTTCGCTAAGTCGGCCATTAGTGCCTTTTTCCTTCTCTTGAAGTTTTGAAGATGTGGATGATGCCTTGACAGTGACAACATCATCACTCTCTTTGTGGCTGGCCCAACGCTCCAATTTCGTACGTCCTCTCTTTGAATCTTGTAGCTCATCACCAGATGAAGCATCTTCCTTGTGTCTTTTGTTGGCGTTAGGCTGCTGTGGGATCTCACTCCTGTGATTTCTTGCTTCGTTTTTACCTTTTGAGCCCGTCACTTCGGAACTGCCATTTTCTTCTCCTTGCTTGCTCCTCACTGAATCTGCACCCTCTCGATGTTCTTTAGTCTTTCGTCTGGAATCTTTATGTTTTCTGTCTTGCAATTGCTGGCCATCCAAAGAATTAATAACATTGTCACTTTTAGCACTCGTCCTCTCCTGCCTTGGTATTTTCTCATTGTTAACAGCCTCATCTGTGCGTGCAGAGAAGTCTCCGTGTCCTCTATGATGAGAACTTTCTTCACCATGATATTCCCTTCTCTTCGTCTGTTTACTATGCCGTGTTGTATCTTTTGTGAGATGCTCTTTGTCAGAAGTTTTATAATCATCCTTCATCATCGATGATCGGTCTTCTGAGCCTCTATGACCCCTTGTAGGTACCTGCCTCTCTCTTCCTCGTGCTGATAAGCCATCCTCCTGAATTAGTTTCATTTTATCCATACCCTCACGCTCTCTCAACCTGTCATTTCCATCTCTCTGCACATGGAAATCATCTCTGTGCCTGAGAGAACTGTGGTCATCAAAATCATCTCTGTTTTTATGTTGCACATCTCTCTTTTGATGGTCCAACCTATCACCCCGTTCTCGTTTCAGGCGGCTGGTTGATTCTCTTTGACCATATGAGGTTTCATTCTTATCCGAGCGGTTTCTTCTAAAGTATTCTTCGTCCTTCCTCCTCTTGCCCATGTGATCATCCAGTTCATAACTATTTCTTAAACCACCATCATCCAAATGCTTTCTCAATGGAACATGGTCATCTTTGTTGCGTACGTCACCCTCTCTCATTTTACCCCTCTGCTTAGAGCCCATATCCTCTTCGCGATCCCTTTTTCTAAAACCTTCATCCCCACCTCTTCTACTGAATGGGTCATCCTCTTTCCTGCGCCAGAAACCCCCATCAACATCTCGCTCTTTCCTTCTATCATAATCGTCACCCCTTGCAATTGAGTAATCAACGTCCGTATGAGGATTTGAGTACTCCCTACCACCTTTGCTCGCTGCTCGAGTTCTTTCCATTTCTTTCCCTCTGTCTTGATTCTTTCTGCTCTGATGCGGTGCACTGTTATCGTGATGTTTCTTACTGCTAGCTGGTCGAGTAGAATGCTTATTTTGAATAACTTCCTGTTCTGCACTATCCTTCAATTGCTGATGATCTCTGCGACTTCCAGATCTTGCTTTGCTGTCTCCACTACTTCTCTCTGTCTTTGATTCCCCTCCATCATCTTCTTGAACTGCAGAACTCGTTTTCGGTTCCTCTTCCATCTCAGCATCTTTGCCAGCTACACCTCCCATATCTTCACGATCAATACTTGGTGACATAGTGCCTCTGTCTCCAACAGGAGACGACGAACGAAAACTCTGGCCACTACCAGTGCTTCTAGAGATCTCATCGTCTTGCTTTTTGGGAAGCCTGTTACGTGGTTCATCCTGGGTAGGACTTCGTTCAGCAGATTCCCTATCTGGTCTCCTGCTGTTAACGTCCTCAACTAGAACATTTTCTCCAGGAAGGCTACTAACAGCTTGTTCTGTGTCATTTTCACCCGAAGGCGCATCCTCGTGTGAATCCTGACATACAATCTCAATGATAGCATCTAGATCACGCATTCGGGGAGCACGTGTATCAGCGGATGGCTGACGCTCACCAGAACCAGTCTCCACAGGTATTGGTCTTCCAGGGGGCAGTGCAGGTCGAACATGAGCTGGTACTTTAGCTGAATCACCTTGAGCAGTTTCTACCTTCACTATATTTGAAGAATCAACGGGAACACCCTGCGCCCCTGTTGCTGCAGCTAACTCAGGGGGCAGATCGGGATCATAACCCTGATCAGTTCGACCACTTTCATAAACACGTATTCTGCTTTGCATCGTAGTCTCTATACGGCGTTGATCCAGCTGTTTGCAATAGTCTACCCAGGTCTCCTCATTAAGTCCAAAGTTGAAGTAGTCTGTGATATCAACTCCTTGATATCTCCAGGGCTTTTCCTCAAAAGTTTCTATGTCGACCTCAAATATCGTCTTGTGAGAAGGAAGAGTGAAGTCAAGTCCCCTCCCAGCTGTATTACTACCCCAAGCCTGGTGGTAGCCTTTCTGTGAAACAGAAGAATTCCTCATTCCCATAGGACGCCAATCTCCTCTGCCACGACCAGCCATAGGACCACCAAGGTTGGCGGGTGGACGAACTTGACCTGAGGAGGTCCCAGCAGCACCTCCAGGAATAGGAGCTGCCCCCGGTCTTACATACTTAAACTGAGAATGAAAGGGATGATACCCATGACTGCTATACCCAGCTTTGGCCGGCCCAACAGGCCCACTCCCCTTGACAGCTTCTCCTCCTCCATCTTTTCCGCCGTCTCCTTCTCCTCCTCCTTGCATCAGACCATCTTCTCCTCCCCAGAGCTGATGATGATCCTCCATAGGTTGGTTCTGGTCCGTGTCGGTAACTATAACAAGCGGCTCTTCATCATCATCATCGTCGTCGTCATCGTCAGCTTCGTTGTCTCCCATCCTTGATCTTCTGTTGTCGCCTCCTCCTCCTCCCATCATGACGTTGCTGTTGTCGTTCAACACTATCTGAAGATCGTCTTCACTGTCGCTATCCCAATCATCTCCTCCTCCATCGCCAGCTTCCTCAATTGTTGTTGTCGTGACGGCTCGATCTATGGCCAATCCAGGAATCGCAGGCGTGGAATCTGGCTCTTCGATGTCGAAGGTCATGTCCTTATCGTCGCCGCCGGAATCGCGATTGGGGACGTGAGAGAGAGCGGGAGGTAATTTGGCGGCGGCGGCGGTGGTGGTGTCGGAAACCCTAGAGACGGGAGCTGGATTAGGTTCTTCTGGCTCATCGTCTTGATCTTGGGATCGGAGGTTGAGATCGATTGAACGGAGAGGAGGTTGAGGAGGAGGGGGAACGGGGGGAGGTTGGAACACGTCGGAGTAGAGATCTCCAAACTCATCGTCTTCGTCCATTGGAGGAGGCTGATTGATTCGAGTGAAGAAGCACGAGAGAGACGGT
>HiInc_DN49_c0_g1_i34 len=787 
TGCATTTTCATTCAGGACCTTTATGTACAAGTACAAAGTAGATATATATATACTTAAAATCAAAGAAAATCTAAAACAAGGCCATTACAAGTACAACATTGTTGCATTGACACTGACCTTAAACTGAGAATGAAACGGATGATACCCATACCCAGCTTTAGCCGGTCCAGCAACAGCAATACTACCCTTAACAGCTTCTCCTCCCTCTTTGCCATGATCTCCTTCCACACCTTCTTCTCCTCCCCAGAGCTGATGCTGCTCCTCCATAGGTTGATGATTCTGATCCGCGTCTGTCACTATAACAAGCGGCTCTTCATCATCATCATCGTCGTCATCATCTCCAATCCTTGCTCTTCTATCAGCTCCCATCATCATGACGTTGCTGTTGTCGTTCAACACTATCTGAAGATCGTCTTCACTGTCGCTATCCCAATCATCTCCTTCTCCTCCGTAGCCTCCTCCATCATCGCCGACCTGTGTAATTATCGCCGTACCTTGATCTGTAGCCAAACCGGGAATCGCAGGCGTGGAATCGGGCTCTTCGATGTCGAAGCTCATCTCCTTATCGTCGCCGCCGATTGCGTCGTGAGAGGGAGTGGTTGTGGATGGTTTTGAGGCGGTGGGGACGGAAACCCTAGCGACGGAGGTTGGATTAGGTTCCGCCGCGGCATCTTGTTCGTGTGATCGGAGGTTGAGGTCGATTGAACGGAGAGGAGGAGGAGGAGGTTGGAAGGGGTAGAGAACGTCGGAGTAGAGATCTCCGAACTCATCGTCTTCGTCCATTGGA
>HiInc_DN49_c0_g1_i12 len=763 
TGCATTTTCATTCAGGACCTTTATGTACAAGTACAAAGTAGATATATATATACTTAAAATCAAAGAAAATCTAAAACAAGGCCATTACAAGTACAACATTGTTGCATTGACACTGACCTTAAACTGAGAATGAAACGGATGATACCCATACCCAGCTTTAGCCGGTCCAGCAACAGCAATACTACCCTTAACAGCTTCTCCTCCCTCTTTGCCATGATCTCCTTCCACACCTTCTTCTCCTCCCCAGAGCTGATGCTGCTCCTCCATAGGTTGATGATTCTGATCCGCGTCTGTCACTATAACAAGCGGCTCTTCATCCTCACCTCCCATCCTTGCTCTTCTGTCAGCTCCCATCATCATGACGTTGCTGTTGTCGTTCAACACTATCTGAAGATCGTCTTCACTGTCGCTATCCCAATCATCTCCGTCTCCTCCGTAGCCTCCGTCATCACCATCAATTCTCGCCGTACCTTGATCTGTAGCCAAACCGGGAATCGCAGGCGTGGAATCGGGTTCTTCGATGTCGAAGTTCATGTCCTTATCGTCGCCGCCGATTGCGTCGTGAGAGGGAGTGGTTGTGGATGGTTTTGAGGCGGTGGGGACGGAAACCCTAGCGACGGAGGTTGGATTAGGTTCCGCCGCGGCATCTTGTTCGTGTGATCGGAGGTTGAGGTCGATTGAACGGAGAGGAGGAGGAGGAGGTTGGAAGGGGTAGAGAACGTCGGAGTAGAGATCTCCGAACTCATCGTCTTCGTCCATTGGA
>HiInc_DN49_c0_g1_i22 len=6630 
ATTCAACACTGGTAAAAAATACTAATGTTTGACTATTTTATTGAAACAAACTTTTAAATATAGTCTAATAAAAAAAATCAAATATAGCTAAGATGATAACAAGAGAGCTATATTTTCTTTGTTCGTCTTTGAAGGTCAAGAACCTGCGGTTGTGGCCAAAGGCGGCTTCTCGGGTCTTTTTCCGGAGTCAAGCGCCCTCGCAAATGACTTGGCTATTAGCACCAGCTCCCCTGGCGTCACAATATTCTGCAACCTTCAGATGACAAAGGACGGTGTTGGCATTTGCTTGTCTGACATCAGGCTTGACAATGCAACCACCATCTCCACCCTCTTCCCCAAAGGTCAGAAGACCTACAAGGTCAATGGTCAAGACCTTAAAGGATGGTTTGCCCTTGACTACTCTGCTGACACTATCTTCTCCAATGTCTCTTGTATGTCAATTCTCCTCTCTTTCTCCCCTTTCATGCTTCCCACCATCACCACCGCCATTTTCATGTTTTGTGTCTTGTTGAGCAGTGGTCCAGAACATCTACTCTCGGCCCAGTATCTTCGACGGTCAGATGCCTATTTCCGCTGTGGAAGACGTCATGGGAACCAAGCCTCCCAAGTTCTGGTTGAGCGTTCCGGTTTGTCTTCTTACTCTCTTTGAAACAATATAAATAAACCAACCTCTGGAGGGTTCACTGAAAAAATACAAACAACACAAATGTGCAGAACGACGCATTCTACATGGAACACAAGCTGAGCGCTGCCGAGTACCTGAGAAGCCTGCGATTCCGTGGCTTTACTTTCATCTCATCTCCGGAAATCGGATTCTTGAAGAGCATCGGGAGAGATGCAGTCGCGTCCAAGACAAAACTCATATTCGAGTTCAAAGACCCCGAAGCAATTGAACCCACCACCAGCAAAAAGTACAGCGAGATTCTGCAGAACCTTGCAGCCATCAAGGCATTTGCTTCAGGCGTTCTCGTCCCCAAAAGCTACATTTGGCCCATTGACACGACCAAGTACCTTAAGCCCGCCTCCACCCTTGTTGCTGATGCCCACAAGGCCGGTCTAGAGGTTTATGCTTCTGGCTTTGCTAATGATATGCCCGCCAGCTATAACTACAGCTATGATCCTTCTGCTGAGTATCTCCAGTTCGTGGACAATGGCCAGTTCTCTGTTGATGGCGTCATCACCGATTTCCCGCCAACAGCATCACAAGCCATCAGTGAGTTGACTTGCTATCCACGCATCCTCATATATATTTATATGTCTACTCAAAAACTTGATTAATAAGAGAGAAGCTCAAGCCCTTACGTGTATGTATTCTTGCAGCTTGCTTTTCTCACCAAAAAGGAAATCTCCCCAAAGCAGGCCATGCGTTGGTCATAACTCACAATGGAGCAAGTGGAGACTATCCAGGCTGCACCGACCTGGCTTATCAAAAAGCAGTGGACGATGGAGCAGATGTGATCGACTGTTCTGTTCAGATGTCCAAAGATGGAATAGCTTTCTGCCATGATTCCGCAGACCTCACACAAAGCACCACAGCCATGACCATGTTCATGTCCCGAGCCACCAGCGTTCCTGAAATCCAGCCTACCAACGGCGTTTTCTCTTTTGATCTCACTTGGGCTGAGATCCAGTCTCTCAAGCGTAATAAACTGATTCCTTTTCTTAAAGTTTTCTGAAACTAAATTACTGACATTTGGGATGTCTCTCTCTGCCTACAGCTCAAATCCAGAGCCCCTTCTTAGCTAAGGTTGGGCTCCCGAGAAACCCAGCAAACAAGAATGTCGGGAAGTTCGTAACTCTTGATGACTTCCTTAAGTTCAGCAAAGAAAAGGCTGTCACTGGAGTTCTTATCAACATCCAGGCATATGCCCTTTTTAAAAATTATTACAACTCCTTTAACTTACTCAAAGCATCACCACTAACGCCTTGTTCTTTTGACAGAATGCTGCTTATTTAGCATCAAAGAAAGGGTTAGGAATCGTGGACGCAGTCAAGTCCGCTCTGACCAAATCCACACTCGACAAGCAATCAACCCAAAAGGTATTGATTCAGTCAGATGACAGTTCAGTTCTGGGTGCTTTTGAGGCTGTCCCTCCCTACACTAGAGTCTTGAGCATCGACAAGGAAATAGGAGATGCTCCCAAGCCATCCGTTGACGAAATCAAGAAGCATGCAGATGCTGTCAATATCTTGAGAAGTTCTCTCGTCACCATCTCCGGAAGCTTTGCCGCAGGGAAGACCAACGTAGTGGAGGAAATGCACAAGGCGAATATCTCTGTTTATGTCTCGGTGCTAAGGAACGAGTATATCTCCATAGCGTTCGACTACTTCTCTGATCCTACGATAGAGTTTGCCACATTCATTGCAGGGAACCTTGTTGATGGAGTCATCACGGAGTTCCCTGCAGAGGCTGGCTCTCTTATCTCCGTGGCTGAAAAGGAAGCACAGCCACCAGCTGTTGCCCCAAGCCCGCCTCTTGACGCCAAAGACGTGATTGATCCTCCTCTGCCTCCCGTTGCAAAACTGGCCTCCCACAATGCAACTGGAGCTCCGCCAAATGCCCCTGGTAAATCTGGATCTATCGCCACCACTGCTAATCTGTGCCTTTCCTTGCTGGCAATACTGGCTATGGGACTCCTCTTTGCCACTCTTTCCCACCAAGCAGTCTCTACTTTCATAGTTGTTGCTGTCTCCTCATAATAAACCTGGAAAAAGGCAAACACAAATGATCAAGTGTTCAAAAGGTTGTTTACATAAACAGTAACAAAATTACTACAGTAAAATACAATGCCTTGAGTACTTTATAAATATCCTTGCTCTCTCTTGAGGCGCTTAGTATGGTAACAAAACTAAAAGACAGACCAAATAATCTTTGACAAAAGTTACATCAACTACTACAAAGAGTTATTCTCTCAAAGTAAAATCCTTATGCGTATTCCCTCCCTATTCTTACACAACATAGCTCCTCACACACTCTCTTCATAATCTCTTAATTAATCTTCACGGAACTTGATCCTCCATCTTGTTACGGCCACAACTGCTCCGTGGGATGCCAGAATCTCATGCCTTCTGTTTAAGTATAAGAAGCTACATGCAGCATCAGCTTTTTGTGACTCTCAGCTACTAGTCCACCTTCTTTTCCTTGCTGGCCTCTCTGCTTTCACCTCTGAATTCACAGGGCCTTCAATTTTTTCAGAGGGCAGCGTCTCAGACTCCATTTTCTTTGCTCCTGCGTTGTTGTCTTTCTCCGTGGCCATTGGAAGTTTAAACCGTTCACTGCGTTTCTTGAGTTTCTCCACCGTGTCCAAGTGCCGGTCTATTGGTCCCTTATCGCTTCCATCTTTGGTCTCTGCAAGTTCATGGCCACATTTCTCTTCAGTTACATCTCTGTTTTTGCCCATAGAGACATGATTAGGTTCGCTAGCTCGACCATTAGTGTCTTTTTCCTTCTCTTGAACTTTAGAAGAAGTGGATAAAGATCCCTTGGCAGTGACAGTATCATCACATCTCTCTTTTTGGCTTCCCCAACGCTCAAATTTCGTACGTCCTCTCTTTGAATCTTGTAGCCCCTCAACACCAGAGGAAGCGTTTTCCTTTTGTCTTTTGGTAGCGTTGTGCTGCTGTGGGATCTCATTCCTATGATTTCTTGCTTCGTTAGTTCCCTTTAAGCCTGTCACTTTAGAACTGCCATTTTGTTCTCTTTGCTTGTTCCTCAATGAATCTCTGCCTTCACTTTCTTCTTTAATCTTTCGTCTAGAATCATTATGTTTTCTATCTTGCAATCGCTGGCCATCTAAAGAGTCCACAACTTTAACACTTGTCCTCTCCAGCCTTGGTTTTTTCGCATTGTTAACAGTGTCGTCTGTGCGTGCAGAGTAGTCTTCGTGTCCTCTATGATAGGAAGAACTTTCTTCACCAGGATGTTCCTTTCTCTTCGTCTGTTTAGTCTGCCTTGCTGTATCCTTGGTGAGATGCTCTTTGTCAGAAGCTTTATACTCGTCCTTAATCCTCGACGATGATCGGTCTTCTGAACCTCTACGACCTCTTGCAGCCACATGCCTCTCTCGTCCTCGTGCTGATAAACCATCCTCGTGAATTTGTTTTAGTTTCCGCATATAGAAATCCTCTCTGTGCCTGAGAGAAGCGTCCTCGTCGATATCATCTCTGATTTTATGTTGGAAGTCTCTCTTTTGATGGTCCAACCTATCACCACCACGTTCTCGGTTCAGGCTGCTGACTGATTCTCTCTGACCATATGAGATTTCATTCTTCTCAGGGCGGTTTCTTCTCAAGTATTCTTCATCCTTCCTCCTCTTGCCGATGCGATGATCATCCAGTTCATAATTATTTCTCAAACCACCATCATCCACATGATTTCTCCAAGGAACATGGTCACCCCTCTGCCTACTGCCCAGATCATCTCCACGAGCTCTTTTTCTAGACCCTTCATCACCACCTCTTCTACTGAATGTGTCATCCTCTTGCCTGCGCCAGACTCGCCCATCAACATCTCGCTCTTTCCTTCTATCATAATCGTCACCCCTTGCAATTGAGTAATCAACGTCCGTATGAGGATTTGAGTACTCCCTACCACCTTTGCTCGCTGCTCGAGTTCTTTCCATTTCTTTCCCTCTGTCTTGATTCTTTCTGCTCTGATGCGGTGCACTGTTATCGTGATGTTTCTTACTGCTAGCTGGTCGAGTAGAATGCTTCGTATCTTGAATAACTTCCTCTTCCGCGCTATCCTTCAGTTGCTGGTGATCTCTCTGACTTCCAGATCTTGCTTTGCTGCTTTCACTACTTCTCTCTGTCTTTAATTCCCCTCCATCATCTTCTTCAACTGCTGCCGGAGGGACGGCAGAACTCATTTTGTGCTCCTCCTCGATCTCAGCATCTTTGACAGCTTCACCTCCCATATCTTCACGATCAAAACTTGATGACCTTGTGCCTTTGTCTCCAACAGGAGACGGCGAACGAAAACTCCGGCCACTATCCGTGCTTCTAGAGATCTCATCGTCTTGGTTTTTGGGAAGCCTTTTGAGTGGCTCATCCTGGGCAGGACTTTGTTTAGGAGATTCCGTGTCTGGTCTCTCGCTGTTAACATACCCAGTCTCAACTGGAACATTATCTCCAGGAAGGCTGCTATCAGCGTGTTCTGCGCCATTTTCACCCGAGGGCTCATCTTCATGCGAATCCTCACATACAATCTCAATGATAGCTTCTAGATCACGCATTCGAGGAGCACGTGTATCAAAGGATGAAGGACGTTCACCAGAACCAGTCTCCACAGGTATTGGTCTTCCAGGGGGCAGTGGAGGTCGAATATTAGCTGAGTCAACTTGAGCAGTCTCAAGCTTCACTAAATTTGAGGAATCAACAGGGACACCTTGCGCCCCTGTTGCTGCAGCTAACTCAGGGGGCAGATCGGGATCATAACCCTGATCAGTTCGACCACTTTCATAAACACGTATTCTGCTTTGCATCGTAGTCTCTATACGGCGTTGATCCAGCTGTTTGCAATAGTCTACCCAGGTCTCCTCATTAAGTCCAAAGTTGAAGTAGTCTGTGATATCAACTCCTTGATATCTCCAGGGCTTTTCCTCAAAAGTTTCTATGTCGACCTCAAATATCGTCTTGTGAGAAGGAAGAGTGAAGTCAAGTCCCCTCCCAGCTGTATTACTACCCCAAGCCTGGTGGTAGCCTTTCTGTGGAACAGAAGTATTCCTCATTCCCATTGGACGCCAATCTCCTCTGCCACGACCAGCCATAGGACCACCAAGGTTGGCGGGTGGACGAACTTGACCTGAGGAGGTCCCAGCAGCACCTCCAGGAATAGGAGCTGCCCCCGGTCTTACATACTTAAACTGAGAATGAAAGGGATGATACCCATGACTGCTATACCCAGCTTTGGCCGGCCCAACAGGCCCACTCCCCTTGACAGCTTCTCCTCCTCCATCTTTTCCGCCGTCTCCTTCTCCTCCTCCTTGCATCAGACCATCTTCTCCTCCCCAGAGCTGATGATGATCCTCCATAGGTTGGTTCTGGTCCGTGTCGGTAACTATAACAAGCGGCTCTTCATCATCATCATCGTCGTCGTCATCGTCAGCTTCGTTGTCTCCCATCCTTGATCTTCTGTTGTCGCCTCCTCCTCCTCCCATCATGACGTTGCTGTTGTCGTTCAACACTATCTGAAGATCGTCTTCACTGTCGCTATCCCAATCATCTCCTCCTCCATCGCCAGCTTCCTCAATTGTTGTTGTCGTGACGGCTCGATCTATGGCCAATCCAGGAATCGCAGGCGTGGAATCTGGCTCTTCGATGTCGAAGGTCATGTCCTTATCGTCGCCGCCGGAATCGCGATTGGGGACGTGAGAGAGAGCGGGAGGTAATTTGGCGGCGGCGGCGGTGGTGGTGTCGGAAACCCTAGAGACGGGAGCTGGATTAGGTTCTTCTGGCTCATCGTCTTGATCTTGGGATCGGAGGTTGAGATCGATTGAACGGAGAGGAGGTTGAGGAGGAGGGGGAACGGGGGGAGGTTGGAACACGTCGGAGTAGAGATCTCCAAACTCATCGTCTTCGTCCATTGGAGGAGGCTGATTGATTCGAGTGAAGAAGCACGAGAGAGACGGT
>HiInc_DN56_c0_g1_i20 len=1243 
CCTTTTCAGACCGTATCTGATCTTAAGTCTTCTCGTTTTCTGACCGTATCTGATCTTAACTCTCCTCTGCAACCATGCCTTTATCTTCAGGCCTTGAGGAAGTGTCAACAAGGGTGATGGGTATACCATCAGGGAAGAACTGTAAAGGCAACTTGGTATCAGGTAGAACAGGAGGGACATTGGGAGGAAAAGAATCGGTGGCTGCAGCGCTAATCAAGCTGGATTTTCCAGTGCCCTTGTCACCAACCACAAGGATTCGTATAGATTTAGAAAGTTCAACGGTGCGAGCTGAGTATCTTGCCCATCTCAAACATTTACTTAAGACTGTTTGCCCCTGGTCTCGGCAACTACGGGTTTAGTAAATGCACACACTGCTTCGTCTGCTAATTGCTCTTTTTCTGATCTTAAGTCTTCTAGCTCCGTAGTGTGCACAGCTGGAACAGGACAGTGATCTTGGCTCCTTAAAGACCAACTTTCTTGTTGATGAGTTGAATCTAATTGAACAAGGGATAAAAGCAAAGGCTCTGCTTGTTAAAAAAAACGTGTCATTTACAATAGGAGATAACTTCTTTTATATAATGAAACTCAAACTAGCGAGATCCTAAAACCGGACGTAGTAATTATCGTATAACTAAAAGAACTAAATACTTAAAAGATAAGTTAGAATTCTGATGAGATAAGGATAACACAAACTCGGTTTAGAATACAAACGAGATACTAAACCAGCATGGATGATGCGCTGCATCACATGGAACCAGCTTCTTTTATATCTTATGGGAAGCTCGCTGGGATGAATCCATTCATCCATATGAATATGCACAAAGAGGTTGCTCAGTAAGTTGCAATCAGGTATATATCATCATCTCCTTCACCAATCACCTTGTAAAGTTCTTCATCAAACAATCTACTTCAAATTGTAGTGAAATGCCAGAAATGTTGTTAGCAAATCAAGCTCAACGGAGAGAAATGATGCGAGTGAAGGACTCATCGGTGGACGAACCTCCGGAATTGAGATTCCCCCGATGATCTCCGGATCGTTCCCCTTCTCTTCTCGAAATTAGATTCATATGCTCTTATCTCTGTGAATTGAAATCAGCTCAATAGAAGAAACAACGTATCATCACAAATTGAAGAGCACGGAGGATAACGTTACTCACAGCTACGGAGACGGAGGAGAAGAAGGGATTATCAGCGGCATCGATTTGCAACGATGATGAAACTCTGTTTAGGGTTTTTGGTGCTC
>HiInc_DN56_c0_g1_i2 len=649 
TTATCTTCAGGCCTTGAGGAAGTGTCAACAAGGGTGACGGGTATACGTTCAGGGAAGATATGAAAAGGCAACTTGGTCTCAGGTAGAACAGGATGGACATTGGGAGGAAAAGAATTGGTGGCTGCAGCGGTAATCAAACTGGATTTTCCAGTGCCCTTGTCACCAACCACAAGGATTCGTATAGATTTAGAAAGTTCAACGGTGCGAGCTGAGTATCTTGCCATCTCAAACATTTACTTGAGACTTTTTGCCCCTGCTGGTAGATCTCGAGGATGTAGCAAATGTTGCTCAGTTTATGCACATACTGCTTCGTCTGCTAATTGCTCTGCATTGAGAAACCCCTTAAAAGTGAATAGACAAGACTGAATACCTGTGCTAATGGAATGAAATCAACTTAGAGAGATTTACCCTTTTCAGACCGTATCTGATCTTAAGTCTTCTCGTTTTCTGACCGTATCTGATCTTAACTCTCCTCTGCAACCATGCCTTTATCTTCCGGCCTTGAGGAAGTGTCAACAAGGGTGACGGGTATACGTTCAGGGAAGATATGAAAAGGCAACTTGGTCTCAGGTAGAACAGGATGGACATTGGGAGGAAAAGAATTGGTGGCTGCAGCGGTAATCAAACTGGATTTTCCAGTGCCCTTGTC
>HiInc_DN56_c0_g1_i13 len=788 
CCTTTTCAGACCGTATCTGATCTTAAGTCTTCTCGTTTTCTGACCGTATCTGATCTTAACTCTCCTCTGCAACCATGCCTTTATCTTCAGGCCTTGAGGAAGTGTCAACAAGGGTGACGGGTATACGTTCAGGGAAGATATGAAAAGGCAACTTGGTCTCAGGTAGAACAGGATGGACATTGGGAGGAAAAGAATTGGTGGCTGCAGCGGTAATCAAATGGGTATACCATCAGGGAAGAACTGTAAAGGCAACTTGGTATCAGGTAGAACAGGAGGGACATTGGGAGGAAAAGAATCGGTGGCTGCAGCGCTAATCAAGCTGGATTTTCCAGTGCCCTTGTCACCAACCACAAGGATTCGTATAGATTTAGAAAGTTCAACGGTGCGAGCTGAGTATCTTGCCCATCTCAAACATTTACTTAAGACTGTTTGCCCCTGGTCTCGGCAACTACGGGTTTAGTGAGACTTTTTGCCCCTGCTGGTAGATCTCGAGGATGTAGCAAATGTTGCTCAGTTTATGCACATACTGCTTCGTCTGCTAATTGCTCCTTTTCAGACCGTATCTGATCTTAAGTCTTCTCGTTTTCTGACCGTATCTGATCTTAACTCTCCTCTGCAACCATGCCTTTATCTTCCGGCCTTGAGGAAGTGTCAACAAGGGTGACGGGTATACGTTCAGGGAAGATATGAAAAGGCAACTTGGTCTCAGGTAGAACAGGATGGACATTGGGAGGAAAAGAATTGGTGGCTGCAGCGGTAATCAAACTGGATTTTCCAGTGCCCTTGTC
>HiInc_DN56_c0_g1_i21 len=1038 
CCTTTTCAGACCGTATCTGATCTTAAGTCTTCTCGTTTTCTGACCGTATCTGATCTTAACTCTCCTCTGCAACCATGCCTTTATCTTCAGGCCTTGAGGAAGTGTCAACAAGGGTGATGGGTATACCATCAGGGAAGAACTGTAAAGGCAACTTGGTATCAGGTAGAACAGGAGGGACATTGGGAGGAAAAGAATCGGTGGCTGCAGCGCTAATCAAGCTGGATTTTCCAGTGCCCTTGTCACCAACCACAAGGATTCGTATAGATTTAGAAAGTTCAACGGTGCGAGCTGAGTATCTTGTCCCATCTCAAACATTTACTTAAGACTGTTTGCCCCTGGTCTCGGCAACTACGGGTTTAGTCTTGAAGGGCAAAAACGTAACTCTCCCTGGTAGTTCTCGAGGATGTAGCAAATATTCCTCTCAGTTGCTGTAAGAGTCGAATTCACTATCTGCAGTATGAACACACTGCTTCGTCTGCTAATTGCTCTTTTTCTGATCTTAAGTCTTCCAGCTTGGTAGTCTGCACAGCTGGAACAGGACAGTGATCTTGGCTCTGATACCAACCTTATGGGAAGCTCGCTGGGATGAATCCATTCATCCATATGAATATGCACAAAGAGGTTGCTCAGTAAGTTGCAATCAGGTATATATCATCATCTCCTTCACCAATCACCTTGTAAAGTTCTTCATCAAACAATCTACTTCAAATTGTAGTGAAATGCCAGAAATGTTGTTAGCAAATCAAGCTCAACGGAGAGAAATGATGCGAGTGAAGGACTCATCGGTGGACGAACCTCCGGAATTGAGATTCCCCCGATGATCTCCGGATCGTTCCCCTTCTCTTCTCGAAATTAGATTCATATGCTCTTATCTCTGTGAATTGAAATCAGCTCAATAGAAGAAACAACGTATCATCACAAATTGAAGAGCACGGAGGATAACGTTACTCACAGCTACGGAGACGGAGGAGAAGAAGGGATTATCAGCGGCATCGATTTGCAACGATGATGAAACTCTGTTTAGGGTTTTTGGTGCTC
>HiInc_DN56_c0_g1_i11 len=719 
AAGGCCCTCACACACCGTGGCTTCAATGACTGGGTATCTTGATCGAACAGAGGTGCTGTTGGGTGGAGGACAGTTTTCTGTGCATAGTAGAAAACTTCTTGTGCCTGGAGCTGCTTCAGGGCGGAACACTCGATACAAGTCTCAATCTCCCGAAACTGGTTCATCATAGGTGCCATCAATTCTTCGAGGACGACCGGGCTGTTGTCGTCCCTGAGATCAAGCTTACAGCCTGCTACTATTATAGGGACTTTTACCTCTAGCAGACGAAGCTCAGGAAGCCAGTATGTACTCAAAGCTTCGAGAGTCTCAGGTCGGTCACAGTCATATGTCAAAACCACTGCATCTGCGAGCTTCAATTCCTCGGCAACCATGCCCTTATCTTCAGGCCTTGAGGAAGTGTCAACGAGGGTGACGGGTATACCATCAGGGTAGAACTGAAAAGGAAGCCTGGTATCAGGGAGAACGGGTGGGACATTGGGAGGGAAAGAATCGGCTGCTGCAGCGACGATCAAGCTTGATTTCCCAGTGCCCTTTTCACCAATCACAACGATCCGAACAGAGTTATGTGAGAACGCCATCTGGAAACTAAAACTGGAGATTGAGGATGAGAGGGAGGGAGAGAGAAAACCCCTTGGAGAGATAAACCCTAGAGAGAGTTTAGGAGAGGAGAGACGATCGCAACGGAGGAGGAGGAGGAGATTAAAAAACTCTTAAAAGGC
>HiInc_DN56_c0_g1_i16 len=1062 
CCTTTTCAGACCGTATCTGATCTTAAGTCTTCTCGTTTTCTGACCGTATCTGATCTTAACTCTCCTCTGCAACCATGCCTTTATCTTCAGGCCTTGAGGAAGTGTCAACAAGGGTGATGGGTATACCATCAGGGAAGAACTGTAAAGGCAACTTGGTATCAGGTAGAACAGGAGGGACATTGGGAGGAAAAGAATCGGTGGCTGCAGCGCTAATCAAGCTGGATTTTCCAGTGCCCTTGTCACCAACCACAAGGATTCGTATAGATTTAGAAAGTTCAACGGTGCGAGCTGAGTATCTTGTCCCATCTCAAACATTTACTTAAGACTGTTTGCCCCTGGTCTCGGCAACTACGGGTTTAGTCTTGAAGGGCAAAAACGTAACTCTCCCTGGTAGTTCTCGAGGATGTAGCAAATATTCCTCTCAGTTGCTGTAAGAGTCGAATTCACTATCTGCAGTATGAACACACTGCTTCGTCTGCTAATTGCTCTTTTTCTGATCTTAAGTCTTCCAGCTTGGTAGTCTGCACAGCTGGAACAGGACAGTGATCTTGGCTCTGATACCAACCTTATGGGAAGCTCGCTGGGATGAATCCATTCATCCATATGAATATGCACAAAGAGGTTGCTCAGTAAGTTGCAATCAGGTATATATCATCATCTCCTTCACCAATCACCTTGTAAAGTTCTTCATCAAACTGTGTCAACTTGGCCATGACTTCCTTCCTCGTGAGAAAAAGGAGGTTAGTGTAACTTATTAGAATCACAATCCAAAGATTATGAGCTTCGCCACTTGCTTGTTGAACTCCTTTCCAAAACAATCTCCGGAATTGAGATTCCCCCGATGATCTCCGGATCGTTCCCCTTCTCTTCTCGAAATTAGATTCATATGCTCTTATCTCTGTGAATTGAAATCAGCTCAATAGAAGAAACAACGTATCATCACAAATTGAAGAGCACGGAGGATAACGTTACTCACAGCTACGGAGACGGAGGAGAAGAAGGGATTATCAGCGGCATCGATTTGCAACGATGATGAAACTCTGTTTAGGGTTTTTGGTGCTC
>HiInc_DN56_c0_g1_i5 len=1267 
CCTTTTCAGACCGTATCTGATCTTAAGTCTTCTCGTTTTCTGACCGTATCTGATCTTAACTCTCCTCTGCAACCATGCCTTTATCTTCAGGCCTTGAGGAAGTGTCAACAAGGGTGATGGGTATACCATCAGGGAAGAACTGTAAAGGCAACTTGGTATCAGGTAGAACAGGAGGGACATTGGGAGGAAAAGAATCGGTGGCTGCAGCGCTAATCAAGCTGGATTTTCCAGTGCCCTTGTCACCAACCACAAGGATTCGTATAGATTTAGAAAGTTCAACGGTGCGAGCTGAGTATCTTGCCCATCTCAAACATTTACTTAAGACTGTTTGCCCCTGGTCTCGGCAACTACGGGTTTAGTAAATGCACACACTGCTTCGTCTGCTAATTGCTCTTTTTCTGATCTTAAGTCTTCTAGCTCCGTAGTGTGCACAGCTGGAACAGGACAGTGATCTTGGCTCCTTAAAGACCAACTTTCTTGTTGATGAGTTGAATCTAATTGAACAAGGGATAAAAGCAAAGGCTCTGCTTGTTAAAAAAAACGTGTCATTTACAATAGGAGATAACTTCTTTTATATAATGAAACTCAAACTAGCGAGATCCTAAAACCGGACGTAGTAATTATCGTATAACTAAAAGAACTAAATACTTAAAAGATAAGTTAGAATTCTGATGAGATAAGGATAACACAAACTCGGTTTAGAATACAAACGAGATACTAAACCAGCATGGATGATGCGCTGCATCACATGGAACCAGCTTCTTTTATATCTTATGGGAAGCTCGCTGGGATGAATCCATTCATCCATATGAATATGCACAAAGAGGTTGCTCAGTAAGTTGCAATCAGGTATATATCATCATCTCCTTCACCAATCACCTTGTAAAGTTCTTCATCAAACTGTGTCAACTTGGCCATGACTTCCTTCCTCGTGAGAAAAAGGAGGTTAGTGTAACTTATTAGAATCACAATCCAAAGATTATGAGCTTCGCCACTTGCTTGTTGAACTCCTTTCCAAAACAATCTCCGGAATTGAGATTCCCCCGATGATCTCCGGATCGTTCCCCTTCTCTTCTCGAAATTAGATTCATATGCTCTTATCTCTGTGAATTGAAATCAGCTCAATAGAAGAAACAACGTATCATCACAAATTGAAGAGCACGGAGGATAACGTTACTCACAGCTACGGAGACGGAGGAGAAGAAGGGATTATCAGCGGCATCGATTTGCAACGATGATGAAACTCTGTTTAGGGTTTTTGGTGCTC
>HiInc_DN56_c0_g1_i1 len=1668 
AGAGCATAAATATGCGCTTCAAGGCCCTTACACACCGTGGCTTCAATGCCTGGGTTTCTTGATCAAACAGAGATGCTAATGGGTGTAGGGCAGCTTTTTGTGCATAATAGAAAACTTCTAGCACCTGGAGTAGCTTCAGGGAAGAACACTCCATAAAAGTCTCAATCTCCCGAAACTGGTTCATTATAGATGTCATCACTTCCTCGAGGACGACCGGACTGTTTTCATCTCTGAGGTCACTCTTACAGCCTGCGACTATTATAGGAAATTTTACCCCTAACAGACGAAGCTCAGGAAGCCACCTGAGAGTCAAACCTTCGAGCGTCTCAGGTCGGTCACAGTCATATGTCAAAACCACTGCATCTGCGAGCTTCAATTCCTCGGCAACCATGCCCTTATCTTCAGGCCTTGAGGAAGTGTCAACAAGGGTGACGGGTATACGTTCAGGGAAGATATGAAAAGGCAACTTGGTCTCAGGTAGAACAGGATGGACATTGGGAGGAAAAGAATTGGTGGCTGCAGCGGTAATCAAACTGGATTTTCCAGTGCCCTTGTCACCAACCACAAGGATTCGTATAGATTTAGAAAGTTCAGCGGTAATCAAGCTGGATTTTCCAGTGCCCATCTCAAACATTTACTTAAGACTGTTTGCCCCTGGTCTCGGCAACTACGGGTTTAGTCTTGAAGGGCAAAAACGTAACTCTCGCTGGTAGTTCTTGAGGATGTAGCAAATGTTCCTCTCGGTCGCTGTAAGAGTCGAATTCAGTATATGCACACACTGCTTCGTCTGCTAATTGCTCTTTTTCTGATCTTCAGTCTTCTAGCTTGGTAGTCTGCACAGCTGGACGGGAAAGGAGTTCTTAGTAAGTACCCGACGCATGAAACCAAACTTTCCAAATCATACTTTTAACCAGCTGCATCGTTCAATGCTCCGGAGACGATCTCCACGATACGGTATGGAAGTTTTAGCGCTTGGTAAAAATCTGCGGAGTTCTTCATCATCTCATCAAGCATTACCCATGAGTCATTCTCGTTAGCACCGGGTGGTGCAATTTTCTCAAACTGGTGAACACGAAAAATACCAACTGTATCGCTTCCATGGGAAGCAGCTTCTTTTCTAAAGCAGCAGGACGAGTATAAACAGCATATCTTATGGGAAGGCTTCCATTCATCCATATGAATAATTGAATATGCATAAAGAGTTTGCTCAGCAAGTTGCAATAAGGCACATGTCATCTCCTTCACCAATTACCTTGTAAAGTTCTTCATCAAACTGTGACAACTGTGCACACGTAGTCATGAATTCCTTCCTCATGAGAAAAGAAGGTTGCAGTCTTGTGAACCCTCCTCGCTTGGTTAAGTAGCAAATCATCTCCTCTCAGGAAAACGCCTTTTGCTCCAGCTCTCTTAGTATCTGTAAACTTTAGTGAAATGTTGTTAGCAAATCAAGCTCAACGGAGAGAAATGATGCGAGTGAAGGACTCATCGGTGGACGAACCTCCGGAGTTGAGATTCCCCGATGATCTCCGGATCGCTCCCCTTCTCTTCACAATTGAAGAGCACAGAGGATAACGTTACTCACAGCTACGGAGACGGAGGAGAAGAAGGGATTATCAGCGGCATCGATTTGCAACGATGATGAAACTCTGTTTAGGGTTTTTGGTGCTC
>HiInc_DN56_c0_g1_i8 len=704 
CTTAAAGACCAACTTTCTTGTTGATGAGTTGAATCTAATTGAACAAGGGATAAAAGCAAAGGCTCTGCTTGTTAAAAAAAACGTGTCATTTACAATAGGAGATAACTTCTTTTATATAATGAAACTCAAACTAGCGAGATCCTAAAACCGGACGTAGTAATTATCGTATAACTAAAAGAACTAAATACTTAAAAGATAAGTTAGAATTCTGATGAGATAAGGATAACACAAACTCGGTTTAGAATACAAACGAGATACTAAACCAGCATGGATGATGCGCTGCATCACATGGAACCAGCTTCTTTTATATCTTATGGGAAGCTCGCTGGGATGAATCCATTCATCCATATGAATATGCACAAAGAGGTTGCTCAGTAAGTTGCAATCAGGTATATATCATCATCTCCTTCACCAATCACCTTGTAAAGTTCTTCATCAAAGGATCTCATCGGTGGACGAACCTCCGGAATTGAGATTCCCCCGATGATCTCCGGATCGTTCCCCTTCTCTTCTCGAAATTAGATTCATATGCTCTTATCTCTGTGAATTGAAATCAGCTCAATAGAAGAAACAACGTATCATCACAAATTGAAGAGCACGGAGGATAACGTTACTCACAGCTACGGAGACGGAGGAGAAGAAGGGATTATCAGCGGCATCGATTTGCAACGATGATGAAACTCTGTTTAGGGTTTTTGGTGCTC
>HiInc_DN30_c0_g1_i14 len=3701 
CACAAGAGCCGTGGGTCCATATTATACAGGATAAATAAACAAGACAGCAAACCATCCATCCCCAACTAACACACCCTAATACGGATGATGATATGTATGTCAGACATTTATCTCATTTCCCACTCGCCAAAAACTATACCACAAACCAAAATGAGAAGATCATCAAATTGGAGAGAGAGAGAAAAAACAAATATTATAGAAAGCAGACTTAATAAAAGTTGAAAGACAGAACTAAAGCCCAAATGAATGAACTCTACAAATCACTACTAAACCACCATGTCCACCACCAAAACTGACTTCTCTACCCTTACGGCATATCTCAATTTACAACAACCCCCTGATAGATATTCTCCAGACCCTCATCGTTTCTCTTTCATCGCTCCATCTTTTCTGTACACAAAGATGAGGAACACCAGGAGGCAGATGTTACAAAGTGTTTGGCTGCGGGTATGTATGTGTGCACGAGTGCCTCTTCCGTCTACCTTACATCCAAGCCAGAGAGCCTCCTTTGTCATTTGGACCTTGCGGGCGTCCTCTCGTTGGTGTCGCTGGCCTATTTGCGTTCAGCTCCTGCATCCATGTGTCATCTGGATGTGAAGCTTCGGTTGATGAAAGTGCTGGAGGTAACGGATGAATAAGCTTAGGAACGACTACAAGATCTCTCCCCAATACCAAGATAGCCCCAGCATTGTTTGCAGTACCACAATAGTTTGTAGCTGAAAAGAGAGTTATCAAATGCCCCTGAGCAAAACGCTCAAACCCATCCATCACGCATTCGTGTGCACGCACAATTAATTGCAGATCATTATTGTTGCAAAACTCCATCACTCGGTCAGGCCCAAAAGTAACCAAGCCAGGGCCTCTAGCATTGGGCCTCAAACCTTCAACACTGTCATTTTCAGTCGGGTCCGACCATAATAAATCCATGAGCACAATGGAGCCAGCGTCCATTGTAATTGGACGTTGAATACTCTCTATCTGCTCCACATGATTTATAGAACGACCAATACCCCCATGCATACATAAAATTTTCTTCTCAATCGATGCAGCCAGAGGTAGCCAATTAAATAAACGGTTTATTCGGTGCCACACCCAGATTCCATCACGTTCACCCATTCGCTCAATACACTCTATTCGGAAGCCAAAAAGAGCATTGATATCAGCAGCTTCATGGTTTCCCCGAATTAAGTGTACGTTATGCTGGTACTCAACCTTTAACGCAAGCAGAAGGGTGATTACTTCTAGGCTGTGTTGACCCCGATCAACATAGTCCCCTAAGAAGAGGTAATCGATGTATGAAATGTCTCCAGCTGTAGATGGTGAACCATATTCATCAAAAAGGCGCATAAGATCCCCAAACTGTCCATGCAGATCACCAAATATTTTGATAGGAGCTTTAAGTTGTAATACAGTTGGTTCATTCGAGAAGATACGTTCTGCACTATCACAAAGATCAGCTATTTCATTGCAATCTAGGAAAAACTGGCGTCGAACTGGAGGCTTCCACCCACGAGGCTTCAAGAGATGAGCTACAACCTTTTTGGGAACACTATTGATCGATTGCTGCCGATCTAATAACTTCCTTGCTGCTGTTGCACTTTCGGGCGTCCCATAACCAACACGGCGGCCCTCATTTTCAAATTGATCAATAGATAACTGTCTAACCATTCCACCTAAGGCTCCACCTGTTTCTGCAGCAACCACCACAGCTCTATGATGAAGTCGAACCCCTGCAGGAATAACACTAGTCGACACCGCAGAGTCAGGCTTAATTAATGAGGATGAAGGTTTTCCACTGGGTGTAGCCTCAGCACCACGATCCCTATCTGGCTGCTCAACTTCACCGTTGATCTGCCGTGCCTTTGCTGCAGCTAATGTTGCACTGATAGCCTCAGCTTCCGCAGCCGATGCTTCAACAAGATACTCCACACCCTTGCTTGTTCTCCGAGTTCCTGGAAGTACCGCATTTTCAGAGCTTATATCAGTATACATATCACCATTTACGGGGGGTGCAACAGGGCTTCCCAACACAACAGCACCATCGGTGGCTGAATCAGACAACTCCCTATTTCTTTCATCTGAAAACCCATACCTTCCAGGTAGCCGACCTGGTGGCGAATTTGTTGCTGCTGCAGCAGCAGCATGAGACGCAGCATATGTTGTTTCCGCAGCCGAAAGATCCTCAGCAACCAATAGGCCATCGAGTAACACCCCTCCACGTAAACCGCCATAGATAAATATCAAATCACCGACTGCAGCAGCAGCATGCCTACAACGCCTAGTCAACTCAACAGAAGCATCACCACCAGCTGCATCGGCACTGTACCTGCCAGTTCTAGGACTGGTAACAACTGATTTCGTATCACACCATACACCTGCTGCAGTATCCAAGACTGCAACACTGGATGAGTCTTCCACCATTCGTCCACCACCAAGTGCCCCACCGGACACATGAAGTCTTGCATTTACGAAGACTGCTGCATGCTGATATCTAGCAGATGGTGAGACACCAGGGGCTATGGCCCATTCCCAACGTCCATCTCTGTGCTTAGCAAGTCCATATGCACTGGCCAGAGGCACACTATTTGCATCTCTTCCACCACAGAGGAGAAGAAGACCATCGGATCGCGCACTTGCAGTTGCATACATGCAGGGAGGTGGACCTTCTCCTTCTGGTTCCAACTTACGCCATTCATAAGGCTTGGCGGCAGTATCCAAGGCCCATACATCAGCGAGTGGACGTTTTCCATCATTTCCACCAATCGCCATGAGATATCTTTGTCCCACAAGTGCCATGACATGTCCATAACGTGGTCCTGGTCCAGGACCCTGAACAACAACCCTGTGCCATCGTGGCCGTTGTTGAGTGAGATCAAGAACGTGAAGGTCTTCGGCCGATAAACCAGCAGGACCAATTCCACCCTGAATAACTACCATAGTCCCAACTGCAGTTGCAACATGTGCGGCTCTTGGGGTTGGTGGTTCTCCAAATGGTGTAAGCCTAGTCCACTTATTAGAAAGGACATCATAACAATGAACATCAGCAGTTGCTCCAGCTAGCCGGATGCCAGCACTCGGAGTAGCCGAAGTCGGAGTCCCGGTCCCACCAGAATTACCCTCAAGAGCCGTGGCGCCACCAAACAAGACAAGACGAGGACCAATATAGCCAGGAGTCCCCTCCTCTCCAACAGCAGGAACCGCCGTCAACGTGTGTCCGCACCTAGGCCCAGGCCCGTCCTCCTTCTTATCCATCAAAGCATCGACAATCGAATACGGCGGCGCACACCTCGGACCAACGACGACTTGCGCTGATGATTGCTGCTCTCCTCCCACCACAGCTTCGGTCGGTTCAGGACTCGAAAAGGCAGGCATCGATCCGCCATCGGGAGATTGCGATTCGTCTTGGTTAGGAGACTCTCGATCGTTATCGTGCTCAGGGACCATAGACGAATCTTCTCCGTCCATTGTTTTAATCAATCAAATCTTAAAGCTTCGAGAAAAAAGTAAAAACCTAATTTAGAACCGATCCAGCTACAATTCGAGGAGAATTGAATCTCTGATCATTTTTAACTTCCGGAGGGGTAAAAATGGAAACCCTAGCTTCTTCTTCTCTCCGTCGTGAGATCGTCGAGCTTCCCCCTTGTAAACAGAAACAGTTCTGGGAAATTACAACGAAGCAGACATTCGTCCCACACTTTTTC
>HiInc_DN30_c1_g1_i1 len=241 
GAACTGAAAGTTTTCTTTATAAAATAACACACAACCCACAAACGTCTACTTGATACAGAATAAATAGAAAAAGAAAAAGACAGTAGTGCCAATCCTCAACTAATACACACCCTAATACGGATGATTGTATGTCGACGACCATTACCACCGTTCTAATAACTCGTATCCCACTCACCAAGAAACTATACCACAAACCAAAACAAGAAAAAGGTAACCAAAAAGAAAACAAGATTTTGAAAGA
>HiInc_DN30_c3_g1_i1 len=425 
GAGGCTTCCACCCACGAGGCTTCAGAAGATGAGCTATCACCTTCTTAGGAACACTATTGATTGACATTTGTCGATCTAATAATTTCCTTGCTGCAGTTGCACTTTCTGGTGTCCCATAACTGACACGTCGTCCCTCATTTTCAAACTGATCAATAGAAAATTGTCTAGCCATTCCACCCAAGGCGCCACCAGTTTCTGCAGCAACCACCACGGCTCTATGATGAAGACGAATCCCTGCAGGAGTACCGATTGATCCCATGGCATCTGGCTTCATTAGCGAAAATGTAGGTGTCCCACTAGGTGAAGTTTCTCCACCACTATCTGGGAGCTCAACTTCACCATTGACTTGTCGTGCCTTGGCAGCAGCCAAAGTAGCACTGATCGCCTCAGCTTCTGCCGCTGATGCTTCAACAAGATACTCCACA
>HiInc_DN50_c0_g1_i6 len=1787 
GGTGAAGCAAGAAAGTACAACAAGTGGAACAAAGTGAATGCTAGTAAGAAGGGAACCCAACATGGAACACATGAGGAGACAAACACAGACAATGAAAGCCCTCTTCTCAAATCCATCCACATGCCATCAAGTTGCAATCTTAAAATGTCATTACTTCGAGACACACAAGTAAAAGATAACTCAATGCCCACCCACGCCCCAATAAACCATCTTTCTTTTACAAAAATCAAGAAACCAAAGCAAACAACATGGTACTATTACTACATTAACTAATCCATTTTGAACAAGGATTGACATTGTAAAATAGACAGAAAGTACTTTGACTAAAAAAATAGACAGAAAGTACTAACCAAGATGGAATTAATGAAACATTTTTTTGTTGTCCTATCTCCTCTCCTTTCCTTTATCCTCAGAGCTCTGGTTTCCTTCACCGTAATAGAGATATAACCGGCCGTCAAAAGCCTCTGGAAGCTGAGGACTATGGTGGTGGAGAGGCGGAGCCATGAAAAAAGAAATGCTTTGACTGTCCATTGGAGACGATGAAGAAGAAGAAGAAGATATCGATCTTTGATTAATGTTGTTGTTGTTGTTGAGAAGGAGAGGTTGTGAATTGGACTGAAGGGTCCCCCTACTACTGTAACAACCGGCTGCTCCGGGAGAATCAGAAGAAGAGATTCCAAAGTTGTAGTTAGGCACAAAGGAGTATTGGTTTTGACTATGATTATGATTCAAGGAGCTTGGCATGAGCTGAACCGGGTTAAAACCATCAGAAGAACCACCAGTCCAATTCCGGTTCGGTTCGTCGAAACCGGTTGTGAGAAGCTGAGTGAAAGAGCTTTGCAAGTCTTTGTCTTTCTCTCTCGCTTTGCCGCGACTCTCTGTCCTCGACAAAGACAGCAACGAGCTCTCAGATGTGCTGGATTTAGACAATGAAAGTGTTTGGTCGAAGTTTGTATCGATCGGATCCAAACCGGAGATTGAATCAGAAGCCGCGTTGATAAGCCACTCGACGGCTTTGCTCGGCTGGTCGAAGCCGAGACGGTCTTGGAGATCGTAGAACTGGATTGCTGTAGCGACGGAGAGACGTATCCTCCTGTCTCTCAACCCTTTTGAGGTCAAGACTTTGCTGTGTCGGTCTTTGCCACCGGAAGCTCGTGAAACCCTAATGATACGCGACGATGGATCGCTCCAATCTCTCATTCCGGTTTTGTTGTCGGACGAGGAGACTCTCTGTAGCTTTCTGCTTGTTTGTTGTTGTTGAGTCTCAATATCGTCGTGGTCCTCCATTGAAACACTACTCTCATGCTTTTCCGGTAAGATAGTCGCCAGCGAGAGACAGTGGAAACACTTTCTTTTGTTTCTGAAGCAAAAACAGTTGTAAGGCTGTGACGCTATAAACCAAAAAAAAAGGCCTGAGTATGTTGCAGTGATTGAATTTGGATAACAGGTGTCAGCTGTCCAAGCTCACTGTAGAACAACAATGGCTGCGAAGAAGATATATATAAATGAATTTTCTTCAGACTTTTTTCATGAGCTTATATTCTTTATCTCTTTTGGAATTAATCTCAAGCTTAGATCTCATCAGTATAAGCGTAAAGTGTTAAGAAGATCCACAGATCTGAAATACTGAAATCAAAAAGGATCATTCAATATATCATCAAGTATTCGTTTTCAGGGGAGTTTGTGGTTTAGGGTTTAGGATGCTTTTCTTCTTCTTTCCAGGGAAAATCAGCCAAGAAAGTAAAAGAAAAATGGCGAAAAATGGTAATGCTAGAGAGAGAAAGTAT
>HiInc_DN50_c0_g1_i10 len=1759 
GAATGACTAGACAAACATTGGACCTTGGTCCCAGTTTTAGACAAATTACATGACAAAAATGAAAACACAGAAAGATGCATATATTGGAGATAATAAAAAAAAAACATTTTCGTTACACTAACACATTTTCTCATCAAACAACAACAAGTTCCTCGCAGTCTGAACAGGTAATACATCCACTCAGGCTTATTATTGCGATGGAAGTTCAAAAGATAAGTTTCGGGCTGCACATACAATCGTCTTTCGTCAATTCCTTCCCCAAGATGGAATTAATGAAAGCTTTTCTGTACTATCTATCTCCCATCCTTCCCTTTATCGTCTGAGCTCCGGTTTCCTTCACCGTAATAGAGATATAACCGGCCGTCAAAAGCTGCTGGAAGCTGGTTGTTGTTATGGTGGTCAAGAGGAGGAGGTGTAGACATGAAAGAGATAGGTCTTTGATTAATGTTGCTGTTGTTGAGAAAGAGAGAATGTGAATTGGACTGAAGGGTCCCCCTACTAGTGTAGCAGCCTCCGTTAACGGCGGCTGCTCCGGGAGAATCAGAAGAAGAGACTCCAAAGTTGTAATCCGGTACAAAGGATAAATGATGATGATTCAACGACGTCGTCTCATGACGATGACTGCTGTTGTTGAAATGATGTAGAGATGAGGAGGAGGACGGGCTCGGTATGAGCTGAACCGGGTTGAAACAATCAGAAGAAGAACCACCGATCCAATTCCGGTTCGGTTCGTCAAAACCGGCGGTGAGAAGCTGAGTGAAAGAGCTTTGCAAGTCTTTGTCTTTCTCTTTGGTCGTTCTCTCTCGAGCCCTCTCCCTCGCCTTCCCACGACTCTCCGTCCTCGACAGAGACAACAGCGAGCTCTCGGACGTGCCGCTGCTGCAAGCGGATTTAGACAGCGAGAGGGCCTGGTCGAAGCTCGTGCTGTTGATCGGAGGTAGCTCGGAGATGGAGTCGGAAGCGGCGTTGATGAGCCATTCGACGGCTTTGCTCGGCTGGTCGAAGCCGAGACGGTCTTGGAGATCGTAGAACTGGATTGCTGTAGCGACGGAGAGACGTATCCTCCTGTCTCTCAACCCTTTTGAGGTCAAGACTTTGCTGTGTCGGTCTTTGCCACCGGAAGCTCGTGAAACCCTAATGATACGCGACGATGGATCGCTCCAATCTCTCATTCCGGTTTTGTTGTCGGACGAGGAGACTCTCTGTAGCTTTCTGCTTGTTTGTTGTTGTTGAGTCTCAATATCGTCGTGGTCCTCCATTGAAACACTACTCTCATGCTTTTCCGGTAAGATAGTCGCCAGCGAGAGACAGTGGAAACACTTTCTTTTGTTTCTGAAGCAAAAACAGTTGTAAGGCTGTGACGCTATAAACCAAAAAAAAAGGCCTGAGTATGTTGCAGTGATTGAATTTGGATAACAGGTGTCAGCTGTCCAAGCTCACTGTAGAACAACAATGGCTGCGAAGAAGATATATATAAATGAATTTTCTTCAGACTTTTTTCATGAGCTTATATTCTTTATCTCTTTTGGAATTAATCTCAAGCTTAGATCTCATCAGTATAAGCGTAAAGTGTTAAGAAGATCCACAGATCTGAAATACTGAAATCAAAAAGGATCATTCAATATATCATCAAGTATTCGTTTTCAGGGGAGTTTGTGGTTTAGGGTTTAGGATGCTTTTCTTCTTCTTTCCAGGGAAAATCAGCCAAGAAAGTAAAAGAAAAATGGCGAAAAATGGTAATGCTAGAGAGAGAAAGTAT
>HiInc_DN50_c0_g1_i11 len=1650 
GAATGACTAGACAAACATTGGACCTTGGTCCCAGTTTTAGACAAATTACATGACAAAAATGAAAACACAGAAAGATGCATATATTGGAGATAATAAAAAAAAAACATTTTCGTTACACTAACACATTTTCTCATCAAACAACAACAAGTTCCTCGCAGTCTGAACAGGTAATACATCCACTCAGGCTTATTATTGCGATGGAAGTTCAAAAGATAAGTTTCGGGCTGCACATACAATCGTCTTTCGTCAATTCCTTCCCCAAGATGGAATTAATGAAAGCTTTTCTGTACTATCTCCCATCCTTCCCTTTGTCGTCTGAGCTCCGGTTTCCTTGACCGTAATAGAGATATAACCGGCCGTCAAAAGCTGCTGGAAGCTGGTTGTTGTTATGGTGGTCAAGAGGAGGAGGTGTAGACATGAAAGAGATAGGTCTTTGATTAATGTTGCTGTTGTTGAGAAAGAGAGAATGTGAATTGGACTGAAGGGTCCCCCTACTACTGTAACAACCGGCTGCTCCGGGAGAATCAGAAGAAGAGATTCCAAAGTTGTAGTTAGGCACAAAGGAGTATTGGTTTTGACTATGATTATGATTCAAGGAGCTTGGCATGAGCTGAACCGGGTTAAAACCATCAGAAGAACCACCAGTCCAATTCCGGTTCGGTTCGTCGAAACCGGTTGTGAGAAGCTGAGTGAAAGAGCTTTGCAAGTCTTTGTCTTTCTCTCTCGCTTTGCCGCGACTCTCTGTCCTCGACAAAGACAGCAACGAGCTCTCAGATGTGCTGGATTTAGACAATGAAAGTGTTTGGTCGAAGTTTGTATCGATCGGATCCAAACCGGAGATTGAATCAGAAGCCGCGTTGATAAGCCACTCGACGGCTTTGCTCGGCTGGTCGAAGCCGAGACGGTCTTGGAGATCGTAGAACTGGATTGCTGTAGCGACGGAGAGACGTATCCTCCTGTCTCTCAACCCTTTTGAGGTCAAGACTTTGCTGTGTCGGTCTTTGCCACCGGAAGCTCGTGAAACCCTAATGATACGCGACGATGGATCGCTCCAATCTCTCATTCCGGTTTTGTTGTCGGACGAGGAGACTCTCTGTAGCTTTCTGCTTGTTTGTTGTTGTTGAGTCTCAATATCGTCGTGGTCCTCCATTGAAACACTACTCTCATGCTTTTCCGGTAAGATAGTCGCCAGCGAGAGACAGTGGAAACACTTTCTTTTGTTTCTGAAGCAAAAACAGTTGTAAGGCTGTGACGCTATAAACCAAAAAAAAAGGCCTGAGTATGTTGCAGTGATTGAATTTGGATAACAGGTGTCAGCTGTCCAAGCTCACTGTAGAACAACAATGGCTGCGAAGAAGATATATATAAATGAATTTTCTTCAGACTTTTTTCATGAGCTTATATTCTTTATCTCTTTTGGAATTAATCTCAAGCTTAGATCTCATCAGTATAAGCGTAAAGTGTTAAGAAGATCCACAGATCTGAAATACTGAAATCAAAAAGGATCATTCAATATATCATCAAGTATTCGTTTTCAGGGGAGTTTGTGGTTTAGGGTTTAGGATGCTTTTCTTCTTCTTTCCAGGGAAAATCAGCCAAGAAAGTAAAAGAAAAATGGCGAAAAATGGTAATGCTAGAGAGAGAAAGTAT
>HiInc_DN50_c0_g1_i1 len=1792 
GAATGACTAGACAAACATTGGACCTTGGTCCCAGTTTTAGACAAATTACATGACAAAAATGAAAACACAGAAAGATGCATATATTGGAGATAATAAAAAAAAAACATTTTCGTTACACTAACACATTTTCTCATCAAACAACAACAAGTTCCTCGCAGTCTGAACAGGTAATACATCCACTCAGGCTTATTATTGCGATGGAAGTTCAAAAGATAAGTTTCGGGCTGCACATACAATCGTCTTTCGTCAATTCCTTCCCCAAGATGGAATTAATGAAAGCTTTTCTGTACTATCTATCTCCCATCCTTCCCTTTATCGTCTGAGCTCCGGTTTCCTTCACCGTAATAGAGATATAACCGGCCGTCAAAAGCCTCTGGAAGCTGAGGACTATGGTGGTGGAGAGGCGGAGCCATGAAAAAAGAAATGCTTTGACTGTCCATTGGAGACGATGAAGAAGAAGAAGAAGATATCGATCTTTGATTAATGTTGTTGTTGTTGTTGAGAAGGAGAGGTTGTGAATTGGACTGAAGGGTCCCCCTACTAGTGTAGCAGCCTCCGGCTGCTCCGGGAGAATCAGAAGAAGAGACTCCAAAGTTGTAATCCGGTACAAAGGATAAATGATGATGATTCAACGACGTCGTCTCATGACGATGACTGCTGTTGTTGAAATGATGTAGAGATGAGGAGGAGGACGGGCTCGGTATGAGCTGAACCGGGTTGAAACAATCAGAAGAAGAACCACCGATCCAATTCCGGTTCGGTTCGTCAAAACCGGCGGTGAGAAGCTGAGTGAAAGAGCTTTGCAAGTCTTTGTCTTTCTCTTTGGTCGTTCTCTCTCGAGCCCTCTCCCTCGCCTTCCCACGACTCTCCGTCCTCGACAGAGACAACAGCGAGCTCTCGGACGTGCCGCTGCTGCAAGCGGATTTAGACAGCGAGAGGGCCTGGTCGAAGCTCGTGCTGTTGATCGGAGGTAGCTCGGAGATGGAGTCGGAAGCGGCGTTGATGAGCCATTCGACGGCTTTGCTCGGCTGGTCGAAGCCGAGACGGTCTTGGAGATCGTAGAACTGGATTGCTGTAGCGACGGAGAGACGTATCCTCCTGTCTCTCAACCCTTTTGAGGTCAAGACTTTGCTGTGTCGGTCTTTGCCACCGGAAGCTCGTGAAACCCTAATGATACGCGACGATGGATCGCTCCAATCTCTCATTCCGGTTTTGTTGTCGGACGAGGAGACTCTCTGTAGCTTTCTGCTTGTTTGTTGTTGTTGAGTCTCAATATCGTCGTGGTCCTCCATTGAAACACTACTCTCATGCTTTTCCGGTAAGATAGTCGCCAGCGAGAGACAGTGGAAACACTTTCTTTTGTTTCTGAAGCAAAAACAGTTGTAAGGCTGTGACGCTATAAACCAAAAAAAAAGGCCTGAGTATGTTGCAGTGATTGAATTTGGATAACAGGTGTCAGCTGTCCAAGCTCACTGTAGAACAACAATGGCTGCGAAGAAGATATATATAAATGAATTTTCTTCAGACTTTTTTCATGAGCTTATATTCTTTATCTCTTTTGGAATTAATCTCAAGCTTAGATCTCATCAGTATAAGCGTAAAGTGTTAAGAAGATCCACAGATCTGAAATACTGAAATCAAAAAGGATCATTCAATATATCATCAAGTATTCGTTTTCAGGGGAGTTTGTGGTTTAGGGTTTAGGATGCTTTTCTTCTTCTTTCCAGGGAAAATCAGCCAAGAAAGTAAAAGAAAAATGGCGAAAAATGGTAATGCTAGAGAGAGAAAGTAT
>HiInc_DN50_c0_g2_i2 len=833 
GCAAGAAAAGACTGTTGCTGATGATGATTTGTTGAATTGGACTGAAGGGTCCCCCTGTTGAAACCACTGAACCCGGCGGAGGACGCCACGGAGGTTGTTGACATGTTGAAGTCGAGATTGAAAGCTCCACCGCCGTTGGCTCCTGCCGGAGATATCAGATGGTCGGGAACGAAGGAAAACTCTTGATGAGGTTGGTCGGAGAAAGGGTGAGAGTTTGTTTGGATCGGGAAATGGGTTTGACCCGACCCGAGAATCAAACCCGAGCTGAAATACTCCATAGGAGCAGGCGAGGAGGAAGGCGCCATCCACTGCCGGTTTGCGTTAACCGGATCTGAACCGGAATTTAACAGATCGGTAAACGAAGTCGTATGGTTGTTATTGTTATTACCGTCTCTCTCCTTGGTCTCTTTCGCTGTTCTCTCTCTAGCTCGTTCTCTAGCTCTATCCCTCAGCTCCGATCTCGAGAGAGACAAACCAGAAGAGTTCTTGCTCGTGTCCGAATTGCTACTACAAGCCGATTTAGACAGCGAGTTAGCCGCAGCAGCAACGGTCACTGTCGGAATCTGATTCTCGTCGCCGTTCATCGGAAAATTAGTGTTGTTGAGCGAAGGGAGCTCGGAGATGGAATCCTCCGCCGCTTTGATCAGCCATTCGACGGCTTTGCTGGGCTGATCGTAGCCTAACCGGTCTTGAAGATCGTAGAACTGAAGAGCGGTGGAGACTGATAACCGGACACGCCGGTCACGTGGGCCTTTGGAGGTCAAGACTTTGCTGTGTCGATCTTTGCCACCGGAAGCTCTCGAAACCCTAATGATCCGTGAAGAGTTGTGATG
>HiInc_DN50_c0_g2_i10 len=899 
TGATTCTCTGCAGGCAGTGCACCGAACAAGAACTGTGGACCTCCACCACCACCTTCCGATGATGAAAACCTCTGTAGATTAGCGAGGAAAGACTGCTGCTGATGATGATTTGCTGAATTGGACTGAAGGGTCCCCCTGTTGAAACCACTGAACCCGGCGGAGGCCACGGCGGTTCCGGCGCCGGAGGTCGTCGACATGTTGAAATCGAGATTGAATGCTCCTCCGCCGTTAGATCCCGCCGGAGAGATCAGATGGTCGGGAACGAAGGAAAACTCTTGGTGAGGATGATGATGATGATCGGAAATCGGGAAATGGGTTTGACCCGACCCGAGTATCAAACCCGAGCTCAAATACTCCATTTGAGAAGGCGGTGAAGAAGGAGCCATCCATTGCCGGTTTATGTTAACCGGAACCGAACCGGAATTTAACAGATCGGTAAAGTAAGTTGTACTGTGGTCTCTCTCCTTGGTCTCTTTGGCTGTTCTCTCTCTAGCTCTTTCTCTAGCTTTGTCCCTTAGCTCCGATCTCGAGAGAGACAAACCAGAAGAGTTCTTGCTCGTGTCCGAATTGCTACTACAAGCCGATTTAGACAGCGAGTTAGCCGCAGCAGCAACGGTCACTGTCGGAATCTGATTCTCGTCGCCGTTCATCGGAAAATTAGTGTTGTTGAGCGAAGGGAGCTCGGAGATGGAATCCTCCGCCGCTTTGATCAGCCATTCGACGGCTTTGCTGGGCTGATCGTAGCCTAACCGGTCTTGAAGATCGTAGAACTGAAGAGCGGTGGAGACTGATAACCGGACACGCCGGTCACGTGGGCCTTTGGAGGTCAAGACTTTGCTGTGTCGATCTTTGCCACCGGAAGCTCTCGAAACCCTAATGATCCGTGAAGAGTTGTGATG
>HiInc_DN50_c1_g1_i4 len=1070 
GTAATGGAGAATGAAGGGTGGGTGCATAGAAGGATTTGCTGTTGTTGTTGTTGATGAATCTTGAACTGTCGTAGAGATTGTTTCCGATCATCTTGGCGGCTGATGAGGAGGAGGAGGAGCCAGAGAGGAGCATGGAGGCGGCGGCTGAAGTAGTAGAAGCCATGGTGGTTGCTGACAGAGGAAGAGGATGGCTATGTGTTCCTTCATAGGTTGTGATTAGTATGGACATGTCTTCTGCACATCTTTGGACCTGTTTTCTAACGGGACATCCAGGTGCAACCGTGCAGCGATAGTATGCTCGTGGACATGGGTTTCCTTTCGCAATCTTTTGACCATATTTTCTCCATTGACAACCATCATTCATCGTTGGTGTGTCACATCTCGCTCTAACACAAACTCTAGCTCTCTTTACATGATTTTGCTGACCGGCCTCTCCTTCAACATCGCCACCAGAGGCAGGTGCCGGAGAGCTTCTCTTCCCGGTGAGTTTACCTGGCGGACAAGTTTCTCCTGGAGCTTCTTCCGAGCTATTTTCTAGGCTAGATAAACTCCCGTTACTAAATCCTAACGTCAAGCCAGCCTTGGTCAACTCTTCGTCAGCGTTGACTTCTGTTTTGTTATCCTTTTTAGAGGTGTTATCACTAGGAGAAGAACTTCTTCTTCCGAGGGAAAGAGACACAAAATCACGTTCTTGATCAAAAGAACTCAAATCGGCCGTCTTTGCCTTCGGGAGATCAACAACGTTTTGATCTTGAGTTGGGTTGTTTGAAGGTTCTTGTTGAACTATGTCGAAGAATCTGAGCTTGAGAGATTTGTAATCACTTTGAATTCGTTCGAGCATCCCTTTAAGTTTCTCGTTCTCTTCCTTTACCTCGCTCATCTCGGCCTTGGCAGATTCAAGCTCTTGATGATCGTCATCATCACCCTTACTAGCTTCAAGGATTTGAGCAGATCCAAGAACTTTGTCCTTAGGAAGAGAAGCTGAAGTGGGTAATTTCAGAAGAACCTCCATTTTTACAAATCTAAGAAGATCGTTTTCTTCTTCTTTGAATTTTCTTTTTCTTTGTTGT
>HiInc_DN50_c1_g1_i3 len=698 
GTAATGGAGAATGAAGGGTGGGTGCATAGAAGGATTTGCTGTTGTTGTTGTTGATGAATCTTGAACTGTCGTAGAGATTGTTTCCGATCATCTTGGCGGCTGATGAGGAGGAGGAGGAGCCAGAGAGGAGCATGGAGGCGGCGGCTGAAGTAGTAGAAGCCATGGTGGTTGCTGACAGAGGAAGAGGATGGCTATGTGTTCCTTCATAGGTTGTGATTAGTATGGACATGTCTTCTGCACATCTTTGGACCTGTTTTCTAACGGGACATCCAGGTGCAACCGTGCAGCGATAGTATGCTCGTGGACATGGGTTTCCTTTCGCAATCTTTTGACCATATTTTCTCCATTGACAACCATCATTCATCGTTGGTGTGTCACATCTCGCTCTAACACAAACTCTGGCTCTTTTCACAGGATTTTGCTGGCCGGCGTCTCCATCAACATTGCCACCGGAGGCCGGTGCTGGAGAGCTCCTCTTCCCGGTAACTTTACTCGGCGGCCAACTTTCTCCCGGAGTATCCTCTGAGCTGTTTTCTAGGCTAGAACTGGCCGGATTCGCAATAGATAAACCCCCGCTCGGTTCTCGGCCATTGCCGTTACCGAATCCTAAGGTCAAGCCAGCTTTGGTCAACTCTTCGTCAGCGTTGACTTCTTTGCTGATTGCATCTGTTTTCTCTTCCATTCTCGAGGTGTTGTCA
>HiInc_DN50_c2_g1_i3 len=389 
GCCACAAACAAAATGCTTTAGTATCACAAATACAACATTACAAACCCAATTTGAAAAGATTTCCATCTCAGACCATCATAACAAACAGATTTAACACACATTTAGAGGAGGATGATCCGAAGATAAACCAAGAGGAGTGAGATTTGAGTGATATAGATAAAGCAAAAATAAATAAACAAAAGATGCAAATGGTACCAACATATCATCAGTTCTTGCCTTTGCCCTTTTGGTCTGAGTTTCTGCATCCGTTTTCATAGTAAAGCTGAAACTGGTGATTGTTGTGGTGGTGCGGGTGATGGTGATTCTCTGCAGGCAGTGCACCGGTACCACCGAACAAGAACTGCGGACCTCCACCACCACCTTCTGATGACGGAAACCTCTGCAGATTG
>HiInc_DN50_c2_g1_i2 len=404 
GCCACAAACAAAATGCTTTAGTATCACAAATACAACATTACAAACCCAATTCAAAAAGATTTTCCAAATTGGACAATTAAACAAAAAGGGAACCCCCTAAGCAGATTTAACACACATTAAAGGATGGTAATCAGAAGATTTGACATTTGGGTGATGAATGAAGCAAAAACAAAATAAAGAAACATAAAACAAAAGATGCAAAATGGTAACACAGGTATCATCAGTTCTTGCCTTTACCCTTTTGGTCTGAGTTTCTGCATCCGTTTTCATAGTAAAGCTGAAACTGGTGATTGTTGTGGTGGTGCGGGTGATGGTGATTCTCTGCAGGCAGTGCACCGGTACCACCGAACAAGAACTGCGGACCTCCACCACCACCTTCTGATGACGGAAACCTCTGCAGATTG
>HiInc_DN59_c0_g1_i6 len=1941 
TAATAAAGTTTGAATCTTTTGCGTTTGTAACAGAGAAAAGTGTCTTCTTAAGCTATTACAGTTAGATCACTCGTGTTGTGGCAAACGGTTAGTTTTTAAGTAGACTGTGTCAAAGAAATCGAAACTGTTCTTTCTCTTATTTAGGTGCTTTTTCTCCTTCTACTTCAGTGACTTGATCACTACTACTACTCTTGAAGTACTTGCATAGAACTACGTAGACCACAAAGCTTATAGTACTTGTAAGAGCAAGCAGCCAGTAGTATTTGTCTAGCCTAGCTTCCGACATATCATCTGCGAACCAGTTTTTCCCTTCACCTGTTGATGTTGAGTAAGCCTCCACGACTGAGATCAGCCCTGCGCTGACAAAGCTTCCAACACCGAAAACACTTGTGTAGAGAGCAAACCCCATTGTTCTCATTCTAACCGGAACCTCGCTGTAGAAAAACTCCTGCATCCCAACCACCGTGAATATATCCGAGATTCCCAGGAGGATGTACTGAGGCAGCAGCCAGAAGATGCTGAGCGGGACGGTCTCCGGATCGTAATCAGGTAAACTCTTCACCTTTTGGCTTATGTCTAGTCTTTTCCTTTCGACCAGCGCCGCGATAACGATGGCGATGATGGATAGGAACATTCCAACTCCCATTCTCTCCATCACGGAGATGCCTTGACCGTTGTTCTTGATTCTTTTGGTGACAGGGATCAAGATCTTCTCGTACAGCGGCATGAGAAGGATTATGGATAGCGTGATGGTGCTTTGCAGAGTCGCTGGGGGGATTTTGAAGCTGGGACCGATGTTTCGCTTCATTGTCATGCCTTGTTTGGTGAAAAAGGTCGCTGGTAGCTGGAAGATGACCGCAAACATGAGAAGCATCGTCCATATGGGCAAAAGGCGAAGCACTAACTTGATTGTATCAACTCCAGAGAAACCCGTTTTCGAACTTTCATCATCCGATTTCTGTGGGGTTGTTGAAGGTGTTTCAATGTCTTCAGCCTCAGCGTCATCGTCGCATTTACAGAGAGGCCTCTCTTGCAGCTCTAGCTCCATAGCATCCAAATCTTCCTCATCTGCAAGTGTGTATTTACTTCTCTGCTGCTTCTTCTTATTCACTACTCTCCCTTTCATGAGCTTAAGGATCTTCTCAAAAGGTGTAGGGGTTGTTTTCGTCTTCAAACCTTTACCAGCACCATAAACATAGATTCCGCAACCCGACAAGAACAGCAAGATCAACAGGAACATGGCTATTCCGGGTATGGCAAAACCGAGGACCCAACCAAAAGTGTCTTGGATATAAGCCATGACTGTGACACCCATTAGGCTTCCGGCGCAGACGCCAAAGTACCACCATTGGAAAAACTGAGTCTTTCGGGTAGCTTTAGCGTCTTTTTGATCACCAGAGAGAAGCTCAAATTCCTTATCGAGGTCGTGGTCAAGCTGGTCCGCACCAAAGGCTTGAAGAGAAGGGTTTAAGACGCCTAACCCGATAGAGACAAGGCATAGTGATGAGTAGAGAAAATAGGTAGAGATTGTCTTCGTAGCTGAACGTGACCCAGCAAATGCCGTCCATGTCAATCCCACTAGCCCCACAAAGTAGACAGAAGAAGAAGCAAGGATAGTGAAGAATCTATCCCAGTACGCATCAGCCAAAGGAGCAGAGAAGAGAGGCAGCATAGAAGTGAAACCAGCCCAAGTGTTAACTGTTTTGGCTGCTCTTGAGTTACTCATCTTCACTACATCTGTTAGATATGTCACTAAGTTCGATGCAACTCCTTTAAACGCATATCTCTCCATTCCCGCAATCACTATGAGAAGGGCGCATGACTTTCCAAGTCCTCTTGTCTTCTGTTCTATATCCATCAGAGGCCGTCTTTATGTGTTTATTGTGTGTGTGGAGAAAGAGAGAAAGAGAGAGACAGAGGTTGATTATTTGTATGTAGAAG
>HiInc_DN59_c0_g1_i8 len=956 
ATATATTTATAATTTTTTGTTAACACTTGACATTACATGCAACTCTCATAGCCTTACCAAACAGCTATTTTCGAGCAAGAACTATTTTTAGTTTATCAACTAGTTTCATCGCATTTATCATCATCCTCATCACTACGACTCTTAAAATATTTGCAAATAACAAGATACATCAAAAAGCTAATAGCACTTGTGAGAGCCAAAAGCCAATAATACTTATCAAGTCTAGCCTCCGACATATCATCTGCAAACCAGTTTTTCCCTTCACCTGTCGAGGTTGAGTAAGCCTCCACGACCGAGATCAGCCCTGCGCTCACAAAGCTTCCAACGCCAAAGACACTCGTGTAGAGAGCAAACCCCATTGTTCTCATTCTAACCGGAACCTCGCTGTAGAAAAACTCCTGCATCCCAACCACCGTGAATATATCCGAGATTCCCAGGAGGATGTACTGAGGCAGCAGCCAGAAGATGCTGAGCGGGACGGTCTCCGGATCGTAATCAGGTAAACTCTTCACCTTTTGGCTTATGTCTAGTCTTTTCCTTTCGACCAGCGCCGCGATAACGATGGCGATGATGGATAGGAACATTCCAACTCCCATTCTCTCCATCACGGAGATGCCTTGACCGTTGTTCTTGATTCTTTTGGTGACAGGGATCAAGATCTTCTCGTACAGCGGCATGAGAAGGATTATGGATAGCGTGATGGTGCTTTGCAGAGTCGCTGGGGGGATTTTGAAGCTGGGACCGATGTTTCGCTTCATTGTCATGCCTTGTTTGGTGAAAAAGGTCGCTGGTAGCTGGAAGATGACCGCAAACATGAGAAGCATCGTCCATATGGGCAAAAGGCGAAGCACTAACTTGATTGTATCAACTCCAGAGAAACCCGTTTTCGAACTTTCATCATCCGATTTCTGTGGGGTTGTTGAAGGTGTTTCAATGTCTTCAGCCTCAGCGTCATC
>HiInc_DN59_c0_g1_i10 len=1840 
ATATATTTATAATTTTTTGTTAACACTTGACATTACATGCAACTCTCATAGCCTTACCAAACAGCTATTTTCGAGCAAGAACTATTTTTAGTTTATCAACTAGTTTCATCGCATTTATCATCATCCTCATCACTACGACTCTTAAAATATTTGCAAATAACAAGATACATCAAAAAGCTAATAGCACTTGTGAGAGCCAAAAGCCAATAATACTTATCAAGTCTAGCCTCCGACATATCATCTGCAAACCAGTTATGTCTCCCACCTCTTGACTTCGTGTAACTCTCTATCACTGAAATCAACGCAGCACTCACGAAACTCCCCACACCAAAAACACTCGTGTACAAAGCAAACCCCATTGTTCTCATTCTAACCGGAACCTCGCTGTAGAAAAACTCTTGCATCCCTACAACCGTGAAAATGTCCGAGATCCCTAGTAGAATGTATTGTGGTAAGAGCCAGAATATGCTCAACGGTTCTGTAGTATTTGGTGAAGTCTTCATCTCCTTGTTTATCGTTAGTCTTTTTCTTTCGACCAAGGCAGCAATAACAATGGCAATGATGGATAAGAACATACCTATTCCCATTCTTGTCATGACGGTAATACCCTTTTCGTTTTTCGATATTTTCTTGGCCATTGGGATCAAGAGTTTGTCGTATAACGGCATGAGTAGGATTATAGATAAGGTGATTGTGCTTTGTAGCGTTGCGGGTGGGATTTTAAAGTTTGGTCCGATGTTTCTCTTCATAGCCATACCTTGCTTTGTGAAGAATGTTGCCGGTTGCTGGAATATGACTGCGAACATTAGAAGCATCGTCCATATGGGTAATAGCCGAAGCAATAGCTTGATGGTCTGGGGGCAAGAGGAACCGGTTTTGTTGCTTTCATCATCAGCTAAGCTCTTTGTAGTAGTAGTACTAGTTGCTTCAGTGTTGCTACAGTTACATAGAGGCTTTCCTTGCAGCTCTAGCTCCATGGCATTCAAATCATGGTTGTTCTCAAGAGTGATCTTATTTCTTCTCGTCACTACTCCTTTGATAGTATTTAAGATCCTTTGAAACGGTTTAGATTTTGGGTCTGAACCCGGATCAGCATAGACATAGACTCCGCAGCCACATAGGAACAAGAAGATTAATAGTAACATGGATCCAGTTGGGATTGCAAAACCGAGAACCCAACCAAATGTGTCTTGGATATAAGCCATGACAGTGACTCCTAGAAGACTACCGGCGCAGACACCAAAGTACCACCACTGGAAAAACTGACTCTTGTGGTCTGATTTGACTTCTTTGTTCTCTGAGGATTGCTCTTGGTTATGGTCAAGGTCGTGGTCAAGCTGGTCAGCACCAAATGCTTGTAGAGATGGGTTTAAGACGCCTAGGCCGAGAGCGACGAGGCTAAGTGAAGTGTAGAGGAAGTAAAGAGATATGGTTTTAGTAGTGGAACGTGACCCAGCATATGCCGTCAATGTCAATCCCACTAGTCCCACAAAGTAGAGAGAAGAAGAAGCTAGGATGGTGAAGAATCTGTCCCAGTAAGTATCGGCTAAAGGAGCAGAGAAGAGAGGCAACATGAAAGTGAAGCCACTCCAAGTATTAACAGTCGTGGCTGCTCTTGAATTGCTCATCTTTACCACGTCAGTTAAATAATTCACTAAGTTTGATGCAACTCCTTTGAATGCATATCTCTCTATCCCGGCAATCACTATGAGAAGGGCACATGATTTGCTAAGTCCTCTTCTTTTCTCCCCTCCAGCCATCGAGCGAGGATATTTAAGCTTGTGCTTTTGTATGTATGCGTTTTGAGAAAGAGAAAAATAAGCAAGGTTGTGTTTTTGTG
>HiInc_DN59_c0_g1_i3 len=1417 
CAGCGCCGCGATAACGATGGCGATGATGGATAGGAACATTCCAACTCCCATTCTCTCCATCACGGAGATGCCTTGACCGTTGTTCTTGATTCTTTTGGTGACAGGGATCAAGATCTTCTCGTACAGCGGCATGAGAAGGATTATGGATAGCGTGATGGTGCTTTGCAGAGTCGCTGGGGGGATTTTGAAGCTGGGACCGATGTTTCGCTTCATTGTCATGCCTTGTTTGGTGAAAAAGGTCGCTGGTAGCTGGAAGATGACCGCAAACATGAGAAGCATCGTCCATATGGGCAAAAGGCGAAGCACTAACTTGATTGTATCAACTCCAGAGAAACCCGTTTTCGAACTCTCATCATCCATCTGCTCTGGGGTTGTTGACGGTGTTTCAATGTCTTCAGCCTCAGCGTCATCATCGCATTCACAGAGAGGCCTCTCTTGTAACCTACACAAACAAGAGAGTAAGAATTGATCATTATGGTTAGTCACATTTGAAAGAGTAATGGAAAAACTCACTCTAGCTCCATAGCATCCAAATCTTCCTCATCTGCAAGTGTGTATTTACTTCTCTGCTGCTTCTTCTTATTCACTACTCTCCCTTTCATGAGCTTAAGGATCTTCTCAAAAGGTGTAGGGGTTGTTTTCGTCTTCAAACCTTTACCAGCACCATAAACATAGATTCCGCAACCCGACAAGAACAGCAAGATCAACAGGAACATGGCTATTCCGGGTATGGCAAAACCGAGGACCCAACCAAAAGTGTCTTGGATATAAGCCATGACTGTGACACCCATTAGGCTTCCGGCGCAGACGCCAAAGTACCACCATTGGAAAAACTGAGTCTTTCGGGTAGCTTTAGCGTCTTTTTGATCACCAGAGAGAAGCTCAAATTCCTTATCGAGGTCGTGGTCAAGCTGGTCCGCACCAAAGGCTTGAAGAGAAGGGTTTAAGACGCCTAACCCGATAGAGACAAGGCATAGTGATGAGTAGAGAAAATAGGTAGAGATTGTCTTCGTAGCTGAACGTGACCCAGCAAATGCCGTCCATGTCAATCCCACTAGCCCCACAAAGTAGACAGAAGAAGAAGCAAGGATAGTGAAGAATCTATCCCAGTACGCATCAGCCAAAGGAGCAGAGAAGAGAGGCAGCATAGAAGTGAAACCAGCCCAAGTGTTAACTGTTTTGGCTGCTCTTGAGTTACTCATCTTCACTACATCTGTTAGATATGTCACTAAGTTCGATGCAACTCCTTTAAACGCATATCTCTCCATTCCCGCAATCACTATGAGAAGGGCGCATGACTTTCCAAGTCCTCTTGTCTTCTGTTCTATATCCATCAGAGGCCGTCTTTATGTGTTTATTGTGTGTGTGGAGAAAGAGAGAAAGAGAGAGACAGAGGTTGATTATTTGTATGTAGAAG
>HiInc_DN15_c0_g1_i12 len=1974 
TGAGAAACAATTATACTCCAATGCAGTACAATGCAGGTTTTTAAAAACATAATTTGTTTGAGTTTTCGGGTCCACCTTTGCTCGCTTCATTAGTTGAGCTATAGGTGGCAGCAGTGAAAGTGGATGATTGTCCATATTCCACTTGTACTTTTTTTTTTGCCATTGAGGGTAGAAATCTCATTGTTAGGAATTTCGCTCATTCCAGAAACAGTGAAGGTAGGGGTATTGTTTGTGAAATTGTCTGGTGTCACATGTAGATGATAAATAAAATCTTGGCATTGAAGTTCTGCAATACATTTTGGGAGTCTATTGCCTAGACCACGATTCACCTCATCATGAAGTAGAGTTTCTGCATCTTATTTAGTGAGCTTTATCATCTCCTTGTCCAGCACCAAGAAAATGGCATAATTTTCACCATCATCGACCAATAATTCAACCTTGTACCTCACAACAGTGGTGGTATCATGACACTGGTCGTAGGGGTGAGCTGTGGCTGAGTTCCCAAGTTCTTTTCTCAAGTTCGATGTGGTCACTTATTCCACACACAGTGAAAGTGCGGTGGTTTGAGGTGAAATTGAATGGGGTAACACGGATCTGGAACCCAAATTCTTTTACACCAAGGTCTTGTAGACACCGTGGGAGCTGCTCGCCCCCACCACCATTCATCTCATCAATAGTCAGAGTTGCGGCATCTTTCTTAGCGAGTCTACAAAAGTGGGATTGTCATTCTTATCATCAACAGACAATTCAACATGGTACTTTATAACATTGGTGACGGTATTAACACAACGGTTGCAATGAAGCGAGGTGCCTGATTGATCTAACTTTTTTCTGCAGCCAGTGAATGAAACAAAAGACCACCCATTCTGTTGGAGAACCACAAGAACTCGAGCCTTGCAGATGAATTCTTCTGCTTCGGTCTGCTCATCAGAGTTGGAGATGAACTTGTTTAGATCACCAATGGAGACATGTTCCTTTTTCTTTATCCCTTCCTTTGTAGATACAAGGGAAAGCTTCTCCTACAGGTTGTCCTAGCTGTGAACTCAAAGATGGCCGTAAGATTAGTGTCCAAATATTTCGTTGAGGTACAAATTACCTCCAAATATTTTGGGATTTAAAGTTGTGACCACCATAACAGACTGGGTTATACTGAGCTGATGAGTCCCAAAACATTGCAGCAGCTTCGTCCCATAAGGACAGGTACACCACTACGGATCTGTAAATAATTGATTACTATAACGATGACATGTGCGAAAGAGGTGCTTAAAGTACGATTTTGTTAACTTGCCGTTCGATGATGAAGCAGACCACAACTCGAGTCATCACTCCAGCGTCCTTAAGATCGGAACCTTAGACGGAAAATCATTCCAACAACATCTGGGAGCTCTAATTCGTGTTAGCGAGGGCTTGAAGATGGTCAAACTTCCTGAGCATGAATTTCTGGAGGTTGATCAAGGGACCATTGACCATGACCTCATCAATGGTTGTTTGTGGGATAAACCGGATCACGAATGGATTGTCAGTAATCTTGTACATATTAGTACATCTGGCAACTTCAAAACGTGAAACTTTGACAATGGAACCACTTCATAAAGGTGGACGGTATTGAGTGGCGCAAGCGGCAGGAATAAATCCATGGATCGCAAAATTCTTGTTTCTTGATGTTCCTGAAGTCCCAAAAAGGAGGAGGCGAGGCACAATGACGGAGAGCGTCGAACGATGCTAGAGCAACAACGGCGGCATCGCAGGAAGACATCTGTATGAGATTTTTCTGAAGCTGAAGGATCGAAGAAATTTAATCTGACAGTGGTTGCGAACGTTCGTCAAAGTCTCATCCATCTTCTATTTATAAAAGAAAAGGAACTAAAAACCGAAGATTCCCGAAACGTTACAGATTTTAATGTAATTAGCACAACAATAATTCTCGAATTTAAAGAATACATTGAAGGTGAGGAAATGCAAAGAGATGAAATG
>HiInc_DN15_c0_g1_i25 len=1902 
TGAGAAACAATTATACTCCAATGCAGTACAATGCAGGTTTTTAAAAACATAATTTGTTTGAGTTTTCGGGTCCACCTTTGCTCGCTTCATTAGTTGAGCTATAGGTGGCAGCAGTGAAAGTGGATGATTGTCCATATTCCACTTGTACTTTTTTTTTTGCCATTGAGGGTAGAAATCTCATTGTTAGGAATTTCGCTCATTCCAGAAACAGTGAAGGTAGGGGTATTGTTTGTGAAATTGTCTGGTGTCACATGTAGATGATAAATAAAATCTTGGCATTGAAGTTCTGCAATACATTTTGGGAGTCTATTGCCTAGACCACGATTCACCTCATCATGAAGTAGAGTTTCTGCATCTTATTTAGTGAGCTTTATCATCTCCTTGTCCAGCACCAAGAAAATGGCATAATTTTCACCATCATCGACCAATAATTCAACCTTGTACCTCACAACAGTGGTGGTATCATGACACTGGTCGTAGGGGTGAGCTGTGGCTGAGTTCCCAAGTTCTTTTCTCAAGTTCGATGTGGTCACTTATTCCACACACAGTGAAAGTGCGGTGGTTTGAGGTGAAATTGAATGGGGTAACACGGATCTGGAACCCAAATTCTTTTACACCAAGGTCTTGTAGACACCGTGGGAGCTGCTCGCCCCCACCACCATTCATCTCATCAATAGTCAGAGTTGCGGCATCTTTCTTAGCGAGTCTACAAAAGTGGGATTGTCATTCTTATCATCAACAGACAATTCAACATGGTACTTTATAACATTGGTGACGGTATTAACACAACGGTTGCAATGAAGCGAGGTGCCTGATTGATCTAACTTTTTTCTGCAGCCAGTGAATGAAACAAAAGACCACCCATTCTGTTGGAGAACCACAAGAACTCGAGCCTTGCAGATGAATTCTTCTGCTTCGGTCTGCTCATCAGAGTTGGAGATGAACTTGTTTAGATCACCAATGGAGACATGTTCCTTTTTCTTTATCCCTTCCTTTGTAGATACAAGGGAAAGCTTCTCCTACAGGTTGTCCTAGCTGTGAACTCAAAGATGGCCGTAAGATTAGTGTCCAAATATTTCGTTGAGGTACAAATTACCTCCAAATATTTTGGGATTTAAAGTTGTGACCACCATAACAGACTGGGTTATACTGAGCTGATGAGTCCCAAAACATTGCAGCAGCTTCGTCCCATAAGGACAGGTACACCACTACGGATCGTTCGATGATGAAGCAGACCACAACTCGAGTCATCACTCCAGCGTCCTTAAGATCGGAACCTTAGACGGAAAATCATTCCAACAACATCTGGGAGCTCTAATTCGTGTTAGCGAGGGCTTGAAGATGGTCAAACTTCCTGAGCATGAATTTCTGGAGGTTGATCAAGGGACCATTGACCATGACCTCATCAATGGTTGTTTGTGGGATAAACCGGATCACGAATGGATTGTCAGTAATCTTGTACATATTAGTACATCTGGCAACTTCAAAACGTGAAACTTTGACAATGGAACCACTTCATAAAGGTGGACGGTATTGAGTGGCGCAAGCGGCAGGAATAAATCCATGGATCGCAAAATTCTTGTTTCTTGATGTTCCTGAAGTCCCAAAAAGGAGGAGGCGAGGCACAATGACGGAGAGCGTCGAACGATGCTAGAGCAACAACGGCGGCATCGCAGGAAGACATCTGTATGAGATTTTTCTGAAGCTGAAGGATCGAAGAAATTTAATCTGACAGTGGTTGCGAACGTTCGTCAAAGTCTCATCCATCTTCTATTTATAAAAGAAAAGGAACTAAAAACCGAAGATTCCCGAAACGTTACAGATTTTAATGTAATTAGCACAACAATAATTCTCGAATTTAAAGAATACATTGAAGGTGAGGAAATGCAAAGAGATGAAATG
>HiInc_DN15_c0_g1_i27 len=2173 
GATAGTAACAATTGTTCTCCGTAAAGGTACTTGTTCGTAAGTTTGTTATTTTAAAAAGCTGGAAGTATGGAAAATACTGTAAAGTGCGTCGTAGGAAATACATAGGAATGAATAAAATTGAAAAGAAATAGTGGCAGTTGGGTTGACGATGTGATTTCTTCATAACTTCACACACCGATGCATATTTGGGGAACCTCTTTGTCCTTAACGCCTGTTATTGTGTCATCCTCTGGACCTTCAATTTCGGTATTGGGAGAAACAGATGCTTAGCCAATGTCTCTTAAGCAATGGAGCTGCATTAGTGTCTGAAGTCTGGAAACAGGGGAACTCTCCCCCCTGGGCACCTTTTAAGCCAGCTGTGAACTCTGTGGTGGGTGGGAGATTGGGGTTCCAAAAAAAATTGGTAGGTGGAGATGGTTTGACGAACATGGTGCATGTAGAATGAAAAGTACCTGGTAAAATATTGCTATAAGCGTATGTAAAGTTATATTATATAACGTACCTCCAATTTTTAATGGGATCACAGTTGTGACCAAAATGACATAGTAAGTTCTATCTCCTGATTTAAGAAGACCCCTAAATTTAGCTGCAGGCTCATCCCATAAAGACAAGTAGATCTCCATTGAAGGGCCTATGAGGAGACTGATGATAAGTTGAGTTTGACTTGAGCGTTGTTAAGGCTATGACCGGGGAGTTCTAAATCTGTGTCCACCAGGATCTATAGATGGTCATACTTTTGAACTCAAGTACCATTGTCTGTATGCCCCCACCACCATTCATCTCATCCAGAGTAAGAGCAGCATCTCTCTGTCAAAGACCACAAAAGTGCCATTGTCATTCCAATCATCAACTGATAATTCAATCCGGTACTTTATAACATCGGTGCCGTTGACATTAACACAACAGTTGCAACGGAGAGAGGTGCCTGATTTGTCTAGCTTCCTGCTGCATCCGGTGCATGTAACAAAATACCAGCCATTCTGTTGTAGGACCTCAATAATCCGAGCCTTGCAAATGAATTCTGCTTCATGTGTCTTAACAAAGAAATTTACAAACTATCTAATAAGCCTCATCTCCACAGAAGCGACACTTACAACTTCTAGTCACTATTATAGTTACCTGCTCATCAGAGTTGGAGATGAACTTGTTTAGATCACCAATGGAGACATGTTCCTTTTTCTTTATCCCTTCCTTTGTAGATACAAGGGAAAGCTTCTCCTACAGGTTGTCCTAGCTGTGAACTCAAAGATGGCCGTAAGATTAGTGTCCAAATATTTCGTTGAGGTACAAATTACCTCCAAATATTTTGGGATTTAAAGTTGTGACCACCATAACAGACTGGGTTATACTGAGCTGATGAGTCCCAAAACATTGCAGCAGCTTCGTCCCATAAGGACAGGTACACCACTACGGATCTGTAAATAATTGATTACTATAACGATGACATGTGCGAAAGAGGTGCTTAAAGTACGATTTTGTTAACTTGCCGTTCGATGATGAAGCAGACCACAACTCGAGTCATCACTCCAGCGTCCTTAAGATCGGAACCTTAGACGGAAAATCATTCCAACAACATCTGGGAGCTCTAATTCGTGTTAGCGAGGGCTTGAAGATGGTCAAACTTCCTGAGCATGAATTTCTGGAGGTTGATCAAGGGACCATTGACCATGACCTCATCAATGGTTGTTTGTGGGATAAACCGGATCACGAATGGATTGTCAGTAATCTTGTACATATTAGTACATCTGGCAACTTCAAAACGTGAAACTTTGACAATGGAACCACTTCATAAAGGTGGACGGTATTGAGTGGCGCAAGCGGCAGGAATAAATCCATGGATCGCAAAATTCTTGTTTCTTGATGTTCCTGAAGTCCCAAAAAGGAGGAGGCGAGGCACAATGACGGAGAGCGTCGAACGATGCTAGAGCAACAACGGCGGCATCGCAGGAAGACATCTGTATGAGATTTTTCTGAAGCTGAAGGATCGAAGAAATTTAATCTGACAGTGGTTGCGAACGTTCGTCAAAGTCTCATCCATCTTCTATTTATAAAAGAAAAGGAACTAAAAACCGAAGATTCCCGAAACGTTACAGATTTTAATGTAATTAGCACAACAATAATTCTCGAATTTAAAGAATACATTGAAGGTGAGGAAATGCAAAGAGATGAAATG
>HiInc_DN15_c0_g1_i28 len=1730 
TGAGAAACAATTATACTCCAATGCAGTACAATGCAGGTTTTTAAAAACATAATTTGTTTGAGTTTTCGGGTCCACCTTTGCTCGCTTCATTAGTTGAGCTATAGGTGGCAGCAGTGAAAGTGGATGATTGTCCATATTCCACTTGTACTTTTTTTTTTGCCATTGAGGGTAGAAATCTCATTGTTAGGAATTTCGCTCATTCCAGAAACAGTGAAGGTAGGGGTATTGTTTGTGAAATTGTCTGGTGTCACATGTAGATGATAAATAAAATCTTGGCATTGAAGTTCTGCAATACATTTTGGGAGTCTATTGCCTAGACCACGATTCACCTCATCATGAAGTAGAGTTTCTGCATCTTATTTAGTGAGCTTTATCATCTCCTTGTCCAGCACCAAGAAAATGGCATAATTTTCACCATCATCGACCAATAATTCAACCTTGTACCTCACAACAGTGGTGGTATCATGACACTGGTCGTAGGGGTGAGCTGTGGCTGAGTTCCCAAGTTCTTTTCTCAAGTTCGATGTGGTCACTTATTCCACACACAGTGAAAGTGCGGTGGTTTGAGGTGAAATTGAATGGGGTAACACGGATCTGGAACCCAAATTCTTTTACACCAAGGTCTTGTAGACACCGTGGGAGCTGCTCGCCCCCACCACCATTCATCTCATCAATAGTCAGAGTTGCGGCATCTTTCTTAGCGAGTCTACAAAAGTGGGATTGTCATTCTTATCATCAACAGACAATTCAACATGGTACTTTATAACATTGGTGACGGTATTAACACAACGGTTGCAATGAAGCGAGGTGCCTGATTGATCTAACTTTTTTCTGCAGCCAGTGAATGAAACAAAAGACCACCCATTCTGTTGGAGAACCACAAGAACTCGAGCCTTGCAGATGAATTCTTCTGCTTCGGTCTGCTCATCAGAGTTGGAGATGGATTTGTTTAGATCTCCAATGGAGACATGTTCATTTTACTTAGTCCCTTCCTTGGTATGGATGCAAGGAAAAGCTTCACCAACTGGTCCTCCTAAGCTAGCTCTGAACTGGGCGATGGCTGGAAGATTCATGTCGAAATAAAATTTCGATGCTGGGGTGGAGTTGAGGTACAGAATACCTCCAAAGATTTTGGGATTTGCAGTTGTGACCACCATAACAGACTGTGTTCTTTCTCCTAAGCTGATGAGTCCCCAAAAGGTTGCCGCAGCTTCATCCCATAAGGACAGATAAACCACAACATTAGGTTCGATGACGAAGCGGACAATAACTCGAATCATAACTGTAGCGTCCGAAAGAACGAAACGGAACCTGAACGGAACGAATCATTCAAACAACATCTGGGAGTTCCAAGTCGTGACCGGAGCGAGAAGAAGTAATAAACCCATGGATCACAGAATTCTTGCTTCTTAATGTTTCTGGAGTTCCAAAAAGGCAGGAGGCGAGCCACGACGAACTGAGCAGATCTATCCAGGCAGAGATACGATGTTGGGGCAACTAAGGCGGCGGCGGAGGAAGACATCTTTGTGAGAATCTTTGGATACTGACGGAACAAATTTGAACTGAGAATGATTGAGTGCGGTCGTCATAGCCTCATCCATCTCCTATTTATAGAATACGAAATCAACAGACGGAGAATACCAAAACGTTACAGAGATTAGTGTAATTACACAACACTTATTCTCGAATTAAGAATACATCGAAAGTGGAGGAAGGTAAAAAGATGAAAT
>HiInc_DN15_c0_g1_i16 len=1827 
GATAGTAACAATTGTTCTCCGTAAAGGTACTTGTTCGTAAGTTTGTTATTTTAAAAAGCTGGAAGTATGGAAAATACTGTAAAGTGCGTCGTAGGAAATACATAGGAATGAATAAAATTGAAAAGAAATAGTGGCAGTTGGGTTGACGATGTGATTTCTTCATAACTTCACACACCGATGCATATTTGGGGAACCTCTTTGTCCTTAACGCCTGTTATTGTGTCATCCTCTGGACCTTCAATTTCGGTATTGGGAGAAACAGATGCTTAGCCAATGTCTCTTAAGCAATGGAGCTGCATTAGTGTCTGAAGTCTGGAAACAGGGGAACTCTCCCCCCTGGGCACCTTTTAAGCCAGCTGTGAACTCTGTGGTGGGTGGGAGATTGGGGTTCCAAAAAAAATTGGTAGGTGGAGATGGTTTGACGAACATGGTGCATGTAGAATGAAAAGTACCTGGTAAAATATTGCTATAAGCGTATGTAAAGTTATATTATATAACGTACCTCCAATTTTTAATGGGATCACAGTTGTGACCAAAATGACATAGTAAGTTCTATCTCCTGATTTAAGAAGACCCCTAAATTTAGCTGCAGGCTCATCCCATAAAGACAAGTAGATCTCCATTGAAGGGCCTATGAGGAGACTGATGATAAGTTGAGTTTGACTTGAGCGTTGTTAAGGCTATGACCGGGGAGTTCTAAATCTGTGTCCACCAGGATCTATAGATGGTCATACTTTTGAACTCAAGTACCATTGTCTGTATGCCCCCACCACCATTCATCTCATCCAGAGTAAGAGCAGCATCTCTCTGTCAAAGACCACAAAAGTGCCATTGTCATTCCAATCATCAACTGATAATTCAATCCGGTACCTGCTCGTCAGTGTTGGAGATGAATTTGTTTAGATCTCTGATGAAGACATATTCCTTATCCCTTTCTTGATATCGATGCAAGGGAAAGCTTCTCCAACAGGTTCTCCTAAGCTAGCTGTGAACTCAGCGATGGCCGGAAGATTCATGTCAAAATAAAATTTCGTGGCTGGAGTCGAGTTGAGGTACAAATTACCTCCAAATATTTTGGGATTCACAGTTGTGACCACCATAACAAACTTCATCCCATGAGGTAAGATACACTACAACGGTCGGTTCGATGACGAAGCGGACCACAACTCAAGTCATCACTCCAGCGTCCTTAAGATCGGAACCTTAGACGGAAAATCATTCCAACAACATCTGGGAGCTCTAATTCGTGTTAGCGAGGGCTTGAAGATGGTCAAACTTCCTGAGCATGAATTTCTGGAGGTTGATCAAGGGACCATTGACCATGACCTCATCAATGGTTGTTTGTGGGATAAACCGGATCACGAATGGATTGTCAGTAATCTTGTACATATTAGTACATCTGGCAACTTCAAAACGTGAAACTTTGACAATGGAACCACTTCATAAAGGTGGACGGTATTGAGTGGCGCAAGCGGCAGGAATAAATCCATGGATCGCAAAATTCTTGTTTCTTGATGTTCCTGAAGTCCCAAAAAGGAGGAGGCGAGGCACAATGACGGAGAGCGTCGAACGATGCTAGAGCAACAACGGCGGCATCGCAGGAAGACATCTGTATGAGATTTTTCTGAAGCTGAAGGATCGAAGAAATTTAATCTGACAGTGGTTGCGAACGTTCGTCAAAGTCTCATCCATCTTCTATTTATAAAAGAAAAGGAACTAAAAACCGAAGATTCCCGAAACGTTACAGATTTTAATGTAATTAGCACAACAATAATTCTCGAATTTAAAGAATACATTGAAGGTGAGGAAATGCAAAGAGATGAAATG
>HiInc_DN15_c0_g1_i11 len=1813 
CATATTCACATGATATTTCAAAATAATTAAACTGGATTCATCATCTGGAATCTAAGTCGACAAATTTTGAAAAGTCTAAAATAAGAATTGCATAGTAATTTAAGGAAGTGAAATGAAATGGAAGCAGAGTTGGGTTGACGGGTTCACAGCTTTGTAACTTTACTCACGGAGGCGTTTGCGGCTGCCCTCTTTTCCCTCAACACCGGATGGATTTGGATCATCCCCTTGACCTCAACATTGTTGCTGGCAGAAGCAGATGCCTCGCCACCCTCCCCTCCAACAATTGAAGCTTGGTGTTGAAAGTCTCAGGTTGATGTGGTCACAAATTCCAGACACAGTGAAAGTGTGGTGGCTTGGGGTGAAAGTAAACGGTGTGACACGAATCTGGAAAACAATTTATTTTTCAGCAAGTTCTTCAAGACAATGCGGGAGTTGCTCACCGCCACCACCATTCATCTCATCTAGCGTAAGAGAAGCTACATCTTGCTTAGTGAGTTTAAGCATCTCTCTGTCGAAGACCACAAAAGTGGCATTGTCATATCCACTTTAGCATCAACTGAAAACTCAACACGGTAGCTGTACCAAATGGTTTCATTAGCAATCACAATGACAGAAAATAGTCTCCGATAATCATAGATAACTATACAATATTATCTAAACTTCTCACTTTATTACACCAGTGACGTTCTCACGATCACACGGGGTGCAACAGAGAGAAGTGCCTGATTTGTCTAGCTTCCTGCTGCATCCGGTGCATGTAACAAAATACCAGCCATTCTGTTGTAGGACCTCAATAATCCGAGCCTTGCAAATGAATTCTGCTTCATGTGTCTGCTCATCAGAGTTGGAGATGAACTTGTTTAGATCACCAATGGAGACATGTTCCTTTTTCTTTATCCCTTCCTTTGTAGATACAAGGGAAAGCTTCTCCTACAGGTTGTCCTAGCTGTGAACTCAAAGATGGCCGTAAGATTAGTGTCCAAATATTTCGTTGAGGTACAAATTACCTCCAAATATTTTGGGATTTAAAGTTGTGACCACCATAACAGACTGGGTTATACTGAGCTGATGAGTCCCAAAACATTGCAGCAGCTTCGTCCCATAAGGACAGGTACACCACTACGGATCGTTCGATGATGAAGCAGACCACAACTCGAGTCATCACTCCAGCGTCCTTAAGATCGGAACCTTAGACGGAAAATCATTCCAACAACATCTGGGAGCTCTAATTCGTGTTAGCGAGGGCTTGAAGATGGTCAAACTTCCTGAGCATGAATTTCTGGAGGTTGATCAAGGGACCATTGACCATGACCTCATCAATGGTTGTTTGTGGGATAAACCGGATCACGAATGGATTGTCAGTAATCTTGTACATATTAGTACATCTGGCAACTTCAAAACGTGAAACTTTGACAATGGAACCACTTCATAAAGGTGGACGGTATTGAGTGGCGCAAGCGGCAGGAATAAATCCATGGATCGCAAAATTCTTGTTTCTTGATGTTCCTGAAGTCCCAAAAAGGAGGAGGCGAGGCACAATGACGGAGAGCGTCGAACGATGCTAGAGCAACAACGGCGGCATCGCAGGAAGACATCTGTATGAGATTTTTCTGAAGCTGAAGGATCGAAGAAATTTAATCTGACAGTGGTTGCGAACGTTCGTCAAAGTCTCATCCATCTTCTATTTATAAAAGAAAAGGAACTAAAAACCGAAGATTCCCGAAACGTTACAGATTTTAATGTAATTAGCACAACAATAATTCTCGAATTTAAAGAATACATTGAAGGTGAGGAAATGCAAAGAGATGAAATG
>HiInc_DN15_c0_g1_i22 len=1898 
CATATTCACATGATATTTCAAAATAATTAAACTGGATTCATCATCTGGAATCTAAGTCGACAAATTTTGAAAAGTCTAAAATAAGAATTGCATAGTAATTTAAGGAAGTGAAATGAAATGGAAGCAGAGTTGGGTTGACGGGTTCACAGCTTTGTAACTTTACTCACGGAGGCGTTTGCGGCTGCCCTCTTTTCCCTCAACACCGGATGGATTTGGATCATCCCCTTGACCTCAACATTGTTGCTGGCAGAAGCAGATGCCTCGCCACCCTCCCCTCCAACAATTGAAGCTTGGTGTTGAAAGTCTCAGGTTGATGTGGTCACAAATTCCAGACACAGTGAAAGTGTGGTGGCTTGGGGTGAAAGTAAACGGTGTGACACGAATCTGGAAAACAATTTATTTTTCAGCAAGTTCTTCAAGACAATGCGGGAGTTGCTCACCGCCACCACCATTCATCTCATCTAGCGTAAGAGAAGCTACATCTTGCTTAGTGAGTTTAAGCATCTCTCTGTCGAAGACCACAAAAGTGGCATTGTCATATCCACTTTAGCATCAACTGAAAACTCAACACGGTAGCTGTACCAAATGGTTTCATTAGCAATCACAATGACAGAAAATAGTCTCCGATAATCATAGATAACTATACAATATTATCTAAACTTCTCACTTTATTACACCAGTGACGTTCTCACGATCACACGGGGTGCAACAGAGAGAAGTGCCTGATTTGTCTAGCTTCCTGCTGCATCCGGTGCATGTAACAAAATACCAGCCATTCTGTTGTAGGACCTCAATAATCCGAGCCTTGCAAATGAATTCTGCTTCATGTGTCTTAACAAAGAAATTTACAAACTATCTAATAAGCCTCATCTCCACAGAAGCGACACTTACAACTTCTAGTCACTATTATAGTTACCTGCTCATCAGAGTTGGAGATGAACTTGTTTAGATCACCAATGGAGACATGTTCCTTTTTCTTTATCCCTTCCTTTGTAGATACAAGGGAAAGCTTCTCCTACAGGTTGTCCTAGCTGTGAACTCAAAGATGGCCGTAAGATTAGTGTCCAAATATTTCGTTGAGGTACAAATTACCTCCAAATATTTTGGGATTTAAAGTTGTGACCACCATAACAGACTGGGTTATACTGAGCTGATGAGTCCCAAAACATTGCAGCAGCTTCGTCCCATAAGGACAGGTACACCACTACGGATCGTTCGATGATGAAGCAGACCACAACTCGAGTCATCACTCCAGCGTCCTTAAGATCGGAACCTTAGACGGAAAATCATTCCAACAACATCTGGGAGCTCTAATTCGTGTTAGCGAGGGCTTGAAGATGGTCAAACTTCCTGAGCATGAATTTCTGGAGGTTGATCAAGGGACCATTGACCATGACCTCATCAATGGTTGTTTGTGGGATAAACCGGATCACGAATGGATTGTCAGTAATCTTGTACATATTAGTACATCTGGCAACTTCAAAACGTGAAACTTTGACAATGGAACCACTTCATAAAGGTGGACGGTATTGAGTGGCGCAAGCGGCAGGAATAAATCCATGGATCGCAAAATTCTTGTTTCTTGATGTTCCTGAAGTCCCAAAAAGGAGGAGGCGAGGCACAATGACGGAGAGCGTCGAACGATGCTAGAGCAACAACGGCGGCATCGCAGGAAGACATCTGTATGAGATTTTTCTGAAGCTGAAGGATCGAAGAAATTTAATCTGACAGTGGTTGCGAACGTTCGTCAAAGTCTCATCCATCTTCTATTTATAAAAGAAAAGGAACTAAAAACCGAAGATTCCCGAAACGTTACAGATTTTAATGTAATTAGCACAACAATAATTCTCGAATTTAAAGAATACATTGAAGGTGAGGAAATGCAAAGAGATGAAATG
>HiInc_DN15_c0_g1_i29 len=1722 
CATATTCACATGATATTTCAAAATAATTAAACTGGATTCATCATCTGGAATCTAAGTCGACAAATTTTGAAAAGTCTAAAATAAGAATTGCATAGTAATTTAAGGAAGTGAAATGAAATGGAAGCAGAGTTGGGTTGACGGGTTCACAGCTTTGTAACTTTACTCACGGAGGCGTTTGCGGCTGCCCTCTTTTCCCTCAACACCGGATGGATTTGGATCATCCCCTTGACCTCAACATTGTTGCTGGCAGAAGCAGATGCCTCGCCACCCTCCCCTCCAACAATTGAAGCTTGGTGTTGAAAGTCTCAGGTTGATGTGGTCACAAATTCCAGACACAGTGAAAGTGTGGTGGCTTGGGGTGAAAGTAAACGGTGTGACACGAATCTGGAAAACAATTTATTTTTCAGCAAGTTCTTCAAGACAATGCGGGAGTTGCTCACCGCCACCACCATTCATCTCATCTAGCGTAAGAGAAGCTACATCTTGCTTAGTGAGTTTAAGCATCTCTCTGTCGAAGACCACAAAAGTGGCATTGTCATATCCACTTTAGCATCAACTGAAAACTCAACAGGGTAGTTTATTACACCAGTGACGTTCTCACGATCACACGGGGTGCAACAGAGAGAAGTGCCTGATTTGTCTAGCTTCCTGCTGCATCCGGTGCATGTAACAAAATACCAGCCATTCTGTTGTAGGACCTCAATAATCCGAGCCTTGCAAATGAATTCTGCTTCATGTGTCTGCTCATCAGAGTTGGAGATGAACTTGTTTAGATCACCAATGGAGACATGTTCCTTTTTCTTTATCCCTTCCTTTGTAGATACAAGGGAAAGCTTCTCCTACAGGTTGTCCTAGCTGTGAACTCAAAGATGGCCGTAAGATTAGTGTCCAAATATTTCGTTGAGGTACAAATTACCTCCAAATATTTTGGGATTTAAAGTTGTGACCACCATAACAGACTGGGTTATACTGAGCTGATGAGTCCCAAAACATTGCAGCAGCTTCGTCCCATAAGGACAGGTACACCACTACGGATCGTTCGATGATGAAGCAGACCACAACTCGAGTCATCACTCCAGCGTCCTTAAGATCGGAACCTTAGACGGAAAATCATTCCAACAACATCTGGGAGCTCTAATTCGTGTTAGCGAGGGCTTGAAGATGGTCAAACTTCCTGAGCATGAATTTCTGGAGGTTGATCAAGGGACCATTGACCATGACCTCATCAATGGTTGTTTGTGGGATAAACCGGATCACGAATGGATTGTCAGTAATCTTGTACATATTAGTACATCTGGCAACTTCAAAACGTGAAACTTTGACAATGGAACCACTTCATAAAGGTGGACGGTATTGAGTGGCGCAAGCGGCAGGAATAAATCCATGGATCGCAAAATTCTTGTTTCTTGATGTTCCTGAAGTCCCAAAAAGGAGGAGGCGAGGCACAATGACGGAGAGCGTCGAACGATGCTAGAGCAACAACGGCGGCATCGCAGGAAGACATCTGTATGAGATTTTTCTGAAGCTGAAGGATCGAAGAAATTTAATCTGACAGTGGTTGCGAACGTTCGTCAAAGTCTCATCCATCTTCTATTTATAAAAGAAAAGGAACTAAAAACCGAAGATTCCCGAAACGTTACAGATTTTAATGTAATTAGCACAACAATAATTCTCGAATTTAAAGAATACATTGAAGGTGAGGAAATGCAAAGAGATGAAATG
>HiInc_DN15_c0_g1_i17 len=1891 
GATAGTAACAATTGTTCTCCGTAAAGGTACTTGTTCGTAAGTTTGTTATTTTAAAAAGCTGGAAGTATGGAAAATACTGTAAAGTGCGTCGTAGGAAATACATAGGAATGAATAAAATTGAAAAGAAATAGTGGCAGTTGGGTTGACGATGTGATTTCTTCATAACTTCACACACCGATGCATATTTGGGGAACCTCTTTGTCCTTAACGCCTGTTATTGTGTCATCCTCTGGACCTTCAATTTCGGTATTGGGAGAAACAGATGCTTAGCCAATGTCTCTTAAGCAATGGAGCTGCATTAGTGTCTGAAGTCTGGAAACAGGGGAACTCTCCCCCCTGGGCACCTTTTAAGCCAGCTGTGAACTCTGTGGTGGGTGGGAGATTGGGGTTCCAAAAAAAATTGGTAGGTGGAGATGGTTTGACGAACATGGTGCATGTAGAATGAAAAGTACCTGGTAAAATATTGCTATAAGCGTATGTAAAGTTATATTATATAACGTACCTCCAATTTTTAATGGGATCACAGTTGTGACCAAAATGACATAGTAAGTTCTATCTCCTGATTTAAGAAGACCCCTAAATTTAGCTGCAGGCTCATCCCATAAAGACAAGTAGATCTCCATTGAAGGGCCTATGAGGAGACTGATGATAAGTTGAGTTTGACTTGAGCGTTGTTAAGGCTATGACCGGGGAGTTCTAAATCTGTGTCCACCAGGATCTATAGATGGTCATACTTTTGAACTCAAGTACCATTGTCTGTATGCCCCCACCACCATTCATCTCATCCAGAGTAAGAGCAGCATCTCTCTGTCAAAGACCACAAAAGTGCCATTGTCATTCCAATCATCAACTGATAATTCAATCCGGTACTTTATAACATCGGTGCCGTTGACATTAACACAACAGTTGCAACGGAGAGAGGTGCCTGATTTGTCTGCTCGTCAGTGTTGGAGATGAATTTGTTTAGATCTCTGATGAAGACATATTCCTTATCCCTTTCTTGATATCGATGCAAGGGAAAGCTTCTCCAACAGGTTCTCCTAAGCTAGCTGTGAACTCAGCGATGGCCGGAAGATTCATGTCAAAATAAAATTTCGTGGCTGGAGTCGAGTTGAGGTACAAATTACCTCCAAATATTTTGGGATTCACAGTTGTGACCACCATAACAAACTTCATCCCATGAGGTAAGATACACTACAACGGTCGGTTCGATGACGAAGCGGACCACAACTCAAGTCATCACTCCAGCGTCCTTAAGATCGGAACCTTAGACGGAAAATCATTCCAACAACATCTGGGAGCTCTAATTCGTGTTAGCGAGGGCTTGAAGATGGTCAAACTTCCTGAGCATGAATTTCTGGAGGTTGATCAAGGGACCATTGACCATGACCTCATCAATGGTTGTTTGTGGGATAAACCGGATCACGAATGGATTGTCAGTAATCTTGTACATATTAGTACATCTGGCAACTTCAAAACGTGAAACTTTGACAATGGAACCACTTCATAAAGGTGGACGGTATTGAGTGGCGCAAGCGGCAGGAATAAATCCATGGATCGCAAAATTCTTGTTTCTTGATGTTCCTGAAGTCCCAAAAAGGAGGAGGCGAGGCACAATGACGGAGAGCGTCGAACGATGCTAGAGCAACAACGGCGGCATCGCAGGAAGACATCTGTATGAGATTTTTCTGAAGCTGAAGGATCGAAGAAATTTAATCTGACAGTGGTTGCGAACGTTCGTCAAAGTCTCATCCATCTTCTATTTATAAAAGAAAAGGAACTAAAAACCGAAGATTCCCGAAACGTTACAGATTTTAATGTAATTAGCACAACAATAATTCTCGAATTTAAAGAATACATTGAAGGTGAGGAAATGCAAAGAGATGAAATG
>HiInc_DN15_c0_g1_i8 len=2101 
GATAGTAACAATTGTTCTCCGTAAAGGTACTTGTTCGTAAGTTTGTTATTTTAAAAAGCTGGAAGTATGGAAAATACTGTAAAGTGCGTCGTAGGAAATACATAGGAATGAATAAAATTGAAAAGAAATAGTGGCAGTTGGGTTGACGATGTGATTTCTTCATAACTTCACACACCGATGCATATTTGGGGAACCTCTTTGTCCTTAACGCCTGTTATTGTGTCATCCTCTGGACCTTCAATTTCGGTATTGGGAGAAACAGATGCTTAGCCAATGTCTCTTAAGCAATGGAGCTGCATTAGTGTCTGAAGTCTGGAAACAGGGGAACTCTCCCCCCTGGGCACCTTTTAAGCCAGCTGTGAACTCTGTGGTGGGTGGGAGATTGGGGTTCCAAAAAAAATTGGTAGGTGGAGATGGTTTGACGAACATGGTGCATGTAGAATGAAAAGTACCTGGTAAAATATTGCTATAAGCGTATGTAAAGTTATATTATATAACGTACCTCCAATTTTTAATGGGATCACAGTTGTGACCAAAATGACATAGTAAGTTCTATCTCCTGATTTAAGAAGACCCCTAAATTTAGCTGCAGGCTCATCCCATAAAGACAAGTAGATCTCCATTGAAGGGCCTATGAGGAGACTGATGATAAGTTGAGTTTGACTTGAGCGTTGTTAAGGCTATGACCGGGGAGTTCTAAATCTGTGTCCACCAGGATCTATAGATGGTCATACTTTTGAACTCAAGTACCATTGTCTGTATGCCCCCACCACCATTCATCTCATCCAGAGTAAGAGCAGCATCTCTCTGTCAAAGACCACAAAAGTGCCATTGTCATTCCAATCATCAACTGATAATTCAATCCGGTACTTTATAACATCGGTGCCGTTGACATTAACACAACAGTTGCAACGGAGAGAGGTGCCTGATTTGTCTAGCTTCCTGCTGCATCCGGTGCATGTAACAAAATACCAGCCATTCTGTTGTAGGACCTCAATAATCCGAGCCTTGCAAATGAATTCTGCTTCATGTGTCTTAACAAAGAAATTTACAAACTATCTAATAAGCCTCATCTCCACAGAAGCGACACTTACAACTTCTAGTCACTATTATAGTTACCTGCTCATCAGAGTTGGAGATGAACTTGTTTAGATCACCAATGGAGACATGTTCCTTTTTCTTTATCCCTTCCTTTGTAGATACAAGGGAAAGCTTCTCCTACAGGTTGTCCTAGCTGTGAACTCAAAGATGGCCGTAAGATTAGTGTCCAAATATTTCGTTGAGGTACAAATTACCTCCAAATATTTTGGGATTTAAAGTTGTGACCACCATAACAGACTGGGTTATACTGAGCTGATGAGTCCCAAAACATTGCAGCAGCTTCGTCCCATAAGGACAGGTACACCACTACGGATCGTTCGATGATGAAGCAGACCACAACTCGAGTCATCACTCCAGCGTCCTTAAGATCGGAACCTTAGACGGAAAATCATTCCAACAACATCTGGGAGCTCTAATTCGTGTTAGCGAGGGCTTGAAGATGGTCAAACTTCCTGAGCATGAATTTCTGGAGGTTGATCAAGGGACCATTGACCATGACCTCATCAATGGTTGTTTGTGGGATAAACCGGATCACGAATGGATTGTCAGTAATCTTGTACATATTAGTACATCTGGCAACTTCAAAACGTGAAACTTTGACAATGGAACCACTTCATAAAGGTGGACGGTATTGAGTGGCGCAAGCGGCAGGAATAAATCCATGGATCGCAAAATTCTTGTTTCTTGATGTTCCTGAAGTCCCAAAAAGGAGGAGGCGAGGCACAATGACGGAGAGCGTCGAACGATGCTAGAGCAACAACGGCGGCATCGCAGGAAGACATCTGTATGAGATTTTTCTGAAGCTGAAGGATCGAAGAAATTTAATCTGACAGTGGTTGCGAACGTTCGTCAAAGTCTCATCCATCTTCTATTTATAAAAGAAAAGGAACTAAAAACCGAAGATTCCCGAAACGTTACAGATTTTAATGTAATTAGCACAACAATAATTCTCGAATTTAAAGAATACATTGAAGGTGAGGAAATGCAAAGAGATGAAATG
>HiInc_DN15_c0_g1_i1 len=1080 
ATACACGAAAACTAGATAATTCAGGACCGTATACCAAAATTCTGCATCAGATACTCCTTTCAGTGTGTTATTCACATGCTATGGAGAGAACGTAACCAACGTCGTCATGGTGAAGTGGGCATCCCGGCTGCCGCTATGGAGAAACGTATAGACAAAGCTATAAGGAACCGACTATGCTTGCTATCGAGTGGAGACAGCTTGTACCGTGATGCTCTCTCATATTGGTTTGGATCGAGATTAAACTCATAGTTCTAGCTGTGAACTCAAAGATGGCCGTAAGATTAGTGTCCAAATATTTCGTTGAGGTACAAATTACCTCCAAATATTTTGGGATTCACAGTTGTGACCACCATAACAAACTTCATCCCATGAGGTAAGATACACTACAACGGTCGGTTCGATGACGAAGCGGACCACAACTCAAGTCATCACTCCAGCGTCCTTAAGATCGGAACCTTAGACGGAAAATCATTCCAACAACATCTGGGAGCTCTAATTCGTGTTAGCGAGGGCTTGAAGATGGTCAAACTTCCTGAGCATGAATTTCTGGAGGTTGATCAAGGGACCATTGACCATGACCTCATCAATGGTTGTTTGTGGGATAAACCGGATCACGAATGGATTGTCAGTAATCTTGTACATATTAGTACATCTGGCAACTTCAAAACGTGAAACTTTGACAATGGAACCACTTCATAAAGGTGGACGGTATTGAGTGGCGCAAGCGGCAGGAATAAATCCATGGATCGCAAAATTCTTGTTTCTTGATGTTCCTGAAGTCCCAAAAAGGAGGAGGCGAGGCACAATGACGGAGAGCGTCGAACGATGCTAGAGCAACAACGGCGGCATCGCAGGAAGACATCTGTATGAGATTTTTCTGAAGCTGAAGGATCGAAGAAATTTAATCTGACAGTGGTTGCGAACGTTCGTCAAAGTCTCATCCATCTTCTATTTATAAAAGAAAAGGAACTAAAAACCGAAGATTCCCGAAACGTTACAGATTTTAATGTAATTAGCACAACAATAATTCTCGAATTTAAAGAATACATTGAAGGTGAGGAAATGCAAAGAGATGAAATG
>HiInc_DN15_c0_g2_i2 len=860 
CTTACAAACTGATTACCTCTAAAGAGTTACTTTGCCGTAAATGGCCTTAAAACAAATCAATCAAATAGGAAAAATATTAAAAAGTCTAAATAAGAAATGCATATTAATTTGGGAAACTGAAAAGAGGCAGAAAAAGAGTTGGGTTGAATAACTTCACTGACGGGGCTGTTTGCGGCCAACCCTTTTTCCCTCAAACCCGGATGGATTAGGCTCGTTGCTGGCAGAAGCAGAGGATTGGCCACGTTCCCCTTCAATAACTGGGGCTTCAGTGGTGAAGAAAGTCTGGTAAACAGTTGCAGCTGCATCTTGCTTAGTGAGTTTATGTATATCTTTCTCGGTGTTGGAATTGTCATTCCCATCATCCACTGATAATTCATCATGGTACCATCAAAACTTCTTATAACACCGGTCACGTTGGGGTTAACAACACGGTTACAAGGGAGAAGATTTGTATACCTTTTTGCTGCATCCAGTGCATCAGACAAATACCATCCATTTTGTTGCAGGATCTCAACAACCCGAGACAATAGATTAAATAAAACCAAGTTCAAACTCATTTTAAAAATTCTTGGAACCATGAATATTACCTTCTCGTTAATTGGAGATGAATTTGTTTAGATCTCCTATTAAGATAAGTTCCATTTTTAATTCCTTCCTTCGTAACAATACAGGAGAGCTTCTCCTACTGGACCTCCTAGGCATGCTGTATTGCTGTGTAGCTCGTCACTGCGACTGTCGATATAGGTCGTAAGGCGTCCATCTAGAATCTAACGGACAAGGATGTTTTGAGTCGAGCCTTAACCACGGCTTGCCACTATCGGACAAATGAAGCAAACTCACCGAACCAGGATGCAAATCAC
>HiInc_DN15_c0_g2_i1 len=789 
CTTACAAACTGATTACCTCTAAAGAGTTACTTTGCCGTAAATGGCCTTAAAACAAATCAATCAAATAGGAAAAATATTAAAAAGTCTAAATAAGAAATGCATATTAATTTGGGAAACTGAAAAGAGGCAGAAAAAGAGTTGGGTTGAATAACTTCACTGACGGGGCTGTTTGCGGCCAACCCTTTTTCCCTCAAACCCGGATGGATTAGGCTCGTTGCTGGCAGAAGCAGAGGATTGGCCACGTTCCCCTTCAATAACTGGGGCTTCAGTGGTGAAGAAAGTCTGGTAAACAGTTGCAGCTGCATCTTGCTTAGTGAGTTTATGTATATCTTTCTCGGTGTTGGAATTGTCATTCCCATCATCCACTGATAATTCATCATGGTACCTTTTTGCTGCATCCAGTGCATCAGACAAATACCATCCATTTTGTTGCAGGATCTCAACAACCCGAGACAATAGATTAAATAAAACCAAGTTCAAACTCATTTTAAAAATTCTTGGAACCATGAATATTACCTTCTCGTTAATTGGAGATGAATTTGTTTAGATCTCCTATTAAGATAAGTTCCATTTTTAATTCCTTCCTTCGTAACAATACAGGAGAGCTTCTCCTACTGGACCTCCTAGGCATGCTGTATTGCTGTGTAGCTCGTCACTGCGACTGTCGATATAGGTCGTAAGGCGTCCATCTAGAATCTAACGGACAAGGATGTTTTGAGTCGAGCCTTAACCACGGCTTGCCACTATCGGACAAATGAAGCAAACTCACCGAACCAGGATGCAAATCAC
>HiInc_DN15_c0_g3_i1 len=531 
CCTCAGATGAGGTACGTAGCCGTAAAATGGCTTTTAAACATATTTGAAAACGGGAAAATATTGAAAAGTCTAAAGGTAAAAATGCATAGATATTTAAGAAATCCAAAATGAAATGGGAGCAGAGTTGGGTTGACAGTTTCACAGCTTTGTACTTCAGTCGCGGGGGGTTTGAAGCTACTTTCTTTTCCCTTATCAGCGGATGGATCATCCCCTTGACCTTCAACATTGTTGCTGGCAGAAGCAGATGCTTCACATCCCTCCCATCCAACAGCTCAGGGTTGATGTGGTCACTTATTCCGGACACAGTGAAAGTGCGGTTGTTAGGGGTGAGGGTGAGACACGAATCTGGAAAACAAATTCTTTTCCAGAAAAAATTTCAAGGCACTGCGGGAGTTGCTCACCGCCACCACCATTCATCTCATCTAGCGTAAGAGAAGCTACATCTTGCTTAGTGAGTTTAAGCATCTCTCTGTCGAAGACCACAAAAGTGGCATTGTCATATCCACTTTAGCATCAACTGAAAACTCAACA
>HiInc_DN58_c0_g1_i9 len=4040 
TAAATTACAACACTCTAATTGCTATGCACATATAAAGTTCCAAAACAAATACATCATCTCTCAGCTGAATCTACAATGATCTTACTCTAACGTTTATGTGATTGTGTTACTAATACAACAAACAAACCTAAGAGAGTGCTGTAAATCCCTTTAGCCTCTTTTGCCCCACCATTTCCGGTGACGACCTTTATCACTGTGGAGTCTTGCTTTAGTCTCTCTTAATCTAGCTTTGTAATCTTTCTTCCATGTCTCAAATCTTAGCTTCAGTCTCCTGTACTCATCTTCTGGATGTTGCTGTCCGTTTGGAGTTGCCTGCGGTCCACCTCTCACTTCCACAATTGCTTTAGCATCTTCGTCGAAATTGAGTCTCCTTTGATCAAACTCTCTTGCCAGATGATTAACCGCGTTCAAACTTCCGTTGAGCTCTCTGATCCTGAGTTCTGGAGTGTTTCCGTTACTGAACTTAGTCGTGGGAGTTCTCACTCCGGGAGTAGTTCCATTAGACATTGTGTCCTCCGAGTCATAACCAAAAGGTGACATGGATGCGTCTTGTCTTCCTCCTCCTTGACCTGGATTGTTCTCTGTAGCTAGACTCTTCCGAGCAGCAGCAAGACTCATCTGCAACGATGACATTTGCTTTTGCCAAGTATCCTCCATTGACTTCATCTTCACTTCATACTCTGACCATCTATCCTCAAATTGTCTCAACTGCTCTCTCAGTGCTGTGTTTTCTTCTTCCTTCTGCGCTAAAGCTGCTTCAGATTCCAAAACCCGCTTCTGGAGATCAGACATAGCTGATTGTTGAACTTGGAACTGCTCCACCGGCAAATCCTTGTCTTCTGAAACTCTCCTGCCAGCTTTCCTCTTTGATTTAGTCGTCACATCAAGAAGCTCTTTCTGTCTTTGCATACTGTTGAATCTTGTCCGAGCCAACCATCCACGAACCACAGATTGCAAGTTTATGACTGCAGTCAACTCTTCAGTAATTGCTTCAGAAACAGACTCCGCATGGATCTTCGCTTTCATATCAAACATTCTTCTAGCATTTTCACCTCGTACATATGACTGAAGTACCAATGCTCCGCTTCTCATATTCTGGAGGTATTCACGAGACAAGCGACCACGGAGACGCTTTTGTAAGCCAACTATGCCCTGAAGAACCTTTTTTCTCCTATCTTCAAAGACACCAATTTGACCAGTTCGTAGGTACAGTTTTGTATAGCCAACTTGATACATTTCAGGATGAACATCATACTGTTTCAGAACAGCGATTGATACGCTTAGTGGATCCTGAGATACCTTTTTGTCTGCCAATAAAAACCCATATCTTCCTGCAAACTCTTGATGTGTCAAACGAGTAGGATACCCAGATCTTGATATCCTAACAACCTCCAACACGCCACAACATCTAAGCTGTTGAAGGACGAGGTCCTCTTCATAAACCATGGGAAGCTGCTTCGAATTCGGCTTTATGCATCTTATGAAGTGAGGGCTTGTGTTCTCTAACGTGTTCATCAACTTGAAAAGTTGACCCTTAAACTTTGTCCCAACGGTTTGGTTTGTTGAGTCAGATAACCTAAGCGGCTTCTGAGATTTGTTACGCATTTTAGTAGAAAACAATTTGAGTAACTTGCAGTCGCATGATGATAAAAGATGGATGAGATCAACAGGCAGTGGATCCCTGTTCTTTTCCAAGAACCCATTTGTATCATAGAGAACCTCTCCAGCATAATGATTAACTCTGAAGGCTCGACCTCTCTCTCCTTTGAAGCAAGAGTTGGTCTTCAAGTGTTGCTTGAGCTTGTTGGCAAAGGTCAAATCAGTTGCTTTGGGAAAATTTGATTCCTCGTCTAGTAGAGACAACAACCCAATGGGGTTCTTCTCAATGAGATCTAAACACTCTTGATTATCTTCAAACTCGACCTTCGTCCAATCAATTCCATCCTCTTCATATTCTTCTTGTTCAAGTTTGAATAAATGACGGTTGAAGTGTTGCTGCAACCTTTCATTTGCATAGTTGATACAGAACTGTTCAAAGCTATTGTTCTTAAATGATTCAAACCCATATATATCAAGGATGCTTATAGATCTCCCAGTAAGCGATTTACCGACTTCCAATGCAACGTTTATTTGCTCAACAAGCCAGTCGAAAAGGCTTGCATAAATAAATTTTGCAATTCCATCCCTCATGTCGGTTGCCTGCCGCAATGTAAGTTTTTTGGCAATACAATCCGTACCAGCTTGAAGTTTACGGGCAGACAAAACAAACATAAGCTCTTCTGAGTTGCAGCCCATTAACATAGCGGCATTGGTGACAGCTTCATCTGCTACCACCTCCACATGATTTTCATTGTCTGTAACTCGGAAAGATACGTTCCCTAGCCACAACACCGCCGCAAGCAGTGCAAATACACGCTCTTGATGCTCTTTAGGGATTTGAACAATGTCAAAAGCTTCCAGTAGTTTGCGAAATTTCTGAGCATCATCAACACCGTCGATGGTCAAGCAATCACTCTGGTTCAGGTAGGTATACTCACTTGCTGTTTTAAGCTTCAATCTCTCTTTGAGAATTGGAGAAGCACCTGCACACAACTCATAAAATATATGGTAGGATCTTTCGCCATTGAATATCTGAGACACTCTTGACTTCTCTAACAAAAAAGTTTCAAGTTTGGCTCCACATATCTTTCCCATTGCACTAAAATGAATCTCTATGAGTTTACCGAATCTGCTAGAGTTAGCATTTCTTGATGTTTTAGCATTCCCAAAAGCTTCAAGTATGGAAGTTGTCTTGAGGATCTCATACTCTACTCCACTGCTACCTCCACCAAGAGCTGCCAAATACTGCATTGCAAATTTCGCAGTTTCGGTTTTCCCAGCTCCACTTTCTCCACTTATAATTATAGACTGGTTCTTCTCTTCTCTCATCATCTCGTCATAAGCTGCATCCGCCACGGCATAAACATGAGGAGCATCCACAGCCTTCTTCTGATAAGCTGAGATGATCTCATTTCCGTAAATTTGGACACTCTTGAACGGATTGACCGCAATCAATACTGGCCCTGCTCTGCTATAAATCACGTCTTGGGAGTATCTGACACGAAGGTTATAAAGAACCGACGGTTCATTCAAATAGCTAAGCTGAATAAGGTCTTCGACACCTTCCAAAATATCTGGGTTTGCTGGAAAAAGATCTTCAGTAGACACTTTCACAACATCTCCAGTGGACAACATAACAAGCGATGTGTCAGCAGAACTGGACTGTATCTTCCCCAGCTGCCATTGCCCATTTGCAACCCGACACCAAACTCGAAGTTTCTTGTTAATGAAATACTCAACATTGTTGTTCCACTCAGGTTTCTGCTCCTCCGCGTTAGCAGCAGCACTAACCTTCACACCTTCCTCCTCAACCTCCTTCTCTGCTGAGTAAGGAGAGTCTGAGCCATAACCAGTCCTCATCTTCTTGCTCCCGAAACTCCTCCTCGTAACTCCTAAATCCTTCTCTTTCCTCTTCCCTTCCTCTTTCTTATCCGTCTCAGTCTCTTCCTTAGCACCAACACTCCCGTTCTGATTCTGATCTTCCATGACACTGCAAACGTTAAACTTCGCCGGAAGCGACCTGCGGGCCGAAGGAAGACGAGCTCTGGAGTTAGGACGAGAAGGAAGCGCCGGAGGGATATCTCTAGGAGGCCGATCACACTCATCTTTCTGCCGGAGAGACTCCAGCATCTCCTCGAGCGAGCTTTTCGCTACTGTGTTCGGCGAAGAAGCCGATAACATCATTCCTCTTTCGAATCAGACCCAACAATGTATCACCAGATCTGAGGTCAATGGATGGAGTCTGGTTTAGTTAGAGGAACAAACATGCGAGAAAGAAAGAAAAAAAAACACGAATTGTTTTCCTGAGAATAATTTTAAACCCTAAGATTCTCTCCTTCTTCTTCTTCTGAGAAAATGATGAACTTTTGCTTCTTTTGTGAAGATTAAAAGAAAAAGAGTAATGAACAAAATCGCTCTGCTCTGCTTCCTCTCTTTCTCTT
>HiInc_DN58_c0_g1_i17 len=3295 
GTTGCTCTCAAAATACACAACTCTCTTTGCTATGCACAGAACAAAATACATCTCTCTCAGCTGAATCTACAATGCTCCCAATCTATAACTAATACAACAAACCTAAGCAAGTGTTCTAGTCTCATTTGCCCCACCATTTCCGGTGACGACCTTTATCACTGTGGAGTCTTGCTTTAGTCTCTCTTAATCTAGCTTTGTAATCTTTCTTCCATGTCTCAAATCTTAGCTTCAGTTTCCTGAATTCATCTTCTGGATGTTGCTCTTGCTGCCCGTTTGTAGTAGTTCCCTCCGGTTCAACTTTCACCTCCACAATGGCTCTAGCATCTTCGTCAAAATTGAGTCTCCTCTGATCAAACTCTCTTGCGAGATGATTAACCGCGTTCAAACTTCCGTTGAGCTCTCTGCTTCTGAGTTCAGGAGTGTTTCCGTTTGTGAAGTTAGTTGTGGGAGTTCTTAACCCTGGAGTTGCAGTAGTAGACGTTGTGTCCTCTGATTCATAACCGAAAGGTGATACCGACGTATCTTGTCTTCCTCCTAGTGCTTGACCTGTAACGTTCTCTGTCGCTAGACTCTTTCTAGCAGCTGCAAGACTCATCTGCAACGATGACATTTGCTTTTGCCATGTTTCCTCCATGGACTTCATCTTTATTTCATACTCTGACCATCTCTCCTCAAATTGTCTCAACTGCTCTCTCAGTGCTGTGTTTTCTTCTTCCTTCTGCGCTAAAGCTGCTTCAGATTCCAAAACCCGCTTCTGGAGATCAGACATAGCTGATGGTTGAACTTGGAACTGCTCCTTGTCTTTTGGTTTCCTCTTTGATATTGTAGTCACATTGAGTAACTCTTTCTGTCTTTGCATACTGTTAAATCGTTTTCGAGCCAACCATCCTCGAACCGCAGACTGCAAGTGTATGGCTGCAGTCAACTCTCCTGTCCTTGCTTCAGAAACAGAATCTGCACGAAGCTTTGCCTCAATATCAAACATCCTTCGGGCAATTACACCTCGTACATATGACTGAAGTACCAATGCTCCGTTTCTCATACTTTGATAGTATCCACGAGACAAGTGACCACGGAAACGCTTTTGTAATCCCACTATCCCTTGAAGAACTTTCTTTCTCCTATCTTCAAAGATACCAATTTGCCCAGTTCTTAGGTACAGTTTTGTATAGCCAACTTGATACATTTCAGGATGAACATCATACTGTTTCAGAACAGCGATTGATACGCTTAGTGGATCCTGAGATACCTTTTTGTCTGCCAATAAAAACCCATATCTTCCTGCAAACTCTTGATGTGTCAAACGAGTAGGATACCCAGATCTTGATATCCTAACAACCTCCAACACGCCACAACATCTAAGCTGTTGAAGGACGAGGTCCTCTTCATAAACCATGGGAAGCTGCTTCGAATTCGGCTTTATGCATCTTATGAAGTGAGGGCTTGTGTTCTCTAACGTGTTCATCAACTTGAAAAGTTGACCCTTAAACTTTGTCCCAACGGTTTGGTTTGTTGAGTCAGATAACCTAAGCGGCTTCTGAGATTTGTTACGCATTTTAGTAGAAAACAATTTGAGTAACTTGCAGTCGCATGATGATAAAAGATGGATGAGATCAACAGGCAGTGGATCCCTGTTCTTTTCCAAGAACCCATTTGTATCATAGAGAACCTCTCCAGCATAATGATTAACTCTGAAGGCTCGACCTCTCTCTCCTTTGAAGCAAGAGTTGGTCTTCAAGTGTTGCTTGAGCTTGTTGGCAAAGGTCAAATCAGTTGCTTTGGGAAAATTTGATTCCTCGTCTAGTAGAGACAACAACCCAATGGGGTTCTTCTCAATGAGATCTAAACACTCTTGATTATCTTCAAACTCGACCTTCGTCCAATCAATTCCATCCTCTTCATATTCTTCTTGTTCAAGTTTGAATAAATGACGGTTGAAGTGTTGCTGCAACCTTTCATTTGCATAGTTGATACAGAACTGTTCAAAGCTATTGTTCTTAAATGATTCAAACCCATATATATCAAGGATGCTTATAGATCTCCCAGTAAGCGATTTACCGACTTCCAATGCAACGTTTATTTGCTCAACAAGCCAGTCGAAAAGGCTTGCATAAATAAATTTTGCAATTCCATCCCTCATGTCGGTTGCCTGCCGCAATGTAAGTTTTTTGGCAATACAATCCGTACCAGCTTGAAGTTTACGGGCAGACAAAACAAACATAAGCTCTTCTGAGTTGCAGCCCATTAACATAGCGGCATTGGTGACAGCTTCATCTGCTACCACCTCCACATGATTTTCATTGTCTGTAACTCGGAAAGATACGTTCCCTAGCCACAACACCGCCGCAAGCAGTGCAAATACACGCTCTTGATGCTCTTTAGGGATTTGAACAATGTCAAAAGCTTCCAGTAGTTTGCGAAATTTCTGAGCATCATCAACACCGTCGATGGTCAAGCAATCACTCTGGTTCAGGTAGGTATACTCACTTGCTGTTTTAAGCTTCAATCTCTCTTTGAGAATTGGAGAAGCACCTGCACACAACTCATAAAATATATGGTAGGATCTTTCGCCATTGAATATCTGAGACACTCTTGACTTCTCTAACAAAAAAGTTTCAAGTTTGGCTCCACATATCTTTCCCATTGCACTAAAATGAATCTCTATGAGTTTACCGAATCTGCTAGAGTTAGCATTTCTTGATGTTTTAGCATTCCCAAAAGCTTCGAGTATGCAAGTTGTCTTCAGGATTTCATACTCAACTCCACAGCTACCTCCACCAAGAGCTGCCAAATACTGCATTGCAAATTTCGCAGTTTCGGTTTTCCCAGCTCCACTTTCTCCACTTATAATTATAGACTGGTTCTTCTCTTCTCTCATCATCTCATCATAAGCTGCACCTGCCACAGCATATACATGAGGAGCATCCACAGCCTTTGTTTGGTAAGCTGAGATGAAATCACTTCCGTAAATATCAACATTCTTGAACGGATTGACCGCAATCAATACTGGCCCTGCTCTGCTATAAATCACGTCTTGGGAGTATCTGACACGAAGGTTATAAAGGACAGACGGTTCATTTAAATAGCTAAGCTGTATAAGGTTTTCAACACCTTCCAAAATATCTGGGTTTGCTGGAAAAAGATCTTCAGTAGACACTTTCACAACATCTCCAGTGGACAACATAACAAGCGATGTGTCAGCAGAACTGGACTGTATCTTCCCCAGCTGCCATTGCCCATTTGCAACCCGACACCAAACTCGAAGTTTCTTGTTAATGAAATACTCAACATTGTT
>HiInc_DN66_c0_g1_i29 len=2025 
CCCGTAATAGTTTTTTCCTTTATTATTAGTAGGTGTCTACAGACTAGACTGTCCACACAAATACACAAAACATATAACAAACATGTATATGACCATCTCAGCTTTTTATTCATCTTACCATGAGCACACTATTTATACATATGAAGTTAACTGAAAAGCGTAGATCGATGATCATATCATACTTTCACAATTTCTTCAGATATCGCTTGCGTAGCTTAGACGCCAGTTATCAGGATCCAAATACTCAGTGTCGAACAGCTTGGGAGCATATCCTTTCACACGATGGCCTTCAAAGTAGCATTTGTGGAGAGACTCTTTCGAATCAAGAAACTCGCTTAGCCATTTTCCAGATGACCTCATGTGTCTTTTCAAGTTATCATTGAAATCTACATAATAGAGTCCAAACCTCATTTTATACCCTCTCTCCCACTCGAAGTTGTCCATTAACGACCATATGTAGTAACCCTTTAACCTCACATTGTGCAGCCTGATGGCTTTACCCATGATCAAGATGTGACTCTTGATAAATTCTTTTCTCCCGTAGTCGTTTGTGGCTTCGGCTAAAGTCTTGGTTCCGTTGTCGATTTCGTCCATCCCATTCTCCATAATGTAAATCTCTGGATTCTTGTATTCGTCTTGGATATGTCTCAAGAGATTCATCAAACCATCTGGATATATCACTATCCCCATTGAGGTTGTCTTGAGATGTGGTGAATGGTTTTGCTCAGGTGATATTTTTGCGCCTAAGTCGTTGGAATAACTAAGCTCCGATGCATTGATATTGGTGAGAGGGGTAGTGAAAAATGCACCATAGTAATTTAATCCGACAAAGTCCAAAGATTTTTTTAGTTTCTTTGATTCTTCTTCGGTAAATTCAGGCAATCGAATGTTTACATCTTTTTGCATTACCGTTGGATAATGTCCATATGTGAGAGGGCGAAGAAACCAACCGAGTTGGAACTCTAGGGCTCGTCTTGCGGACTCGATATCTTTACTAGAATTTGGATCTTTAGGCTCGTACCAGTGAGATACCAACACTATTCCAATCTTTCCTCCGTCCTCTTGGCACTTGACACACTTTCGGAATTCTTCAACAGCAGCAAGATGAGAAAGGATCTGGTTATGGGCAACTTTGTAAGGCTCTTCGGATGAGTCTCCTGAGGGACATTTGAGGACTTCAAATGGAGAGCACCGTCCTGGAGCTTTCTTGCCTTTTGAATAACCAGCAACACTATAAACCGATGGCTCGTTAAATGTTGCCCAGTTCTTCACCCTATCTCCAAAATTATCAAAGCAGAATTTTGCAAAATCCCGGAAATCATCCACAATTCTTTCGTCAACAAAGCCACCATACTCCATTTCTAGAGCAAATGGGGATTCCCAGTGAAAGAGAGTAACAGAAGGCTGAATATCATTGGCAATAAGTTCATCTATAAGATCGTTGTAAAACTTCACCCCCTCCCTGTTTACACCTTTCCTTAGACTTCCATTAGGCAAGATTCTGGTCCATGAAATTGAAAATCTGAACCCATTCGTTTTCAACTCCTTCATTAATTTTACGTCATCCTTGTAACGGGTATAGAAGTCGACTCCGATATCTCCATCACTACGTTGTTCAACCTTGTCAGGAAACATGTGTGTAAATTCATCCCATGTTGTCAAGCCTCTCCCTGATCCCTTTTTAGCACCTTCAACCTGAAATGCGGAAACGGATGTTCCAAAGATGAAATCTTCGGGGAAATCGTCCTTGTGGATCTCGAACTCGGGTCCAATGATGGTACCCAGATCTTCATCGTCTAGGTTGGTGTGCGGTCCATCCATGTCCAAGTCGTCGCTCACATGCGGTCCAATAACGATGCCAAGATCGTCATCTGATCCAGTGTTAGGTCCAATGACGATACCGAGATCCTCGTCGCTTGGTTGAGGCCTAGCTTCAGCGTTGAAGCTAAGGGTACTCGTCAGGGCCAAAACCCCTAGGAATAAAGTGAGAGTAGTGGTAGCCATTATATTCTATGAGTGGGTTTC
>HiInc_DN66_c0_g1_i15 len=1995 
GTCACAATAGTCTATTTAACACAGGTCCATAAAACACTGACAAACACACTTCACATAAAACACACATACATTAAAAACATAAATGAGACCATCTCAGATCTTATTCTTATTATTTTGAGCAAACTGTATATCTATGATAATATCATACTTTCACCATTTTTTTCACATAACATCGCTCGTGTATCTGATACGCCAGTTGTCACGATCATATATCTCTCTGTCTGACAGCTTGGGAGCATATCCTTTCTCACGATGACCCTCGAAGTAGCATTTATGGAGAGTCTCTTTTGAATCAAGAAACTCGCTTAGCCATTTCCCAGATGACCTCATATATCGTTTCATGTTGTCATCGAAATCAACATGGTACAGCCCAAACCTGATCTTATATCCTTTCTCCCACTCAAAGTTGTCCATTAACGACCATATGAAGTAACCCTTCAGCCTCACATTGTACATCCTAATGGCTTTGCCCATAATTAAGATGTGACTCTTGATGAACTCTTTTCTCCCGTAGTCCTTTAGGGATTCTTCTACGGTCTTGGTCCCATCATCGAGCTCGTCCATCCCATTTTCCATAATGTAAATCTCTGGATCCATGTATTCATCTTTGATATGTCTCATCAAATTCATTAAACCCGCTGGGTATATCACTATACCCATTGCTGTTGACTTGAGATGTGGTGAATGGTTTTGGTCAACTGTCCAGTTTACACGCATGTCGGAATGATAACTAATCTGCGATGAATTAACATTAGTGAGTGGAGTAGAGAAGAATGCTCCATAGTAATTTATTCCAACGTAGTCCAAAGAGCCTCTTAGTCTCTGAGATTCTTCTGGTGTAAATGCTTCCACTCGGCTTGTGGTACCTTCTAGCATCTCCTTTGGATACTGTCCATACACGAGAGGGCGAAGAAACCAGCCGAGTTGGTACTCGAGGGAACGTCTTGCTGCCTCGACATCTTTACATGAGTTCGGATCTTTAGGCTCGAACCAGTGAGACACCAGAACAATTCCAATTTTCCCTCCTCCTTCTTGGCACTTTTCACATTTTCGGAATTCTTCAACAGCAGCAACATGAGAAAGGATTTGGTTACGAGCAACTCTGTAAGGCTCTTCGGATGAATCTCCTGAGGGGCATTTGATGACTTCAAATGGAGAGCACCGTCCTGGAGCTTTCTTGCCTTTTGAATAACCAGCAACACTATAAACCGATGGCTCGTTAAATGTTGCCCAGTTCTTAACCCTGTCTCCAAATTTATCGAAGCAGAACTTTGCAAACTTGCGGAAATCCTCAACCATTTGTTCGCTTAGAAAGCCTCCGTATTTCATTTCTAGAGCAAGTGGTGATTCCCAGTGAAAAAGAGTAATCGCTGGCTGAATGCCATCAGCTATAAGTGCATTTATAAGATCGTCGTAGAACTTCACCCCCTCCTCGTTTACACCTTTCTCTACTGATCCATAAGGCAAGACTCTGGTCCATGAGATTGAAAATCTAAACCCATTCGTTCTCAACTCCTTCATTAATTTTATATCATCCTTGTAACGAGTATAGAAGTCGACTCCGATATCTCCATCACTACGTTGTTCAACCTTGTCAGGAAACATGTGTGTAAATTCATCCCATGTTGTCAAGCCTCTCCCTGATCCCTTTTTAGCACCTTCAACCTGAAATGCGGAAACGGATGTTCCAAAGATGAAATCTTCGGGGAAATCGTCCTTGTGGATCTCGAACTCGGGTCCAATGATGGTACCCAGATCTTCATCGTCTAGGTTGGTGTGCGGTCCATCCATGTCCAAGTCGTCGCTCACATGCGGTCCAATAACGATGCCAAGATCGTCATCTGATCCAGTGTTAGGTCCAATGACGATACCGAGATCCTCGTCGCTTGGTTGAGGCCTAGCTTCAGCGTTGAAGCTAAGGGTACTCGTCAGGGCCAAAACCCCTAGGAATAAAGTGAGAGTAGTGGTAGCCATTATATTCTATGAGTGGGTTTC
>HiInc_DN93_c0_g1_i11 len=1562 
TTAAATCCTTCAGACGCAGCAAGGGAGCAATGTGAGGATTAGCTTGACTCACAATAAAATGATTAACATTAAACAGCTCCTTAAGCTGCATCATAGGCAAATCAACCTCCAAACTCCCATCTCTCCACCTTCGCGTAGACGCTTTAGTACTACCTTCTTCCGGATCCAAGTTAAAAGGAGGATGATACGGCACAATCTCCCCACTTCTATCTTTAGCCATCAGCTCCTGAGCTTCAAAGAGACCAGGAAAGGCACAAGAAGCAGTCACCGCGCTCCATATCACCACGTGAGGAGAAGTCAGATAGTTAAGACACCGAGGAGGCTCGTGCTTTCTCGGCGAGCAGACAGTTATCCCAAGTATCCTCCCTGTCAAATCATAAGCCTCTTGGAACGTGAGGTTGCAAGTGAGGTTCCTAAGCATGCACTGAAGCTGTCTGATATCGTGTAGAGCTCCTTGAGTCATGACACGTTTCACGATCGTGAAAACGCTTCCTAGCTGATCAAAGAACTGTAGAGAGTGCAAAGAGTTCTCAAAGAAACTCTGCAGCTCCGGCCAAGACCTTGTGGCTACTATCGAACAGATTATGGAGCCAACGCTAGAACCAGCGATTATCCGAGGTAAGAGCTTATGCTCCACCAAAGTCCTGACCACACCGACATGAAATGCACCGAGAGAAGCTCCACCGCTAAGAAGCAGAGCCGTTCTACCAAAGGCGTGACGTGTTTCATGCATGAAGGAAAGCTTCTCTTCTAAAGAAAGCTCCTCTAACGAGTCAGAGTTACTACATACCATTCTCAACTGAGTAGAGACCTCGCTGATATACTCTTTGATAAGTCTAGGAACCTGAAGTCTGCCTTGATGTAGCTCCGAGTTACACATGTTGCCGAGGTTCCTCACGAGATCAGCTCTCATACAGAACATGATGTCTCTAAGACATCCTTCTTGGCGACGATGAAGAAGCTCCTGAAGCTTGTTTTTAACCAACTCTTCGTCGTAAAGATCGGATTCATTCATCTTTGGAGACTCCTTTTCTAGCATTTTAGCAGCATGAGCCCATTCCTCGTAAGTCAGAGCAGTGCGCATCATGTTCCTCCAGAACTTCCTCCTGTACGCCATCTCCGCCTTGGCCTTCACGTTCGTGTAACGTTTTAGGACAAAGGCGATGATCGTGACGACTGCTAAGATCCCTTGTGGGTTCCGGGGATGAAACCAGGATACAAAGGGTGAGATGGAGAGCTTAAAATTGAGGAACCAATGCAGCAAGAACCGAAAGAGGTCGCGTCTGAGCTGTATCATTGATTTGCAGAACAGGACTCTGAAAGCTATGGTTCGACCGATGATTGATGTTGGTCCGATTGAAAAGGTATCAAGATTGGCTTCATTACTTATATGATCCATTGGAGATGATTAATGTTTTCAACTGAGCGTGTGCACTTTGGGTGGTTCCAGAATCAGAGAAGCAAGAAGAAACGTGCTTACTTGGAACAGAGAAGAAAGAAGAAATCAGAGAGGGATGTAAATTTTTAAAAATAATAATAAATGGAAGATGTTTTTTTCTTAA
>HiInc_DN93_c0_g1_i14 len=2062 
ATCATCATCATCATCATCATCATCATCATTATTATCATCTTCATGTTCTGAGACAGAGCTATCATCCATCTCCCTCTCATGTATATCGAGCTGTACACTCTCCGGCAACTCAGTACTCTGATTCCCAACAGACATCCCCAAGTTCTCTCTTCTAACAACGTTCAACACAAAACCATTACTCGTTCTCTCAGGCTGTAGAAGATCACCTTCACTAACCGTTATACTCGAACCGTTTCCTCCAAGAACGCTGCTAGTTTCCCTCTTGTCAGCTTCACTTTCAAATGGAGCTGTCATAGATCTCGATCTCGGACTAAAGCTTGGACTAACCGGACCAGGAACCGCTGGAGAATTAGGGCTGCTAGTAAACCCTCTTGTCAACGCAATGTCCACATCAAGACCATGAACAAAGTCAGTGAACCTATTAGCAGAAGCTGTTCTCATCAACGGTCCACCAGTCCTCGTCCAAGAACTCAACTCCCCGCTCTCCGTTTCACTATCACTCAAGTTCCTCAGATTAGTATTACTCTCAGCGACGAGGTCATCTAGTGAGCCAGTTGAGTTCTCTCTAGCAAGAACGTTCCAAGAAGGGATTCTTCTTGAAGCATTGAATCTTGTCGTTGAAGCTAAACCATGATGAGACGACGAAGAAGCTGCTCTCTCTGCGCTTCTCTTGAGCCTACGCATGTGGTTGAGAATGGCTACACACTCGTCAAGCGCAAGCTCGATCCCACAGTTTGCTTTGATGGCTGAAAGCTTCTCCCAAGTGCATCTCCTTCCTTGGTTGGCTGCTTTTTGTAGCTCCACATGAGTAGGGTTCTGTATAATCTTAGAGTACTGAGCAAGAGTAGCAGGCATCACAACTGTTACATCACCTTCCCACTCCTGAGCAAAAAGCTTTGCGAGTCCACCGAGAGGAAAGCCAAGCTCTAACACCTGGTTGCATCTATGTTTCACCTCCATCTCCACTAGATGCGCAAGCTTAGCTGCAAATCTACCACCATAAGCTCGAATTAAATCCTTCAGACGCAGCAAGGGAGCAATGTGAGGATTAGCTTGACTCACAATAAAATGATTAACATTAAACAGCTCCTTAAGCTGCATCATAGGCAAATCAACCTCCAAACTCCCATCTCTCCACCTTCGCGTAGACGCTTTAGTACTACCTTCTTCCGGATCCAAGTTAAAAGGAGGATGATACGGCACAATCTCCCCACTTCTATCTTTAGCCATCAGCTCCTGAGCTTCAAAGAGACCAGGAAAGGCACAAGAAGCAGTCACCGCGCTCCATATCACCACGTGAGGAGAAGTCAGATAGTTAAGACACCGAGGAGGCTCGTGCTTTCTCGGCGAGCAGACAGTTATCCCAAGTATCCTCCCTGTCAAATCATAAGCCTCTTGGAACGTGAGGTTGCAAGTGAGGTTCCTAAGCATGCACTGAAGCTGTCTGATATCGTGTAGAGCTCCTTGAGTCATGACACGTTTCACGATCGTGAAAACGCTTCCTAGCTGATCAAAGAACTGGAGAGAATGCAGAGAGTTCTCGAAGAAGCTCTGCAGCTCAGGCCATGATCTCGACGCTACGACCGAGCAGATTATGGAGCCGACGCTAGAGCCAGCAATGATCCGAGGCAAAAGCTTATGCTCGACCAGAGTCCTAACCACACCTACATGAAACGCACCTAGAGAAGCCCCACCGCTGAGAAGCAAAGCAGTTCTACCAAAGGCGTGACGCGTCTCGTGCATAAAAGAAAGCTTCTCTTCTAAAGAAAGCTCTTCTAAAGAGTCAGAGTTGTTACACACCATCCTCAGCTGAGTAGAGACCTCGTCTATATACTCTTTGATATGTCTCGGAACCTGAAGTCTCCCTTTGTGAAGCTCAGGGTTACACATGTTCCCAAGGTTCCTCACTAAATCAGCTCTCATACAGAACATAATGTCTCTCAGAGACCCTTCTTGACGACGATGACGAAGCTCCTGAAGCTTGTTCTTAACCAACTCCTCATCGTAGAGATCAGATTCGTTCAGCTTCGGAGTCTCTTTGTCCAGCATCTTAGCGGCGTGT
>HiInc_DN93_c0_g1_i15 len=1706 
ACTCAATGCAAACATACATACATATATACATACGCAACATGCACATTATAGCTTATACTACAATTTACAAAACACTATGAAAACCTCCAAACTCTTTGTTGAACAAGAATCTCACTCCAATAAATCAGTCTACCAGTCATCGGTTCTTGTAAACCTGAATCTTCTCAATTAACCAGATCCGAACCGTTTTGTTCTTCCTCTTCTTCATCATCATCACCTTCTTGGTCTACTTCATGTTCGGATACAGAGCTACCATCCATCTCCGTATCAGGTATATCGAGCTGTAGACTCTCTGGCAGCTCTGCATTCTGATTCCCAATAGACATTCCCAAGTTCTCTCTTCTAACAACGTTCAACACAAAACCGTTACTCGTTCTCTCAGTCTGTAGAAGATCACCTTCAGTAACTATTATGCTTGAAGTGTTTGCTCCAAGCATGTTGTTGTTGCTGTCCATGGATCTTGAGTCTGGGCTAAAGCTTGGACTAAATGGGCCAGGAGCCGCTGGGGAAGTGGGGCTGCTACTAAATCCTCTGGCTAATGCAATGTCCACATCAAGACTCTGAACGAAATCAATGAACTTATTAGCAGAAGCTGTTCTCATCAAAGGTCCACCAGTTCTAGTCCAAGAACTCAACTCCACGCTCTCTGTTTCACTATCGCTCAAGTTCCTGCCTGAAGACGCGTGGAGATTACTGTCAGCGACTAGTTCATCGAGTGAACCAGTCGAGTTCTCTCGAGCAATGACGTTCCAAGATGGGATTCTTCTAGAACCATTGAACCTTGCGGTTGAAGCTAAACCGTGATGAGACGAGGACGTGCCAGCAGCAGCAGCGGCGGCTCTCTCGGCGCTTCTGTTGAGCCTACGCATATGGTTAAGAATACCTACACACTCATCAAGCGCAAGCTCGATCCCACAGTTTGCTTTTATGGCTGATAGCTTCTCCCACGTGCACCTCCTTCCTTGGTTAGCCGCTTTCTGAAGCTCCACATGATTAGGGTTTTGTATAATCTTCGAGTACTGAGCCAGAGTAGCAGGCATTACAACTGTTACATCACCTTCCCACTCCTGAGCAAAAAGCTTTGCGAGTCCACCGAGAGGAAAGCCAAGCTCTAACACCTGGTTGCATCTATGTTTCACCTCCATCTCCACTAGATGCGCAAGCTTAGCTGCAAATCTACCACCATAAGCTCGAATTAAATCCTTCAGACGCAGCAAGGGAGCAATGTGAGGATTAGCTTGACTCACAATAAAATGATTAACATTAAACAGCTCCTTAAGCTGCATCATAGGCAAATCAACCTCCAAACTCCCATCTCTCCACCTTCGCGTAGACGCTTTAGTACTACCTTCTTCCGGATCCAAGTTAAAAGGAGGATGATACGGCACAATCTCCCCACTTCTATCTTTAGCCATCAGCTCCTGAGCTTCAAAGAGACCAGGAAAGGCACAAGAAGCAGTCACCGCGCTCCATATCACCACGTGAGGAGAAGTCAGATAGTTAAGACACCGAGGAGGCTCGTGCTTTCTCGGCGAGCAGACAGTTATCCCAAGTATCCTCCCTGTCAAATCATAAGCCTCTTGGAACGTGAGGTTGCAAGTGAGGTTCCTAAGCATGCACTGAAGCTGTCTGATATCGTGTAGAGCTCCTTGAGTCATGACACGTTTCACGATCGTGAAAACGCTTCCTAGCTGATCAAAGAACTG
>HiInc_DN93_c0_g1_i2 len=1352 
GGATGATACGGCACAATCTCCCCACTTCTATCTTTAGCCATCAGCTCCTGAGCTTCAAAGAGACCAGGAAAGGCACAAGAAGCAGTCACCGCGCTCCATATCACCACGTGAGGAGAAGTCAGATAGTTAAGACACCGAGGAGGCTCGTGCTTTCTCGGCGAGCAGACAGTTATCCCAAGTATCCTCCCTGTCAAATCATAAGCCTCTTGGAACGTGAGGTTGCAAGTGAGGTTCCTAAGCATGCACTGAAGCTGTCTGATATCGTGTAGAGCTCCTTGAGTCATGACACGTTTCACGATCGTGAAAACGCTTCCTAGCTGATCAAAGAACTGGAGAGAATGCAGAGAGTTCTCGAAGAAACTCTGCAGCTCAGGCCAAGATCTCGAGGCTACAACAGAGCAGATGATGGAACCAACGCTAGAGCCAGCAATGATCCGAGGCAAAAGCTTATGCTCGACCAGAGTCCTAACCACACCTACATGAAACGCACCTAGAGAAGCCCCACCGCTGAGAAGCAAAGCAGTTCTACCAAAGGCGTGACGCGTCTCGTGCATGAATGAAAGCTTCTCTTCTAAGGAAAGCTCTTCTAAAGAGTCAGAGTTGTTACACACCATCCTCAGCTGAGTAGAGACCTCGTCTATATACTCTTTAATATGTCTAGGAACCTGAAGTCTCCCTTTGTGTAGCTCAGGGTTACACATGTTACCTAGATTCCTCACTAAATCAGCTCTCATACAGAACATAATGTCTCTCAGAGACCCTTCTTGACGACGATGACGAAGCTCCTGAAGCTTGTTCTTAACCAACTCCTCATCGTAGAGATCAGATTCGTTCAGCTTCGGAGTCTCTTTGTCCAGCATCTTAGCGGCGTGTGCCCATTCCTCGTAAGTCAGAGCAGTGCGCATCATGTTCCTCCAGAACTTCCTCCTGTACGCCATCTCCGCCTTGGCCTTCACGTTCGTGTAACGTTTTAGGACAAAGGCGATGATCGTGACGACGGCTAAGATCCCCTGTGGGTTCCTGGGGTGGAACCAGGAGACAAAAGGTGAGACGGCGAGCTTGAATGTGAGGAACCAGTGGAGGAGGAACCGAAAGAGATCACGTCTGAGTTGGATCATTGATTTGCAGAACAAGACTCTGAAGGCGATGGTTCGACCGAGGATTGATGTTGGTCCGATTGAAAACGGATCAACATTGGCCTCGTTGCTTATATCCATTGATGTGTATGTGTTTTAACTGAGGGGTGGGACTTGTTGGGTAGGTCAGAGAGAACGAAACAGAGGAAGAAACGTGAAGCAGAGAACTTTAAACTTTGGTAAAATAAATCACATAATAAATGGTGGAATTTTAAA
>HiInc_DN93_c1_g1_i2 len=382 
TCAGTGGCTTCTTTTGCTTCAGGGCAATCATAGTTTAGACAGAAAGAATCTTCAAATGTATTCAGACGCTCTTTACATCTATATGATCTGATTTACCTCTCACACACACAACAGTTTATTCAAATATTGGGCCTAACCCAAACGATTGCTATTCATATATCTGTCTGATTACTTGAGCTGCTTTTCTTAACTCCAAAGACTGTACACCGAACTGAGTCTTTTAATAATAATCTCTTTGTATCTGATTTTCCTTTCTTCTTTCGATAATTGAAACAAAACACCCGTCTTATCATCGAACCTTCACCATCATCAGCACTTCCATCTTCGTCACCACCACCACAATCATCACCATCATTAACACTTTTATCTTCCTCACCACCAC
>HiInc_DN69_c0_g1_i4 len=1627 
CCAATGTAACAAGATAGGTCTCATTCAAACAATTTAGACTCCGCATCTTAATGCTACTACTATACATTGTTCACCATCAAAACCACATGCTCTTCTTCGCATCCGAGTTGCAAAAATAAATACATCTGCCTTAGTTTTTTTTTTTTGATCGAAATACATCTGCCTTAGTTATATATGTAAACGATTCTCTTTTTCTGCCAAGGAAAAGATAACAAGAATAGGACCGAGGTTTTTCACCTACGAGCAAGTCTCTGCCCAGCTCCAGCCAGTAAAGCCTTACCAATGACACCACTGTGAAGGCCACAAGCCAAGGCAACACCTCCTATAACAACCCATTTCCAGTCCATTCTCAAATGGTCCCGTTGTCTCCTTGCGTAGCCCATTGCTCTACTTCTTTCTTCATCTCCTGTAGATGATTCTGTAGAATCCATGTTCAGTACCGTGGTGATCCTTGCCATTTGAGCGATCCGGGATAGACTGGAGTCTGATTTTCTGGCGGCTTGGTAGGCTCGTAAACCGGAGTTTAGCTTCTTGACTGCTCCCCACATGCCATGACGCACGCCTAACTTTGCTACGTCTTTTGGGATGCCCATGTCTTCGTAGTGGACTAGAGATACTTCACAAGCCGATGGCTGTCCATCTCCTTTTCTGGATTCAACCGCTCTGATAACCCAACTTGAGAAATAAAGCTCAACACGCCTCGGCTTATCACGCTTTGGTAGAGCTGGATAAGGAACTCCCTTTGTCACACAATAATACTTGTTTCCAGACTCCCATATTCTCCGGCCAATGATATACTCTCGGTCACTACAGAAAAAGGGAAACTTTTTTCTCCAGTGAACAATCATTGTTCCTGTGTGAGTGTCCTCCTCGAGAGTTTTGAAGGTGGCAAGCATGAAATCCCATTTAGGTCGAAACTCATCATCCCAGAAGAAATCCCTGACAATATCTGGACTTGCATCCTCAAATATGGTTCGACTGCGATAAATAACAGGACCTGTCTCAGGCTCGTGACGCCAAGCCTGGTAACTCATATTAGGAGTAGTCTTGTCCATCATGGATTGCCATTCCCTGGTCTCATTCCCAACTTCAAGCAGCTGTAGCAAATGCTCCAGATCATTCTCTGTCACAATCTCCTCTCTCACCGTTGTGCCATCGCTACCCCCTGTTTCATCACTTTGAAGACTCTCCTCTCCAGGAGTCTGCCGTGTCGGTGTCGAACCGTTCGCCGATTTGTTAGCAGTCGAGTCACGCCTCGACCAGACGGTGCGGCAAACGGAGAAAGCGGAGAGAGCGGTGAAGGCAAGCCAGAGACGGCGAGCACCGAAGCCAGGAGGAGCTGTCCACAAAAACCGAAGCTTGGAACGGAACCCTAGGTAGATCAACCCGGTCCATCTCGGACGCCAAGACCATCCGATCAAAAGACCGATCATGACGGCGAGCCAAATCGGGACGGCGCAGAGCAAGATGTCGACGAATGTCTCTGTAACAGAGGTTCTCCGGAGGAAGTCCGTGAGATTACGATAAGATTCGTCCATTACTGTCTTCTATCAGACGCTACGGAGTTTTAGAAGGGTAAAGTGGATTCCTCTGTTCACCGGAGAATGGAATCAAACGACAAGCAAAG
>HiInc_DN69_c0_g1_i2 len=1220 
CCAATGTAACAAGATAGGTCTCATTCAAACAATTTAGACTCCGCATCTTAATGCTACTACTATACATTGTTCACCATCAAAACCACATGCTCTTCTTCGCATCCGAGTTGCAAAAATAAATACATCTGCCTTAGTTTTTTTTTTTTGATCGAAATACATCTGCCTTAGTTATATATGTAAACGATTCTCTTTTTCTGCCAAGGAAAAGATAACAAGAATAGGACCGAGGTTTTTCACCTACGAGCAAGTCTCTGCCCAGCTCCAGCCAGTAAAGCCTTACCAATGACACCACTGTGAAGGCCACAAGCCAAGGCAACACCTCCTATAACAACCCATTTCCAGTCCATTCTCAAATGGTCCCGTTGTCTCCTTGCGTAGCCCATTGCTCTACTTCTTTCTTCATCTCCTGTAGATGATTCTGTAGAATCCATGTTCAGTACCGTGGTGATCCTTGCCATTTGAGCGATCCGGGATAGACTGGAGTCTGATTTTCTGGCGGCTTGGTAGGCTCGTAAACCGGAGTTTAGCTTCTTGACTGCTCCCCACATGCCATGACGCACGCCTAACTTTGCTACGTCTTTTGGGATGCCCATGTCTTCGTAGTGGACTAGAGATACTTCACAAGCCGATGGCTGTCCATCTCCTTTTCTGGATTCAACCGCTCTGATAACCCAACTTGAGAAATAAAGCTCAACACGCCTCGGCTTATCACGCTTTGGTAGAGCTGGATAAGGAACTCCCTTTGTCACACAATAATACTTGTTTCCAGACTCCCATATTCTCCGGCCAATGATATACTCTCGGTCACTACAGAAAAAGGGAAACTTTTTTCTCCAGTGAACAATCATTGTTCCTGTGTGAGTGTCCTCCTCGAGAGTTTTGAAGGTGGCAAGCATGAAATCCCATTTAGGTCGAAACTCATCGTCCCAGAAGAAATCCCTAACGATCTCTGGAGTAGCATCCTCAAAAACAGTCCTACTCCGATAAACAACAGGACCTGTCTGACAAATAATCACAGCCTTTCAGGCTAACAGCACGTTTTGGATAAAAATATATTTCTGAAGAAACCCACAGATCAAATCGTAATGAAGAACATCTTCCCTCCGCAAACCGTAATTTATAACAAGAAAACTATCTGGAAAGCCTCTGTCCCCAAGAAACTAATAATCTAATAGCAGGTCTCTTAGTTAGATGTCATACAAATTCCCGTAAAGATTTCA
>HiInc_DN69_c0_g1_i21 len=2104 
GTATCATCATTCATTCTTCCTCTGCACGTTTTAATACATTTTTAAAATTACAAAATTTCCTTAAAGAACTATTGACATGAAATATTTTTAGTTTTTTTTTTTGGGTCGTCTAAGGATCGGTCATCAACCTCTAGCTTCCTCATATATGCGAACACTCTGCTGCTCGGGCTATCATGTCTTGTTATCAACCGTGCAACTCTCAACTGATCATCAGCAGGGCTTGAACAATCGCTCTTATCTTCACAATAACTACATAGCAAAAGATTGTAGAAACACTTCCTTCCTTCCAAGGAAAAGGTTTTTGCGTGCCGACCACTCCGATGCGTGAGATGTTGGAGGTTTGCTTCTCACAGTAAATGTATTTGGTTTATTGGTTGCATTTAGGCTTGTCTTTCATGATTATAAGGACCGACTAATGTAAGATTTCTCTAGACTATCTACAGCTCTATGGAAAGCTAATTGACAAATAATTGTCGACACAAAATAGTACAAGATGCCACAAAAAGTCCAATAACCTCCAGTCTTAAACGGTATCAAGAGATATTCGACCACACCTTCGCAGCACTTGGCTCAAAAGTTACTCTTTCACTTTGCTTCCACCACCAAACGCAGTTACAGGAATAAAGCACACAACCCATGATGCATATACTAAACTGCCTTTCTGTGCTGGACTAAAGAGTCCTCAAGGGAAACACATAATAATATCAATCTCTCAGGTTGAGATAATAAGAAACATTTCACCTACGAGCAAGTCTCTGCCCTGCTCCAACCATTAAGGCCTTGCCGATAGCACTTGAATGAAGCCCACAAGCCAAAGCAACTCCTCCTACAGCGATCCATTTCCAATCTACATTGAACTGCTCCTTTTGTCTTCTTGCCTTCTCCATGGCTTGTCCTCTCTCTTCTTCCTCCTCCTCTACTCTCGATGTTTCCACCAAATCCATGTTCAGCTTTGTAGTGATCCTCGCAATTTGCGCGCTCCGTGACAGAGCCACCCCTGCTTTTCTAGCGGTTTGGTATGCCCTTAAGCCGGAGTTTAGCTTTTTGACGGCTCCCCACATACCATGACGGACTCCTAACTTTGCTACATCTTTTGGGATTCCCATGTCTTCGTAGTGGACAAGAGAGACTTCACAAGCCGTTAACTGTCCATCTCCTTTCATAGATTCAACTGCTTTGATAATCCAACTTGAGAAGTAAAGCTCTACTCGCCTCGGTTTATCACGCTTTGGTAGAGCTGGATATGGTACTCCCTTAGTCACAGCATAATACTTGTTTTCAGATTCCCATATTCGCCTACCAATGATGTATTCCCTGTCACTACAGAAAAATGGAAACTTTTTAATCCAGTGAACAATAGTTGTTCCTGTCTGAGGATCTTCTTCCAAAGTTTTGAAGTAAGCAAGCATAGGATCCCATTTAGGTCGAAACTCATCGTCCCAGAAGAAATCCCTAACAATGTCTGGAGATGCGTCCTCAAAAACAGTCCGACTTCGATAAACAACAGGACCTGTCTGAGGCTCATGGCGCCAGGCCTGGTAACTCATATTAGGAGTAGTCTTATCCATCATAGATTGCCACTCCATATTAGCATTTTCAGCTTTAAGCAGATGCAGCAAATGCTTTAGATCCTTCTCCGTCACAATCTCCTTCTCTGTTTCCTTATCAATAACTCTTGCGATTGCTTCTGTTTCACCACTCTCTTCTGGTTTCTTCTCACTCGAACCGAGCCTTGAACATAAAGTGCGGCACACTGAGAAAGCTGAGAGAGCGGTGAAAGCAAGCCAAACACGGCGAGCACCGAAACCCGGAGGAACAGTGCAGAGAAAACGGAGCTTAGAACGGAGCCCTAGATAAACAAAACCAGTCCACCGTGGACGCCAAGACCATCCAATCAAAAGCCCGATCATGACGGCGAGCCAGATAGGAACTGAGCATAGCAAGATGTCGACGAATGTCTCTGTAACAGAGGTTCTCCGGAGGAAGTCCGTGAGATTACGATAAGATTCGTCCATTACTGTCTTCTATCAGACGCTACGGAGTTTTAGAAGGGTAAAGTGGATTCCTCTGTTCACCGGAGAATGGAATCAAACGACAAGCAAAG
>HiInc_DN69_c0_g1_i10 len=1533 
CACATCTCTCTTCATAGCTTAAAGCTATGACTCTACAATCTACATGGTCCACCATCAAAACCACATGCCCTTCTCATGAGAGTTGCAAGAAAGAATACATTTTCCGTTAGTTATGTGTATACGTTCTCTCTTTTCCAGTCAAGGGACCAATAGTAGTAATAATAACAACACGACACTTCACCGACGAGCAAGTCTCTGGCCAGCTCCAGCAAGTAACGCTTTACCAATGACCCCAGTGTGAAGGCCACAAGCCAATGCAACACCTCCAACAACGACCCATTTCCAGTCCATTCTCAAATGATCCCGTTGCCTTCTCGCATAACCCATTGCTCTGCTTCTGTCTTCATCACTTGCAGATGATTCTGCAGAATCCATGTCAAGCACTGTGGTGATTCTCGCCATCTGGGCGATCCGGGATAGACTCGAGTCTGACTTTCTAGCGGTTTGGTAGGCTCTTAAACCGGAGTTTAGCTTCTTGACAGCTCCCCACATGCCATGACGGACGCCTAACTTTGCTACGTCTTTAGGGATCCCCATGTCTTCGTAGTGGACTAGAGATACTTCACAAGCCGATGGCTGTCCATCTCCTTTTCTGGATTCAACCGCTCTGATAACCCAACTTGAGAAATAAAGCTCGACACGCCTAGGCTTATCACGCTTTGGTAATGCTTGATAAGGAACTCCCTTTGTAACACAGTAGTACTTGTTCCCAGACTCCCATATTCTCCGGCCAATGATATACTCTCGGTCACTACAGAAAAAGGGAAACTTTTTTCTCCAGTGAACAATCATTGTTCCTGTGTGAGTGTCCTCCTCGAGAGTTTTGAAGGTGGCAAGCATGAAATCCCATTTAGGTCGAAACTCATCGTCCCAGAAGAAATCCCTAACGATCTCTGGAGTAGCATCCTCAAAAACAGTCCTACTCCGATAAACAACAGGACCTGTCTGAGGCTCATGACGCCAGGCCTGGTAGCTCATGTTAGGAGTAGACTTATCCATCATAGATTGCCACTCCATATTAGCATTTTCAGCTTTAAGCAGATGCAGCAAATGCTTTAGATCCTTCTCCGTCACAATCTCCTTCTCTGTTTCCTTATCAATAACTCTTGCGATTGCTTCTGTTTCACCACTCTCTTCTGGTTTCTTCTCACTCGAACCGAGCCTTGAACATAAAGTGCGGCACACTGAGAAAGCTGAGAGAGCGGTGAAAGCAAGCCAAACACGGCGAGCACCGAAACCCGGAGGAACAGTGCAGAGAAAACGGAGCTTAGAACGGAGCCCTAGATAAACAAAACCAGTCCACCGTGGACGCCAAGACCATCCAATCAAAAGCCCGATCATGACGGCGAGCCAGATAGGAACTGAGCATAGCAAGATGTCGACGAATGTCTCTGTAACAGAGGTTCTCCGGATGAAATCCGTTAGATTAAAATACGATTCGTCCATAACGATGAGATTGAGACGAGTTTTCAGGTTCCTCTGTTCGCCGGAGATTCGAACGACATTGACGGGAAGCGATCCAAAGAGGGAGAA
>HiInc_DN69_c1_g1_i1 len=310 
ACCGTGGACGCCACGACCATCCGATCAGAAGCCCGATCATCACGGCGAGCCAAATCGGAACCGCGCATATCAAGATGTCGACGAATGTCTCTGTGAAAGAGGGTTTCTTCAGGAACTGCATTATGTAGGAATAGGTCTCATCCATGGCGGTTTTCTCCGATTTTTGAGAAAATGTTAGATTCCTCCCCAAGGAAAATGGGATTATTCTTAAGATCGCCGGAGATTTTTGAACCGATGATTTGATTCAGGAGAATCGAAGAAGAAGAAGAACACTTTTCTTTATTTTATTTGTTTTTTTTTTATGAAGTTT
>HiInc_DN69_c3_g1_i1 len=233 
CCATCATAGATTGCCACTCCATATCTGCATTCCCAGCTTCAAGCAGATGCAGCAGATGCTCTAGATCCTTCTCCGTCACCACATCCTTCTCTTTCTCTCTGTTTTCATCACTAACTCGTGAAACTGCCTCCTCGCTCGGAGGAATCTCTCCGGTCGTTTTCTTGGCGCCGGAACCGAGCCTTGACCATAACGTGCGGCAGACGGAGAAGGCGGAGAGAGCGGTGAAGGCAAGC
>HiInc_DN14_c0_g1_i7 len=1916 
GTGGAATTATGGAGTATTATTGCAACAAAATCTCTGTTAACATGAGCTGTACATCACTTCAATATGACCCCCTCCTCCCCCACACACACAAGTGACAGACCATATTTTGAGACAATTATCTCCATAGCTTTTCTCTTTATAGGAACCTTTTATTTCAGATTTACATATAATTCAAGAGAAGAAGTAAACTTGTAAGATGAACTAAAACAAATTAAACTTTATTGGCTCCTCCCTTCATTATTGTTGAAATTTACAATTAATTTGGTATTGCTATGCCTCTGGAATAGGGTTGAGTGTCTCCTTGGAGAAGCACACAAAGCCTTGCTGTGTATTGGAGGTTTTGACCATAGTTTCCCACTTGGTGATTTGATTATTATCATCAGTGCCAAGAGACTGCAACCATGTGAATGCGTTGTTCTTTGATGGGACTGTTGGCAATGTACGCTTTAACCAGGAATCTGAAGGAGCTTTTGGCAATGGTGGTGGTGCAACAATGTGATGATGATTCTTTGTGCTGCCCTGCTGCAATTTAACTTCAAGATCAGTCTTCTCCTCTGTAATCTCTACTACTTCAGGAATTGCTTGATCAGCACATTCTTCAACCTTTAGACCTGAGATATCTTCTTCTTCACTGGCTCCAACATCTTCTATAACAGGAACAACATCTAGTGTAGGATAACCTTTTAATAAAGATAGCTCACTGAACTCTTCTTGTACTTTCTTGTCTACTGAATGCACTACATACAGAGTTTTCTCAACAACAGGAGCCTCATGAGAAGAAGGTTTCCATGTATTGTCGTCACTAGCCAAGAGCTCACCAAAGTTCTTTTTGCTGGTTTTAGTGCGTGAACCTGAGCTCAAGTTCTCAAGTTTCTCTTTCCCTTCTGGTGGAGTAGAAGATACTGATAACGCCTCATCTTGAGAAGATCCATTACAAGAATCTTGATACTTAGAACGCATACGGCGAACAGAGACACCTCTCTGTGCCTTCATTCTCACAGACGGAATAGGATTCAACACTCCGAAAGAGCTTCTCAGGCAAATCTGAGGGAGTAATCCACAAACACCAGAAGCCATCATGCTGCTCATGTCCCCATCTTCCTCTTCTTCTTGATCAGGAGAATGATGAAACCGGTATGGGTTTTGCTCTGCTTTGTTCTGTTTCTCCTTTACCACCACTATCTGCCTAGCCGGTTCTTCTGGTTTAGGCGGTTTTCTAGCAAGATGTGGAGGTGTCTCTGAAGTGGTCAAGGCTTTAGCAGCAGGCAAGAATCTCCCCATCATTAGATCCTGAGTTTGTCGGTCACTAGACAAAGTTCCAAACGGCTCTACCAACATCCTCTGACCATCCAAACCGCTCACACCACTAACATTACTACAGTTGAAGAAGAATGAGTCAGATCTTGAATCAAGATAAGTATCATAAGTATCATCATCATCATACCAAGAACTACTACAACTCCTTGCATCCTCCACATGATCAACTCTAGGTTCAGGCTTCCTCACTAACTCTTCTCGTTCTCTAGCTTTCACAATCCTCCCAGGAGGAAGCTTTGGCACAAAATGTTGCTGAACAACAACACTTTGTAACTCAGGTTTCCTCTCGTCTTTTGGCTTTCCAGGCTTGTGTTCCCATTGAAATGGGACAGTTCCTGGATTCCTGATAGGACCTGAGTTGATGTCAGACTTGTAAACCGGTGGAGAAGGAAGGATCTTGTTGGTTAGTGAACCAGAAGAACTTGTTTTGCTATTAGGTTCTGGAGTTTGTATAGGCCGTCTAACCGATATAAGAGGACGGTTGAAATCTAGTTGCTTCTTCTCTTCCATCATTAAGCTCTCCATCAACGTGAATTCAGTTAGTTTCAGTGAGCAAACGCGGGATTGAAGAGAGAGATAGAGAGGTAGAGAGAATAGAG
>HiInc_DN14_c0_g1_i10 len=1839 
GTGGAATTATGGAGTATTATTGCAACAAAATCTCTGTTAACATGAGCTGTACATCACTTCAATATGACCCCCTCCTCCCCCACACACACAAGTGACAGACCATATTTTGAGACAATTATCTCCATAGCTTTTCTCTTTATAGGAACCTTTTATTTCAGATTTACATATAATTCAAGAGAAGAAGTAAACTTGTAAGATGAACTAAAACAAATTAAACTTTATTGGCTCCTCCCTTCATTATTGTTGAAATTTACAATTAATTTGGTATTGCTATGCCTCTGGAATAGGGTTGAGTGTCTCCTTGGAGAAGCACACAAAGCCTTGCTGTGTATTGGAGGTTTTGACCATAGTTTCCCACTTGGTGATTTGATTATTATCATCAGTGCCAAGAGACTGCAACCATGTGAATGCGTTGTTCTTTGATGGGACTGTTGGCAATGTACGCTTTAACCAGGAATCTGAAGGAGCTTTTGGCAATGGTGGTGGTGCAACAATGTGATGATTATGATGAAGCCTTGAACTTTCAAGATTCTTTGTGGTGCCCTGCTGCAATCTGACTTCAAAATCAATCTTCTCCTTTGTAATCTCTACTACTTCAGCAATGGCTTGATCAGCACAGTCTTCAACTTTTAGACCTGAGATGACTTCTTCTTTACTGGCTTCAACATCTTCTTTAACAGGAACAACATCTAGTGTTGGATAACTTTGTAATATAGATTGCTCATTGGACGCTTCTTGAACCTTCTTGTTTACTGAATGCACAGTGTCTACATACAGAGTTTTCTCAACAACAGGAGCCTCATGAGAAGAAGGTTTCCATGTATTGTCATCACTGGCCAAGAGCTCACCAAAGTTTCTGCTGACTCTAGTGCGTGAAGTGCAAGAGCTTTCAACTGCTAATGACCCATCCTGTGCAACTGATCCATTTAGTTTCAACTCCCTCTCATCTTCATTCACAGGCTCATTGTTCTTGTTCTGGCTCTTACTAGAATCTTGATACTTAGAACGCATACGGCGAACAGAGACACCTCTCTGCGCCTGCATTCTCACTCCAAAAGAGCTTCTCAAGCAAATCTGATATTGATTATTATCCCCAGCTTTGTTCTGTTTCTCCTTAACCGGTTCCTCTGGCTTAGGAGGTTTCCTAGCGAGATGTGGAGGAGGAGGTGTTTCTGAAGTCAAGGCCTTAGCTGCAGGCAAGAACCTCCCCATCATCAGATCCTGTGTTTGTCTATCACCAGACAAGGTTTCAAACGGCTCTACTAGCAGCGTCCCACCATGACCACTCACATTACTACAGTTGTAGAAAAACGACTCAGATCTCGAAAGCGTATCATCATCAGCTGCATCAAGATAAGTATCGTCCAGTCTAGTTTCAGGTCTCCTCATCACTGATGCTTCTCGTTCTCTAACTCTCCTCCCAGGAGGAAGCTTCGGCACATAACGTGGCTCAACGAAGAAGCTTTGTGAATCCGGTTTGGTTTCGTCTTTTGGTTTTCCCGGCTGGTGCTCCCATTGGAAAGGGACGGTTCCTGGATTCCTTACGGGACCTGACTTGATATCAGACTTGTAAACCGGTGGAGAAGCAGAAGGAGGAGGGATCTTGTTGGTTAGTGGATCAGAAGATCTTGGTTTGCTCTCGGACTCTGAAGCTTGTGTTGGACGTCTAACTGATAGAAGCGGGCGGTTGAAGTCCAACTGCTTCTCTTCCATCGTCAAGCTCACCATTGACATGAAGTCAGTTGTTTCTCATACAAGTGAGAAAACGCGGGGCTGAAGAGACAGAGAGGAGGAGAGGTGGTTACTAGAGAAGATGATTGATTTTGGGAGAGAAGACGA
>HiInc_DN14_c0_g1_i13 len=1865 
GTAGATAACATATACAGAAGGGCAAAAGAAACAGTGTCACGTGAAATTATGGAGTATTATTGCCACAAAATCTATGTTAGCTGTACATCACTTCAACAAGAAACACCTTTTATTTCATGATTTAAACTAAAAACCCCCAAACTTTATTGGCTCATCCCATCTTTATTGTTGAAATTTACAAGTAATTTGGTGTGGAAAACATACAGATCTTGCTACGCCTCTGGTATAGGGTTGAGTGTCTCCTTGGAGAAGCACACAAAGCCTTGCTGTGTATTGGAGGTTTTGACCATAGTTTCCCACTTGGGACTTGCTTGATGAATCTTATTATTATCAGCTCCAAGAGACTGTAACCATGTGAATGAGTTGTTCTTTGTTGGGATTGTTGGCAATGTACGCTTCAACCAAGAATCTGAAGGAGCTTTTGGTAATGGTGGTGGTGGGACAATATGAGAACTTGGACGTTGGTGAAGCCTAGAACTTTCAAGATTCGCTGTGTACTTTCTCTGCAACTTGGCTTCAAGATCAATCTTCTCCTTTGTAATCTCCACTACCACATTGGCTTGATCAGGACATTCTTCGACTTTCTGACTTGAGAATCCAGTGACGGCCTCATCTCCTGTGACACTTTGCTCGGTGGTTTTAGGCTGCGAGATAGCTTCTTCACCGGGTCCATTCAGGTTCTGAACTTCTTCTTTAACAGGAACAGCAACATCAAGTGAAGAAATCTCCTTGGAGTCTTCTTGTACCTTCTTGTCTAGTGAATGCACAGTATCTACATACAGAGTTTTCTCGGCAACCACAGGAGCATCAGAAGAAGGTTTCCATGTATTGTCATCACTGGCCAAGAGCTCACCAAAGTTTCTGCTGACTCTAGTGCGTGAAGTGCAAGAGCTTTCAACTGCTAATGACCCATCCTGTGCAACTGATCCATTTAGTTTCAACTCCCTCTCATCTTCATTCACAGGCTCATTGTTCTTGTTCTGGCTCTTACTAGAATCTTGATACTTAGAACGCATACGGCGAACAGAGACACCTCTCTGCGCCTGCATTCTCACTCCAAAAGAGCTTCTCAAGCAAATCTGATATTGATTATTATCCCCAGCTTTGTTCTGTTTCTCCTTAACCGGTTCCTCTGGCTTAGGAGGTTTCCTAGCGAGATGTGGAGGAGGAGGTGTTTCTGAAGTCAAGGCCTTAGCTGCAGGCAAGAACCTCCCCATCATCAGATCCTGTGTTTGTCTATCACCAGACAAGGTTTCAAACGGCTCTACTAGCAGCGTCCCACCATGACCACTCACATTACTACAGTTGTAGAAAAACGACTCAGATCTCGAAAGCGTATCATCATCAGCTGCATCAAGATAAGTATCATCACTACAACTCTTTGCATCCTCCACTCTAGTCTCAGGTTTCCTCATCACTGATGCTTCTCGTTCTCTAACTCTCCTCCCAGGAGGAAGCTTCGGCACATAACGTGGCTCAACGAAGAAGCTTTGTGAATCCGGTTTGGTTTCGTCTTTTGGTTTTCCCGGCTGGTGCTCCCATTGGAAAGGGACGGTTCCTGGATTCCTTACGGGACCTGACTTGATATCAGACTTGTAAACCGGTGGAGAAGCAGAAGGAGGAGGGATCTTGTTGGTTAGTGGATCAGAAGATCTTGGTTTGCTCTCGGACTCTGAAGCTTGTGTTGGACGTCTAACTGATAGAAGCGGGCGGTTGAAGTCCAACTGCTTCTCTTCCATCGTCAAGCTCACCATTGACATGAAGTCAGTTGTTTCTCATACAAGTGAGAAAACGCGGGGCTGAAGAGACAGAGAGGAGGAGAGGTGGTTACTAGAGAAGATGATTGATTTTGGGAGAGAAGACGA
>HiInc_DN14_c0_g1_i15 len=1844 
GTAGATAACATATACAGAAGGGCAAAAGAAACAGTGTCACGTGAAATTATGGAGTATTATTGCCACAAAATCTATGTTAGCTGTACATCACTTCAACAAGAAACACCTTTTATTTCATGATTTAAACTAAAAACCCCCAAACTTTATTGGCTCATCCCATCTTTATTGTTGAAATTTACAAGTAATTTGGTGTGGAAAACATACAGATCTTGCTACGCCTCTGGTATAGGGTTGAGTGTCTCCTTGGAGAAGCACACAAAGCCTTGCTGTGTATTGGAGGTTTTGACCATAGTTTCCCACTTGGGACTTGCTTGATGAATCTTATTATTATCAGCTCCAAGAGACTGTAACCATGTGAATGAGTTGTTCTTTGTTGGGATTGTTGGCAATGTACGCTTCAACCAAGAATCTGAAGGAGCTTTTGGTAATGGTGGTGGTGGGACAATATGAGAACTTGGACGTTGGTGAAGCCTAGAACTTTCAAGATTCGCTGTGTACTTTCTCTGCAACTTGGCTTCAAGATCAATCTTCTCCTTTGTAATCTCCACTACCACATTGGCTTGATCAGGACATTCTTCGACTTTCTGACTTGAGAATCCAGTGACGGCCTCATCTCCTGTGACACTTTGCTCGGTGGTTTTAGGCTGCGAGATAGCTTCTTCACCGGGTCCATTCAGGTTCTGAACTTCTTCTTTAACAGGAACAGCAACATCAAGTGAAGAAATCTCCTTGGAGTCTTCTTGTACCTTCTTGTCTAGTGAATGCACAGTATCTACATACAGAGTTTTCTCGGCAACCACAGGAGCATCAGAAGAAGGTTTCCATGTATTGTCATCACTGGCCAAGAGCTCACCAAAGTTTCTGCTGACTCTAGTGCGTGAAGTGCAAGAGCTTTCAACTGCTAATGACCCATCCTGTGCAACTGATCCATTTAGTTTCAACTCCCTCTCATCTTCATTCACAGGCTCATTGTTCTTGTTCTGGCTCTTACTAGAATCTTGATACTTAGAACGCATACGGCGAACAGAGACACCTCTCTGCGCCTGCATTCTCACTCCAAAAGAGCTTCTCAAGCAAATCTGATATTGATTATTATCCCCAGCTTTGTTCTGTTTCTCCTTAACCGGTTCCTCTGGCTTAGGAGGTTTCCTAGCGAGATGTGGAGGAGGAGGTGTTTCTGAAGTCAAGGCCTTAGCTGCAGGCAAGAACCTCCCCATCATCAGATCCTGTGTTTGTCTATCACCAGACAAGGTTTCAAACGGCTCTACTAGCAGCGTCCCACCATGACCACTCACATTACTACAGTTGTAGAAAAACGACTCAGATCTCGAAAGCGTATCATCATCAGCTGCATCAAGATAAGTATCGTCCAGTCTAGTTTCAGGTCTCCTCATCACTGATGCTTCTCGTTCTCTAACTCTCCTCCCAGGAGGAAGCTTCGGCACATAACGTGGCTCAACGAAGAAGCTTTGTGAATCCGGTTTGGTTTCGTCTTTTGGTTTTCCCGGCTGGTGCTCCCATTGGAAAGGGACGGTTCCTGGATTCCTTACGGGACCTGACTTGATATCAGACTTGTAAACCGGTGGAGAAGCAGAAGGAGGAGGGATCTTGTTGGTTAGTGGATCAGAAGATCTTGGTTTGCTCTCGGACTCTGAAGCTTGTGTTGGACGTCTAACTGATAGAAGCGGGCGGTTGAAGTCCAACTGCTTCTCTTCCATCGTCAAGCTCACCATTGACATGAAGTCAGTTGTTTCTCATACAAGTGAGAAAACGCGGGGCTGAAGAGACAGAGAGGAGGAGAGGTGGTTACTAGAGAAGATGATTGATTTTGGGAGAGAAGACGA
>HiInc_DN14_c0_g1_i3 len=1847 
GTGGAATTATGGAGTATTATTGCAACAAAATCTCTGTTAACATGAGCTGTACATCACTTCAATATGACCCCCTCCTCCCCCACACACACAAGTGACAGACCATATTTTGAGACAATTATCTCCATAGCTTTTCTCTTTATAGGAACCTTTTATTTCAGATTTACATATAATTCAAGAGAAGAAGTAAACTTGTAAGATGAACTAAAACAAATTAAACTTTATTGGCTCCTCCCTTCATTATTGTTGAAATTTACAATTAATTTGGTATTGCTATGCCTCTGGAATAGGGTTGAGTGTCTCCTTGGAGAAGCACACAAAGCCTTGCTGTGTATTGGAGGTTTTGACCATAGTTTCCCACTTGGTGATTTGATTATTATCATCAGTGCCAAGAGACTGCAACCATGTGAATGCGTTGTTCTTTGATGGGACTGTTGGCAATGTACGCTTTAACCAGGAATCTGAAGGAGCTTTTGGCAATGGTGGTGGTGCAACAATGTGATGATGATTCTTTGTGCTGCCCTGCTGCAATTTAACTTCAAGATCAGTCTTCTCCTCTGTAATCTCTACTACTTCAGGAATTGCTTGATCAGCACATTCTTCAACCTTTAGACCTGAGATATCTTCTTCTTCACTGGCTCCAACATCTTCTATAACAGGAACAACATCTAGTGTAGGATAACCTTTTAATAAAGATAGCTCACTGAACTCTTCTTGTACTTTCTTGTCTACTGAATGCACTACATACAGAGTTTTCTCAACAACAGGAGCCTCATGAGAAGAAGGTTTCCATGTATTGTCGTCACTAGCCAAGAGCTCACCAAAGTTCTTTTTGCTGGTTTTAGTGCGTGAACCTGAGCTCAAGTTCTCAAGTTTCTCTTTCCCTTCTGGTGGAGTAGAAGATACTGATAACGCCTCATCTTGAGAAGATCCATTACAAGAATCTTGATACTTAGAACGCATACGGCGAACAGAGACACCTCTCTGTGCCTTCATTCTCACAGACGGAATAGGATTCAACACTCCGAAAGAGCTTCTCAGGCAAATCTGAGGGAGTAATCCACAAACACCAGAAGCCATCATGCTGCTCATGTCCCCATCTTCCTCTTCTTCTTGATCAGGAGAATGATGAAACCGGTATGGGTTTTGCTCTGCTTTGTTCTGTTTCTCCTTTACCACCACTATCTGCCTAGCCGGTTCTTCTGGTTTAGGCGGTTTTCTAGCAAGATGTGGAGGTGTCTCTGAAGTGGTCAAGGCTTTAGCAGCAGGCAAGAATCTCCCCATCATTAGATCCTGAGTTTGTCGGTCACTAGACAAAGTTCCAAACGGCTCTACCAACATCCTCTGACCATCCAAACCGCTCACACCACTAACATTACAAGAACTACTACAACTCCTTGCATCCTCCACATGATCAACTCTAGGTTCAGGCTTCCTCACTAACTCTTCTCGTTCTCTAGCTTTCACAATCCTCCCAGGAGGAAGCTTTGGCACAAAATGTTGCTGAACAACAACACTTTGTAACTCAGGTTTCCTCTCGTCTTTTGGCTTTCCAGGCTTGTGTTCCCATTGAAATGGGACAGTTCCTGGATTCCTGATAGGACCTGAGTTGATGTCAGACTTGTAAACCGGTGGAGAACGAGGGATCTTGTTGGTTACTGAATCAGAAGATCTTGTTTTGCTATTAGGTTCTGGAGTTTGTATAGGCCGTCTAACCGATATAAGAGGACGGTTGAAATCTAGTTGCTTCTTCTCTTCCATCATTAAGCTCTCCATCAACGTGAATTCAGTTAGTTTCAGTGAGCAAACGCGGGATTGAAGAGAGAGATAGAGAGGTAGAGAGAATAGAG
>HiInc_DN14_c0_g1_i11 len=1098 
GTGGAATTATGGAGTATTATTGCAACAAAATCTCTGTTAACATGAGCTGTACATCACTTCAATATGACCCCCTCCTCCCCCACACACACAAGTGACAGACCATATTTTGAGACAATTATCTCCATAGCTTTTCTCTTTATAGGAACCTTTTATTTCAGATTTACATATAATTCAAGAGAAGAAGTAAACTTGTAAGATGAACTAAAACAAATTAAACTTTATTGGCTCCTCCCTTCATTATTGTTGAAATTTACAATTAATTTGGTATTGCTATGCCTCTGGAATAGGGTTGAGTGTCTCCTTGGAGAAGCACACAAAGCCTTGCTGTGTATTGGAGGTTTTGACCATAGTTTCCCACTTGGGACTTGCTTGATGAATCTTATTATTATCAGCTCCAAGAGACTGTAACCATGTGAATGAGTTGTTCTTTGTTGGGATTGTTGGCAATGTACGCTTCAACCAAGAATCTGAAGGAGCTTTTGGTAATGGTGGTGGTGGGACAATATGAGAACTTGGACGTTGGTGAAGCCTAGAACTTTCAAGATTCGCTGTGTACTTTCTCTGCAACTTGGCTTCAAGATCAATCTTCTCCTTTGTAATCTCCACTACCACATTGGCTTGATCAGGACATTCTTCGACTTTCTGACTTGAGAATCCAGTGACGGCCTCATCTCCTGTGACACTTTGCTCGGTGGTTTTAGGCTGCGAGATAGCTTCTTCACCGGGTCCATTCAGGTTCTGAACTTCTTCTTTAACAGGAACAGCAACATCAAGTGAAGAAATCTCCTTGGAGTCTTCTTGTACCTTCTTGTCTAGTGAATGCACAGTATCTACATACAGAGTTTTCTCGGCAACCACAGGAGCATCAGAAGAAGGTTTCCATGTATTGTCATCACTGGCCAAGAGCTCACCAAAGTTTCTGCTGACTCTAGTGCGTGAAGTGCAAGAGCTTTCAACTGCTAATGACCCATCCTGTGCAACTGATCCATTTAGTTTCAACTCCCTCTCATCTTCATTCACAGGCTCATTGTTCTTGTTCTGGCTCTTACTAGAATCTTGATACTTAGAACGCATACGGCGAACAGAGACACCTCTCTG
>HiInc_DN14_c0_g1_i17 len=1302 
GTGGAATTATGGAGTATTATTGCAACAAAATCTCTGTTAACATGAGCTGTACATCACTTCAATATGACCCCCTCCTCCCCCACACACACAAGTGACAGACCATATTTTGAGACAATTATCTCCATAGCTTTTCTCTTTATAGGAACCTTTTATTTCAGATTTACATATAATTCAAGAGAAGAAGTAAACTTGTAAGATGAACTAAAACAAATTAAACTTTATTGGCTCCTCCCTTCATTATTGTTGAAATTTACAATTAATTTGGTATTGCTATGCCTCTGGAATAGGGTTGAGTGTCTCCTTGGAGAAGCACACAAAGCCTTGCTGTGTATTGGAGGTTTTGACCATAGTTTCCCACTTGGTGATTTGATTATTATCATCAGTGCCAAGAGACTGCAACCATGTGAATGCGTTGTTCTTTGATGGGACTGTTGGCAATGTACGCTTTAACCAGGAATCTGAAGGAGCTTTTGGCAATGGTGGTGGTGCAACAATGTGATGATTATGATGAAGCCTTGAACTTTCAAGATTCTTTGTGGTGCCCTGCTGCAATCTGACTTCAAAATCAATCTTCTCCTTTGTAATCTCTACTACTTCAGCAATGGCTTGATCAGCACAGTCTTCAACTTTTAGACCTGAGATGACTTCTTCTTTACTGGCTTCAACATCTTCTTTAACAGGAACAACATCTAGTGTTGGATAACTTTGTAATATAGATTGCTCATTGGACGCTTCTTGAACCTTCTTGTTTACTGAATGCACAGTGTCTACATACAGAGTTTTCTCAACAACAGGAGCCTCATGAGAAGAAGGTTTCCATGTATTGTCGTCACTAGCCAAGAGCTCACCAAAGTTCTTTTTGCTGGTTTTAGTGCGTGAACCTGAGCTCAAGTTCTCAAGTTTCTCTTTCCCTTCTGGTGGAGTAGAAGATACTGATAACGCCTCATCTTGAGAAGATCCATTACAAGAATCTTGATACTTAGAACGCATACGGCGAACAGAGACACCTCTCTGTGCCTTCATTCTCACAGACGGAATAGGATTCAACACTCCGAAAGAGCTTCTCAGGCAAATCTGAGGGAGTAATCCACAAACACCAGAAGCCATCATGCTGCTCATGTCCCCATCTTCCTCTTCTTCTTGATCAGGAGAATGATGAAACCGGTATGGGTTTTGCTCTGCTTTGTTCTGTTTCTCCTTTACCACCACTATCTGCCTAGCCGGTTCTTCTGGTTTAGGCGGTTTTCTAGCAAGATGTGGAGGTGTCTCTGAAGTGGTCAAGGCTTTAGCAGCAGGCAAGAA
>HiInc_DN47_c0_g1_i12 len=796 
GTAGCAGGATCAAAGTAGTGCACAAGATCAGACTCATAGTCGTTCTTCCCATTAGGATCAGGCGAAGTCGCAAACCCGTAAATCACCCATATCTTCCCTTGCACCACAGCGAATCCAGATGCACCTCTTTTCTCGAACTTCTCGAACTGCACTCCAGGATCCGGTAACTGAACCCATATCCCAGCAGCAATGTTATACGCCTCGATTGTCCTGAAACGCACAGGGGTTTTGTTCGTCCCACCTTTGCTCACCCCACCGAATACATACACATGGTTTGCATCCGAAGTCATCGAATGGTAAGTGCGAGCCTCGGGTCCTCCCTCTTCATCGAGTTTGGTCAGGAATTTCCACTCCTTTTTCACCGTATCGTATGAATAAAAGTCCTCGAACTGTTTATTCTCATCGCGGCCTCCGAATATGTAGAGCTTAGTTCCAACAGCCACCATGCGGGTGCCCAAGGCCTTGACGTTAGGAACGTCTCCCTTGGCCGGAGCGATTGACCAAGTGTGAGTGACGAAGTCAAAGACGTAAAGGTCTTTGTCGATGGAAATGTTTGGCGTTAACTCCCCGCCGAAAGAATAGAGCTTATCTCCGACCACGGCTATGCCGTGTGAGCTTCTTGCTCCAGGTGCCTCTCCTCCTTTCTGCTGCACCTTGATCCACTCGCCTTGCAAAGTTGGAGCTACGGCTGCGATCTTCAAGCTTCGAGTAGAGATGTGCGAGGCTTTTCGGAACTGTTGCGAAGCCCGACGAACTTGAGTGAGTGAGGTGGGACAGAACTGGTGTGAGACAGAGT
>HiInc_DN47_c0_g1_i6 len=675 
GCTGGAGAAATGGACCAAGTCCGGGTCTCGAGGTCAAAGACGTAAAGGTCTTTGTCAATAGGGACATTTGGTGTGAACTCACCACCAAAGGAGTAAATCTTGTTTCCTACTTGTGCTATGGCATGTGAGCATCTTAGCCCTGGACCATCTCCATTTTGTTCCACCTTTGTCCACTTTCCACGCAATTGGAAATTGGATATTGGGTCAGAAACATAGGCTCCAAGGGCGTGTAGAACATTGGTAGAACGCCCGTGAAAACCAACGATTTTGCCACCTTGGAGAACAAACTTTACCCCCGGACCCTCCTTGAAGTGCCTATTGGTTTTGCCTTTGCTAGTCTCGAACTTAAGATCCACAATGGTTTCTTGAGTTACTGTCTCACGGAAAGCTTCTACGTAAACGATGTAATCATCTACATCAACCACGAACTCCTCAACTTCTTGTGTTTGTTCTCCATGTTGATCTCCAATAACCACTACAGAATCATCAACGTACTCAAACTTGACAAAGGATATAGAATTCTGGCCTTTCCCTAAATGTACTTTTCTAACATTTCCGTGAACACCATCATCCCATACATTTCCTTGCTTACCACCCTTGGCGTCCAGCTTTTGGGCCATCTCTTTTGCTTGCGCTTGATCGATTACGAATATTACAACCTGTTGATAAAGTAAT
>HiInc_DN47_c0_g1_i13 len=1125 
CCATCCATCAATTGTCCCGGACCAACGTGAGCTTGTGGATCCATCGCTATCTCACCTCCAAATATCACAATGTGTTTCCCGACAACTGCACTAGCGAAAACGCTCCTCGCGGAAGGCTTCTCACCAAACGTCTCCACTTGTGTCCACTTGTCTTCAACAGGGTCGTAGTAATGAACATCATCTACTTCACATCCGTTGAATCCATAAACCACCCAAACCTTCCCTTGCGCCACTTCCAGCCCGGCTCCTCCTCTTATGCTAAGTGATTCACCGGGAGTCGAACACTGCACCCACTTCTGATCAACAATGTTGTAAGCGTCTAGGGTTTTGAGTCGCTCAGTAGCACTCACTCCACCGAAAACATAAACGTTGTTCTCATCGGCTGCCATAGAGTGGAAGCTACGAGGAATGGGTCCTTCTTCGACCGGAGTTAGCAGTTTCCACTCGTTCGTGGTCGTGTCAAAAGAGTAGAAGCCGTTGTATTTTCTGGAAGCGTCTCGGCCTCCAAAGACATAGAGGTTTGAGCCAATAGACACCATGCGGACGCCTAAGCAAGAAAGGTGGGGAATGTCTCCTGTGGCTGGAGAAATGGACCATGTTCGGGTCTCAAGATCAAAGACGTAAAGGTCTTTGTCGATGGGTTGATTTGGTATGAGCTCGCCACCAAACGAGTAGATCTTGTTTCCCACCTGTGCTATAGCATGCGAGCATCTTGGCCCTGGAGCCTGTCTTTTTTGCTCCACCTTGATCCACTTTCCTAGCAATTGAGGAGTGGAGGGGAAAGTTACATAGGCTCCAAGGGAGTGTAGAACATCGGTCGAACGCCCGTGAAACCCAACGATTTTGCCACCTTGGAGAACAAACTTTACCCCCGGACTCGTCTCGATGTGCATATTGGTTTTGCCTTTGTAAGTCTCGAACTTAAGAGCCACGATGGTTTCTTGAGTTACTGTCTCACGGAAAGCTTCTACGTAAACGATGTAATCATCTACATCAACCACGAACTCCTCAACTTCTTGTGTTTGTTCTCCATGTTCATCTCCAACAACCACTTCAGAATCATCAACATACTCAAACTTGACAAAGGATATACAATCCTTACCTTGCCCTACATATACTTTTCTA
>HiInc_DN47_c0_g1_i3 len=390 
GTGTCAAAAGAGTAGAAACCGTTGTAGTTGCGGGAAGCGTCTCGGCCTCCGAAGACATAGAGGGTTGATCCAACTGACACCATACGGACGCCTAAGCAGGAGAGGTGCGGAACGTCTCCGGTGACTGGGGAAATGGACCAAGTCCTCGTCTCGATGTCAAAGACGTAAAGGTCTTTATCGATAGGCACATTTGGTGTGAACTCGCCACCAAATGAGTAAATCTTGTTTCCTACTTGTGCTATGGCATGTGAGCATCTTAGCCCTGGACCATCTCCATTTTGCTCCACCTTTATCCAGTTTCCAAGCGAATCAAGAGTGGATGAGAAAGAAACATAGGCCCCAAGTGAGTGTAGAACATCTGTCGACCGCCCGTGGAACCCAACGATTTTG
>HiInc_DN47_c0_g2_i1 len=1461 
TTTATTATTAAACACACACGTAGTAGTACATAGTACATATTATTCCAACCAGTACAGTTTTTGAAACGAGAAACACACATAGTTTGACTTGATTATTAGCCAAGCATAGTTGGCTCATAGGTTTCACAGACCTTTATTTTATCTTACATATTATGAGAAACAACACAAATAGCAATAATACTCACCACACAAACAAACCTTAGAGAGTAGTGCGAGCGCATTGTTTAGGCAGAATGGACTGCGTAGAAGTACATCTCATCGGTACGGTTGTTGGTCTGACGTTTTCCTCCATGCATGAGGAGGCCCTGCTTTCCATAGACGGTAGCAGTCGTGTAGGCAGGCCAACCGAGTACACCCGGTTCAGCTCCTCCTCCAAACTTCTCCCACACCAAAGTCTCGGTGTTCAACGCGTAACCCTCATTGGTCAATGTTCCGGGACCATAATGTCCGTTTGGATCCGGCCAGACCTCACCTCCAAACATTAATATGTATTTTCCTACTGCCGCATGCGCAAACACGCTTCTTGGAGAAGGTTTCTCTCCTTTAGTCTCCACTTCGGTCCACTTCTGGGTAGCAGGATCAAAGTAGTGCACAAGATCAGACTCATAGTCGTTCTTTCCATTAGGATCAGGCGAAGTTGCAAACCCGTAAACCACCCAAATCTTTCCTTGCACCACAGCGAATCCAGCTCCTCCTCTTCTTTCGAACCTAGGGAACTGCTCACCTGGATCAGGAAGCTGAGCCCATTTTGCATCAGCAATGTTATACGCCTCGATGGTCCTGAACCTATGGGGGGTCTGCATGGTCCCACCTTTGCTCACCCCGCCGAATACATACACGTGGTTTTCATCCGAAGCCATCGAGTGGTAAGTACGAGCCTCAGGTCCTCCCTCTTCATCGAGCTTGGTGATGAACTTCCACTCCTGTTTCACCGTATCGTACGAGTAAAAGTCGTCGAACTGTTTCTTCTCATCGCGGCCTCCGAAGAGATAGAGCTTAGTTCCCACGGCCACCATGCGGACGCCGAAGCTGTTGATCTCAGGAGCGACTCCATTGGCCGGAGCGATTGACCAATTTTGAGTGTTGAGGTCAAAGACGTGAAGGTCTTTGTCGATGCCAACGTTGGTGTTAAACTCGCCACCGAAAGCGTAGAGCTTATCCCCGACCACAGCTATGCCGTGTGAGCTTCTGTTACTTAGTGTATTTCCTCCTTTCTGCTCCACCTTGATCCACTCGCCTTGCAAAGTTGGAGCTACGGCTGCGATCTTCAAGCTTCGAGTAGAGATGTGCGAGGCTTTTCGGAACTGTTGCGAAGCCCGACGAACTTGAGTGAGTGAGGTGGGACAGAACTGGTGTGAGACAGAGTGAATTTGAGTGAATTTGAAACATGGAATATTCATCTTGTTCGTGAAATAGAAATCACAAAAATGTTTGGTTTTTGTTTCTAAATTGTCTTTTGCT
>HiInc_DN47_c0_g2_i6 len=1435 
CCGTGATTAGGTTTATCCATTCATTTTAGACACACACATAAACACATTATTTAAACGATAGCTATTTCCAAACCCACAAACACACATACACATAACTTGATTAAGATAAATAAAAGAAAACATGCACGCATAAGTGGATATGATTTCATAGGATTCCCAGACCTTTATTGGATCATATGATAATTAACCTTGAGAGCGAGAGCATTGATCACGCGGAATTGACTGCGTAGAAGTAGAGATCATTGATTCGCGTATATTCAGGAGTTTTACCTCCATGCATGAAGAGGCCTTTCTTCCCATAGGCTGTGGCAGCCGTGGAAGCCGTCCAACCACGTTTGTCCGGTTCATCCCCTCCATTAAACCTCTCCCACACCAATGTCTCTGTGTCCAATGCGAAACCCTCATTCGTCAACGTCCCCGGACCGAAATGGCCCTTTGGATCCGGCCAGGTCTCACCTCCGAATATTAATATATGTTTTCCCACGACCGCACTCGCAAACACGCTCCTCGCTGAAGGTTTCTCTCCTTTGGTCTCTACTTCGGTCCATTTTTTAGAGGCCGGATCAAAATATTGCACTTTGTCAGACTCATAGTCACTTTTCCCATCAGGCTTAAGCGAACTCGCAAACCCATACACCACCCAAATCTTCCCTTCAACAACATGGAACCCGGCTCCTCCTCTTTTCTCGAAGTTTTCTCCAGGATCAGGTAGCTGAGCCCACTTCCCATCAGAAACGTTATAGGACTGGACCGTTCTGAACCGGTGGGGGTTCGGCGTAACACCGTCTCCTTGGCTAGTCCCACCAAATACATACACATGGTTTTCATCCGAAGCCATCGAATGGTAAGTACGAGCCTCTGGTCCTCCCTCTTCGTCGAGCTTCGTCAGAAGCTTCCACTCGTTCTTCATCGTATCGTACGAGTAAAAGTCATTGTTCACTTTCCCATTGCGGCCTCCGTAGACATATAGCTTAGTTCCCACGGCCACCATGCGGACGCCGAAGCTGTTGATCTCAGGAGCGACTCCATTGGCCGGAGCGATTGACCAATTTTGAGTGTTGAGGTCAAAGACGTGAAGGTCTTTGTCGATGCCAACGTTGGTGTTAAACTCGCCACCGAAAGCGTAGAGCTTATCCCCGACCACAGCTATGCCGTGTGAGCTTCTGTTACTTAGTGTATTTCCTCCTTTCTGCTCCACCTTGATCCACTCGCCTTGCAAAGTTGGAGCTACGGCTGCGATCTTCAAGCTTCGAGTAGAGATGTGCGAGGCTTTTCGGAACTGTTGCGAAGCCCGACGAACTTGAGTGAGTGAGGTGGGACAGAACTGGTGTGAGACAGAGTTAATTTGAGTGAATTTGAAACAAGGAATATTCATCTTGTTCTTGAAATAGAAATCACAAAAATTTTTGGTTTTTGTTTCTAAATTTTCTTTTGC
>HiInc_DN47_c1_g1_i4 len=417 
TCATCAACCTCAAACTCCTCAACTCCTAGCAGTGTCTGTTTTCCATGTTCATCTCCAACGATCACTTGAGAACCATCTACATACTCAAACTTGATGAAGGCTATACAATCCTGTCCTTGCCCTACATATACTTTTCTAACATTTTCGTGAAAACCATCATCCCATACATCTCCTTTCTCACCACCCTTTGCTTCCAGCTTTTGAGCCATCTCGTTTGCTTACTCTTGATCGATCTTACGAAGATTATAACATGTATAAGAGGAACATATCGTATTGTACATATGCCACATAAGCATATAATTTTAGTTACATTATGTTACAAATATAAGTATATAACTAAGTCTTATACAAACTATAGTAATATGGGAGAGAGGGAGAAAGATGCTGAGATCTGACCTGAAAAGAAAGTAATGATTG
>HiInc_DN47_c1_g2_i1 len=370 
GTGCTTATTGGTTTTGCCTTTATAGGTCTCGAACTTAAGATCCACGATGGTTTCTTCGGTTGCTTTATCACGGAATGCTTCCACGTATATGAGGTAGTCATCTGCATCAATCTCGAACTCCTCGGTTCCTAGCAGCGTCTTTTTTCCATGTTCGTCCCCAACAACCACTTCAGAACCATCGACATATTCAAACTTGACGAAGGCTATACAATCTTGGCCTTGACCTACATATACTTTTCTAATACCGTCGTGAACACCATCATCCCATACACCTCCTTTCTTACCACCCTTTGCTTCCAGCTTTTGGGCCATCTCTTATACGTACGCTTGATAATCTTGCGAATATTATAATCTTGGAAGAAAGTAATGC
>HiInc_DN47_c2_g1_i1 len=247 
AGTAACATAGGCTCCCAGGGAGTGTAGAACATCGCTCGAACTCCCGTGAAACCCAACGATTTTCCCACCCTGGAGAACAAACTTAACCCCTGGACTCGTCTCGATGTGCTTATTGGTTTTGCCTTTATAAGTTTCGAACTTAAGATCCACGATAGTTTCTTCGGTTTCTTTCTCACGGAAAGCTTCCACGTATATGATGTAGTCATCTGTATCAACCTCAAACTCCTCAGTTCCTAGCAGCGTCTTT
>HiInc_DN47_c3_g1_i1 len=579 
TAGTAAGGAAGCGGTAGGATATATTATTTAAAGTAAGTACAACGGTAGTAGCAGAGCATTAAGGAACACAGGACAATCTGATTAAAAGTTCATTTAGTATTATTCATACAATAGATGTTTCACTTGGTGGTGGTGATAGGCACAACAGTGACTCCAACACTGTGTACAACATCACTAGCTTGCCCATGGAACCCGACAATCTTGTGGCCTTTCTCCCCGAGTGAGAACTTCTCACCGGCATCCATTCCAAACTGACTTGATTCCCTTTTGTTTGTCTTGAACTTAAGAGAGATAATCACCGGTTCCTTCACTCCATAGATCTTATCATAGTAGCCTTCCAAAGCCGTGAGGTATTCACCATCTTCTAACACAAACTCTTCAGCTCCGAGTATTGTCTTCTTCCCATGGTCATCTCCAGATACCAAGTTTGTCCCTTTAACGTACTCAAACTTGACAAAGGACACACCATCGTTACCTTGTCCTACGTATATCTTCCTTACACCATCGTAGACACCATCATCCCATGCAACTCCTCCATTTCCACCTACCGCTGGTAACTTTGTGGCTGGAATCACAGGA
>HiInc_DN47_c3_g1_i2 len=672 
TAGTAAGGAAGCGGTAGGATATATTATTTAAAGTAAGTACAACGGTAGTAGCAGAGCATTAAGGAACACAGGACAATCTGATTAAAAGTTCATTTAGTATTATTCATACAATAGATGTTTCACTTGGTGGTGGTGATAGGCACAACAGTGACTCCAACACTGTGTACAACATCACTAGCTTGCCCATGGAACCCGACAATCTTGTGGCCTTTCTCCCCGAGTGAGAACTTCTCACCGGCATCCATTCCAAACTGACTTGATTCCCTTTTGTTTGTCTTGAACTTAAGAGAGATAATCACCGGTTCCTTCACTCCATAGATCTTATCATAGTAGCCTTCCAAAGCCGTGAGGTATTCACCATCTTCTAACACAAACTGAAAGTGCTCAAAAATAACAAAGTGTAAAAAACTTAGTGTACGTACGTAGTTAAAATAAAAAGTTTCTTGATAATTGGTTATGGAAATGACCTCTTCAGCTCCGAGTATTGTCTTCTTCCCATGGTCATCTCCAGATACCAAGTTTGTCCCTTTAACGTACTCAAACTTGACAAAGGACACACCATCGTTACCTTGTCCTACGTATATCTTCCTTACACCATCGTAGACACCATCATCCCATGCAACTCCTCCATTTCCACCTACCGCTGGTAACTTTGTGGCTGGAATCACAGGA
>HiInc_DN73_c0_g1_i2 len=2261 
ATCTTGAAAAAAAAAACCAAAAAGAAAAACAAAACGTATCTTTGGAGCTACTGAAAATGAAATATCTACAAGAAACAAACAATCTTTCGAGCCCCAACAAAAAGACGAGAGGCGAGAGAGAGAAAAAGAGTACAATGTATTAATATTACTCTGCCTTGGAGATTGGAGGAACAGAGAGTTTGGTCTCGAGCATAAAAGAGAGATCATGCATCTGTGACATCAGCTCCTCCGCAACATCACTCTTTGACTTGTAAAGATGCTGTTGTGCTGCCTACAAGACCAAGTATTTGATCTTTACCATCACTATCATTCATTCTCTCTAAGGTCGAGGTTCCAGAAGGCATGGCTCTGACTTCCTCTGAGTTGGTTTGGCCTCCAGTACTTTCCGAAAAGTAATCATGAGCAAGGTCTCTGTGATGGTTATCTTCCCGAAACAAGTTCATTTCCTGATTCTGCTCAGCAGATGAATTCGCATGGTTGGTGGGAGGCTGCACAGGTGTTTGCAAAACGGTTGAGGATGTGAAACTATCCCAAGCTCCAAAGAGATCATCTTCTTGACCTTTGGCCATGTCAGATATCACGCCTGTACCAGTACTCTGCTTCTCATCTTTGCTCTGATCATTAGCATCGTTGTTAACATGCCCCAGCCCATCAAATATCTCTTCTTGGGAACTTTCCATGGTTTGCGGAAGCAGATTACTAGGAGGCTTGGAGTTAACTGAGCTTGCGAAATCATTCCAGTCATCGTCACCATCATTATCATCGGTAGGGGTCTTCTCAAATGCTTTCTTTTCACTGGTTTGCCAAAGATCATCTCCCATCCAATCAATATCCATGGATGAACTTCCATTGCCTTCCACAGCTTGTCCCTCATGAACAGTCTGATCGTTGTTTTGAGTCTTGCCAGTAACATCACCAAACAAATCATCTTGCAGCCAGTCGCCAGCATTGGAAACATAAGCAGTTGCAGAATCTGCTGGCTTTTCATGGAATAAATCTTTTCCGGAACCAAAGACAGAATCCATATGAGCAGAAAGATCTACTTGAGAATTTACAAACGGATCGCCACTAATATTGTCCTGGGAAACAGATTGAAAGTCAGAATCCCAATCAGAGGAAGAGGCAACAACCTTATCATCGAAAGACTTGAGGCCAGCATTTGATGATAATGCTCCCTCAAACAAACCAAAACCGTCATCCTCTTTAGAAGCACTATTCCTCTGACCATCCTCACCCTCGAACAAACTAACATTAGCATCCTCTTTCGAAGCACTATCTCTCTGAGCATCTTTACCATGAAACAAACCAAAACTCTCATCGTCTTTAGAAGAACTATTTCTCTGAGCTTCTTTACCCTCAAAGAAACCAAAACTCTCAACGTTTTTAGAAGAACTACTTGTATGATCATCTGTCCCCTCAAACAGACTAAGGTTTTCATCCTCTTTAACAGGATGCTGCACATCTTTTTCCTCAAAGAACCCAAATTTTCCCTGCTCTGCTAAAGACACACTATCCTGAGCATCTCGTCGTCCTGCAAACAAACTAAGATTCTCATGTTCTCCAGATGAAACATTCTTCTTCTCAGTATCTTTTTCACTCTGCTGTGATTCAGTAACTCCCTGACTCTTCACACCTTCGAATAAGCTAAGACTACGTGGATCCTTAAAATCATCCTCCTCCGGTTTATTCTCAACCGGATCCACTTTGGAAAGATCTCCTCTTCCTTCAGCAGAATAATCATCAAGACTAATTCCTCCCAGATCCAGACGGCCATTATTTAATATCTCTTCTTCTTCTCTTGCACACCATTGTAATTCAAAATCAAGAAACTCACACACAGCAATTCCCTTTGCCACAGGTGCCTTAGCTCCTCTTCTTGATACATTCGTTTCCTTTAGTGGCTCTACCATCTCCGATCCGTCCAGATCGAGAGAGCTGAGAAACCATTTGTAACCATAAGTGGATGTGAACTTGATCGGATCGGGAGGATTCTCGCTCGTCCGTTGCTGCTTGCCGCAGAAAACGCAGATCAGAGATTCGACTCCTCGCAGAAGCTTCCCTTTACAGTTCCGGCAACGGAGGAGGTAAGGAGCCGAAGCGTCGAGTTCCGCGATTGCCTCCGGAGCTGTGGGAAGAGTGAAGGTAGATGAATCCGTGTAATCGCCGTAAGAGAAGAGCTTGGCCTCGGTTTGAAGAGAGACCTTGAGTCGGTTGATCAGATCCGACGAGATCTCCGTCGCCATTTCGTAAGGAATCTTCAG
>HiInc_DN73_c0_g1_i7 len=2048 
ATCTTGAAAAAAAAAACCAAAAAGAAAAACAAAACGTATCTTTGGAGCTACTGAAAATGAAATATCTACAAGAAACAAACAATCTTTCGAGCCCCAACAAAAAGACGAGAGGCGAGAGAGAGAAAAAGAGTACAATGTATTAATATTACTCTGCCTTGGAGATTGGAGGAACAGAGAGTTTGGTCTCGAGCATAAAAGAGAGATCATGCATCTGTGACATCAGCTCCTCCGCAACATCACTCTTTGACTTGTAAAGATGCTGTTGTGCTGCCTACAAGACCAAGTATTTGATCTTTACCATCACTATCATTCATTCTCTCTAAGGTCGAGGTTCCAGAAGGCATGGCTCTGACTTCCTCTGAGTTGGTTTGGCCTCCAGTACTTTCCGAAAAGTAATCATGAGCAAGGTCTCTGTGATGGTTATCTTCCCGAAACAAGTTCATTTCCTGATTCTGCTCAGCAGATGAATTCGCATGGTTGGTGGGAGGCTGCACAGGTGTTTGCAAAACGGTTGAGGATGTGAAACTATCCCAAGCTCCAAAGAGATCATCTTCTTGACCTTTGGCTACGTCCGATATCACGCTTGTACCAGTGTTCTGCTTCTCATATTCGCTCTGTTCTTTAACATCGTTCTTAACACCTGACATCCAATCAAATATCTCCTTGTGGGAACTTTCCATGGGCAGATTACTAGGAGTCTTGGAATTAGCTGAGCTTGCAAAATCATTCCAGTCATCGTCATCATCATTATCATCCGTAGGTGTCTTCTCAATGACTTTCTTTTCACTGGTTTGCCATAGATCATCTCCCATCCAATCAGTATCCATGGATGAACTCACATTGCCTCCCACAACTTGTCCCTCATTCTTATCATAGCCAGCCTCGTCGTTGTTTTGAGACTTGCCAGCAACATTACCAAACAAATCATCTTGCAGCCAATCACCACCTTTGGAAACATAAGCAGTTGAAGAATCTGTTTGTTTTCCAGAACCAAAGACAGAATCCATATGAGCAGATAAATCAATCGGAGAACTTACAAAAGGATCCCCACTAATCTTTTCCTTGGAGACCGACTGAAAGTCAGAATCCCAATCAGAAGAAGAGGCAACAACCTTGTCATCAAAAGACTCGAAGCCATCATTTGCTGATGGAGCTCCCTCAAACAAACCAAAGCTTTCATCCTCTTTAGAAGAACTATTTATCTGACCATCATTACCCTCAAACAAACCAAGACTACCATCCTCTTTCGAAGCACTATGTCTCTGATCAAAGAAACCGAGACTCTCATCTTCTTTAGAAGAACTTTTTCCCTGAGCTTCTCTACCCTCGAAGAATCCAAAACTATCATCTTTTCTCGAAGAACTAGTTCTCAGAGCATCTTTCCCATCAAACAGACTGAGATTCTCACCCTCTTTAAAAGAGTGCTCGGAACCTTTTCCCTCAGAAAACCCAAAGTTTCCCTGCTCTGCTAAAGAAACACTATCCTGTCCCGCAAACAAACTAAGACTCTTATCTTCTCCAGATGAAACACTTTTCTTCACATCATTTCCTTTAACCAAACCAACACTCTCATTCTGCTCCGTATCAACAACCTCTTGGATCTTGACACTATCAAACAACCCAAGACTACGCGGATCCTTAAAATCATCATCATCAACATCCACGGCTTTAGAAAGCTCCACTCTTTCTTCAACAAAATAATCATCAACACTGATTCCTCCAAGATTCAGAGGACTTCTCTTCCCTACTGATACTCCATCACTCGTTTCATCTCTTGCACACCATTTTACTTCCAAATCAAGAAACTCAGACAAAGCAACTCCTTTCACAACAGGCACCTTAGCTCCTCTCGTTGATCCACTCGTTTCCTCAAGTGGCTCCACCATCTCCGATCCGTCTAATTGAAGAGAGGTGAGAAACCATTTGTAAGCGGAAGTGGAGGTGAACTTGATCGGATCAGGAGCATTACCGCTCGTCCGTTGCTGCTCGCCGCAGAAAACGCAGATCAGAGACTCGATCCCTCGCAGAAGCTTTCCTTTACAGTTTTC
>HiInc_DN73_c0_g2_i3 len=1089 
CAGCTCTTGGAAGAAGAAGATGAAGAAGCTCAAATACTGGTTAAGTTGTTTAGCTGCACGTTCTTTTTACTAACAGAGTCATTGCCTCTTGTGTATTATTAGCATCTTGGCTCCTTAGGATAATATTGACAACATATAGTAGAAACTTTACAATCTACTTGATAAGTCTCAACCTATCAACTCTGTAACCTGTAACCAGAAAATGGAGAAAGAAGAGAATAGAAAAGAAGATTGAAAGAAGATATATGTTTTGATTATAGAATGTTTGATACCGTCAAAGATAAAACGACAGTTGTCTCAACAAAGTCATCCGTAAATATAATACGTAGTCACACTCAGGAGAGCACAGACTACTCCTGCTTCCATACTTCGACTCTAGCCACTTTGAAAATCTTCAGCTGTCTTGCCTTGCGCCAAAAGCTTTTCATCCACCTTCAGTTGCAGGAAGGCGAGAGAGATGATGCTCACTGCTCCATAGACAGAAAACGATGTAGAAACTTAATAACGGTTATCCAGACAAAGCATTTTTCTTCACATCTTTTCCATTAACCAAACCAATGATTTAACAACTTCTTGGCTCTTGACACTATCAAATATAGTCCTCGGGTTTACTCCCCTATATATCCACTTTGGAAAAAATTCCTTTTCTTTCAACAAAATAACCATCAACAATGATTCCTCCTAGATTCATAGTGTTTTAATATTATGTACTGATAGTCCATCAGTGTTTCTTCTCTTGCAGACCATTGTACTTACAGATCAAGAGACTTAGACAAAACGATTCCTTCTACTACCATCTCCTGCAGATAAAATCGTTTCATAAAGTCTCTTTCTTTACATTACCACAATACAATAAACAGAATGAAAAGTATTTATCAGCATAAACATTGTATGCTTGATGTTCTTACCTATGCATCTAAATCAAGAGAATTGAGAAACCTTTTGTAGGCTGAAGGGAAGGTAAGATTGATTTGATCAGGAGCATTGAGAAGCCGTTTGTAGACGGAAGTGGAGAAAACTGTTTCCGTCGCTGCTTGACACAGAAAATGCAGATCAGGTCTCGATCCCTCGCAGAAGCTTTCCGGCTAT
>HiInc_DN73_c0_g2_i2 len=1035 
CAGCTCTTGGAAGAAGAAGATGAAGAAGCTCAAATACTGGTTAAGTTGTTTAGCTGCACGTTCTTTTTACTAACAGAGTCATTGCCTCTTGTGTATTATTAGCATCTTGGCTCCTTAGGATAATATTGACAACATATAGTAGAAACTTTACAATCTACTTGATAAGTCTCAACCTATCAACTCTGTAACCTGTAACCAGAAAATGGAGAAAGAAGAGAATAGAAAAGAAGATTGAAAGAAGATATATGTTTTGATTATAGAATGTTTGATACCGTCAAAGATAAAACGACAGTTGTCTCAACAAAGTCATCCGTAAATATAATACGTAGTCACACTCAGGAGAGCACAGACTACTCCTGCTTCCATACTTCGACTCTAGCCACTTTGAAAATCTTCAGCTGTCTTGCCTTGCGCCAAAAGCTTTTCATCCACCTATTAACCATTGCCAAAAGATACCTTGAGCTTATATGTGGAAGCATATTTACACTTCAGTTGCAGGAAGGCGAGAGAGATGATGCTCACTGCTCCATAGACAGAAAACGATGTAGAAACTTAATAACGGTTATCCAGACAAAGCATTTTTCTTCACATCTTTTCCATTAACCAAACCAATGATTTAACAACTTCTTGGCTCTTGACACTATCAAATATAGTCCTCGGGTTTACTCCCCTATATATCCACTTTGGAAAAAATTCCTTTTCTTTCAACAAAATAACCATCAACAATGATTCCTCCTAGATTCATAGTGTTTTAATATTATGTACTGATAGTCCATCAGTGTTTCTTCTCTTGCAGACCATTGTACTTACAGATCAAGAGACTTAGACAAAACGATTCCTTCTACTACCATCTCCTATGCATCTAAATCAAGAGAATTGAGAAACCTTTTGTAGGCTGAAGGGAAGGTAAGATTGATTTGATCAGGAGCATTGAGAAGCCGTTTGTAGACGGAAGTGGAGAAAACTGTTTCCGTCGCTGCTTGACACAGAAAATGCAGATCAGGTCTCGATCCCTCGCAGAAGCTTTCCGGCTAT
>HiInc_DN73_c0_g3_i1 len=346 
GGAGGCAAAGAACAGAAGCGTAACTAAGTTGATTGAATGCACCCCAAACCATTACGCCTTGGTTGACCAGAGGTGGTGGTGTGAATATCGAACGTCACGGCAACGACTCAGTCTTCACGCAATGATGGCAGGTGAAAGACGGTGGAAAATACAAAAATGCATAGCACAGAGAGATAGATCTCAACTCAACAGGCCCCTCGAAGGTGGTGATCTATTTATACTGTAAAATCACCGTCTTTCAGATTGAAACAGAGCATTGAAGATAACGTATTGGATGAGTGAATTGATGGGATCAAACACGGACCATTAACTCAGACCGTTTCGGTGAGGGTAAGGGGAAACGACA
>HiInc_DN73_c1_g1_i4 len=2237 
GTACAATTCTGCTTAATATTTGCTAGAAACAAACACATAAAGGTTTGCTATATATACTTCTCACTATGAACAACAACAAAGTGAAAGAATAACAGAAACCAGCTGAGCTCGAACGGCTAGGCTAACCCCTACAGCCCAAAAGCTACAAACTGGTCCCTCAAAATCTTTCAGATTTCTAGATTGACCCCCACAAAAAAGGGAACTAGAAAATCGCACCCCAAGAGTAGAAAAAAAAACAGAGCAAAACACACAAGAGGAGAAGATTCCGGGGACGTATATGCAGAGCATCCCACTGGTAAATCTCTCTCTCTCTTTTCTTTTTCTTCTAGAAGCTTCTTAACCATCTCACGTTTTATGTATGTATATTTACACCTGCTTCGCCAAGTCATTGGCTCCAATGAATGTGCCGTGAAACCCGTACGGAACCCTCGACGGAAGCTTAACAGTTGCCTCAACCTCCAAGCTAACGGCGTTAACTATCTGTAACTCCGACTTCCACGTGTCCTCATCGTGAACGAAACAGAGGATGTAACCATCGTCCTCTGCCCTGTTCTCGTCCCCTGGTAAAAACAGAGGCTCTCCACCGTAACGGTCACCTCCGTACAGATATTTCTCGACTTCACCGGTAAAGAGATCGACTTTCGCAAAGCCGGAGACTTTAGGCCACGGCTCGGCTAAAGCGAGGTAAGCGAACCTTGTTTTCCGGCCGAGCATGTTCCGGTTAACCATCCCTGCTTCGAGGTTGACTTGCTCCTCACCGTCGGAGATGATCGGCCGGCGAGTGGACTCACCGGTTTTGAGGTTCAGCCGTATCTCGGAGAGGACGCTCTTGAGATTCTCGTCGGACTCGTTGAAGATTGAGTCCGGCGGAGTCATGCACGACCCGATCACGACGACCTCCTCTGTTTCAGGCTCCTCCCAAGCGTTCCAGAGGTGAAAGCAGAAGCACTCCGGCGCTTCGATCCACCTGATGGCCGACGAGTCTTCGGCGTATTTGTCCAAAACTCCGAATCTTGCGACCTTGTCTTTGTCGTACACCACCGGAGAGCCGCCGCGGATCATCTCCGGGAGCTTGAACACGACTTGCTGGTCCGGGATGACGACGAAGTTCTCCGTGATCGCGAAGTCGTGCATCATCGTCGGCTGATCGAGGTTGATCTCGACGTCAGGTGATTTGGTTCCGTCGGGTGAGAAGCGGAAGTATTTTAAGTAAGGCTTCGAAACGACGTCGTAGCTTAGAGCGAAAAGCTCTCCGGATTCCGGGTCGACTTTCGGGTGGGCGATCATTGTGGATTCTAACTGCCCGTCGAAATCGTAACGGCCAACGGTTTTCAAGTCTCCACCTGGAGTGATCCGGACTTGGTATGGTAAATCGTCTTCGGACATGGCTAATAACCGGTTGTTGAAATAGACTAAACCGGCGTTTGCTACTCCGGTTCCGTGCGTTGGATCGACTAAACCGGCTGCAGCTCTGGCGTAGAATAGCATGAGTCGAGCGATACCGGTGTGGCCGTGAAGCTCCCCGATGGCTTTGGGGAAAACCGGTCGACCTAATTGACGCTCCTGGATAAACCGGTTTGTTTGAGTAAACCGGCAAGCGTAGCTAGCTGAACCGTCTTCGAATTTGACGGCGTGAACCATCCCGTCTCCGTCGAAGAAGTGGTGACCTGTCACCGGCTCGTGAAGCGGGTTGGCTCCGTTGCGCACGTACACTCCTTTGATGGAATCCGGTATTTTCCCGACCACCGGGAGATTACGCCGGACGGGCTGTTCGTTCACCGGAGCGAAGTTTCCGGCGATCTGAACACTAGGATCAGCGGTTTTAGGAAGCGGGTGCTGTCTCTCGTGGCCAACGAGGAACCCCTCCGCCGCGTCCAACGCCGCAGCAGCTGCTCTTTGGAACAAGTTCATTTGCTTAGTGTCGGATTCTTTAGCTTTGGGGTTAACAACAATGGCTGGAGAGTTGGTGGATTGCTTGGGGAAATGGAGAGCAGGAGGAGTGTGAAGCGCAGAGGAAACGTTGAGCTTTCGTTGGACACGACTTGTCATGGGTATGGAGCCTTGAGGAGACGATAATGTCGGCTGAGTATCCCATCTCCGAGAAACCGCCGCAGTCGCCGTGAAAGAAGACATTTTCAAAGTATGTGTAGTCAGTATTGTTGGCTTCAAAGTGAGTTCGATTTTGAGATTCTTAAAGGCTTTGTTTTTTGCTTCTTTGTTGATGTGGAGAAGAGAAG
>HiInc_DN73_c1_g1_i11 len=2114 
CCTCTAATTGAGTAAAATATTAATTATACACGTATCCACACACAAAATTCAAGAGATTCGACCCCGGGGACTAATGCACAACAATCCCTCAGGCAACAATTCTCACATAGACTATATAACAAATTATAAAATAACCTAAAATATCTTAATCCGAGATTAACACGAAGCTTGCTTCAATAAATCTTCATTACTGATAAAAGTTCCGTGGAAGCCATAAGGCACTCTCGATGGAAGCGTCACCGTAGCTTCGAGCTTCAGATCAACAGCATTTATGATTTGTAACTCCGATTTCACATTCTCCTCGTCGTGAACAAACACCATAACATAACCACCGTCTTCTCCCGCGTCACCAGAACCCTCTGGCATAAACAGAGGCTCTCCTCCGTATTTCCCGTCACCGTATACATACTTTTGAACCTCTCCAGTCGATAAGTCCACTTTCGCGAAACCGGACACTTTAGGCCACGGTTCGGCTAAAGCAAGGTAAGCGAACCGGTTTTTCCTACCTAAAAGATTCCGGTTCACCATACCGGCTTCGAGATTTAATTCTTCGGAGTTAATAACCGGTCGACGCGTGGACACTCCTGTTTTCAGGTTTAGTCTTATCTCCGACAGAACACTCTGAAGTGTTTCGTCGTGTTCGTTGAATATCGAATCAGGCGGCGTCATGCATGAACCGATCACGACGACCTCGTCCGTCTCCGGCTCTTCCCAAGCGTTCCAGAGATGGAAACAGAAGCAGTCTTCCACTTCGATCCACCGCATAGACGAAGCGTCTTCAGCGTACTTGTCCAAGACGCCAAATCTTGATTTCTTGTTCTTGTCGTAAACCACCGGAGAACCGCCGCGGATCATCTCCGGTAGCCTGAACACCACTTGCTGGTCCGGAACCACAACGAAGTTCTCGGTGATCGCGAAGTCGTGGATCATCGTCGGTTGTTCGAGCGGGATCTCGACGTCTGGTGATTTTTGACCGTCCGATGAAAATCTGAAGTATTTTAAGTATGGCTTCGAAACGACGTCGTAGCTGAGAGCGAATAGTTCGCGGGTTTCCGGGTCGAGTTTCGGGTGGGCGATCATTGTTGATTTTAGCTGACCGTCGAAATCGTACCGGCCCGAGGTTTCTAAATCTCCGGTTTGGGTGACTTTGACGTGGTACGGTAAATCGTCTTCGGACATTGCTAAGAGATGACCGTTGAAATAGACTAAACCGGCGTTAGCCACACCGAGTCCCTGGGTCGGGTCGAGTAAACCGAATAGCCCACGTGCGTTGAAGAGCATGAGCTTGGCGATCCCCAAGTGTCCGTGAAGCTCTCCTATCGCTTTGGGGAAAACAGAGCGACCGAGCTCTCGCTCTTGAACAAACCGGTTCGTTTCGGTAAACCGACACGAGTAACTAACCGAACCGTTATCGAACCGGACCGCATGAATCATACCGTCTCCGTCGAATAAATGATGGCCGGAGATCGGTTTGTGAAGCGGATTAGCTCCGTTTCTGACGTAAACTCCTTGAATACACTCCGGCACTGTTCCCGTCACCGGAAGGTTGTGCTTGACTGGTTGCTCCGGGACCGGGAAGAAGTTTCCGGCTATTTGCACGGCGGGGTCCGCCGTTTTGGGGAGCGGATGACGGCGGCGCTCGTGGGAGACCATCGCGTTCTCCACCGCGTCTAGGATATTTGCGGCGGTTCTCTGTATCGGGTTTAGTTTTGGATTGTGAGTAGTTGTTTTGGGGATCAAGGAGGCGACGTCGTCGCATAGTTTCTTCCAAGACGGTAGTTGATACGACGCCGGAGACTGGAGAGAAGAGGAGATGGAAAAAGTTTTTGTAATGGAGGAAGAAACAGAACAGAGGTTTAGTTTCTTGTTTCCTAGTGTCGGCGAAGAGGAGAATGATAGAGATTGAAGATTGTGTCTAGAAGAAGAAGAACGATCAAGAAACTGGGTTGAAGTAGAAGTAGAAGGAAGTAAGGTAGTAGAAGTAGAAGCCATGGTGGAATGATTCTTTGGTTTTTCTTGTCAAAACGCTGCGTTTTCGGGTTTCTTCAAGACCAAGTTTGTGTTTTGTCCATATTCTCTGTGTTTGTGTGTGAAAGAGAGAGAGAGAGAGAGAG
>HiInc_DN73_c1_g1_i1 len=2318 
GTACAATTCTGCTTAATATTTGCTAGAAACAAACACATAAAGGTTTGCTATATATACTTCTCACTATGAACAACAACAAAGTGAAAGAATAACAGAAACCAGCTGAGCTCGAACGGCTAGGCTAACCCCTACAGCCCAAAAGCTACAAACTGGTCCCTCAAAATCTTTCAGATTTCTAGATTGACCCCCACAAAAAAGGGAACTAGAAAATCGCACCCCAAGAGTAGAAAAAAAAACAGAGCAAAACACACAAGAGGAGAAGATTCCGGGGACGTATATGCAGAGCATCCCACTGGTAAATCTCTCTCTCTCTTTTCTTTTTCTTCTAGAAGCTTCTTAACCATCTCACGTTTTATGTATGTATATTTACACCTGCTTCGCCAAGTCATTGGCTCCAATGAATGTGCCGTGAAACCCGTACGGAACCCTCGACGGAAGCTTAACAGTCGCCTCAACCTCCAAACTAACGGCGTTAACTATCTGTAACTCTGACTTCCACGTCATCTCATCATGAACAAAACAGAGGATGTGCCCATCATCTTCTGCTCCTCCCTCTCCGGGTAGAAACAGAGGCTCTCCACCGTAACGGTCACCTCCGTACAGATATTTCTCGACTTCACCGGTAAAGAGATCGACTTTCGCAAAGCCGGAGACTTTAGGCCACGGCTCGGCTAAAGCGAGGTAAGCGAACCTTGTTTTCCGGCCGAGCATGTTCCGGTTAACCATCCCTGCTTCGAGGTTGACTTGCTCCTCACCGTCGGAGATGATCGGCCGGCGAGTGGACTCACCGGTTTTGAGGTTCAGCCGTATCTCGGAGAGGACGCTCTTGAGATTCTCGTCGGACTCGTTGAAGATTGAGTCCGGCGGAGTCATGCACGACCCGATCACGACGACCTCCTCTGTTTCAGGCTCCTCCCAAGCGTTCCAGAGGTGAAAGCAGAAGCACTCCGGCGCTTCGATCCACCTGATGGCCGACGAGTCTTCGGCGTATTTGTCCAAAACTCCGAATCTTGCGACCTTGTCTTTGTCGTACACCACCGGAGAGCCGCCGCGGATCATCTCCGGGAGCTTGAACACGACTTGCTGGTCCGGGATGACGACGAAGTTCTCCGTGATCGCGAAGTCGTGCATCATCGTCGGCTGATCGAGGTTGATCTCGACGTCAGGTGATTTGGTTCCGTCGGGTGAGAAGCGGAAGTATTTTAAGTAAGGCTTCGAAACGACGTCGTAGCTTAGAGCGAAAAGCTCTCCGGATTCCGGGTCGACTTTCGGGTGGGCGATCATTGTGGATTCTAACTGCCCGTCGAAATCGTAACGGCCAACGGTTTTCAAGTCTCCACCTGGAGTGATCCGGACTTGGTATGGTAAATCGTCTTCGGACATGGCTAATAACCGGTTGTTGAAATAGACTAAACCGGCGTTAGCCACACCGAGTCCCTGGGTCGGGTCGAGTAAACCGAATAGCCCACGTGCGTTGAAGAGCATGAGCTTGGCGATCCCCAAGTGTCCGTGAAGCTCTCCTATCGCTTTGGGGAAAACAGAGCGACCGAGCTCTCGCTCTTGAACAAACCGGTTCGTTTCGGTAAACCGACACGAGTAACTAACCGAACCGTTATCGAACCGGACCGCATGAATCATACCGTCTCCGTCGAATAAATGATGGCCGGAGATCGGTTTGTGAAGCGGATTAGCTCCGTTTCTGACGTAAACTCCTTGAATACACTCCGGCACTGTTCCCGTCACCGGAAGGTTGTGCTTGACTGGTTGCTCCGGGACCGGGAAGAAGTTTCCGGCTATTTGCACGGCGGGGTCCGCCGTTTTGGGGAGCGGATGACGGCGGCGCTCGTGGGAGACCATCGCGTTCTCCACCGCGTCTAGGATATTTGCGGCGGTTCTCTGTATCGGGTTTAGTTTTGGATTGTGAGTAGTTGTTTTGGGGATCAAGGAGGCGACGTCGTCGCATAGTTTCTTCCAAGACGGTAGTTGATACGACGCCGGAGACTGGAGAGAAGAGGAGATGGAAAAAGTTTTTGTAATGGAGGAAGAAACAGAACAGAGGTTTAGTTTCTTGTTTCCTAGTGTCGGCGAAGAGGAGAATGATAGAGATTGAAGATTGTGTCTAGAAGAAGAAGAACGATCAAGAAACTGGGTTGAAGTAGAAGTAGAAGGAAGTAAGGTAGTAGAAGTAGAAGCCATGGTGGAATGATTCTTTGGTTTTTCTTGTCAAAACGCTGCGTTTTCGGGTTTCTTCAAGACCAAGTTTGTGTTTTGTCCATATTCTCTGTGTTTGTGTGTGAAAGAGAGAGAGAGAGAGAGAG
>HiInc_DN73_c1_g1_i3 len=1347 
GTACAATTCTGCTTAATATTTGCTAGAAACAAACACATAAAGGTTTGCTATATATACTTCTCACTATGAACAACAACAAAGTGAAAGAATAACAGAAACCAGCTGAGCTCGAACGGCTACCCTACAGCCCAAAAGCTACAAGCTGATCCCTCAAAATCTTTCATATTTCTACATTGACCCCTTAAAAAGGGAACTAACAAACCGCACCCCAAAAAAAAAAAACACAAGAGGAGGTGATTCCGGGGACGTATATGCAGAGAGCATCCCACTGGTAAAATCCCTCTCTCTTTTTTCTTCTAGAAGATTCTCACGTAGAGTATGTAACCTTTTTGCATATTTACACCTGCTTCGCCAAGTCACTAGCTCCAATGAATGTTCCGTGAAACCCATACGGAACCCTTGACGGAAGTTTAACCGTCGCTTCAACCTCCAAGCTAACGGCGTTAACTATCTGTAACTCCGACTTCCACGTCACCTCATCGTGAACGAAACAGAGTATGTAACCGTCGTCCTCACCTTCTCCCTCTCCGGGGAGAAACAGAGGCTCTCCACCGTAACGGTCACCTCCGTACAGATATTTCTCGACTTCACCGGTAAAGAGATCGACTTTCGCAAAGCCGGAGACTTTAGGCCACGGCTCGGCTAAAGCGAGGTAAGCGAACCTTGTTTTCCGGCCGAGCATGTTCCGGTTAACCATCCCTGCTTCGAGGTTGACTTGCTCCTCACCGTCGGAGATGATCGGCCGGCGAGTGGACTCACCGGTTTTGAGGTTCAGCCGTATCTCGGAGAGGACGCTCTTGAGATTCTCGTCGGACTCGTTGAAGATTGAGTCCGGCGGAGTCATGCACGACCCGATCACGACGACCTCCTCTGTTTCAGGCTCCTCCCAAGCGTTCCAGAGGTGAAAGCAGAAGCACTCCGGCGCTTCGATCCACCTGATGGCCGACGAGTCTTCGGCGTATTTGTCCAAAACTCCGAATCTTGCGACCTTGTCTTTGTCGTACACCACCGGAGAGCCGCCGCGGATCATCTCCGGGAGCTTGAAAACGACTTGCTGGTCAGGTATAACCACGAAGTTCTCTGTTATCGCGAAGTCGTGCATCATCGTCGGCTGATCGAGGTTGATCTCGACGTCTGGTGATTTTTCCCCGTCCGGTGAGAAGCGGGAGTATTTTAAGTACGGCTTCGAAACGACGTCGTAGCTTAGAGCGAAAAGCTCTCCGGATTCCGGGTCGACTTTCGGGTGGGCGATCATTGTGGATTCTAACTGCCCGTCGAAATCGTAACGGCCGACGGTTTTCAAGTCTCCGCTTGGAGTGATACGGACTTGGTAAGGTAAATCGTCTT
>HiInc_DN73_c2_g1_i1 len=224 
TACAATGCAAAAGCAAGTTAGATCTTTTACTGAAAATGAAACATATAAGTGATTACAAACAATCTTCGAGCCCCCAAGAGAAAAAACAGGAGAAACGAAAGAGAGATAAATAGTACAGTATGTCATAATATTACTCTGCCTTGGAGACTGGAGGCACAGAGAGTTTTGTCTCGAGCATAAACGAGAGATCATGCATCTGCGACATCAGCTCCTCCGCAACATCA
>HiInc_DN73_c3_g1_i1 len=332 
GGTGGGCGATCATTGTGGATTCTAGTTGTTTGTTAAAATCGTAACGGCCAACTGTTTTCAAGTCTCCACTTGGAGTGATCTGGACTTGGTAAGGTAAATCGTCTTCCGACATCGCTAGTAACCGGTTGTTGAAATAGACCAAACCGGCGTTAGCTACTCCGGTTCCGTGAGCCGGGTCGACTAAACCGGCTGCGGCTCTGGCGTAGAACAGCATGAGTCTGGCAATACCGGTGTGACCGTGAAGCTCGCCGATTGCTTTGGGGAAAACCGGTCGGCCCAATTGACGTTCTTGAACAAACCGGTTGGTCTGAGTAAACCGGCAAGCGTAGCTA
>HiInc_DN73_c5_g1_i1 len=201 
GCAACGGAGGTAAGGAGGCGAGGAGGAATCGAGCTCCGAGATCGCCTCCGGAGCTGTGGGGAGGGTAGGGGAAGAGGAATCGAAAGAGGAGAGATTGGCGTTCTCACGAAGCGAGAGCTTAAGTTGGTTGATCAGATCGGAAGAGATCTCCGTCGCCATTTTTGTAAGGAATCTAGGGATTGGAGAATTGAAGATTCTGAG
>HiInc_DN95_c0_g1_i28 len=1056 
CTACATAATAATTGGAAACAAAAGTCCTGTTTAAAAAATATATATATATATATCTAATAACGAGTTCTATAAGTTTATGGTTGACCAACAAAAGAACTAGGAGGAGAAAGAGAAGAAAGAACGTTTGGAAGGAGGACGACCAACGGCTCTCATGAGATTAGCAACTTCTACAATTTTTGCAACCTCCGTTCCTCTCTTTGCCTCCGCTGTTGCTCTCCTCTCCTCTGCTTTCATCTGCGCTCTCGCCACTTTGTTCTGAGTTTTCTCCAATGCCTTGGCTTTTCTCTCCTCTAGCTTCCTCTCGATTTTCTTCATCCAAGAATTGGCCTTATGGACTTGCTCGTTAACCCGACCATTAATAACGGCGTCTTCTCTCTTAAACCTGTTATTAATCTTAGCCAGTTTTGCCGTCTGCCATGCTGTTATCTTAGCTTCCACCTCTTCCCTCTTCACCCTTTGTACTGACGTCATCCCAGCTCGACCCTGAGCCTGACCCGACCCATTCCCACTTCCCTGATCCAAACCCGAATCCGGGTACTGTTCCGGCACGATGGCCAATGGGTTCGTCTCCTCTTCTTCCCTCTCCTCGTGGATACTCCTCATCAGCTCCTCACCTTGCGTGACGTCGTGAGCCGGTCGTTCGTTGTTGTTTCTAATGGAAGAGCCGGCGATGACTAGAGCGTTGAACTCTCTGCTTATGGTTGTGAAGTTTTCTCCGGAAGAAGCTCCTTCGCTTATTGAAGTCGTTGTTGACCTCGTCGGAGAAAAATAGCCTCGCAAGGCAGGTGGTGGTGGCAACACCGTCGTAGACGCCGGAGTAAGCGCGTGTATATCTCTCACGACAGTCTCCGGCGTCTCATCACGACTGGTGCGGTCCGGCGAGCTTTCTTGACCGTAGAGAGTTAACATCATCTAGGGTTTTAGGAACTAGGCAAAAAAGAAGATAATCATGGTCTGAAATTTATCAAAATAGTTTGATCTATTCGGGCTTTGATACTCTTCGGTAATGTCAAAGGTTTTAGCTTCGTTTTTTCTTAATTAGATTAGAGGAAAAAA
>HiInc_DN95_c0_g1_i10 len=1109 
CTACATAATAATTGGAAACAAAAGTCCTGTTTAAAAAATATATATATATATATCTAATAACGAGTTCTATAAGTTTATGGTTGACCAACAAAAGAACTAGGAGGAGAAAGAGAAGAAAGAACGTTTGGAAGGAGGACGACCAACGGCTCTCATGAGATTAGCAACTTCTACAATTTTTGCAACCTCCGTTCCTCTCTTTGCCTCCGCTGTTGCTCTCCTCTCCTCTGCTTTCATCTGCGCTCTCGCCACTTTGTTCTGAGTTTTCTCCAATGCCTTGGCTTTTCTCTCCTCTAGCTTCCTCTCGATTTTCTTCATCCAAGAATTGGCCTTATGGACTTGCTCGTTAACCCGACCATTAATAACGGCGTCTTCTCTCTTAAACCTGTTATTAATCTTAGCCAGTTTTGCCGTCTGCCATGCTGTTATCTTAGCTTCCACCTCTTCCCTCTTCACCCTTTGTACTGACGTCATCCCAGCTCGACCCTGAGCCTGACCCGACCCATTCCCACTTCCCTGATCCAAACCCGAATCCGGGTACTGTTCCGGCACGATGGCCAATGGGTTCGTCTCCTCTTCTTCCCTCTCCTCGTGGATACTCCTCATCAGCTCCTCACCTTGCGTGACGTCGTGAGCCGGTCGTTCGTTGTTGTTTCTAATGGAAGAGCCGGCGATGACTAGAGCGTTGAACTCTCTGCTCACTGTGGTGAAGTTCTCGCCGACAGAAGAAGCTCCGTCGCTAAAGTTCACCGACCTAGTCGGAGACAAGTGTCCTCCTCTTTGCTGTGGACGGGGCAACTCCGTCGTCGTCATGGCGTGAATATCTCTCACGACGGTCTCTGACGGCGGAGGCGTCTCGTCCCGGCGATCGGAAGTATCATCAGTACTCGTGGTGGTGATCTCTGTTGACGAGCTCTCTTGACTGTACAAAGTCAACATCGTCAGAGGTGTAGCTAGCTAGCTAGTAGTACTGGACTGTGTGATTAGAAGCTGAGCTCTTGATGATATTAATTAGGCGATGAAGAAGGACACGAGGCAAGGAAGAATAAATAATCAATGATTATGAGGCTTAATCATTTTGTGTAACGAATTGTTTAGATGAGAGGTGAAAT
>HiInc_DN95_c0_g2_i2 len=794 
ATTCTAGATACAATTTATACATGTAGATTCAAAACCAGGCATCTCAGAGTTTAATAAAATTCCCCCAACTTGTACATGTAAGCTAAGAGCCTTTTTGTGGAAACATACAATGGCTATTACATTCTATTTATACACATTGATTCCCAGTAGAATATGGTACGTTTGTAGCATATAAATATATATTTTACACACATGAAATATTTGGAGATGGAATGAAACGTCGCTTAGCTAGGAGATAGAGAAGAAGGAACGTTTAGCCGGAGGTCGTCCCACGGCTCTCATGAGATTAGAGACTTCGAGAACCCTAGCAACCTCGGTACCTCTTTTCGCTTCCGCCGTCGCTCTCCTCTCCTCCGCCTTCCTCTGAGCTTTGGCCACCTTGTTCTGCGTCTTCTCCATTGCCTTTGCTCTCCTTTCTTCCAACTTCCTCTCGATTTTCTTCATCCAAGAGTTAGCTTTATTGACCTGCTCATTCAACCAACCGTTAATAAAAGCCTCTTGTCTCTTAAACCTATTATTAATCTTAGCCAACTTCGCCGTCTGCCACGCCGTTATCTTTGCTTCCACCTCATCCCTTTTCACCCTCTGCACCGAGGCAGCCGTCACCATCCGATTCTGACCACTTGATGAAGTCGTCGTCACAATATTATCCGAACCGGCCCGGTTACCGTAACCGTCCGGTACGATCGCCCACGGGTTTGTATCTTCCTCAGGCACCTGATGATGCTGATTACCACCACCGTCTTCATCTTCGCTGATCCTAGTCAGCTCGTTGATGACGTCACGATGACTTA
>HiInc_DN88_c0_g1_i6 len=743 
GGCAACTCTGGATCTCTGTTCAAATGGTACAATATAACGAAGCAACATAGGCTAAAACAAAACCAAAAGCGTCCTGACATTGAGGAACACATATGTAACTCAAGACCAAGTTTGTATATATAAACATGTGCTCTTGTGAGCACATACAAATATCATTTCACTACATCTCACTGGAGGAGCCACTCCTTACGAGAGATGCTTGTGGGCTACCTCTCACAATCACATCTTTCAAGCGTGAGAGAGGCTCAAGTACCCTGCTCAGCTTCTCGCTAGTGATGCTTGAATGCCAGTTGAGTTGCAGAACCTGCCACCTCTCTTGTTGCCAGCGTTGACCAAGAACAACGAGTCCAGTGACAGCAGCCGCAAAGAATAAGGACCATACCGCGTTTGCTTCTCTTGTCCGTAAATACACAGAAACAGCTCTCCTTCTCCACCAAGGAAGGTCGTTTGTTGCTTTCTTACCATCCTTCTCGAGTCCAAGGGGATCCAAGTCCACATCGGCATACTCATTTCGGTCAGAGTCAGTTAACCCGTGTTCATACACCATGTGCTGAGAAGAACTAAGCGCAGCTTCAGCATATATACTCTTTTCAGACAAGCCCTGAGCTTCCAGCATCAAACCTTGGCCATCCTTTCTTTCTTCCTCGTCAAGGGGTAGATTCTCATGCTGGCTAGGTGGGAATACAAAGTGGTCAGACATGAACAAATCACGTGAATTTTCAGCTCCATAGTAAGCATCTCTC
>HiInc_DN88_c0_g1_i18 len=1163 
TTTCGTAATTTTAAAAAGAAAACAAGTGTATATGTGTCTATATTTTCACACACACTAATAAGACAAGAAAGAAGCTAACAAAAGCAAAGACGAAAGAAGCTTTTCGCACTGAAAGAGATAGTCTTGTGACTTGTGTGAGAAGGCAATTGAATCTCCGTTCTAATAGTACAAGATGATGAAGCCAACATAGGCTGAAGAAAACCAAAAGCGTTTGACTACTTGAGGCACACACATTTAACTCAAGACCAAGTTTGTTTATGTACCTGTGCTGTGTGAGCAACGAATGATACAATGTCGTTTTTTTGTCACTAGATCTCACTGGAGGTGCCACTCCTTACGAGAGAAGCTTGTGGGTTACCTCTAACAATCACACCTTTCAAACGAGAGAGTGGTTCAAGTACTCTGCCCAGCTTCTCGCTACTGATACTTGAGTGCCACTTGAGTTGCAAAACCTGCCACCTCTCTTGTTGCCAGCGTTGACCAAGAACCACTAGTCCAGTGACAGCAGCTGCAAAGAACAAAGACCACATCGCATTTGCTTCTCTTGTGCGTATGTACATGGAGACAGCTCTCCTTCTCCACCAAGCTTCGCAAGGAAGGTCATCGTGTCTTGCCTTTTTAGCTTCCTTCTCAGGTCCAAGAGTATCATCCCCCTCCGCACTCTCATTTGGCTCAGAATCGATTAACTCGTGTTGATACATGGTTGATTCCATGTACTGTCTCGAAGTACTATGCTCATCAGACAAACCCTGACCTTCTTCCATTATCAAACCTTGGCCATCATCCTTACTTGCTTCCTCTTGGAAAACAGGTTCATCAATTGGTAAATCCTCGTGCTGGCTAGGTGGGAACACAAAGTGATCAGACATGAACAAATCACGTGAAGTTTCAGCTCCATAGTAAGCATTATCAAACTTCCTTGCATCTTTTGATTCAACGTTATAAGGACCAGGAGAGGCAGCATAAGCTGATGAAGTAAGGGAGACGACTTCCCATTCATTCCCACGAGGAGGAGGATGATGATCCTCTTTGTTAGCCATCTTCTAAACCACAGAATAGAATCTCCAACGACCCCTAATGAAGAGACGATACGTAATGGATTGGATCCGGAGATTGATGATGAGATTCTTCTCTCTCTCTCTGGAGGAGACTTGAGAAGAGGA
>HiInc_DN88_c0_g1_i10 len=1187 
TTTCGTAATTTTAAAAAGAAAACAAGTGTATATGTGTCTATATTTTCACACACACTAATAAGACAAGAAAGAAGCTAACAAAAGCAAAGACGAAAGAAGCTTTTCGCACTGAAAGAGATAGTCTTGTGACTTGTGTGAGAAGGCAATTGAATCTCCGTTCTAATAGTACAAGATGATGAAGCCAACATAGGCTGAAGAAAACCAAAAGCGTTTGACTACTTGAGGCACACACATTTAACTCAAGACCAAGTTTGTTTATGTACCTGTGCTGTGTGAGCAACGAATGATACAATGTCGTTTTTTTGTCACTAGATCTCACTGGAGGTGCCACTCCTTACGAGAGAAGCTTGTGGGTTACCTCTAACAATCACACCTTTCAAACGAGAGAGTGGTTCAAGTACTCTGCCCAGCTTCTCGCTACTGATACTTGAGTGCCACTTGAGTTGCAAAACCTGCCACCTCTCTTGTTGCCAGCGTTGACCAAGAACCACTAGTCCAGTGACAGCAGCTGCAAAGAACAAAGACCACATCGCATTTGCTTCTCTTGTGCGTATGTACATGGAGACAGCTCTCCTTCTCCACCAAGCTTCGCAAGGAAGGTCGTGTCTTTCCTTTTTAGCATCCTTCTCAGGACCAAGTGTATCCTTTGCAGTATCAGAATGAAGATCCAAGCCCCCCTCCTCCGCATACTCATTTGGCTCAGAATCAATTAACCCGTGTTGATACATGGTTGATTCCAGGTACTGTCTCGAAGTACTATGTTCATCAGACAATTCCTGACCTTCTGGCATCAAGCCTTGGCCATCATCCTTTATCACTTCCTCTTGGAAAACAGGTTCATCAATTGGTAAATCCTCATGCTGGCTAGGTGGGAATACAAAGTGGTCAGACATGAACAAATCACGTGAAGTTTCAGCTCCATAGTAAGCATTATCAAACTTCCTTGCATCTTTTGATTCAACGTTATAAGGACCAGGAGAGGCAGCATAAGCTGATGAAGTAAGGGAGACGACTTCCCATTCATTCCCACGAGGAGGAGGATGATGATCCTCTTTGTTAGCCATCTTCTAAACCACAGAATAGAATCTCCAACGACCCCTAATGAAGAGACGATACGTAATGGATTGGATCCGGAGATTGATGATGAGATTCTTCTCTCTCTCTCTGGAGGAGACTTGAGAAGAGGA
>HiInc_DN88_c1_g1_i1 len=220 
AACAAATCACGTGAATTTTCAGCTTTATAGTAAGCATCTCTTGAGTTATATGGACCAGGAGAAGCAGCATAAGCTGATGAAGTAAGCGAGACGACTTCCCATTCATTCGGATGCTTGACATGTTCCTCTTTGTTAGCCATCTTCTACTCCAAAAGAGAGAAAAAAAACTAATGAATAGAGACGATACGTGTTGGACACGATCCGGAGATTGATTGATGAC
>HiInc_DN52_c0_g1_i5 len=1356 
AAACTTGAACCCTGTTTCGGGTTAATCAGATCCGAATAGTTTTACACTTTGAAATAAGCAAAGCAACAGAAAGAGATGATAATTTAAAAAGAGACGCAAAGGGAAACAAAGATAAAAGACTAGAGTGTTGCTTATCAACGATCATCATTCATCGTCTGAGTACTCAAACTTAACGGAATGTGACTGAAGATCGATCTCTCCTCCTCTGTAGCTTCCTCTTTTCTTCTTCGTCTTCTCATGTCGGAAACCCTTTCCTCTGACTTGTCCTAGAACCTCTTGAGCTTTAGCACCATAACCCGAATCAGCACCACCCTTTGCCCAATAAGAGTTGTCTTTAAGCCTATCGTCAGTGAAGACAACATCTTCAACCTTCACTCTCTGAAACGGCACCTTTGGCTCTTTAGAGTTGGAAAGCCCTTTTCCTGATTTCTTTTCGCTCTTCTCAACGTTACCGTTTTCCTGAACATCGGCCTGCTGCTTAACAGGTGTTTCTTCTACTACATTCTCTTCCTTCTTCCTACGTTTTGATTCCTCAACATCCTCCTCCTCGGTAGTCTGTTCTTTTGTCTCTTCGGGCTCTGGTCTTTTCCTTTTCTTGGAGGATTTCTCCTTAGCATCATCATCAACCAAAGACTCTGCCTCGCTAGACTTGGACTTGGTTTTCTTCTTCTTCTTTTTCTCTTTCTCTCCGTCTTCAACCTCAGCATCAGCCTCTTTGACCTTCTCCTCCTCCTCCTCCTTAGTTACCTCCACCTTCTTTTTCTTCTTCTTCTCCTTCTTAACCTCTTCTACGCCTTCCATTGCACTCACCTCAGCAACTTGTTTCTCCTCCTCCTTAGTTACCTCCACTTCTGGTTCCTTCTTTTTCTTCTTCTTCTTATCCTTCTTAACCTTCTCAACGCCTTCCACTGCATTCTCATCTACACTTGCTGCTTTCTTCTCACTATCATCACCAGATTCTTCAACAGGACTATACATTACACAGAACAAGAAAAGGGAGAAGTCAGACTGAACCAACCAGTAAAACCTAACTTGTTACTTACGAAACAGGCAAGCACATGCTTTACCTCTTGTTGAAAAAATCGCAGAAAACTTCCTCTAGACCCGGTAAGCTACTGTTCAATTCCTTCTTCTCGATTTCAGCTTCGGAGAGAAGTTTCTTGAAGCATTTAGAAAACCCACATCGCTCCAAGTACTGAGCTACCGAACGGAGAACAATAACCTTCTGCTCCTGTTTCAAGCTCGAGGCTTTGCTCTCTTTCCCCATTAGTAATGGTCTAAAGATCAACACTTGACGATGCTCGAGAGCTAAGAGGGGCGTTTAAAGTGCTCTGAGAGCGTAGGGCTAATTCTTTT
>HiInc_DN52_c0_g1_i17 len=1324 
TAGAAACTGTCAATGTAGAGATTAAGGAACTGAAACAGAATATTGTTCTTCCATGTTCTAGATGAACACAACATGAACCCTATTTAAGGTATAGTGAACTGAATAGTTTTACATATAGAAATTAGCAAAAGAAAATTAAAAAGATGATAAATCAAAAAGAGAAGCTAAGGAGACAATGAGAACAAAATGGTGTTGCCCAGCAATGATCATCATTCGTCGTCTGAGTACTCAAACTTAACTGAATGTGACTGAAGATCGATCTCTCCTCCTCTGTAGCTTCCTCTTTTCTTCTTCGTCTTCTCATGTCGGAAACCCTTTCCTCTGACTTGTCCTAGAACCTCTTGAGCTTTAGCACCATAACCCGAATCAGCACCACCCTTTGCCCAATAAGAGTTGTCTTTAAGCCTATCGTCAGTGAAGACAACATCTTCAACCTTCACTCTCTGAAACGGCACCTTTGGCTCTTTAGAGTTGGAAAGCCCTTTTCCTGATTTCTTTTCGCTCTTCTCAACGTTACCGTTTTCCTGAACATCGGCCTGCTGCTTAACAGGTGTTTCTTCTACTACATTCTCTTCCTTCTTCCTACGTTTTGATTCCTCAACATCCTCCTCCTCGGTAGTCTGTTCTTTTGTCTCTTCGGGCTCTGGTCTTTTCCTTTTCTTGGAGGATTTCTCCTTAGCATCATCATCAACCAAAGACTCTGCCTCGCTAGACTTGGACTTGGTTTTCTTCTTCTTCTTTTTCTCTTTCTCTCCGTCTTCAACCTCAGCATCAGCCTCTTTGACCTTCTCCTCCTCCTCCTCCTTAGTTACCTCCACCTTCTTTTTCTTCTTCTTCTCCTTCTTAACCTCTTCTACGCCTTCCATTGCACTCACCTCAGCAACTTGTTTCTCCTCCTCCTTAGTTACCTCCACTTCTGGTTCCTTCTTTTTCTTCTTCTTCTTATCCTTCTTAACCTTCTCAACGCCTTCCACTGCATTCTCATCTACACTTGCTGCTTTCTTCTCACTATCATCACCAGATTCTTCAACAGGACTCTTGTTGAAAAAATCGCAGAAAACTTCCTCTAGACCCGGTAAGCTACTGTTCAATTCCTTCTTCTCGATTTCAGCTTCGGAGAGAAGTTTCTTGAAGCATTTAGAAAACCCACATCGCTCCAAGTACTGAGCTACCGAACGGAGAACAATAACCTTCTGCTCCTGTTTCAAGCTCGAGGCTTTGCTCTCTTTCCCCATTAGTAATGGTCTAAAGATCAACACTTGACGATGCTCGAGAGCTAAGAGGGGCGTTTAAAGTGCTCTGAGAGCGTAGGGCTAATTCTTTT
>HiInc_DN52_c0_g1_i10 len=815 
TAGAAACTGTCAATGTAGAGATTAAGGAACTGAAACAGAATATTGTTCTTCCATGTTCTAGATGAACACAACATGAACCCTATTTAAGGTATAGTGAACTGAATAGTTTTACATATAGAAATTAGCAAAAGAAAATTAAAAAGATGATAAATCAAAAAGAGAAGCTAAGGAGACAATGAGAACAAAATGGTGTTGCCCAGCAATGATCATCATTCGTCGTCTGAGTACTCAAACTTAACTGAATGTGACTGAAGATCGATCTCTCCTCCTCTGTAGCTTCCTCTTTTCTTCTTCGTCTTCTCATGTCGGAAACCCTTTCCTCTGACTTGTCCTAGAACCTCTTGAGCTTTAGCACCATAACCCGAATCAGCACCACCCTTTGCCCAATAAGAGTTGTCTTTAAGCCTATCGTCAGTGAACACAACTTCCTCAACGTTCACTCTCTGAAACGGTTTCTTCGGCTCTTTTGACTCAGAAAGCCCTTTTCCAGACTTCTTATTAGTTGATTTCGTTTCAACGTCACCGTTCTCCTGACCATCAGTTTGCTTAACAGGTGTTTCTTGAACATCTTCTGCTACCTTCTCTTCCTTCTTCCTACGTTTAGACTCCTCATTATCCTCTGTCTCTTCTTTTGCCTCTGTTTCAGGCTCTGATCTTTTTCTCTTCTTGGAAACTTTCTCCTCATCATTCTTTGTCTGTTCTTTTGCCTCTTCTTCAGCCTCGGTAGACTTCGACTTGTTTTTCTTCTTCTTCTTTTTCTCTTTCACTCCGTCTTGGATCTCAGCATCAGTCTCTTTAACCTTCTCCTCCACCTT
>HiInc_DN52_c0_g2_i1 len=534 
CGGTTCCTTCTTCTTCTTCTTTGTCTCTTTCACTCCGTCTTCAATCTCAGCATCAGTCTCTTTGACCTTCTCCTCCTTAGTTACTTCAGCCTTCTTCTTCTTCTTTTTCTCCTTCTTTACTTTCTCTACACCTTCCACAGCTTCTTTCTTTTGTCCTGATTCATCTTTCACCTCCACAGCTTCGAGATTACTCTTGTTCAAAAACACGCCGTAAACTTCCTCTAAATCCGGTAACTCACTATCCAATTCCTTCTTCTCGATTTCGGCTTCGGAGAGGAGTTTCTTGAAGCATTTAGAAAACCCACATCGATCCAAGTACTGAGCTATCGAGCGGAGAACGAGAGCCTTCTGCTCAGATTTCAAGCTCGAGGCTTTGCTCTCTTTCGCCATAACCGGTCTGGAGATCAACACTTGGCGAGGCGTGAGAGCTAAGAGAGCTGGGTTTAATGTGATTCGAGAAGGTTCCGTTGCTAGGGTTTTGGGCATATGCGTGTGTGAAGCTCGTGAGAGCTTAGGAGAAAATCTGATGAAGAC
>HiInc_DN82_c0_g1_i15 len=1530 
GTGTTATTCTTAAAATCTTATAAAGTATATACCACAGGTCCATCACCAACATCTGTCAAAACTTGAACACAAAAAAAAAAACAAAGCAACAAGGGAATATCCAAAAGATAGAAAAGAAAGACTCTTTACTTATCTCGTGTACATACTTATGAAAGAACACTCTTTGGTTACAAATCTTACATTCACTTCCATCAAAACCTACAAAACCAAACCCACACTATGACACAGGAGACGAAGTTGTCGTGTTTGTAGATGAAGATGCTGCCTGTGAGTTACACCGGCCGCTACTTCTGTCCACCGAACGTTTAGGAGATTGCGGTGGTAGTGGTTGTGGTTGTCCTTGCACCGTCACTGGGGCATATATTCCACCACCGTTATTAGCTACATCTGATGGTGGAGGAACGTCTTGTGGCGAAGGCACCCATATCCCTCCGACCACCACAAACTGCGGTTGTTGCGGGTTTCCGTTACCTTGCGCCGTCATCGAAGTCGCTGGCCTTCTTGTGTGAAGTCTATATTTCTGTAAATGGCTTTTAACTTCGTCGTTTGTTAATCCATCGACTTTCATATGATCCCTGATCTGTTTTGGCGTAGCAACATGTGATCCTCCGAGCTGCTGAAGCGCGTGAAGGAACCGCCTGTGTAACTCCGGCGACCAACACCGCCTCTGTTTTCTACGCGTTTGCGATTGCGATTGCGTTTGCTGATGTATATGCTCCTCCTCTCTCCCTTTCTCCGTGGTGGAGCTAGTGGTCGTCGCCGGCAACGAAGCAACCACTTTCACCGTTGTCGGAGCTGAAGCGACCGCTCTCACCACCGCCGGCTGCGGATCAGTCTCGGTGAAAACGCGTTTTTTCTCCCTCTGAAACGGTTGAAACCCGCCGCAGCTGTTGTTGTTGTTGTTGTTTGGTTTCACCTCAACCACTTTTGCCTTCTTACCTACTACAACACGTTCCGGATTAGACACAGACACCGTGTTCGTGTTCGTGTCCGGGGACGACGGATTCCATAACTGAACAGATCTGAGCCAATCTGATTTCTTCTTATCAACGTTATTCTCTTCAGGAGGCGTTGGAGACTCGTGTTCGCCGTTTTCTTCAACCTTCTTGGTCGGAATAAACTCTTCCAAGACCGGACCACCGGAAACACTAGTCGTCTGCTCCGAACACTGCTCTGAGGTCGTCGATGTACTCGACAGCTCCTTCCGACACGCCTCGATAGCTTGCGTGACAAGCTCTAAACATAAAGGAAGCTCTCGTTGAAAGACTTGAATCTTCTTTTGTTCTTCTTCGAGCGCTTCAACGTATTCATGACATCTCTGCATTTTCTGGGCGTCCATTTTAGTAAACTTATATTGTAATCAAAATCTGAGATAATAGTAAGGAAGTAAAATGGTTTTAGATCTATAGAGGGAGTGGGTGTAGTTTTGTTAAGAAGAAAGAATATTGGATCTAAATGGAATCAGAGAGGAATAAACGTCGAGAAGAAAATTCTTAAGAGAGAGGGATAGAGAGAGAGTTTTTTTAGGAC
>HiInc_DN82_c0_g1_i31 len=1430 
CAATAATCTAATTTTCTAACTTTGTCCCTTAACATTTGTCCCTTAAACTAACTTTATTAATAAAGTATGTTGAGGACTTCTAATTTGGTCCTAGGGATAATGTTGCCCTAAGACTCTATCTAGTGTACATACTTTATGAAAGAACACTCTTGGGTTACAAATCGTACACTCACTTGCATCAAACCCACAAGATATGACGACTATGAGACAGGAGAAGAAGTTGTGGTTATATTTGTGGAGGAAGATGCCGCAGGTGAGTTGCACCGGCCGCTACTTTTCTCCACCGAATGCTTAGGAGATTGCGGTGGTAGTGGTGCTGGTGGGGAGCATCCACCACCACTGCTATTGGCTACATCTGACCGTGGAGGAAAATCTTGTGTTGACGGTACCCATATCCCACCGACTACCACAAATTGCGGTTGTTGCGAGTTTCCGTTACCCCGGGCCGTGGCTGCTGGCCTTCTTGTGTGAAGTCTATATTTCTGTAAATGGCTTTTAACTTCGTCGTTTGTTAATCCATCGACTTTCATATGATCCCTGATCTGTTTTGGCGTAGCAACATGTGATCCTCCGAGCTGCTGAAGCGCGTGAAGGAACCGCCTGTGTAACTCCGGCGACCAACACCGCCTCTGTTTTCTACGCGTTTGCGATTGCGATTGCGTTTGCTGATGTATATGCTCCTCCTCTCTCCCTTTCTCCGTGGTGGAGCTAGTGGTCGTCGCCGGCAACGAAGCAACCACTTTCACCGTTGTCGGAGCTGAAGCGACCGCTCTCACCACCGCCGGCTGCGGATCAGTCTCGGTGAAAACGCGTTTTTTCTCCCTCTGAAACGGTTGAAACCCGCCGCAGCTGTTGTTGTTGTTGTTGTTTGGTTTCACCTCAACCACTTTTGCCTTCTTACCTACTACAACACGTTCCGGATTAGACACAGACACCGTGTTCGTGTTCGTGTCCGGGGACGACGGATTCCATAACTGAACAGATCTGAGCCAATCTGATTTCTTCTTATCAACGTTATTCTCTTCAGGAGGCGTTGGAGACTCGTGTTCGCCGTTTTCTTCAACCTTCTTGGTCGGAATAAACTCTTCCAAGACCGGACCACCGGAAACACTAGTCGTCTGCTCCGAACACTGCTCTGAGGTCGTCGATGTACTCGACAGCTCCTTCCGACACGCCTCGATAGCTTGCGTGACAAGCTCTAAACATAAAGGAAGCTCTCGTTGAAAGACTTGAATCTTCTTTTGTTCTTCTTCGAGCGCTTCAACGTATTCATGACATCTCTGCATTTTCTGGGCGTCCATTTTAGTAAACTTATATTGTAATCAAAATCTGAGATAATAGTAAGGAAGTAAAATGGTTTTAGATCTATAGAGGGAGTGGGTGTAGTTTTGTTAAGAAGAAAGAATATTGGATCTAAATGGAATCAGAGA
>HiInc_DN82_c0_g1_i22 len=1378 
GTGTTATTCTTAAAATCTTATAAAGTATATACCACAGGTCCATCACCAACATCTGTCAAAACTTGAACACAAAAAAAAAAACAAAGCAACAAGGGAATATCCAAAAGATAGAAAAGAAAGACTCTTTACTTATCTCGTGTACATACTTATGAAAGAACACTCTTTGGTTACAAATCTTACATTCACTTCCATCAAAACCTACAAAACCAAACCCACACTATGACACAGGAGACGAAGTTGTCGTGTTTGTAGATGAAGATGCTGCCTGTGAGTTACACCGGCCGCTACTTCTGTCCACCGAACGTTTAGGAGATTGCGGTGGTAGTGGTTGTGGTTGTCCTTGCACCGTCACTGGGGCATATATTCCACCACCGTTATTGGCTACATCTGACGGTGGAGGAACTTCTTGTGGTGACGGTACCCATATCCCTCCGACCACCACAAACTGCGGTTGTTGCGGGTTTCCGTTACCTTGCGCCGTCATCGAAGTCGCTGGCCTTCTTGTGTGAAGTCTATATTTCTGTAAATGGCTTTTAACTTCGTCGTTTGTTAATCCATCGACTTTCATATGATCCCTGATCTGTTTTGGCGTAGCAACATGTGATCCTCCGAGCTGCTGAAGCGCGTGAAGGAACCGCCGGTGTAACTTCGGCGACCAGCATCGCCTTTGTTTTCTATGCGGTTGTTGTTCCTTTCCCGCACCGCCGACGACCTCCGTGGTGGAACAAGTCGTCGTCGCCGGCGCCGGCTCCGAGGTGGTCGCTTTCGCCGCCGGCTGAAGATCAGTCTCCGAGAAGACGCGTTTTGTCTCCTTCCGAAACGGCTGAAAACCGCAGCGGTTGCTGCTGTTATGTTTCACCTCGATGACTCTCGCCTTCTTAGCTGCTACTACTGTCGTGTCTTGATCCGTCGGGGAATGATCCCATAGATGAGCAGATCTAAGCCAGTCCGATTTCTTGCTGTCCACGTCGCTCTTCTCAACCTCACGAGGAGACTCGTTTTCTTGGTTGTTGGTTTTCTTGATCGGTATAAACTCTTCGAGGACTGGACCACCGCACACGCTCGCTGTCTGCTCCGAGTTACACTGCTCTGACGACGTCGTTGACAACGTACCGGATAACTCCTTTTGACAAGCTTCGATCGCTTGTGTAACGAGTTCTAAGCATAAAGGAAGCTCTCGTTGAAACACTTGTATTTTCTTTTGTTCTTCTTTGAGAGCTTCAACATACTCAAGACTCCTCTGCATTTTCTGGTTGTATTCCATCGTTGTTATTATTGTTAATGAATATGGTTATGGAGGTTTAGAAAGTGAACAAGGCAATAGGTTTTAGATCTATAGAGAAAGTGGGTGGAGGAAGCAGGTTGGATCTTTTTTTTT
>HiInc_DN82_c0_g1_i34 len=1483 
CAATAATCTAATTTTCTAACTTTGTCCCTTAACATTTGTCCCTTAAACTAACTTTATTAATAAAGTATGTTGAGGACTTCTAATTTGGTCCTAGGGATAATGTTGCCCTAAGACTCTATCTAGTGTACATACTTTATGAAAGAACACTCTTGGGTTACAAATCGTACACTCACTTGCATCAAACCCACAAGATATGACGACTATGAGACAGGAGAAGAAGTTGTGGTTATATTTGTGGAGGAAGATGCCGCAGGTGAGTTGCACCGGCCGCTACTTTTCTCCACCGAATGCTTAGGAGATTGCGGTGGTAGTGGTGCTGGTGGGGAGCATCCACCACCACTGCTATTGGCTACATCTGACCGTGGAGGAAAATCTTGTGTTGACGGTACCCATATCCCACCGACTACCACAAATTGCGGTTGTTGCGAGTTTCCGTTACCCCGGGCCGTGGCTGCTGGCCTTCTTGTGTGAAGTCTATATTTCTGTAAATGGCTTTTAACTTCGTCGTTTGTTAATCCATCGACTTTCATATGATCTCTAATCTGTTTTGGTGTCGCAACATGCGATCCTCCGAGCTGCTGAAGCGCGTGAAGGAACCGCCGGTGTAACTTCGGCGACCAGCATCGCCTTTGTTTTCTATGCGGTTGTTGTTCCTTTCCCGCACCGCCGACGACCTCCGTGGTGGAACAAGTCGTCGTCGCCGGCGCCGGCTCCGAGGTGGTCGCTTTCGCCGCCGGCTGAAGATCAGTCTCCGAGAAGACGCGTTTTGTCTCCTTCCGAAACGGCTGAAAACCGCAGCGGTTGTTGCTGTTATGTTTCACCTCAACAACTCTCGCCTTCTTAGCTTCTACTAATGTCGTGTCTGGATCCGTCGGGGAATGATCCCATAGATGAGCAGATCTAAGCCAGTCCGATTTCTTGCTGTCCACGTCGCTCTTCTCAACCTCACGAGGAGACTCGTTTTCTTGGTTGTTGGTTTTCTTGATCGGTATAAACTCTTCGAGGACTGGACCACCGCACACGCTCGCTGTCTGCTCCGAGTTACACTGCTCTGACGACGTCGTTGACAACGTACCGGATAACTCCTTTTGACAAGCTTCGATCGCTTGTGTAACGAGTTCTAAGCATAAAGGAAGCTCTCGTTGAAACACTTGTATTTTCTTTTGTTCTTCTTTGAGAGCTTCAACATACTCAAGACTCCTCTGCATTTTCTGGTTGTATTCCATCGTTGTTATTATTGTTAATGAATATGGTTATGGAGGTTTAGAAAGTGAACAAGGCAATAGGTTTTAGATCTATAGAGAAAGTGGGTGGAGGAAGCAGGTTGGATCTTTTTTTTTTTGAAATGGAGAAAGAATATTGGATCTAAATGGAATCAGAGAAAGGAATAATAAACATGGATGAGATAGAGAGACAGAGAGAGGGATTTTAGGACATGAATGAATGGAGAAGGGTTCGAGGTCGGGACGTCGCGTACCTAAAA
>HiInc_DN82_c0_g1_i24 len=577 
TGATAATAAAATTATATCAACCATCATCACAAGGGTTTGGTCAAAAACTTTTAACACAAACAAAAAAAAAACAACACGTAAGACTCTATCTAGTGTATATACTTTATGAAAGAACACTCTTCGGTTACAAATCTTACACTCACTTGCATCAAACCCACAAGATATGACGACTATGAGACAGGAGAAGAAGTTGTTGTGGTATTTGTGGAGGAAGATGCCGCAGGTGAGTTGCACCGGCCGCTACTTTTCTCCACCGAATGCTTAGGAGATTGCGGTGGTAGTGGTGCTGGTGGGGAGCATACACCACCACCGTTATTAGCTACATCTGATGGTGGAGGAACGTCTTGTGGCGAAGGCACCCATATCCCTCCGACCACCACAAACTGCGGTTGTTGCGGGTTTCCGTTACCTTGCGCCGTCATCGAAGTCGCTGGCCTTCTTGTGTGAAGTCTATATTTCTGTAAATGGCTTTTAACTTCGTCGTTTGTTAATCCATCGACTTTCATATGATCCCTGATCTGTTTTGGCGTAGCAACATGTGATCCTCCGAGCTGCTGAAGCGCGTGAAGGAACCGCC
>HiInc_DN82_c1_g1_i3 len=1297 
AAATGATTTTTTTTTGTTGTAACTTAAAAGAAGAAATGAATTTCCATGCGAGGTTTAAACTAATTATGACAGAGGAAGAAGATGTGTTGGGTGCGCAGAAGAAGGAGCTGTCGGCGGTTTGCATCGTTGGATGCTTTTCGGTTCGGACGGTGAAGATCGAGGAGGCGGTGCTGCAACAGGAGCGTAAACTCTGTTGTTCACTGCATCGCGCGATGGCACCCAAATCCCTTCCATAACCATTAACTGCGGCTGTTGTGGATTTTCGCCACCGTTGGTCAATGACGTCGGAGTAGCTGGTCTTCTTGTGTGCAGTCTATATTTCTGTAAATGACTTTTAACTTCGTCATTGGTTAGACCATCGACTTGCATGAGATCTCTAATCTGCTTAGGCGTTGCAACATGTGATCCTCCAAGCTGCTGAAGCGCGCGAAGGAATCGCCGGTGTAACTCTGGTGACCAGCAACGCCTTTGCTTCCGATGCATTTGCAACTGTTTCTGCTGATCCGTCTCTTTTTTATTTCCTCCTGTTTCCGCCGTTGAACTCGCTATTGTTGGCGTCAGCGGTTGAGAATCGGCCGAAACTAAGAACTTCCCTTTTTCATTTGGTTCAAAAGAATTACTGTTTCGCTTTAACTCCACAACCGCCGTTGTCTGATCCTCTTTGGGCAGAGGATCAGGAGACTGGTTCCATAACTGAAGCCATTCAGATCTCTTCTTATCAACGTTATTTTCAGCTTCACCGTCTTTGATACGTTCACAAGATTCGTGTTCATCAGACTTGATTGGCATAAACTCCTCAAACAAGGCAGTGCGACCGTCTCTGACTTCGCATTCACTTGTTGTCTTCTCAGAGCCTTCTGATTGAATGTCTTCTAACCTAGAAAATTCCGATAACTCCTTTCGGTACGACTCGATCGCTTGCGTAACGAGCAATAAACACATGGGGAGTTCACGCTTGAAAACTTGGATCTTCTTTAGTTCTTCTTCGAGTGCTTCTATGTATTCTTGACATCTCTTCATTTTCAAGGTATTGTCGTCCTTCTTAGCCATAGTCGTACAGAGATCTTAGATAACAACTTTGATTATCAAACCAGTTCGGATTAGAGACCATAAATCGAAAAAGAGATGAAAAAAGGAAGACGTCTAAAAGAGACTATAGAGTCTTTTGATCTAAATAGAGCAGAGAAGGAAAAAAATAAACTTGTCCTTCAAGTTGGAAACTTTAAGAAGAGAGATTAGAATTGATGTGTGAAGACATTAGGGTTCGAGATCGGGCCGTCGCATACCTAAAACGGAA
>HiInc_DN42_c0_g1_i37 len=3271 
ACACACGGGCTTGTACACAAGCGGGAAGGATCAGAACTAAGACATAAGACACTACACCACATAGATAATAGATTAGCCTATAAGTTAGGTTACTTGGTAAGATACTTTCTTAACACACATCTTATGACACATGAAGACTACACAAGGCTTATTATTTTACCAGAATAGAACATGGAAAATAAGAGTTCAACCATAGAGCTTTTTGATCACAGAACCTAGAGCGGGGAAGGACTCCTCTCCCTCCCCCTCCCCGTTCTTCTCAAGGTAAAAATCGCACAGGACCCGTCCTGCAACCCTCCAGACAAACCCGCATAAACGTACGTTTTTCTGTAAGATGGCATAATCGTAAACGATGTTGTAAAGTGCCAAGGCTTGTGGGTAGAATGCGTCCAGGTTTCTCTTTATGTCTTTAAACTCTGCACCACCATAGAACTCCTGCTTGTACTTCTTGATGACTTCACTGGCTAATTCCTTCTTTTTATTCATATCGGTTTTCATCGCCTGATCCATTTCATATTTATAATTCTCGTACAACCCTCTCCATTTCTCCATGTGACACTCAGGGACCAGCTCATCTTCAAAACATGGGAGTTTCTTGATTTCACATGGAGGGGGCTCCTCTTCATTTTGAGAAACGACGGTGTCATAGATTAATCCAAGAACAGAAGTGGAGTTGAAACTTTTCTTATGCTCATACTCCATGTAATGTGGAAAAGACTCGAATTTTAAGTCTAATGGAAGATAGACCTTAGCCCCGTTTTTTGGTGCATCAAGAGCATCATAGTATACATCAATAGCCTTGAGAATTTGTTTCTTCATCCCAGCTTTTTCCTTAGCTCTCTCATCTCCTAACGTGAGGTAACGGTCCATTATTGTTAGCCAGCTATCTGCAGCTGCCCCTATAACATTTCTCGACTGAAATCTTGCCTTCAAAAACATGCTGAAAAGCTTTTCTTCCAAAATTTCTGGTGGAAGTTCACTTGGTGTTCTACCAGTGTAAATTCTACTAGGAGGAGAAGAGCTAACCCATGGTTCACTTGGCTTGAAGTGTTCCAGTAGCTTTGGATTTCTGGAAATGAAATACATATCACCATCAAAGTCACCACCTGCAATCTCGTCACCCAAAGATCGTGGACCTATCTGAGGGAAGAACACACCATACTTGGAATTTCCAACATACTCTTCCAAGGCCTTAACGTAAGTAGCCTTAAGTACATGTATGTCTCCAAAATGTAGTCCAGGATTCCTATAAACTAGCACATTCCCTGAAATTTGGCCAGACTCCAAGATGACACAGACTTCATCTTCCTTGAGCAGTCCGGTAGGATCAACTGTGCCCATGAGATAGTATGACTCGGTAACAAGAAGCTTTCCTGCTTTGAGATCATTCTTCTCCGTTTTTGAAAAAATTGACAGCTGATCCTGCAAGTGTGGTTCGTCAAGTGGTATTCCAACTAAAATCATTTGTGCAGCGTTCTCATCGTCCATATCTCCATAATTAAGAGCAGCTTTAAGAGCAGCACGTTTGTTGTTGAAGATGGTTTTGGATTCTTCTAACGTGTTGTGCAATATATTCAAAAAGAAGGCATCCGGCACTCCTCCATAGCTAAGCAGCGCAACCAAGTTTCTTGATAGCTTTGTTCTTTTTGGTGGATTACTTGTAGTGACTACCTCCAAGGAGTCAAAAGTGCTAACATTTGACAAGTCTGGATCTTTATCAACCTTGATCATTGAAGGTCGAACCTGGACAGTCCCAGGAGGAAGTTTCTTGTTCAAGAGAAAAGTTCCCTTAACAGCATAGCCCTCATAAAACATCCGGAACTGGATCAGAAGAGGCGGTTCTTGTTTACAAGCTACCTGCACCTGAACACTATCACTCCCGAGACATTTCCCTTTAAATACATTTACTGGACACATCCGAGAAAGATCTTCAGAGATGTAGCCGGTGCCATCTGAATGTATACATGGTCTCCCGTTCTTATCCAGAACATCATTATTGTCTTGATCATGGCAGTGTATATCATCTATTTCTTCAAAGTTTATCCCAGCCATGTCAGCTTCAAGCTTCTTAGTCTTTGAAAGAATTAACGAAAACCTTGCCATATACTTGGCCAGAGATTGCAATGTTGTGACATGCATAAAATGCATGCGAGCCTCATAAATTGACTTCCCAGAAAATATGTAAGGAGTTCCCATATCATTTGCAGATGTAGAGTCTGTGCGTATAAAGTAGCATTTCACTCCCTTTGTAGAAAAATCTTTCTTCTTCTCTTCTTTCCCCCCATCTTTGAAAACAAAAAACTGATAACGGCGTAAACCAATCATGATACCGTTCTTGGCAATCCTGTGGTACACAGAGTAACGGTCATTGCTACTATACGTTGAGGAGTTCTTGGGGACATCTGCAAACTTGACTGTCAAAACATTATCATCACCCAAGACCTTGTGCAAGTGTGTTCCGGTGGGTTCAAGAAGAGGGCCCTTGAATGTGTAGCTGCCATCAAAAGCGACAAGACACTGATAGTACAGAGTCTTCCCACATCCCCATTCGAGTAATGATCTACGGTCTGTTGGGGGACAAAATTTCTTTCCCAAGCGTTCCCAAACCGCAGATTCATAAGCAACCATAGTCAAATCCCTCCATCCTCTAATCTCTTCAGCAGTTATTCCAACGTGAACAAGATCTTTCCCAGGAATGTAACAAAGCAAGAGAAATGCCTTGTTAAACTCAAGCTCACTCAAAGCTAAAATCTGAGGAGGAATGTGAAGAAAAGATCCTCCATTGACTTGTCTTCTCACCGAAGGAGCTTCATGATCAACATATATCTCTTCTTGAGAAACTCTGCTTCGAGAGGAACTAGGAGGAGGAGACTTGGCCGGAGAGCTTGTAACAGTAACTGTGTGGGTAAGCTTAGAGGCTATGAAGCGATCGAGGTTGTTCATCACCGGAGAATTAAAAGCTTTCCTGAGCAAATCGAAAGCAAAATCCTCTGGAATCGAAGAAAGTCTCTGCCTTGACTCGTCGTTTATGGGAGCACATTTGTGTTTACTGTAGACTTTCTCCAAAACAGATTCGAGCCTATGCGCAAGAACGATCAATGATCTCTGCTGCGAAGTAGAAGATGAAGATGAACTTATCATTTTTTGTTTCTTCTTCTCGGAACACAGTGAAAAGTAGTTTATGCAGATAATTTTTTTTTTTGGGTAAGATTTATGCAGAGAGAGTTATAAAGAGAAGGGAAGAAAATAGAGTCTACAGTGATGATGATGT
>HiInc_DN42_c0_g1_i24 len=3325 
GCAAATACACACACAAAAGTATAATACAGTAGAGAATAAGGGTAGATTTAGAACTAAAACAAAGGGCACACACCACATCTGGAACGGATAGCTTAACCTATAGAGTAAGTTTTTACTACGGTAAGATACTTGACTCACACGCTTCTTATGTTACATTATGATCACAACAAAAGGCTTATTCTTCTTACAAGAACAAGGCAGGTAACAAGTACTTGGTGTTCATCCCCAAAGCTCTTTAAGCATCGCGACTGAACATACAAAGGACTTTCCCTGCGTTTTATCAAGGTAGAACCGGCATAGGACCGGTCCTGCAACCTTCCAGACAAACCCACAGTTTCGAACGTTTTTCATTTTGATTGCATGATCATAAACGATGTTGTAAAGTGCCAAGGCTTGGGTATAAAGCTCTTCCACACTTTTCTTGCTGTCTTCAACCCCTGCAGCACCACCATAGAATTCCTGCTTGTATCTCTGAATAACTTCACTGGCTGGTTCATTTTTGTCCTGCTTGTGTCTCTGGATAACTTCACTGGCTGATTCATCTTTGATACTCAACGCCTTCCTCATCTCCTTTCTGTAATCATCATACCACCGTCCATATTTCTCCATATGAAAATCAGAGACCAGCTCATCTTTGAAACATGAGAGTTTGTTGATTTCAGATGATGGTGTGTGTTTCTGTGCTGTATGTGAATTAACAAAATCATATATCATTCCAAGAATAGAAGTTGACATGAATTTCTGATTCCGCTCCATGTAATGTGGGAAAATGTCAGGCTTCAGCTTGTCTGGGAGATAGACCTTAGCACCTTTCTTAGGTGCATCAAGAGCATCATAGTATATATCAATCAGCTCTAATATTTTATTCTTCAATTCAGCTTTTTCCTCAGCCCTCTCATCTCCTAGTGTGAGGAATTGGTCCATTCTTGTTAACCAGCTATCAGCCGCCATCCCTACAATATTGCTAGCATGGAATCTTGTCTTTAAGAACATATTGAAAAGCTCTTCTTCCAACTCTTCTGGTGAAAACTCATCTGGCTTTTTAACAGAGTTAATATTATCAGGAGGAGTCGAACTCACCCAGGGCTCACTTGGTTTGAAGTGTTCAAGTAGCTCAGGATTTCTTGAGATGAAATACATATCACCATCAAAGTCACCACCTGCAATCTCGTCACCCAAAGATCGTGGACCTATCTGAGGGAAGAACACACCATACTTGGAATTTCCAACATACTCTTCCAAGGCCTTAACGTAAGTAGCCTTAAGTACATGTATGTCTCCAAAATGTAGTCCAGGATTCCTATAAACTAGCACATTCCCTGAAATTTGGCCAGACTCCAAGATGACACAGACTTCATCTTCCTTGAGCAGTCCGGTAGGATCAACTGTGCCCATGAGATAGTATGACTCGGTAACAAGAAGCTTTCCTGCTTTGAGATCATTCTTCTCCGTTTTTGAAAAAATTGACAGCTGATCCTGCAAGTGTGGTTCGTCAAGTGGTATTCCAACTAAAATCATTTGTGCAGCGTTCTCATCGTCCATATCTCCATAATTAAGAGCAGCTTTAAGAGCAGCACGTTTGTTGTTGAAGATGGTTTTGGATTCTTCTAACGTGTTGTGCAATATATTCAAAAAGAAGGCATCCGGCACTCCTCCATAGCTAAGCAGCGCAACCAAGTTTCTTGATAGCTTTGTTCTTTTTGGTGGATTACTTGTAGTGACTACCTCCAAGGAGTCAAAAGTGCTAACATTTGACAAGTCTGGATCTTTATCAACCTTGATCATTGAAGGTCGAACCTGGACAGTCCCAGGAGGAAGTTTCTTGTTCAAGAGAAAAGTTCCCTTAACAGCATAGCCCTCATAAAACATCCGGAACTGGATCAGAAGAGGCGGTTCTTGTTTACAAGCTACCTGCACCTGAACACTATCACTCCCGAGACATTTCCCTTTAAATACATTTACTGGACACATCCGAGAAAGATCTTCAGAGATGTAGCCGGTGCCATCTGAATGTATACATGGTCTCCCGTTCTTATCCAGAACATCATTATTGTCTTGATCATGGCAGTGTATATCATCTATTTCTTCAAAGTTTATCCCAGCCATGTCAGCTTCAAGCTTCTTAGTCTTTGAAAGAATTAACGAAAACCTTGCCATATACTTGGCCAGAGATTGCAATGTTGTGACATGCATAAAATGCATGCGAGCCTCATAAATTGACTTCCCAGAAAATATGTAAGGAGTTCCCATATCATTTGCAGATGTAGAGTCTGTGCGTATAAAGTAGCATTTCACTCCCTTTGTAGAAAAATCTTTCTTCTTCTCTTCTTTCCCCCCATCTTTGAAAACAAAAAACTGATAACGGCGTAAACCAATCATGATACCGTTCTTGGCAATCCTGTGGTACACAGAGTAACGGTCATTGCTACTATACGTTGAGGAGTTCTTGGGGACATCTGCAAACTTGACTGTCAAAACATTATCATCACCCAAGACCTTGTGCAAGTGTGTTCCGGTGGGTTCAAGAAGAGGGCCCTTGAATGTGTAGCTGCCATCAAAAGCGACAAGACACTGATAGTACAGAGTCTTCCCACATCCCCATTCGAGTAATGATCTACGGTCTGTTGGGGGACAAAATTTCTTTCCCAAGCGTTCCCAAACCGCAGATTCATAAGCAACCATAGTCAAATCCCTCCATCCTCTAATCTCTTCAGCAGTTATTCCAACGTGAACAAGATCTTTCCCAGGAATGTAACAAAGCAAGAGAAATGCCTTGTTAAACTCAAGCTCACTCAAAGCTAAAATCTGAGGAGGAATGTGAAGAAAAGATCCTCCATTGACTTGTCTTCTCACCGAAGGAGCTTCATGATCAACATATATCTCTTCTTGAGAAACTCTGCTTCGAGAGGAACTAGGAGGAGGAGACTTGGCCGGAGAGCTTGTAACAGTAACTGTGTGGGTAAGCTTAGAGGCTATGAAGCGATCGAGGTTGTTCATCACCGGAGAATTAAAAGCTTTCCTGAGCAAATCGAAAGCAAAATCCTCTGGAATCGAAGAAAGTCTCTGCCTTGACTCGTCGTTTATGGGAGCACATTTGTGTTTACTGTAGACTTTCTCCAAAACAGATTCGAGCCTATGCGCAAGAACGATCAATGATCTCTGCTGCGAAGTAGAAGATGAAGATGAACTTATCATTTTTTGTTTCTTCTTCTCGGAACACAGTGAAAAGTAGTTTATGCAGATAATTTTTTTTTTTGGGTAAGATTTATGCAGAGAGAGTTATAAAGAGAAGGGAAGAAAATAGAGTCTACAGTGATGATGATGT
>HiInc_DN42_c0_g1_i31 len=668 
TCTTCTTCATTTCAGCTTTTTCCTTAGCGTTCTCATCTCCTAGTATGAGGTAGCGGTCCATTATAGTTAACCAGCTATCAGCAGCCACCCCTATAACATTGCTAGCATTGAATCTTGCCTTCAGGAACATATCGAAAAGCTCTTCCTCCAGCTCTTGTGGTGAAAGATGGCTTGGCTTTCTAGCATAGGTACCTTTAGTAGGAGGAGTCAAACTCACCCACGGTTCACTTGGTTTGAAGTGTTCAAGTAGCTCTGGATTTCTGGATATGAAATACAAATCGCCATCATAGTCACCACCTGCAATCTCATCACCCAAAGATCTTGGACCTTTCTGAGGAAAGAAGGCACCATACTTGGAGTTTCCTACATACTCCTCCAAGGCCTTAACATATGTTGCCTTAAGTACATGTATATCTCCAAAATGTATCCCAGGATTCCTGTAAACTAGCACCTCCCCTGAGATTTGGCCAGACTCCAGGATGACACATACTTCATCTTCCTTTAACTCTCCAGTGGGATCAACTGTGCCCATGAGATAGTATGACTCGGTAACAAGAAGCTTTCCTGCTTTGAGATCATTCTTCTCCGTTTTTGAAAAAATTGACAGCTGATCCTGCAAGTGTGGTTCGTCAAGTGGTATTCCAACTAAAATCATTTGTGCAGCGTTC
>HiInc_DN42_c0_g1_i10 len=3291 
GGACTTTTCATAAGCAAACATACACACCAGAGTATCATACAAGAAAAGTTAACATAGATTTCAAACTAAAGACAAAAGGCACCACTACACCACTTCTTGATCTGATAGCGTAACCTGCAGATTAGGCCTCTTTACTAAGAGGTAAGGTACTTGACTCACACGCTTCTTATTTTACATGATGACACCACTACAAAAGGCTTATTTATATAACAAGAACAGGGCAGATAACTTGTGCTTTGTGATCAACCGCAAAGCTTCTTAAAAACAGCGAGTGGACATCCTAAAGATTTTTCCTGCGTTTTCTTAAGGTAGAGCCTGCACAGGACCGATCCTGCAACCTTCCAGACAAACCCACAGTTCCTAACCTTTTTCTTTTCGATTGCAACGTCATAAACGACGTGGTAAAGTGCCAAGGCTTCAGGATAAAGTTCTTCCAAACTTTTCTTGCTGTCTTCAAGCCCTGCAGCACCATAGAACTCCTGCTTGTATCTTTGGAAGACTTCATTGACTGATTCATCTTTGTTACTCACCGCCTTGCTCATCTCCATTCTGTATTTTTCATACCAGCGTCCACATTTCTCCATATGATAATCAGAGACCGGCTCATCTTCGAAACACGGGAGCTTGCTGATCTCAGCTGATGGTGTGTGTTCCTCTGCTGTCTGTGATTTAACAAAGTCATATATCATTCCAAGAATAGAAGTGGACTTGAACTTCTGATCACGCTCCATGTAATGTGGGAATATGTCAGGCTTCAGCTCATCAGTAAGATAGACCTTAGCACCTATCTTGGGTGCATCAAGAGCATCATAGTATATATCAATCAGCTCTAATATTTTATTCTTCAATTCAGCTTTTTCCTCAGCCCTCTCATCTCCTAGTGTGAGGAATTGGTCCATTCTTGTTAACCAGCTATCAGCCGCCATCCCTACAATATTGCTAGCATGGAATCTTGTCTTTAAGAACATATTGAAAAGCTCTTCTTCCAACTCTTCTGGTGAAAACTCATCTGGCTTTTTAACAGAGTTAATATTATCAGGAGGAGTCGAACTCACCCAGGGCTCACTTGGTTTGAAGTGTTCAAGTAGCTCAGGATTTCTTGAGATGAAATACATATCACCATCAAAGTCACCACCTGCAATCTCGTCACCCAAAGATCGTGGACCTATCTGAGGGAAGAACACACCATACTTGGAATTTCCAACATACTCTTCCAAGGCCTTAACGTAAGTAGCCTTAAGTACATGTATGTCTCCAAAATGTAGTCCAGGATTCCTATAAACTAGCACATTCCCTGAAATTTGGCCAGACTCCAAGATGACACAGACTTCATCTTCCTTGAGCAGTCCGGTAGGATCAACTGTGCCCATGAGATAGTATGATTCACTCACAGGAAGCTTTCCTGCTTTGAGATCTTTCTTCTCTGTTTTTGAGAAAGTAAACAGCTGATCCTGCAGGTGTGGTTCGTCAAGTGGGATACCAACTAAAATCATTTGTGCAGCGTTCCGATCATCCATATCTCCATAATGAAGGGCAGCTTTAAGAGCAGCTCGTTTGTTGTTGAAGATTGTTTTCGTCTCTTCCAGGGTGTTGAGCAATGTATCCAGAAAGAATTCATCAGGCACTCCTCCATAGCTAAGCAGCGCAACCAAGTTTCTTGACAACTTTGTTCTTTTAGGTGGATTACTTGTAGTGACAACCTCTAGGGAATCAAAAGTGCTAAAATTTGACAAAGCTGGATCTTTAGAGACTTTGATCATAGAAGGTCGAACCTGGACAGTCCGAGGAGGAAGTTTCTTGTTTAAGAGAAAAATTCCCTTAACAGCATAGCCCTCATAAAACATCCGAAACTGGATAAGAAGAGGCGGGTCTTGAACAGGGGTTTGAACATTATCACTTCTGAGACATTTCCCTTTAAGTACATTTACTGGACACATCCGAGCAAGATCTTCAGAGATGTAGCCAGTGCCATCCGAATGTATACATGGTTTCCCATTCTTATCCAGAACATCTTTATTGTTTTGATCATGGCAATGTATATCATCGATTTTCTGGAAGTTAATCCCAGTCAGGTCAACTTCAAGCTTCTTAGTCTTAGACAGAATCAAAGAAAACCTTGCCATGTACTTAGCCAAAGATGGCAATGTGTGGACGTGCATAAAATGCATGCGAGCTTCACTAATTGACATCCCAGAAAAGATGTAAGGAGTCCCCATATCATTCGCAGATGTGGAGTCTGTGCGTATGAAGTAGCATTTCACTCCCTTTGTAGAAAAATCTTTCTTCTTCTCTTCTTTCCCCCCATCTTTGAAAACAAAAAACTGATAACGGCGTAAACCAATCATGATACCGTTCTTGGCAATCCTGTGGTACACAGAGTAACGGTCATTGCTACTATACGTTGAGGAGTTCTTGGGGACATCTGCAAACTTGACTGTCAAAACATTATCATCACCCAAGACCTTGTGCAAGTGTGTTCCGGTGGGTTCAAGAAGAGGGCCCTTGAATGTGTAGCTGCCATCAAAAGCGACAAGACACTGATAGTACAGAGTCTTCCCACATCCCCATTCGAGTAATGATCTACGGTCTGTTGGGGGACAAAATTTCTTTCCCAAGCGTTCCCAAACCGCAGATTCATAAGCAACCATAGTCAAATCCCTCCATCCTCTAATCTCTTCAGCAGTTATTCCAACGTGAACAAGATCTTTCCCAGGAATGTAACAAAGCAAGAGAAATGCCTTGTTAAACTCAAGCTCACTCAAAGCTAAAATCTGAGGAGGAATGTGAAGAAAAGATCCTCCATTGACTTGTCTTCTCACCGAAGGAGCTTCATGATCAACATATATCTCTTCTTGAGAAACTCTGCTTCGAGAGGAACTAGGAGGAGGAGACTTGGCCGGAGAGCTTGTAACAGTAACTGTGTGGGTAAGCTTAGAGGCTATGAAGCGATCGAGGTTGTTCATCACCGGAGAATTAAAAGCTTTCCTGAGCAAATCGAAAGCAAAATCCTCTGGAATCGAAGAAAGTCTCTGCCTTGACTCGTCGTTTATGGGAGCACATTTGTGTTTACTGTAGACTTTCTCCAAAACAGATTCGAGCCTATGCGCAAGAACGATCAATGATCTCTGCTGCGAAGTAGAAGATGAAGATGAACTTATCATTTTTTGTTTCTTCTTCTCGGAACACAGTGAAAAGTAGTTTATGCAGATAATTTTTTTTTTTGGGTAAGATTTATGCAGAGAGAGTTATAAAGAGAAGGGAAGAAAATAGAGTCTACAGTGATGATGATGT
>HiInc_DN42_c0_g1_i38 len=3248 
ACACACGGGCTTGTACACAAGCGGGAAGGATCAGAACTAAGACATAAGACACTACACCACATAGATAATAGATTAGCCTATAAGTTAGGTTACTTGGTAAGATACTTTCTTAACACACATCTTATGACACATGAAGACTACACAAGGCTTATTATTTTACCAGAATAGAACATGGAAAATAAGAGTTCAACCATAGAGCTTTTTGATCACAGAACCTAGAGCGGGGAAGGACTCCTCTCCCTCCCCCTCCCCGTTCTTCTCAAGGTAAAAATCGCACAGGACCCGTCCTGCAACCCTCCAGACAAACCCGCATAAACGTACGTTTTTCTGTAAGATGGCATAATCGTAAACGATGTTGTAAAGTGCCAAGGCTTGTGGGTAGAATGCGTCCAGGTTTCTCTTTATGTCTTTAAACTCTGCACCACCATAGAACTCCTGCTTGTACTTCTTGATGACTTCACTGGCTAATTCCTTCTTTTTATTCATATCGGTTTTCATCGCCTGATCCATTTCATATTTATAATTCTCGTACAACCCTCTCCATTTCTCCATGTGACACTCAGGGACCAGCTCATCTTCAAAACATGGGAGTTTCTTGATTTCACATGGAGGGGGCTCCTCTTCATTTTGAGAAACGACGGTGTCATAGATTAATCCAAGAACAGAAGTGGAGTTGAAACTTTTCTTATGCTCATACTCCATGTAATGTGGAAAAGACTCGAATTTTAAGTCTAATGGAAGATAGACCTTAGCCCCGTTTTTTGGTGCATCAAGAGCATCATAGTATACATCAATAGCCTTGAGAATTTGTTTCTTCATCCCAGCTTTTTCCTTAGCTCTCTCATCTCCTAACGTGAGGTAACGGTCCATTATTGTTAGCCAGCTATCTGCAGCTGCCCCTATAACATTTCTCGACTGAAATCTTGCCTTCAAAAACATGCTGAAAAGCTTTTCTTCCAAAATTTCTGGTGGAAGTTCACTTGGTGTTCTACCAGTGTAAATTCTACTAGGAGGAGAAGAGCTAACCCATGGTTCACTTGGCTTGAAGTGTTCCAGTAGCTTTGGATTTCTGGAAATGAAATACATATCACCATCAAAGTCACCACCTGCAATCTCGTCACCCAAAGATCGTGGACCTATCTGAGGGAAGAACACACCATACTTGGAATTTCCAACATACTCTTCCAAGGCCTTAACGTAAGTAGCCTTAAGTACATGTATGTCTCCAAAATGTAGTCCAGGATTCCTATAAACTAGCACATTCCCTGAAATTTGGCCAGACTCCAAGATGACACAGACTTCATCTTCCTTGAGCAGTCCGGTAGGATCAACTGTGCCCATGAGATAGTATGACTCGGTAACAAGAAGCTTTCCTGCTTTGAGATCATTCCTCTGTGTCTTTAGAAAAGTAGACAGTTGATCCTTCAAGTGCGGTTCGTCAAGTGGCATACCCAACAGGATCATTCTTAAAGCATTATACTCGTCCATTTTCCCATAATTATAAGCAGCTTTCATCGCAGCATGTATGTTTTCAAAAACTGTTTTCGACTCTTCCAACGTGCTGTGCAATATATCCAAAAAGAAGTCATTAGGAACTCCTCCATAGCTCAGAAGCGCGACCAAGTTCCTGGATAGCTTCGTTCTTCTTGGTGGATTACTTGTAGTGACAATCTCCAGGGAGTTAAAGGTGGTGCTAAACTCAGACAACGCTGGATCTTTGGACACCTTGACCATAGAAGGACGAACCTGGACTGTCCGAGGAGGAAGTTTTTTGTTTAAGAGAAAAGTCCCCTTAACAGCATAGCCAGAGTGAAACATCCGAAATTGGATCAGCAGAGGCGGTTCTTTAACATTGCTTGCCTGCTTATTATCACTTCTGATGCGTTTTCCTTTAAAAAGATCTGTTGGACACATTCGAGCGAGGTCCTCAGATATGTAGCCAGTTCCATCTGAATGGATACAAGGTTTTCCATTCTTATCAAGAACATCATTACCATCTTGATCATGGCAGTGTATATCATCAATTTGCTGGAGTGTAATCCCATTCATGTCAACTTCAAGCTTCTTAGTCTTTGACAGAATTAAGGAAAACCTTGCCATATATTTGGCTAAAGTTGGCAATGTATGCACGTGCATAAATTCCATACGGGCTTCATGAATTGACTTTCCAGAGAAGATATAGGGGTTTCTCATATCATAGGAAGCTGTGGAGTCTGTGCGTATAAAGTAACACTTCACTCCCTTGGTAGAAAAATCTTTCTTCTTCTCTTCTTTCCCCCCATCTTTGAAAACAAAAAACTGATAACGGCGTAAACCAACCATGATACCATTCCGAGCAATTTCCTTATATGGAGAGTAGATGTCATTACAATAGGTTTCTTGGCCTGGCACGTCGGCGAATTTGACGGTTAAAACATTGTCATCACCCAAAACCTTGTGCAGGTGTGTTCCGCATTTCTCCACAAGAGGTCCCTTGAATCTGTAGCTACCGTCGGGAGCAACAAGACACTGATAGTAATGTGTATTCCCGTTATGCCATTCAAGCGGAACTCTTCGGTCTTTTGGGGAGCAATAAGACCGGCCCAAGCTGTTCCAAACTGCAGCTTCGTATTCAACCATAGGCAAATTATTCCATTGTCTGATATCCTTAGCAGTTGTAACTTGGCCCAAAGATTGCCCTGAAATATATGTAAGCAACAAAAACGCCTTTTTAAATTCAAGTTCACCCAAAGCTAAGAGGGGAGACCCTCCGTTGACTTCTAGTTTCAAAGACTTAGGAGAAGGAACTTCAGAATCAAGAAGAGACATCTCTTGGAAAAGCCTACAACTTTTTTTCCCAGGAGTTCTAGGAGGAAGTACCGGAGACCCGCCGGAGCACAGTCTTGGAGAGGCAGAAACTGCTAGGTCAAGAAGATAGTTGATGAACACATCAAGGGTCCTTTTAATACAGTTCGCGTTGAAAACTTTTCTGAGTGTTTCCAAAGCGAGTTCCTGGGAAACCGAAGAAAGTCTCCGTCTTGTCTCTGCCTTTATCGGAGGATGATTGTGTTTACTGTAGATTCGGCTCAGAACGTTTTCGACGATACTCGAAAGAGAGATCTCTGAGTGCAGCAGAGAAGCTTGGTTGCTGCATCTTAGATAGGACGAACAAGTCAACATTTTTTTATTTCTCAAGAAAGCAGAGACAGTGTTCTTTCTTCCTTCTTGAGGGGCTTTTTATAAACAGAGGGCAGTGAGAAGAGAGTGTG
>HiInc_DN42_c0_g1_i2 len=1473 
TCATGATACCGTTCTTGGCAATCCTGTGGTACACAGAGTAACGGTCATTGCTACTATACGTTGAGGAGTTCTTGGGGACATCTGCAAACTTGACTGTCAAAACATTATCATCACCCAAGACCTTGTGCAAGTGTGTTCCGGTGGGTTCAAGAAGAGGGCCCTTGAATGTGTAGCTGCCATCAAAAGCGACAAGACACTGATAGTACAGAGTCTTCCCACATCCCCATTCGAGTAATGATCTACGGTCTGTTGGGGGACAAAATTTCTTTCCCAAGCGTTCCCAAACCGCAGATTCATAAGCAACCATAGTCAAATCCCTCCATCCTCTAATCTCTTCAGCAGTTATTCCAACGTGAACAAGATCTTTCCCAGGAATGTAACAAAGCAAGAGAAATGCCTTGTTAAACTCAAGCTCACTCAAAGCTAAAATCTGAGGAGGAATGTGAAGAAAAGATCCTCCATTGACTTGTCTTCTCACCGAAGGAGCTTCATGATCAACATATATCTCTTCTTGAGAAACTCTGCTTCGAGAGGAACTAGGAGGAGGAGACTTGGCCGGAGAGCTTGTAACAGTAACTGTGTGGGTAAGCTTAGAGGCTATGAAGCGATCGAGGTTGTTCATCACCGGAGAATTAAAAGCTTTCCTGAGCAAATCGAAAGCAAAATCCTCTGGAATCGAAGAAAGTCTCTGCCTTGACTCGTCGTTTATGGGAGCACATTTGTGTTTACTGTAGACTTTCTCCAAAACAGATTCGAGCCTATGCGCAAGAACGATCAATGATCTCTGCTTGAGTGTGTAACTTCCGTCCAAAGCAACATGACACTGATAGTGAGTCTTCCCACTATCCCTTTCCAGTGACAATCTACGGTGTGTTTGGGAACAATAAAGCCGGCCAAAGCGGTCCCAAACCGCAGCTTCATATGCAACCATTGACAAATCCTTCCACTGTCTGATCTCATCAGCAGTTATAACCTGAGCCAGAGATTTCCCTGGAATGTAGCTAAGCAACAGCAACGCCTTCTTAAACTCAAGTTCACCCAAAGCTAAGATCTCAGCACATAGCTCCTGAGATCCTCCATAGCTTTCCCTTTTCATACACTTTGGAGAAGGGGCTTCAGAATCAAGAGACATCTCTTCTCGAAGACGGTGTCTTGCAGCAGGAGACTTTGAAGAGTCATAAGTGGCCTGGTCAAGCAAAAAGTTGATGTATCTATCGTGGGTCGTTTTCACTTGCGGCGAGTTTAAGACCTTCCCGAGAGTATCAGACGCCAACTTCTCAGAAACGAAAGATAGTCTCTTCCTAGTCTCATCATTTATCGGACCAAGATTGTGTTTCCTGTAGATTTCCTCCAAAATTGCTTCAACCGGACCAGGAAGAATATTCCCTGACCGTGAAGAAACTTGATCGCCACCGTTAATATGCTGACTAGTTGTGTTTTCCATTTTCTCTCTGTGTGTTCTGTGTTTTGCTC
>HiInc_DN42_c0_g1_i19 len=3302 
GCAAATACACACACAAAAGTATAATACAGTAGAGAATAAGGGTAGATTTAGAACTAAAACAAAGGGCACACACCACATCTGGAACGGATAGCTTAACCTATAGAGTAAGTTTTTACTACGGTAAGATACTTGACTCACACGCTTCTTATGTTACATTATGATCACAACAAAAGGCTTATTCTTCTTACAAGAACAAGGCAGGTAACAAGTACTTGGTGTTCATCCCCAAAGCTCTTTAAGCATCGCGACTGAACATACAAAGGACTTTCCCTGCGTTTTATCAAGGTAGAACCGGCATAGGACCGGTCCTGCAACCTTCCAGACAAACCCACAGTTTCGAACGTTTTTCATTTTGATTGCATGATCATAAACGATGTTGTAAAGTGCCAAGGCTTGGGTATAAAGCTCTTCCACACTTTTCTTGCTGTCTTCAACCCCTGCAGCACCACCATAGAATTCCTGCTTGTATCTCTGAATAACTTCACTGGCTGGTTCATTTTTGTCCTGCTTGTGTCTCTGGATAACTTCACTGGCTGATTCATCTTTGATACTCAACGCCTTCCTCATCTCCTTTCTGTAATCATCATACCACCGTCCATATTTCTCCATATGAAAATCAGAGACCAGCTCATCTTTGAAACATGAGAGTTTGTTGATTTCAGATGATGGTGTGTGTTTCTGTGCTGTATGTGAATTAACAAAATCATATATCATTCCAAGAATAGAAGTTGACATGAATTTCTGATTCCGCTCCATGTAATGTGGGAAAATGTCAGGCTTCAGCTTGTCTGGGAGATAGACCTTAGCACCTTTCTTAGGTGCATCAAGAGCATCATAGTATATATCAATCAGCTCTAATATTTTATTCTTCAATTCAGCTTTTTCCTCAGCCCTCTCATCTCCTAGTGTGAGGAATTGGTCCATTCTTGTTAACCAGCTATCAGCCGCCATCCCTACAATATTGCTAGCATGGAATCTTGTCTTTAAGAACATATTGAAAAGCTCTTCTTCCAACTCTTCTGGTGAAAACTCATCTGGCTTTTTAACAGAGTTAATATTATCAGGAGGAGTCGAACTCACCCAGGGCTCACTTGGTTTGAAGTGTTCAAGTAGCTCAGGATTTCTTGAGATGAAATACATATCACCATCAAAGTCACCACCTGCAATCTCGTCACCCAAAGATCGTGGACCTATCTGAGGGAAGAACACACCATACTTGGAATTTCCAACATACTCTTCCAAGGCCTTAACGTAAGTAGCCTTAAGTACATGTATGTCTCCAAAATGTAGTCCAGGATTCCTATAAACTAGCACATTCCCTGAAATTTGGCCAGACTCCAAGATGACACAGACTTCATCTTCCTTGAGCAGTCCGGTAGGATCAACTGTGCCCATGAGATAGTATGACTCGGTAACAAGAAGCTTTCCTGCTTTGAGATCATTCCTCTGTGTCTTTAGAAAAGTAGACAGTTGATCCTTCAAGTGCGGTTCGTCAAGTGGCATACCCAACAGGATCATTCTTAAAGCATTATACTCGTCCATTTTCCCATAATTATAAGCAGCTTTCATCGCAGCATGTATGTTTTCAAAAACTGTTTTCGACTCTTCCAACGTGCTGTGCAATATATCCAAAAAGAAGTCATTAGGAACTCCTCCATAGCTCAGAAGCGCGACCAAGTTCCTGGATAGCTTCGTTCTTCTTGGTGGATTACTTGTAGTGACAATCTCCAGGGAGTTAAAGGTGGTGCTAAACTCAGACAACGCTGGATCTTTGGACACCTTGACCATAGAAGGACGAACCTGGACTGTCCGAGGAGGAAGTTTTTTGTTTAAGAGAAAAGTCCCCTTAACAGCATAGCCAGAGTGAAACATCCGAAATTGGATCAGCAGAGGCGGTTCTTTAACATTGCTTGCCTGCTTATTATCACTTCTGATGCGTTTTCCTTTAAAAAGATCTGTTGGACACATTCGAGCGAGGTCCTCAGATATGTAGCCAGTTCCATCTGAATGGATACAAGGTTTTCCATTCTTATCAAGAACATCATTACCATCTTGATCATGGCAGTGTATATCATCAATTTGCTGGAGTGTAATCCCATTCATGTCAACTTCAAGCTTCTTAGTCTTTGACAGAATTAAGGAAAACCTTGCCATATATTTGGCTAAAGTTGGCAATGTATGCACGTGCATAAATTCCATACGGGCTTCATGAATTGACTTTCCAGAGAAGATATAGGGGTTTCTCATATCATAGGAAGCTGTGGAGTCTGTGCGTATAAAGTAACACTTCACTCCCTTGGTAGAAAAATCTTTCTTCTTCTCTTCTTTCCCCCCATCTTTGAAAACAAAAAACTGATAACGGCGTAAACCAACCATGATACCATTCCGAGCAATTTCCTTATATGGAGAGTAGATGTCATTACAATAGGTTTCTTGGCCTGGCACGTCGGCGAATTTGACGGTTAAAACATTGTCATCACCCAAAACCTTGTGCAGGTGTGTTCCGCATTTCTCCACAAGAGGTCCCTTGAATCTGTAGCTACCGTCGGGAGCAACAAGACACTGATAGTAATGTGTATTCCCGTTATGCCATTCAAGCGGAACTCTTCGGTCTTTTGGGGAGCAATAAGACCGGCCCAAGCTGTTCCAAACTGCAGCTTCGTATTCAACCATAGGCAAATTATTCCATTGTCTGATATCCTTAGCAGTTGTAACTTGGCCCAAAGATTGCCCTGAAATATATGTAAGCAACAAAAACGCCTTTTTAAATTCAAGTTCACCCAAAGCTAAGAGGGGAGACCCTCCGTTGACTTCTAGTTTCAAAGACTTAGGAGAAGGAACTTCAGAATCAAGAAGAGACATCTCTTGGAAAAGCCTACAACTTTTTTTCCCAGGAGTTCTAGGAGGAAGTACCGGAGACCCGCCGGAGCACAGTCTTGGAGAGGCAGAAACTGCTAGGTCAAGAAGATAGTTGATGAACACATCAAGGGTCCTTTTAATACAGTTCGCGTTGAAAACTTTTCTGAGTGTTTCCAAAGCGAGTTCCTGGGAAACCGAAGAAAGTCTCCGTCTTGTCTCTGCCTTTATCGGAGGATGATTGTGTTTACTGTAGATTCGGCTCAGAACGTTTTCGACGATACTCGAAAGAGAGATCTCTGAGTGCAGCAGAGAAGCTTGGTTGCTGCATCTTAGATAGGACGAACAAGTCAACATTTTTTTATTTCTCAAGAAAGCAGAGACAGTGTTCTTTCTTCCTTCTTGAGGGGCTTTTTATAAACAGAGGGCAGTGAGAAGAGAGTGTG
>HiInc_DN42_c1_g1_i1 len=472 
TGTCTGTGATTTAACAAAGTCATAGATCATTCCAAGAATAGAAGTGGAAACGAATTTCTGATCCCGTTCCATGTAATGTGGGAAAACATCAGGCTTCAGCTCGTCTGGGAGATAGACGTTAGCACCGTTCTTGGATGCATCAAGAGCATCATTGTATATATCAATCAGCTTTGACATTTTCTTCTTCATTTCAGCTTTTTCCTCAGCCCTATCATCTCCTAGTGTCAGGAATTGGTCCATTATCGTTAACCAGCTATCAGCAGCCTCCCCTATCACATCGCTGGCATCACGAAATCCTGCCTGCTTCGAGAACATATCAAAAACCTCTTCCTCCAGCTCATCTGTGGATAGTTGGCTTGGCTGTCTAGCAGAGTTACCTGTAGGAGGAGTCAAACTTACCCAAGGCTCACTTGGGTTGAAGTGTTCAAGTAGCTTAGGATTCCTGGATATGAAATACATATCACCATCAAAG
>HiInc_DN62_c0_g1_i4 len=1750 
CTCTTAAGTCTATTACACATTTGATCCAAAAGCTTAGCTAAACCTTCCCAGATCATTATCACACAAATTAACCATAAGCATCTCCATGTTCTCCCACACTTCATATAAAACAAAACAATGGAGCATTCATTAAAAGTCTCATATCCTAATATTCTTCGTCCTCTCTGACCTTCACTTGTACTCCAAGATCATGTTGTTCTCTGGCGCAAGCCCAACGCAGGCCCTGAGGATGTTCTCCAGCATAGCCCTCTGCTTCGATAGAGCGTTTACCACCGGTGTCCCAGGCGGTACAAGGGGTGCCTTCGTGAGGTAACTGAGTATGGTTGCTACTGGGTGGAACGAGTGAAACTTCCCCTCTCCTTGGGCTTTGAATTGGATTCTGGTGCTGAGTTCAGCGAGAAGAACAAGATCCAAGATGATTGGAGCAGCCAAAAGAGAATCCTCACAAGTGTTATGCATAACAATCGTGTTCTTCCCTCCCATGAATATCTCGGAAGTGTACTCATCCATGGCTCTCTTACTATCCCCAACATAAGGAACATACTTGATGACAACAACATGATCAGGATGTTCACCAGGCTCAAAGAGGATGCCATTACTAGCCACCATGTCGTCCACCACATTGCTCTTCGAGATCTCCTTGGATCTGAAAGTCTGCGGCGCTGAGAGGTTCATGCCGTCATTGTTTCCCAAATGATTATAGCTCACAATCGAAGTAGGCTTGATGCCAGCTCCGACAAGGAAATCAACCAGAACAGACTTCATCTTAGTCTGACCACTCTTGAAATCATCCCCGCCGATCAAACAGTTCTTCGATATAGCCAGCTCGATGAGCCCAGGAACAAACGTGTTCTGAGGACTACCATTAATGAAAGGAATCCCTTCAAGAACACAAGCGATCGCATAGAGAGTAGAGGGAGAGATCTCAGACTCGTTCTTCTCAACAGAAGCCAATAGATTCTCCATCGTGTCATTAAGTCCCACAACCACATCGCTGTAACGCTCAGTGTTGGCTGTCCACAAAACAACCACCTTATCCACCTTGTTCTTCTCCTTAAACTCCCTCATGTCCTTGATGATCTGGTCCACTTGTTCTTTCTTAGTACCTTTGATCACGCTATTGGCACGTGACCCTTGATTCGCAGCGATGAAGTCAGGATCGTAGATACCAGGGAGCGGGACCATGTGCTCCATGTAAGGCCTGAGCTGTTTCTGGAGATAAATGTCGAGAACTCTTGCTCTAGCCATAGCGTCTGCTAAGTTCATGTTGCTTATGTCCCAACCACCAAACACAACATCGTCGGGGTTCACCATGGGGAGGAGACTCTTGAACGGAGCGTAGATCTCTTCGCCATTGTAAGATCCGACCCGGATCGAAGAAGCTTGAGTGAGTGAGCCAAAGTAGTTTGCTTGTTGCACTTTGTCTTTAGTCGCCCAAGATATCCCTTCTTTGTTGGCGATCACACCAGCGGTTAAGGTTGATCCGTTATTTCCTCCCCAGCCAACAAGCATAACACCTAGTTTGGGGACACGAGTGTCTGTTTTGAAGTCGTATTTGACGGTTTTGGGCTTGACGACCCATTGGTAAGTACCGTTACGGTTCTCGTGGACGACCTCAGTGGTTTCGTAATCGTACACAGAATGAATCTCATTCTCTGTGTACTTCACGTTTGGGCTCTCTACCTTAAAGCTCTCGATGAACATCTTCGCTCACTCTCTTTCTCTTTGCGTTAAGCTCTGTGTGTTTGGT
>HiInc_DN62_c0_g1_i3 len=1648 
AAAACCAAACAAAGGAACATAAAAGTCTTTATATAATGAACTCAATAAAGGTTCTTAAACACTTCTTGTTCACTTGTATTCCAGGATCATGTTGTTTTCCGGAGCCAGTCCAACGCACGCCCTAAGAATGTTCTCCAGCATCGCCCGCTGCTTAGACAGCGCATTAACCACCGGTGTTCCCGGCGGCACGAGCGGTGCCTTGGTGAGGTAGCTGAGTATGGTGGCAACTGGATGGAAAGAATGAAACTTCCCCTCTTTCTCAGATTTGAACTGAATCCTGGTGCTGAGTTCAGCAAGGAGAACAAGATCCAAGATAATTGGAGCAGCTAAGAGAGAGTCCTCGCAGGTATTGTGCATCACAATTGTGTTCTTGCCTCCCATGAATATCTCTGATGTATACTCATCCATGGCTCGCTTGCTATCTGCAACGTACGGTACATACTTGATGACAACTACATGGTCAGGGTGCTCCCCTGGCTCAAAGAGGATACCGTTGCTAGCAACCATATCATCCACCACATTACTTTTGGAGATCTCCTTAGATCTGAATGTCTGTGGAGCTGAGAGGTTCATTCCATCGTTGTTCCCTAGGTGATTGTAGCTCACTATTGAAGTAGGCTTGATTCCTGCACCAACAAGGAAATCAACCAAGACAGATTTCATCTTGGTTTGACCACTCTTGAAGTCATCTCCACCGATCAAAACATTGTTCTTGATAGCCAAATCAATAAGACCTGGAACAAAGGTGTTCTGAGGGCTTCCATTAATGAAGGGGATGCCTTCAAGAACACATGCAATCGCATAAAGCGTGGAAGGAGAGATCTCAGACTCATCCCTATCCACAGAGTTCATAAGATTCTCCATGGTGTCGTTTAGCCCCACGATCACATTGCTGTAACGCTCCGTGTTAGCCGTCCAAAGAACCACAACCTTATCCACCTTGTTCTTCTCCTTAAACTCCCTCATGTCCTTGATGATTTGGTCGACTTGTTGCTTCTTGGTACCTTTAATGACGTTGTTGGCACGTGAGCCTTGATTAGCAGCGATGAAATCAGGATCGTAGATACCAGGGAGTGGGACGATGTTCTCCATGTAAGGCCTGAGCTGTTTCTGCAGATCAATGTCAAGAACCTTGGCTCTCCCCATTGCGTCTGCTAAATTCATATCACTTATGTCCCATCCTCCAAACACAACATCATCAGGATTCACCATTGGAACGAGACTCTTGAAAGGAGCATAGATCTCTTCACCGTTGAAGGATCCGACACGAATAGACGAGGCTTGTGTTAACGACCCGAAGTAGTTAGCTTGTTGCACCTTGTCCTTTGTCGCCCACGAGATTCCTTCTTTATTGGCAATCACACCGGCGGTGAGGGTTGATCCATTGTTTCCTCCCCAACCCACAAGCATAACCCCTAATTTGGGGACACGAGTATCGGTTTTGAAATCGTATTTGACAACCTTGGGCTTCACGATCCATTGGTACGCACCGTTCACGTTCTCGTGAACCACCTCCGTCGTCTCGTAATCGTACACTGATTGAATCTCATTCTCTGTGTATTTCACGTTCGGGCTCTCGACTTTGAAGCTCTCGATGAACATCTTTTAACAGACTTTTATTGTGGATTTCTCTCGGTTTTGAAATGAT
>HiInc_DN62_c0_g1_i5 len=1792 
TATTAATGACTTCTTTAATTAGATGGAAATCAAATTTAATTCAGCACGAAACACCAATATTGGTGGCTGGGCAATATTTCAATATAATATTTAAGGCTTAAATAAGAACTTAAGAAGTCCTTATAAAAAGGTACTTATTCATTAAAATAGAATAAAGCAAAGCTATAAATGAAGCGGATCATCTCTTGACTGATCTCTTCTTCACTTGTACTCGAGAATCATGTTGTTCTCTGGAGCAAGTCCGACACAAGCTCTGAGTATGTTCTCAAGCATTGCACGCTGTTTCGACAAAGCGTTCACAACTGGCGTGCCAGGTGGGACCAATGGTGCCTTGGAGAGGTAACTCAGAAGAGTAGCCACCGGATGGAAGGAATGGAACTTTCCCTCATTTTCGGACTTTAACTCGATCCTGGTGGTGAGCTCGGCGAGAAGAACAAGGTCCAAGATAATAGGGGCAGCCAAGAGAGAATCTTCACAAGTGTTATGCATCACAATCGTGTTCTTCCCTCCCATGAATATCTCTGATGTATACTCGTCCATGGCTCTCTTGCTGTCTCCTACATACGGCACATACTTAATGACGACAACATGGTCAGGGTGTTCACCGGACTCGAATAAAATACCATTGCTAGCAACCATGTCGTCGACCACATTGCTCTTAGATATCTCCTTGGACCGGAATGTCTGCGGCGCCGACAAATTCATGCCGTCGTTGTTGCCAAGGTGATTGTAGCTCACTATCGAGGTTGGCTTGATTCCAGCGCCAACAAGGAAATCGACGAGGACAGATTTCATCTTGGTCTGGCCACTCTTGAAGTCATCACCACCGATTAAGCTGTTTCTCTTAATTGCCAATTCAATCAGCCCGGGGACAAAAGTGTTTTGTGGGCTTCCATTGATGAAAGGAACGTTCTCAAGAACACAAGCAATGGCGTAAAGTGTAGAAGGAGAAATCTCAGCCTCGTTCTTGTCCAAAGATGACATTAAATTCTCAGTCGTGTCGTTAAGACCAGCCACCACATTGCTGTATCTTTCTGTGTTGGCCGTCCACAGCACCACCACCTTGTCCACTTTGTTTTTCTCTTTGAAATCCCTGATGTCCTTGATGACTTGTTCTAGCTGTTCTTTCTTGGTGCCTTTGATCAAGTGGTTGGCACGTGATCCCTGGTTTGCTGCGATGAAATCTGGGTCGTAGATTCCAGGGAGGGGGACCATGTGTTCCATGAACGGACGCAGCTGTTTTTGGAGGTCAATGTCTAGGACCTTGGCCCGTCCCATAGCGTCTGCTAAGTTCATATCGCTTATGTCCCATCCCCCAAACACTATTTCTTCCGGATTAACCATGGGGAGAAGACTTTTGAAGGGAGCATAGATTTCTTCGCCATTAAATGACCCGATCCGGATAGAGGATGCTTGGGTCAATGACCCGAAATAATTAGCTTGTTGCACTTTCTCCTTCGTAGCCCAGGATATTCCCTCGCGATTGGCGATAACACCAGCGGTGAGAGTAGAACCATTGTTCCCTCCCCAACCAACGAGCATTACTCCAAGTTTGGGAACATGAGTGTCGGTCTTAAACTCATATTTCACGGTTTTTGGCTTCACGGTCCATTGATACGCGCCGTTTTTGCTCTCATGAACAAGCTCAGTGGTTTGATAGTCGTACACTGAATGAATCTCATTCTCTGTGTACTTCACGTTCGGAGATTCAACTTTGAAGCTTTCGATGAACATTTTGCCTAATCTTTTTCTGAAGGAAAGTATAAGAACTGTTTTGATACTTTTGAAGGTG
>HiInc_DN25_c0_g1_i16 len=1614 
CAGCAGAACCAAGAACACATCTATGTTGAGTCTTTATAAGAACAGCAAAACAAAATTACAAATTACAAGTAGCAAAATTTTGGTTTTATCAGAAAACAACACAAAAAGAGATCATGTTTATCGTTTGAACTTCTTAGAAGATTTCTTGTCTTTGTTACCTCCCTTGTTACCACCCAAGTACCTATCACTCTCTTCATCATCTTCTCCTCTTCTCTTGTTCCTACCTCCTGACTCTTTCATATTCATTGCTGATAGTTTTTTGGCTTCTGAAACTCTCTCCAATAATGACAGGACTTCATCTTCCTCAGCTGGATATTCTGGTAGTTTCTTACCAATGAGTTTTTCAATTTGTAAGTACCATTCAAGCTCATACTGGTTTACAAGTGATATCCCAACACCAGAACGTCCAGCACGAGCGGTTCTTCCCACTCTATGAATGTAATCCTTTGAATTTGTGGGGATGTCATAGTTGATAACCATATCAACAGATGGGATATCAAGCCCTCTACTAGCCACATCCGTGCAGACCAAGATGTTACATTCCCCTGCTTTGAACTTATTCAATGCTCCTAGTCTCTTTGACTGAGTCATTTGACCACTGATAGGAATGGCTCTGAAACCAAGGCTCCGAAGCATCAGAGCCATGAAACGAGTTCCATCACAAGTCCTGGTGAAAATCATTGATGTTGAGTCAGGCATTTCAGTCAGAATGTACACTAGGTAGCAGTCCTTGTATTTAGCAGGAACAAACCGATACTGCTGTTTCAAAGTATCAACTGTGGAATATTTAGAGGCAGCCTCGATCTTCACAGGATTCCTTAAGCATGCTCTTTGAAGTTTCCGAACCTTTTTAGTCATAGTTGCTGAAAAGAGATACGTTTTACGGTCACGAGGGATCTCTTCCAAAATCTGGTTGAGAGATTTCTCGAAATCTTCATTCAGCAGTCTGTCTGCTTCATCAAGAACCAGATATTTCAACGTCTTGAGAGAAAAGCCTTTAGTGTCAGACATGTGATCCCAAAGACGACCAGGTGTTGCAACAATAACATGAGGCCGTTTCCCAAGAGCAATAGTTTGCTGCATCCTGTCTATGCCTCCAACAAGCACAGCACATCTAAGACTTATATCAGATCCTAGAGCTTCAAACTGCTCAGCAATCTGGATTGCTAGCTCTCTAGTAGGAGACAAAACACAGGCGAAGAAGGTAGGATCAGGTTTACGCCCTTTCTTAGGCTCAGCATCATTAACATACTGAAGAAGTGCTTGCAATATCGGCAACGCAAATGCTCCGGTTTTACCAGAACCCGTTTGCGCTAGTCCAATTACATCTTTCCCTTCAAGAGCATAAGGAAGGGCTTCAGCTTGAATCTTCGTAGGGTTTTTCCATCCCAACCTCTCGCAAGCTTTCACAAGCTCCTCGCGCACCCCAAGCTCTTCAAACGTCTTCACCACTTCGTTCTCTTCCTCCATTCTCAATATAATTCACCACGAAATTCGCAAGTGAATCAATTAAGCTTTAAGAGTGCTCGCGTGTGTAAGACTTCCGGAGAGGAAGTGCCGTGTAAAGTTTAGGGCTTTAGAACAATCGAGCAGCGAAGAGCAAATCGGCGCGAG
>HiInc_DN25_c0_g1_i13 len=2257 
TAGAAAGTTGTCTCTTGTAGGCAAGTTTATGTTACGAAGAAAACAAAATGCCGCATAGCCACAGCGAATAGAGTGACCAGAGCGTTCAAGTTCTTTAAGTTCACATGAAAAATATCTCGAATAGAAAGAAAAAAAAAGTTGCTGAGACTATCAGAAACAATACAAAGAGAGCACTTTTTTTATCGTTTGGACTTCCCGGAAGATTTCTTGTATCTGTTACCTCCTTCGTTTAACATCCAAGAACCTCTCTCACTCTCTTCATCTTCTTCTCTTCTTCCTACCTCCTGACTCTTTCGTATTCACTGCGGACATATTTTTTGGCTTCTGAAACTCTATCCAGCAATCACAAGACTTCGTCCTCCGCAGCTGGATATTCTGGCAGCTTCTTGCCTATAAGTTTTTCAATTTGTAAGTACACTTGAGCTCGTAGTGGTTTACTAGTGATATATCCCAACCCCCCAGAACGTCCAGTAATCCTTTGAATTTGTGGGGAGTGTCGTAATTGATAAGTAACCATATCAACCGATGGGATATCAAGCCCTCTACTAGCCACATCCGTGCAGACCAAGATGTTACATTCCCCTGCTTTGAACTTATTCAATGCTCCTAGTCTCTTTGACTGAGTCATTTGACCGCTGATAGGAATGGCTCTAAAACCAAGGCTCCGAAGCATCAATGCCATAAAACGAGTACCATCACGAGTTCGGGTGACCGTTGAGTGAAGTCCTGTTACCTATCATACGGCTTTCTAACATCACTTATTTTTCTGGTCGTTCCGCTCTGATCCCATCCATCAACCGAGAAAGACACCTTGTATTTAGCAGGAACAAACTGATACCTTCACAGGATTCCTTAAGCATGTTTCCGAACCTTTTTAGTCATAGTTGCTGAAAAGAGATACGTTTTACGGTCACGAGGGATCTCTTCCAAAATCTGGTTAAGAGATTTCTCAAAAACTTCATTTGAGCAGTCTATTTGCAGATAATTCAACGCCTTCAGAGAAAAACCTTTAGTGTCAGACATGTGATTTCAAAGACGACCAGTGTGCGTCTAAGTTCAGCCAAACTTCGAGTAGGTTTTGTGCTGTCTGGCCCAAGCTTCTTTGCGTTATGCTCTAGCCCGTACGAAACCTTGAGATCGGGTGAAACTCGACTGAGTTGCAGAGGCGTAGATCAGTCGGATCGGACGATTTCGGTAGTGAATTACCGGCTTCATAGAAGAAACGATAAGCAAGCTATTACCTCTCTAATAAAAGCTATTGTAATCTCTTTGGTCCGCCATTGTTGTGACCTTGAACTTGCGATCGGAACTAATAGTGAAGCAGTTGAGGAATACCCGATTCCCTTCCCGATGAGTAGATCAGCAAACAACGGGTGAACAAAGTCTCGTGTGTCGTTCTTTCGTGTTAGCTCTTAATCTCCAACCTGAAACTGTAGTTCGACTTTGCTCTTAGCTGGTGAACATATTCTGAGGAAGAAGCAGCTCCTGGTAACTATGTGTCTCCGAGTACTGGAAGCAAGGTGGAGCTCACGCAAGTGTTTAGTTTCAGGTGGAGTCTCTTGGGGCTTTCCTGAAACAATCAGAAGATCAAAGTCAGTCAGTGACTTCTCTAACGTTTCAGTGTTCAACGAACAGAGAAGGATCAGAGGAAACTTATCTGGGTTCGTTGCTGATAAAGGTTGAAGCTTTTGATGTCAGACGGTGAGGCAGTCTGGTTCAGATCTGGTACATGCAGATGGTTTTGAGGGGATAATCGATTCGGGTTCAGTACACGCAAGATGAGCTGAGTGGTGGTTGAGTTTAGTCACCCGATAATGTTATAATTCAAGTGAAGAAGTAGCCGAAGAGATACAGAGAGTACATTGTTCTGTGGTTACTCCCTAAGATCCGAGGGGGCTAAGTTGAAGGGAACAGAGGCGACAAATCGCCTTAGAGAGGGAGGGAAACAGGGGTTTCAAAGAGTGACAGCAGTTCAGTGTTATGTCTGAAAGGTGGAGATTGTGGGTCTAAGTTCAGCCAAACTCTTTGTGCTGTCTGACCCAAGCTCCTTTGCGTTATGCTTCACCCCGAAACCATTCAGAAAATGAAACGTTAGCTTGAGATGAGGGTGAAGCTCGACGAAGTTGTAGAAGCGGAGATCACTCAGATCGGACGACTCCAGGAGTGACATACGGGCTTCACAGAGAAAACGATAAGCAAGCTATTATCTGTGAACACCACGTGAAGAAAGTCTCGTGTGTCGTTGTTTGCTCTTTGA
>HiInc_DN25_c0_g1_i11 len=1638 
TAGAAAGTTGTCTCTTGTAGGCAAGTTTATGTTACGAAGAAAACAAAATGCCGCATAGCCACAGCGAATAGAGTGACCAGAGCGTTCAAGTTCTTTAAGTTCACATGAAAAATATCTCGAATAGAAAGAAAAAAAAAGTTGCTGAGACTATCAGAAACAATACAAAGAGAGCACTTTTTTTATCGTTTGGACTTCCCGGAAGATTTCTTGTATCTGTTACCTCCTTCGTTTAACATCCAAGAACCTCTCTCACTCTCTTCATCTTCTTCTCTTCTTCCTACCTCCTGACTCTTTCGTATTCACTGCGGACATATTTTTTGGCTTCTGAAACTCTATCCAGCAATCACAAGACTTCGTCCTCCGCAGCTGGATATTCTGGCAGCTTCTTGCCTATAAGTTTTTCAATTTGTAAGTACACTTGAGCTCGTAGTGGTTTACTAGTGATATATCCCAACCCCCCAGAACGTCCAGTAATCCTTTGAATTTGTGGGGAGTGTCGTAATTGATAAGTAACCATATCAACCGATGGGATATCAAGCCCTCTACTAGCCACATCCGTGCAGACCAAGATGTTACATTCCCCTGCTTTGAACTTATTCAATGCTCCTAGTCTCTTTGACTGAGTCATTTGACCGCTGATAGGAATGGCTCTAAAACCAAGGCTCCGAAGCATCAATGCCATAAAACGAGTACCATCACGAGTTCGGGTGACCGTTGAGTGAAGTCCTGTTACCTATCATACGGCTTTCTAACATCACTTATTTTTCTGGTCGTTCCGCTCTGATCCCATCCATCAACCGAGAAAGACACCTTGTATTTAGCAGGAACAAACTGATACCTTCACAGGATTCCTTAAGCATGTTTCCGAACCTTTTTAGTCATAGTTGCTGAAAAGAGATACGTTTTACGGTCACGAGGGATCTCTTCCAAAATCTGGTTGAGAGATTTCTCGAAATCTTCATTCAGCAGTCTGTCTGCTTCATCAAGAACCAGATATTTCAACGTCTTGAGAGAAAAGCCTTTAGTGTCAGACATGTGATCCCAAAGACGACCAGGTGTTGCAACAATAACATGAGGCCGTTTCCCAAGAGCAATAGTTTGCTGCATCCTGTCTATGCCTCCAACAAGCACAGCACATCTAAGACTTATATCAGATCCTAGAGCTTCAAACTGCTCAGCAATCTGGATTGCTAGCTCTCTAGTAGGAGACAAAACACAGGCGAAGAAGGTAGGATCAGGTTTACGCCCTTTCTTAGGCTCAGCATCATTAACATACTGAAGAAGTGCTTGCAATATCGGCAACGCAAATGCTCCGGTTTTACCAGAACCCGTTTGCGCTAGTCCAATTACATCTTTCCCTTCAAGAGCATAAGGAAGGGCTTCAGCTTGAATCTTCGTAGGGTTTTTCCATCCCAACCTCTCGCAAGCTTTCACAAGCTCCTCGCGCACCCCAAGCTCTTCAAACGTCTTCACCACTTCGTTCTCTTCCTCCATTCTCAATATAATTCACCACGAAATTCGCAAGTGAATCAATTAAGCTTTAAGAGTGCTCGCGTGTGTAAGACTTCCGGAGAGGAAGTGCCGTGTAAAGTTTAGGGCTTTAGAACAATCGAGCAGCGAAGAGCAAATCGGCGCGAG
>HiInc_DN25_c0_g1_i38 len=2456 
TAGAAAGTTGTCTCTTGTAGGCAAGTTTATGTTACGAAGAAAACAAAATGCCGCATAGCCACAGCGAATAGAGTGACCAGAGCGTTCAAGTTCTTTAAGTTCACATGAAAAATATCTCGAATAGAAAGAAAAAAAAAGTTGCTGAGACTATCAGAAACAATACAAAGAGAGCACTTTTTTTATCGTTTGGACTTCCCGGAAGATTTCTTGTATCTGTTACCTCCTTCGTTTAACATCCAAGAACCTCTCTCACTCTCTTCATCTTCTTCTCTTCTTCCTACCTCCTGACTCTTTCGTATTCACTGCGGACATATTTTTTGGCTTCTGAAACTCTATCCAGCAATCACAAGACTTCGTCCTCCGCAGCTGGATATTCTGGCAGCTTCTTGCCTATAAGTTTTTCAATTTGTAAGTACACTTGAGCTCGTAGTGGTTTACTAGTGATATATCCCAACCCCCCAGAACGTCCAGTAATCCTTTGAATTTGTGGGGAGTGTCGTAATTGATAAGTAACCATATCAACCGATGGGATATCAAGCCCTCTACTAGCCACATCCGTGCAGACCAAGATGTTACATTCCCCTGCTTTGAACTTATTCAATGCTCCTAGTCTCTTTGACTGAGTCATTTGACCGCTGATAGGAATGGCTCTAAAACCAAGGCTCCGAAGCATCAATGCCATAAAACGAGTACCATCACGAGTTCGGGTGACCGTTGAGTGAAGTCCTGTTACCTATCATACGGCTTTCTAACATCACTTATTTTTCTGGTCGTTCCGCTCTGATCCCATCCATCAACCGAGAAAGACACCTTGTATTTAGCAGGAACAAACTGATACCTTCACAGGATTCCTTAAGCATGTTTCCGAACCTTTTTAGTCATAGTTGCTGAAAAGAGATACGTTTTACGGTCACGAGGGATCTCTTCCAAAATCTGGTTAAGAGATTTCTCAAAAACTTCATTTGAGCAGTCTATTTGCAGATAATTCAACGCCTTCAGAGAAAAACCTTTAGTGTCAGACATGTGATTTCAAAGACGACCAGTGTGCGTCTAAGTTCAGCCAAACTTCGAGTAGGTTTTGTGCTGTCTGGCCCAAGCTTCTTTGCGTTATGCTCTAGCCCGTACGAAACCTGCAAGAAAGAAAGAATCAAGCTCAAGTCTTTAGCCCAAGATCATTCAGGAAATGAAACGCTGCGTTTCAGGATAGTCAACAAGTGGGAAAGTTTTGTTATAACAAACTTTCAGAACTGTCACTATCAATAGAGAGAAATTGATCGAGAAACAGAGTGCAATAGAGAGAGAGAGAGATGAAGGAGGAGATCAACTTAGCTTGAGATCGGGTGAAACTCGACTGAGTTGCAGAGGCGTAGATCAGTCGGATCGGACGATTTCGGTAGTGAATTACCGGCTTCATAGAAGAAACGATAAGCAAGCTATTACCTCTCTAATAAAAGCTATTGTAATCTCTTTGGTCCGCCATTGTTGTGACCTTGAACTTGCGATCGGAACTAATAGTGAAGCAGTTGAGGAATACCCGATTCCCTTCCCGATGAGTAGATCAGCAAACAACGGGTGAACAAAGTCTCGTGTGTCGTTCTTTCGTGTTAGCTCTTAATCTCCAACCTGAAACTGTAGTTCGACTTTGCTCTTAGCTGGTGAACATATTCTGAGGAAGAAGCAGCTCCTGGTAACTATGTGTCTCCGAGTACTGGAAGCAAGGTGGAGCTCACGCAAGTGTTTAGTTTCAGGTGGAGTCTCTTGGGGCTTTCCTGAAACAATCAGAAGATCAAAGTCAGTCAGTGACTTCTCTAACGTTTCAGTGTTCAACGAACAGAGAAGGATCAGAGGAAACTTATCTGGGTTCGTTGCTGATAAAGGTTGAAGCTTTTGATGTCAGACGGTGAGGCAGTCTGGTTCAGATCTGGTACATGCAGATGGTTTTGAGGGGATAATCGATTCGGGTTCAGTACACGCAAGATGAGCTGAGTGGTGGTTGAGTTTAGTCACCCGATAATGTTATAATTCAAGTGAAGAAGTAGCCGAAGAGATACAGAGAGTACATTGTTCTGTGGTTACTCCCTAAGATCCGAGGGGGCTAAGTTGAAGGGAACAGAGGCGACAAATCGCCTTAGAGAGGGAGGGAAACAGGGGTTTCAAAGAGTGACAGCAGTTCAGTGTTATGTCTGAAAGGTGGAGATTGTGGGTCTAAGTTCAGCCAAACTCTTTGTGCTGTCTGACCCAAGCTCCTTTGCGTTATGCTTCACCCCGAAACCATTCAGAAAATGAAACGTTAGCTTGAGATGAGGGTGAAGCTCGACGAAGTTGTAGAAGCGGAGATCACTCAGATCGGACGACTCCAGGAGTGACATACGGGCTTCACAGAGAAAACGATAAGCAAGCTATTATCTGTGAACACCACGTGAAGAAAGTCTCGTGTGTCGTTGTTTGCTCTTTGA
>HiInc_DN39_c0_g1_i8 len=2419 
TCACTAAATGGTAGAGTTTCGTTCTTAAAGCGTAGTTTCTCGAGGACAATACCTTTTTTGTATACAACAAAAAGAAATAAGATCTATGTGTCTTTTAGGGTATAAGAAACGAGGAAATCCAAATAAAAGGAAGATTAGACTTTCAAGTTTCAAGGGAGAAAATGTAACCTAGAAAAAACAGAGAATACATAGAGGTTTCACAACAGGTAATGGAGTCTCTTTACTTCCTACTCCTTGGCGCATAGCCTGGTATTAGCCAGCCTAAGAAGATCCAACGATGATGTTGTTGATTGGGATGAATACGAGCTTCACGAAGAACCCTACGAATCCCATCACCACAAATCCTATCGCCGTACGCACAGCCACCTTCGTGAATTCTTTGCGATCGGGTTTGTGACAGCGCTGGACGAGACGGACGCTGCTTTTAGCGAAATCTCTGAGTGGATCGATGGCGGAATCAATAGCGTCCATAGCTTCTCTTCTCAGATCGAATTCCTTGGAAAGTTAGGGTTTCAGGTAGGAGATTTCGTTTTAGAGGTTAAATGGGATTTTTATTTGACATTCCGACTTTATAGTCGTACTAATTCTTGGCTTCGTTGACTTTTGCTTCCTCTTCCAATTCAGACATGATTTTGGTCTGTCTGAACACAGAAGGCTCCGGTTTGGTTTCTTATTATTAGTCTTTGTATTTTGTTGGCTTAGTAGTCCCGGACAAAATATACAAGAAGCGGACTATTTCAATGTTACATATTATCAAACGATCAGCCGTTAAAAACGAATGCTTTCCAATGGACATATGACTGATTTGATTGATCGATACAATAGCTGTTAAATATTAAATTACATAACAAATTATGGTGAATTCACAAAAGAGAATTGCCAGCTTAGCTCTGGAGAGAGAGGAAACTGTATCTGAATACAAGGAAGGTGGTGTACCTGGTTTATGATTATTGCTACGACATAAAGCTTTTATCCAAAGGTGCCTCACGAGTCAACTGTGCAGAAGTTACGGTTAGAGGAAATATCAATGTGTGTCAAAAGGGTTTATTATTAGCCTGCAGAAACTAAAAGCTTTGAGATATTTTTTCGGGTAATTTGGGTTGTCCAGGCTCTAAACCCACTAATCCGGAGGTCAAGAGATAAACCATGTAAAATACATCATTTTCCCAAGCTTATCTGAATAGTAGGTTTTAAATCCGAGGTGGGGTGCTTAACATCTTTCCAAATTGGTTGTACCACCCGACAAAGCCTATCTGGGCAGCTTTGAGGATGTGAAATAACAAACGTTACTGTAACATGCTTTGGATTAGGCTGATGTCCATATCAAAAATACTAATCATCAATTAAATTAATAACTCCACTGTCACCTAAAAGCTAGCTACATCTCTGAAAATGTGAAACAAGGACAAGTAAAAATATAGCAGAATCGAAAGAAGCAAAAATTAGAAACTGCACATTAGATATGTATAGTAAAGGCATAGCCGCAGTAATGACGGTTTTTGCTACAATAACATTATAAGTTAATTAACACAGAGACAATAGCTCCTTTTAAAATGAACTCAGGCGTAATCAATCAGACACATCCAACGTCCAAGGCATTGTCGACTAATATATGCTGTCTAGTAAACATGCATTCATCTGGAGTAGTAACTCTGAGCTCAAACTTCGCCATCGAGATTCCCTTGACCGCTGCTTCCTCCACTGCCGTAAGAAACATCATCGCCGGTCGTCGACGTCTGCCAAACGCTCTGCCAAGCCTGAGACGGAGGCTGGACATAGACGCCACTCGGATCCATAGCTGGTCTCCCAATCATCATCCCTCCTGCAGGACCACCCATCGGCGGATAATAGTACGGCACGCCGCTCACGGCGGGAGGCATCATCCCACCGATCCCCGGCTCTTCCTTGATCTCGTCTCTAGGAACGATATCGACGAGGAAGTCGAAGATATCCGTCCTCGTGATGGCGGCAGCGATGTCGTTTTTCTGAAGCGTGCGGCGTTTGTTTTCCTCGGCGTGAAGCCAAGATCGGATGGTGAGCTCGAGTATGAAGAGCTCGCAAGCTTTGGCGAAGAGGATCGGTGCTTCGGCAGAGATCATGCGCACATCCTCGTCGGCTTTCATGATCTTTTTGATACGAGCGAGAGGGAGCTGGTGGTTTTTGAAATCGTTTACTTGCTCGATCTCTTGGCGTTGGTAGGACCAGAACATTTGGAGCTGTTGTTGCTGTTGCTGGAGAAGGTGGTGGTAAGAAGCTCCTCCAACTGCGGATACGGGAGGAGGGATTCCGGCGGGGGAGGGAGATGATTGCTGGTTGTTGCTGTCCATTGGGTCTTGAGAATGGTCGGCGTGGATTTGGTGTGTGTGATTGGATCAAAGAGTGTATGACAGAAGTCTTTGTTGCCAAATGGATTGGGGGC
>HiInc_DN39_c0_g1_i3 len=2281 
TCACTAAATGGTAGAGTTTCGTTCTTAAAGCGTAGTTTCTCGAGGACAATACCTTTTTTGTATACAACAAAAAGAAATAAGATCTATGTGTCTTTTAGGGTATAAGAAACGAGGAAATCCAAATAAAAGGAAGATTAGACTTTCAAGTTTCAAGGGAGAAAATGTAACCTAGAAAAAACAGAGAATACATAGAGGTTTCACAACAGGTAATGGAGTCTCTTTACTTCCTACTCCTTGGCGCATAGCCTGGTATTAGCCAGCCTAAGAAGATCCAACGATGATGTTGTTGATTGGGATGAATACGAGCTTCACGAAGAACCCTACGAATCCCATCACCACAAATCCTATCGCCGTACGCACAGCCACCTTCGTGAATTCTTTGCGATCGGGTTTGTGACAGCGCTGGACGAGACGGACGCTGCTTTTAGCGAAATCTCTGAGTGGATCGATGGCGGAATCAATAGCGTCCATAGCTTCTCTTCTCAGATCGAATTCCTTGGAAAGTTAGGGTTTCAGGTAGGAGATTTCGTTTTAGAGGTTAAATGGGATTTTTATTTGACATTCCGACTTTATAGTCGTACTAATTCTTGGCTTCGTTGACTTTTGCTTCCTCTTCCAATTCAGACATGATTTTGGTCTGTCTGAACACAGAAGGCTCCGGTTTGGTTTCTTATTATTAGTCTTTGTATTTTGTTGGCTTAGTAGTCCCGGACAAAATATACAAGAAGCGGACTATTTCAATGTTACATATTATCAAACGATCAGCCGTTAAAAACGAATGCTTTCCAATGGACATATGACTGATTTGATTGATCGATACAATAGCTGGTTTATGATTATTGCTACGACATAAAGCTTTTATCCAAAGGTGCCTCACGAGTCAACTGTGCAGAAGTTACGGTTAGAGGAAATATCAATGTGTGTCAAAAGGGTTTATTATTAGCCTGCAGAAACTAAAAGCTTTGAGATATTTTTTCGGGTAATTTGGGTTGTCCAGGCTCTAAACCCACTAATCCGGAGGTCAAGAGATAAACCATGTAAAATACATCATTTTCCCAAGCTTATCTGAATAGTAGGTTTTAAATCCGAGGTGGGGTGCTTAACATCTTTCCAAATTGGTTGTACCACCCGACAAAGCCTATCTGGGCAGCTTTGAGGATGTGAAATAACAAACGTTACTGTAACATGCTTTGGATTAGGCTGATGTCCATATCAAAAATACTAATCATCAATTAAATTAATAACTCCACTGTCACCTAAAAGCTAGCTACATCTCTGAAAATGTGAAACAAGGACAAGTAAAAATATAGCAGAATCGAAAGAAGCAAAAATTAGAAACTGCACATTAGATATGTATAGTAAAGGCATAGCCGCAGTAATGACGGTTTTTGCTACAATAACATTATAAGTTAATTAACACAGAGACAATAGCTCCTTTTAAAATGAACTCAGGCGTAATCAATCAGACACATCCAACGTCCAAGGCATTGTCGACTAATATATGCTGTCTAGTAAACATGCATTCATCTGGAGTAGTAACTCTGAGCTCAACTAAAAACAAGATACAAAAACATTGAAACGTAGCTAGGGTTAATGAAATGATTTTAAAATCCTAAGAAGTGATGAACAAGTAATCATCTACGTTGCCCAAAAAACGGGATGACATGAATGAAACTTACACTTCGCCATCGAGATTCCCTTGACCGCTGCTTCCTCCACTGCCGCCGTAAGAAACATCATCGCCGGTCGTCGACGTCTGCCAAACGCTCTGCCAAGCCTGAGACGGAGGCTGGACATAGACGCCACTCGGATCCATAGCTGGTCTCCCAATCATCATCCCTCCTGCAGGACCACCCATCGGCGGATAATAGTACGGCACGCCGCTCACGGCGGGAGGCATCATCCCACCGATCCCCGGCTCTTCCTTGATCTCGTCTCTAGGAACGATATCGACGAGGAAGTCGAAGATATCCGTCCTCGTGATGGCGGCAGCGATGTCGTTTTTCTGAAGCGTGCGGCGTTTGTTTTCCTCGGCGTGAAGCCAAGATCGGATGGTGAGCTCGAGTATGAAGAGCTCGCAAGCTTTGGCGAAGAGGATCGGTGCTTCGGCAGAGATCATGCGCACATCCTCGTCGGCTTTCATGATCTTTTTGATACGAGCGAGAGGGAGCTGGTGGTTTTTGAAATCGTTTACTTGCTCGATCTCTTGGCGTTGGTAGGACCAGAACATTTGGAGCTGTTGTTGCTGTTGCTGGAGAAGGTGGTGGTAAGAAGCTCCTCC
>HiInc_DN39_c0_g1_i12 len=2308 
TCACTAAATGGTAGAGTTTCGTTCTTAAAGCGTAGTTTCTCGAGGACAATACCTTTTTTGTATACAACAAAAAGAAATAAGATCTATGTGTCTTTTAGGGTATAAGAAACGAGGAAATCCAAATAAAAGGAAGATTAGACTTTCAAGTTTCAAGGGAGAAAATGTAACCTAGAAAAAACAGAGAATACATAGAGGTTTCACAACAGGTAATGGAGTCTCTTTACTTCCTACTCCTTGGCGCATAGCCTGGTATTAGCCAGCCTAAGAAGATCCAACGATGATGTTGTTGATTGGGATGAATACGAGCTTCACGAAGAACCCTACGAATCCCATCACCACAAATCCTATCGCCGTACGCACAGCCACCTTCGTGAATTCTTTGCGATCGGGTTTGTGACAGCGCTGGACGAGACGGACGCTGCTTTTAGCGAAATCTCTGAGTGGATCGATGGCGGAATCAATAGCGTCCATAGCTTCTCTTCTCAGATCGAATTCCTTGGAAAGTTAGGGTTTCAGGTAGGAGATTTCGTTTTAGAGGTTAAATGGGATTTTTATTTGACATTCCGACTTTATAGTCGTACTAATTCTTGGCTTCGTTGACTTTTGCTTCCTCTTCCAATTCAGACATGATTTTGGTCTGTCTGAACACAGAAGGCTCCGGTTTGGTTTCTTATTATTAGTCTTTGTATTTTGTTGGCTTAGTAGTCCCGGACAAAATATACAAGAAGCGGACTATTTCAATGTTACATATTATCAAACGATCAGCCGTTAAAAACGAATGCTTTCCAATGGACATATGACTGATTTGATTGATCGATACAATAGCTGGTTTATGATTATTGCTACGACATAAAGCTTTTATCCAAAGGTGCCTCACGAGTCAACTGTGCAGAAGTTACGGTTAGAGGAAATATCAATGTGTGTCAAAAGGGTTTATTATTAGCCTGCAGAAACTAAAAGCTTTGAGATATTTTTTCGGGTAATTTGGGTTGTCCAGGCTCTAAACCCACTAATCCGGAGGTCAAGAGATAAACCATGTAAAATACATCATTTTCCCAAGCTTATCTGAATAGTAGGTTTTAAATCCGAGGTGGGGTGCTTAACATCTTTCCAAATTGGTTGTACCACCCGACAAAGCCTATCTGGGCAGCTTTGAGGATGTGAAATAACAAACGTTACTGTAACATGCTTTGGATTAGGCTGATGTCCATATCAAAAATACTAATCATCAATTAAATTAATAACTCCACTGTCACCTAAAAGCTAGCTACATCTCTGAAAATGTGAAACAAGGACAAGTAAAAATATAGCAGAATCGAAAGAAGCAAAAATTAGAAACTGCACATTAGATATGTATAGTAAAGGCATAGCCGCAGTAATGACGGTTTTTGCTACAATAACATTATAAGTTAATTAACACAGAGACAATAGCTCCTTTTAAAATGAACTCAGGCGTAATCAATCAGACACATCCAACGTCCAAGGCATTGTCGACTAATATATGCTGTCTAGTAAACATGCATTCATCTGGAGTAGTAACTCTGAGCTCAAACTTCGCCATCGAGATTCCCTTGACCGCTGCTTCCTCCACTGCCGTAAGAAACATCATCGCCGGTCGTCGACGTCTGCCAAACGCTCTGCCAAGCCTGAGACGGAGGCTGGACATAGACGCCACTCGGATCCATAGCTGGTCTCCCAATCATCATCCCTCCTGCAGGACCACCCATCGGCGGATAATAGTACGGCACGCCGCTCACGGCGGGAGGCATCATCCCACCGATCCCCGGCTCTTCCTTGATCTCGTCTCTAGGAACGATATCGACGAGGAAGTCGAAGATATCCGTCCTCGTGATGGCGGCAGCGATGTCGTTTTTCTGAAGCGTGCGGCGTTTGTTTTCCTCGGCGTGAAGCCAAGATCGGATGGTGAGCTCGAGTATGAAGAGCTCGCAAGCTTTGGCGAAGAGGATCGGTGCTTCGGCAGAGATCATGCGCACATCCTCGTCGGCTTTCATGATCTTTTTGATACGAGCGAGAGGGAGCTGGTGGTTTTTGAAATCGTTTACTTGCTCGATCTCTTGGCGTTGGTAGGACCAGAACATTTGGAGCTGTTGTTGCTGTTGCTGGAGAAGGTGGTGGTAAGAAGCTCCTCCAACTGCGGATACGGGAGGAGGGATTCCGGCGGGGGAGGGAGATGATTGCTGGTTGTTGCTGTCCATTGGGTCTTGAGAATGGTCGGCGTGGATTTGGTGTGTGTGATTGGATCAAAGAGTGTATGACAGAAGTCTTTGTTGCCAAATGGATTGGGGGC
>HiInc_DN39_c0_g1_i7 len=2355 
GCGTAGTTTCTCGAGGACAGTAACTTTTTTGCATACAAAATAAAATCTATGTGTCTTTTAGGGTATAAGAAACGAGGAAATCCAAATAAAAGGAAGATTAGACTTTCAAGTTTCAAGGGAGAAAATGTAACCTAGAAAAAACAGAGAATACATAGAGGTTTCACAACAGGTAATGGAGTCTCTTTACTTCCTACTCCTTGGCGCATAGCCTGGTATTAGCCAGCCTAAGAAGATCCAACGATGATGTTGTTGATTGGGATGAATACGAGCTTCACGAAGAACCCTACGAATCCCATCACCACAAATCCTATCGCCGTACGCACAGCCACCTTCGTGAATTCTTTGCGATCGGGTTTGTGACAGCGCTGGACGAGACGGACGCTGCTTTTAGCGAAATCTCTGAGTGGATCGATGGCGGAATCAATAGCGTCCATAGCTTCTCTTCTCAGATCGAATTCCTTGGAAAGTTAGGGTTTCAGGTAGGAGATTTCGTTTTAGAGGTTAAATGGGATTTTTATTTGACATTCCGACTTTATAGTCGTACTAATTCTTGGCTTCGTTGACTTTTGCTTCCTCTTCCAATTCAGACATGATTTTGGTCTGTCTGAACACAGAAGGCTCCGGTTTGGTTTCTTATTATTAGTCTTTGTATTTTGTTGGCTTAGTAGTCCCGGACAAAATATACAAGAAGCGGACTATTTCAATGTTACATATTATCAAACGATCAGCCGTTAAAAACGAATGCTTTCCAATGGACATATGACTGATTTGATTGATCGATACAATAGCTGTTAAATATTAAATTACATAACAAATTATGGTGAATTCACAAAAGAGAATTGCCAGCTTAGCTCTGGAGAGAGAGGAAACTGTATCTGAATACAAGGAAGGTGGTGTACCTGGTTTATGATTATTGCTACGACATAAAGCTTTTATCCAAAGGTGCCTCACGAGTCAACTGTGCAGAAGTTACGGTTAGAGGAAATATCAATGTGTGTCAAAAGGGTTTATTATTAGCCTGCAGAAACTAAAAGCTTTGAGATATTTTTTCGGGTAATTTGGGTTGTCCAGGCTCTAAACCCACTAATCCGGAGGTCAAGAGATAAACCATGTAAAATACATCATTTTCCCAAGCTTATCTGAATAGTAGGTTTTAAATCCGAGGTGGGGTGCTTAACATCTTTCCAAATTGGTTGTACCACCCGACAAAGCCTATCTGGGCAGCTTTGAGGATGTGAAATAACAAACGTTACTGTAACATGCTTTGGATTAGGCTGATGTCCATATCAAAAATACTAATCATCAATTAAATTAATAACTCCACTGTCACCTAAAAGCTAGCTACATCTCTGAAAATGTGAAACAAGGACAAGTAAAAATATAGCAGAATCGAAAGAAGCAAAAATTAGAAACTGCACATTAGATATGTATAGTAAAGGCATAGCCGCAGTAATGACGGTTTTTGCTACAATAACATTATAAGTTAATTAACACAGAGACAATAGCTCCTTTTAAAATGAACTCAGGCGTAATCAATCAGACACATCCAACGTCCAAGGCATTGTCGACTAATATATGCTGTCTAGTAAACATGCATTCATCTGGAGTAGTAACTCTGAGCTCAACTAAAAACAAGATACAAAAACATTGAAACGTAGCTAGGGTTAATGAAATGATTTTAAAATCCTAAGAAGTGATGAACAAGTAATCATCTACGTTGCCCAAAAAACGGGATGACATGAATGAAACTTACACTTCGCCATCGAGATTCCCTTGACCGCTGCTTCCTCCACTGCCGCCGTAAGAAACATCATCGCCGGTCGTCGACGTCTGCCAAACGCTCTGCCAAGCCTGAGACGGAGGCTGGACATAGACGCCACTCGGATCCATAGCTGGTCTCCCAATCATCATCCCTCCTGCAGGACCACCCATCGGCGGATAATAGTACGGCACGCCGCTCACGGCGGGAGGCATCATCCCACCGATCCCCGGCTCTTCCTTGATCTCGTCTCTAGGAACGATATCGACGAGGAAGTCGAAGATATCCGTCCTCGTGATGGCGGCAGCGATGTCGTTTTTCTGAAGCGTGCGGCGTTTGTTTTCCTCGGCGTGAAGCCAAGATCGGATGGTGAGCTCGAGTATGAAGAGCTCGCAAGCTTTGGCGAAGAGGATCGGTGCTTCGGCAGAGATCATGCGCACATCCTCGTCGGCTTTCATGATCTTTTTGATACGAGCGAGAGGGAGCTGGTGGTTTTTGAAATCGTTTACTTGCTCGATCTCTTGGCGTTGGTAGGACCAGAACATTTGGAGCTGTTGTTGCTGTTGCTGGAGAAGGTGGTGGTAAGAAGCTCCTCC
>HiInc_DN39_c0_g2_i1 len=752 
GGCCGCCGCCGCTACTCCCTCCGCTTCCGTAAGACACGTCATCACCACCAGCCGAATTCTGCCAAACGCTCTGCCACGCCTGAGAAGGAGGCTGAGCATAGACACCACCAGGATCCATCGCGGGCCTCCCCATCATCATACCCCCAGGAACAGCCGGCTGACCCATCGGAGGGTAGTAATAAGGAACCCCGCTAACCGCCGGAGCCCCCGCGGACGCCACGAGGCTCCCGAGAGCGGCCTCCTCCTCCTCCTTGATCTCCTCCCTGGGGACGATGTCGACGAGGAAATCGAAGATGTCGGTCCTGGTGATGGCGGCGGCGATGTCGTTCTTCTGGAGGGTGCGGCGCTTGTTCTCCTCGGCGTGGAGCCAGGATCTGATGGTGAGCTCGAGGATGAAGAGCTCGCAGGCCTTGGCGAAGAGGATCGGGGCCTCGGCGGAGATCATGCGGACGTCCTCGTCGGCTTTCATGATCTTCTTGATGCGTGCGAGGGGGAGCTGGTGGTTCTTGAAATCGTTCACCTGCTCGATCTCTTTGCGCTGGTAGTTCCAGAACATTTGTAGCTGTTGGAGCTGTTGCTGGAGGAGGTGGTGGTACGAGGCTCCTCCTCCTCCTCCTCCTCCGGGGATTAACGGTGTGGATCCGGATGGAGGAGGAGGGGGAGGGATTGCGGTTGCGGCGGAGGCGGGAGGGTAGACGGAGGTAGGTGGTGGTGGTGGTTGCTGGTTGCTGTTGTTGTCCATTGGATGATAT
>HiInc_DN39_c1_g1_i1 len=285 
CTGCACATTTAGATTATAATAGTCAAGAAAGTCTGCAGTTTTGCTGCAATAACTTATAAGTTAAAGAGGAGAAGAGAATGAGAAGAGGGTTTATGTTGATGTTATCTCTCTTCTTACAAGTAAGACACTTTAAATCACAAACATACATAAAAGTAAGAATCAGACGCATGCAAAATTAAAGGCAGGGTTGAATGATGATTAATCTCAGCTTCTGCTTTTCCGACAAGGCAGCATCTGAAAAAAATCCTTTCTCAGCTTCTCAACCTTGATTATCGAGATTTCCAT
>HiInc_DN33_c0_g1_i8 len=2210 
TCTTATTTCATTCAGCTGTTGTTGACCTTTTCTTAAATTTTCAAAAGCTAAATTTGTGACAGAAATGTATATATTTTACATACAACATCTAAAGAAGGACTAATCTAAAGGTGTCGATGACAAAGAAGCTAGTACTGCTTCACCTACCAACCCCTCCTCGAAGTCTTCTGCTCATCTTGTTCCAAATGTTGGATGATGCTCAAAGCTTCTCACGTCTTTGTCCTCTTTTGCTTCTGGGCAACAAATCTAACCCCTTGCTTTCCTAGCTCCACCGTCTTCACTTTTCCATTCTCAAGCGTCACCATCAACTTCGATGTCCCTCCTCCTCCTACTTCACTTACCACACCTTTCTCCCATGTATTATCCGAGGCCTCGTGTATTTGAACCTGTTTTCCTTTTGCATCCTTCCCCAACTTCTTCAGAATCCAACTAGCATCCAGCATCTCGTCTAACAAACTGTCTTCACGTGACAGTGACACATCTTCATCTTCATTGAAAGCTGATTTTTCTGCTGGAGGTGATGCTCTCTTTCTCTTGGACCTATGTCCTTTACCAGACTTGCTTCTTTCGTACACAATTCTAGGGGCTTCACGTTCTTGGCTCTCCGGATTATGCGTTTTTATTTTCAGCTTCAGCAGTCTTCTTGAATCTTTCTGCAACTCTTGTTGGCCACCATTTGAATCTCCTCCACCCTCCCCCTTTGACGTGCCTACCTCACCTTGCGACCCTCTCTTTTCTTCACTACTCTTTCTCAATAAGCTCTGTTGCTGCTCTTCTTGGGAAGCAGTTTCTTCTGATTGTACTCTCACATGCTTCCCGTTGGATTTGGAAGCAAGCTTTGAGGAATCGCAGCTCATCGGTTTTGTAACCCCTGCCTTTCTAGGGCCTATACTTATCACCAATTTTTTCTTCTTCACAGGGCTCAGCTCTTTTGAGTGTTTTCCGAGTTTCTCGGTTTCTGAATCTTGAGGCCTGCTACTTTTTATCCTGAGAACTCTCAGTGGCTTCTCTTCTTCACCACTGACCCTAGCTTTTTCAGCAACTTTTCTTTCGACAGGCCCAGGCTGATTGATTACTCGTGCACTAGCTCTCAAGCTGGCAATTAGCTCTTTATCCTCGATATCTTTTCGTTTCCAGATTTCCTGTACAGCATCCTCAAGATCCTTGACCTGGTAGCTTTCTCCGCGACAAGTAGAACATTTGTATTGAAGATGCCCATCCACTTGATACTGCATATATCTCTCATCGCTGATTCCATCACAAGTGCAATGAACCCAGCGCTGGCAATAGTCACAACAGACCATTGGTGTTGCTTCCGAGTCCCTGTAAACCTTCAAACAGACAGGACAATAGTTTCCCTTAACAAACAGCCTTCCGCAAGCATCACAGCAAGTATGGCCCAAAAACCACCGTAAGCTCTGGCCATTCCCAGGGACTTTAGACCCACAGCTGTAACATTTGGTGTGTTTAGGACACAGATAGGGTCCAGAACTAACAGTCTTGTGTCGAGGCTGTTGGCAATCACAATGATAGGCATCATCACATCTTTTGCAGAACATCAACTTCTTAGGATCCCCTGAAGTTCCACAGGCCTCACAGGTTCGGCAAGAGGGGCAAGCCCAAGAGCTCCAATCAAATAAATCTCTATGCTGAGCCCAAGACTTCAAGCAGTTTCGATGATACTTCTTGCCACAGCATTTGCAAGAAAGCATCTTAGCTCTCTCACTCTTCCCAACTTCAACCAAATAGCACATGTGGCACGTGATACTTCCACTGTGATGGTCATGCTCTTCTCCATTGATCTCCGTGACAGGAACCATTAGGTCGTCAGGATTGGCAGCAGAATCCTCCTCAGCTACCTTCTTCTTCTTCTTCAGCAGCACCACCGTTCGTTTGCCTAGTATCGATGGAGGAGCAACCTTCACCTCCGAATCATCCCCAACCGCCACAGCATCGAACAGAGCGAGCTTAGGCACTTGGATCTGAACGGTACCGTTCTCGAAAACGCCAGCGTCGAAAGGGTCTCGGAGGAAGCTTTGGAGAGAGTGTACGTCGTTGAGGAACACATCCTTGACTTCTTTGGGATGAAGAGTCCGAGGAAACCCCAACAAGCAGTCGCAAATTTTCCGGCAAGTGATTGGACAAGCTACATGAAAGACCATGGTCTGGTTGGTTACTACTACGCGTCCCCTGGGGGGTTTCGATTTTTA
>HiInc_DN33_c0_g1_i12 len=2162 
TCTTATTTCATTCAGCTGTTGTTGACCTTTTCTTAAATTTTCAAAAGCTAAATTTGTGACAGAAATGTATATATTTTACATACAACATCTAAAGAAGGACTAATCTAAAGGTGTCGATGACAAAGAAGCTAGTACTGCTTCACCTACCAACCCCTCCTCGAAGTCTTCTGCTCATCTTGTTCCAAATGTTGGATGTGCTCAAAAGCTTCTCATGTCTTTGTCCTCTTTTGCTTCTGAGCAACAAATCTAACACCTTGCTTCCCTAGCTCCACCGTCTTCACTTTTCCATTCTCAAGCGTCACCATCAACTTCGATGTCCCTCCTCCTCCTACTTCACTTACCACACCTTTCTCCCATGTATTATCCGAGGCCTCGTGTATTTGAACCTGTTTTCCTTTTGCATCCTTCCCCAACTTCTTCAGAATCCAACTAGCATCCAGCATCTCGTCTAACAAACTGTCTTCACGTGACAGTGACACATCTTCATCTTCATTGAACCCTGATTTTTCATCTGGAGGTGGTGATGATGATGATGCTCTCTTTCTCTTAGACCTATGCCCTTTCCCAGACTTACTTCTCTCATATACGATTCTAGGGGCTTCTCGCTCTTCTTGTTGGCTCTCCGGATGATGATGATGATGCTTCTTTATTTTCAGTTTCAGCAACGGTCTCGAATCCTTTTGCAACTCCTCTTGTTGCCCACCATTTGAATCTCCTCCTCTGCCCTCCACCTCATCTTGAGAACCTCTCTTTTCTTCGTTACACTTTCCTAACAAGCTCCTGTGCTCTGATTGTGAGTCCCCATGCTTTCCTTTGGATTTGGAGGCTTCTGCCTTTCGAGGGCCTATACTTATCACCAACTTTTTTCCCTTCACAGGGGAGTGTTTTCCAAATTTCTCATTCTCTGAATCTTGAGACCTGTTACTTTTTATCCTGAGAACTCTCAATGGCTTCTCTTCTTCACCAACTTTTCTTTCGACAGAACCAGGCTGATTGATAAGAGGGGTCCCACCAGTCTGCTCAACGGCTCGTGCAGTAGCTCTCAGGCTAGCAATTAGCTCTTTTTCTTCCATATCTTTTCGCTTCCAAATTTCCTTTACAGCATCCTCAAGATCCTTGATCTGGTAGCTTTCTCCGCGACAAGTAGAACATTTGTATTGAAGATGCCCATCCACTTGATACTGCATATATCTCTCATCGCTGATTCCATCACAAGTGCAATGAACCCAGCGCTGGCAATAGTCACAACAGACCATTGGTGTTGCTTCCGAGTCCCTGTAAACCTTCAAACAGACAGGACAATAGTTTCCCTTAACAAACAGCCTTCCGCAAGCATCACAGCAAGTATGGCCCAAAAACCACCGTAAGCTCTGGCCATTCCCAGGGACTTTAGACCCACAGCTGTAACATTTGGTGTGTTTAGGACACAGATAGGGTCCAGAACTAACAGTCTTGTGTCGAGGCTGTTGGCAATCACAATGATAGGCATCATCACATCTTTTGCAGAACATCAACTTCTTAGGATCCCCTGAAGTTCCACAGGCCTCACAGGTTCGGCAAGAGGGGCAAGCCCAAGAGCTCCAATCAAATAAATCTCTATGCTGAGCCCAAGACTTCAAGCAGTTTCGATGATACTTCTTGCCACAGCATTTGCAAGAAAGCATCTTAGCTCTCTCACTCTTCCCAACTTCAACCAAATAGCACATGTGGCACGTGATACTTCCACTGTGATGGTCATGCTCTTCTCCATTGATCTCCGTGACAGGAACCATTAGGTCGTCAGGATTGGCAGCAGAATCCTCCTCAGCTACCTTCTTCTTCTTCTTCAGCAGCACCACCGTTCGTTTGCCTAGTATCGATGGAGGAGCAACCTTCACCTCCGAATCATCCCCAACCGCCACAGCATCGAACAGAGCGAGCTTAGGCACTTGGATCTGAACGGTACCGTTCTCGAAAACGCCAGCGTCGAAAGGGTCTCGGAGGAAGCTTTGGAGAGAGTGTACGTCGTTGAGGAACACATCCTTGACTTCTTTGGGATGAAGAGTCCGAGGAAACCCCAACAAGCAGTCGCAAATTTTCCGGCAAGTGATTGGACAAGCTACATGAAAGACCATGGTCTGGTTGGTTACTACTACGCGTCCCCTGGGGGGTTTCGATTTTTA
>HiInc_DN55_c0_g1_i2 len=2546 
TAAGTAAAGGTTTTATATTGGATCAGGCCGTATAGAAATTACATTTAGTGTGCAAAGGTAAATGTACAAACTTACTTTGAAGCTCTTAAAACTATTACACTCGAATTCAAAATCATTTTTTCTTATATAACTATTCGTCTCCACCACATGCACAGCAGACATTTGAGCAACATTCAAAGCAGGCGATGCAAGCAAGCGCTGTGAAGAGCTGTGTGAAGACAAGAACACATTGATCATTGAGCTTAGTGCAGCACTGGACACAACACATGCAGCAACATTTGTTGCACAAGGAGACACAGCAGCTGGAGGCAGCCTTGACGAACTTCTCAGCAGCATCAGGTGCTCTCTGCTCTCCAAATCCTGGTGGAACATTCTCTCTGGTAGCTGTCGTATCACCAAAGCCTATCCCAAAGTTTTGTAGTGGGATTGTTCTTGATATCAGCTTCTGTTTCTCGCCATTGCTTGCTGTCTTTTTCTTTCCACCAGTGTCGCTAGGTTTCAATACTTCTTCAGTGTTTTCCAACTGGATCATTCGAGTATACTCAGATGGTACGCCGGTGTGGACACTTAGTTTAGTAATCTTTTCTATTAGCTGTTTGTCTTCCGAGAACCATGCCTCAGCGGTTAGCAAGTCAATCACGTTCTTTGCAAACACCTTATCAAGAGGTATGTCTTTCGCACTTTGTACAGTCAAGTCTGCAGAAAAGCTGCTAAAATCTCCTAGCAGACCATTGGCTTTCACATTCTCTGGAAACTTTCCTTTGTATCTCCCATATACCATCAATGGACTCGAGGAAGTCAGATCCGGAATGTTTGAAGGGTACACCTCAACTTCCTCTAGAGTCTGCACAGGCTCAATTGTTATATTCAAAAGAACAGTGGATAAAGCCCTTGTAAATAATTTTTCTAGTCGTTCCTCGATGTGATCAGTATTATAAACTGATTCGTGCTGGCCCCTGGATAGATTTGCAAGCATCTGCAGGAAGTAGTGGTTACAGAATACACCTAACCCAAAAGTGTGTATCCGTGGACACACTGATCCAGCACTAGCAAGACGTTTCTTCATTACATTACAAATGTGTCTCTCATCTTCAACAGACCCATCTGTTACAAAGAAGATCATAGGAATGGAGCCACGTGTATTCGAAAGCATTTCCACAGCCTTCTCTAGGGGAGGGAGCATATTAGTACCATCTGCGACAACAAAGTTTTTGTTCATCCACTCAACGCCTCTTTCAACAGCATCTGGAGTAACCAACTCTATTGAGGTTGAAAACAGAGAAGTATCATCACTGAAAGTGATAATGTTAAAAGAATCTCCAGGATTAAGCTTAGATAGAGCTGTAGATATCGCATTCTTTACATCCTCGAGAGGTTTTCCAGCCATGCTTTTACTTATATCAACCACAAATACTACCTCCCGCTTGAACGCCTTAGTTCTTTGTTGCTTTCCTGGAAAAAGATAGAAAGAAAATATCTCTCTCTGATCAACATCTTGAACAGGCGCAGATTGAAGGAAAAGTCCACCAACTATATTACTTGAAGAGGCCGTGTAAGAAAAGCTAAAGTCTGTATTTGACCACTTCAAAACATCCGCTTCATAAGAAAACCTCAATGTCCCAGCGTTCCTCATTTTTTCCTTAAGTTGATGACTGCATCCTTTGCAGAGAACTTCTGTTCCTGTTCCGGAGTTTACACTCAGGTAAATTTTCTCCCTCTTGGAGATTTTCTTTACAGCAGGAGTCACATACTCAGGAAAGTTAAAAGGAATGTCTAGGAAGAACTCCCCTTCGTTATACGCCAGCTTCTGAGACCAAGACATCTTGATAGAGAGGTTGGTACCTCCATCAACCTGTGGTACAGTAAGAGTAAATATGTTTGGTTTCAAGAACCCTCCACTTTGAGGTTGCGTCGTTTTCTCCAACTCGTTACCCTCTTGAGCCGTGATCAGCTGCGTCGTGTAAGATTTTCTAGTAATCTCGACCTCGACACCTAGAATCGAACCTTGTTCCCCCATAGGAACAGCGATGCGGCAATCGCATCTCTTGCTTCCCATGACGCAGTGCACACGCCACTTTCCCGTGACGGTGACGAGAGCCGTGTCGAGATAACAATCCACGTCGAGCTCTACAGCGTTCATCTGGAGAGGAATCAGAGCCGGTGGGTCGCACCTGCCGTGCACGTGGGGCTGGTAGCTAGGTAGGTCCGGGTTATCCACGATTCCCGGGTCGGGTATAACGGCGTAAACCATGGGGGACGAAGGAAGGTAGGTCTGCGACGGAGAGGTTCTCTCCATCGGAGACGCTACCCTCGGCGCCGCGACGGCGCGATCGTTTCCGAAGTAGATACGTTTGGAGAGTTTGAGACCGTCTTCCACCGCCCTAGCGAAATCCTCCGCCATCTTTGCCGACGGCGAAGAGATCTTTTTGTCTCGGGGTTTGGTTCTCTCTTCTCTTTCTTTTTTTTTTCCTAAATTTTCTCGGGAAAATAATCTGAGGAGGACGATGTTCTTTTCTTCAGACAACGAGGGAAAGAAATCACTTCGG
>HiInc_DN55_c0_g1_i32 len=1038 
GACCAGGCCGTACAGAAATTACATGTAGTGTGTAACGTAACTATACAAACTTACTTTGAAGCTTTTTACAAACTTTACATCTCAGAATTCAAAACCACTTTTTATATATAACTAGTCCTCTCCACCACATGCACAGCAAACATTTGTGCAACATTCAAAGCAAGCGATGCAAGCAAGCGCTGTGAAGAGCTGTGTGAAGACAAGAACACATTGATCATTGAGCTTAGTGCAGCACTGGACACAACACATGCAGCAACATTTGTTGCACAAAGAGACACAACAGCTCGAAGCAGCCTTCACGAACTTCTCAGCGGCATCAGGCGCTCTCTGCTCTCCATATCCTGGTTGAACATTCTCTCTGGTAGCTGTTATATCACCAAAGCCTATGCCAAAGTTTTGCAGGGGGATTGTTCTTGATACCATCTTCTGCTTCTCGCCATTTTTCGCTGTCTTTTTATTTCTGCCAGTGTCGCTGGCTTTTGATGCTTCTTCTGTGTTCTCTAGTTGGATCATTCTAGTATACTCAGATGGCACACCGGTTTGTATGCTTAGTTTAGTAATCTTTTCTTTGAGCTGTTTGTCTTCCGAGAACCACGCCTCAGCAGTAAGCAAGTCAATCACATTCTTTGCAAACACTTTATCAAGAGGCAAGTCTTTTGCACTTTGTACAGTCAACTCTACAGAAAAGCTACTCATATCTCCTAACAGACCATTGGCTTTCATATTCTCAGGGAACTTTCCTCTGTATCTCCCAGATATCATCAATGGACTTGAAGACGTTAGATCAGGAATGTTTGAAGGGTATACCTCAACTTCATCAAGATTCTGCAGGGGCTCTATTGTTATATTCAAAAGAACAGTGGATAAAGCCCTTGTAAACAACTTGTCTAATCGTTCCTCGATGTGATCTGTATTATAAACTGATTCATGCTGGCCCCTAGATAGATTTGCAAGCGTTTGCAAGAAGTAGTGATTACAGAAAACACCTAACCCAAAAGTGTGTATCCGTGGACACACTGATCCAGCACTAGCAAGACG
>HiInc_DN74_c0_g1_i16 len=2034 
ATTCTATTTCTACACAACACAGTTGAGAGTGTTTACATAGCAAAAAAATAGTTAAAACAGTTGAGATTCTTTCTCTAACGCTCTCACTGTTCAACTCTGGACTCATAAATGATCCAACAAAACACAAAGTCTTAGCAAAAAGATACTTTCAGTTATCTGTTTTGGTGCGCTTTGCCTGAGAAGATTCTGGCTCTTTGCTATTCCTTGTCTCCTCTGGAGCGAGCTTCTTTGAATCATCTGTTTTCTTGTCTTCTTGTTCGGATTTGGCTGAGGTATCTGATGTTGAGGCTGTCCCTTTGCCAAGACCCGAGTTTTGTTTCTCGAACATCATTTGCAGGTACTTGCCTTGTTCTTCTATTCGGAGTTGCAGGTTTCTTTGAATCTCGAGCTGCTCATGGAGTTGCTTCTGTACTTCCATCTGAAGTCTCAGAGCCTCTGTAATACCTATCCCCCCTTTAAAGTCAAGAGATGTTATATGTTCAAGCGGTGTCAACTTCTTCTCTGGCGAGCCACTTTCTGATGGTTCGGGCCTATATCTAGCCGTCCTATACTTCTGCAAATGGCTTTTGACATGATATATAGTCAAGCCTTCGACTTTCATAATCTTAAGCACACCTTTAGGAGTAGCTCTTTCACTACCACCAAGACTGTTGACAGCCTCAACAAAAGCCTCGTGGAGCTCCGGCGTCCAACGCATACGTCCCTTGCCCGTTCCGTTATTACTGTTCGAAGATGTTGTGCAACCGACAGGTCGCAGCTCCACGGACACAGACGGAGAGGGTTGCTGCTGAACAGTCGGTGGAACTTGAAGAGGTTTCTGGTCCTTTGAATCTGAATGGGAACAGGTGTCAAGCAGAATATCGTTCCAGGTAGTGGATAGTAAAGGATCTTCGTCGGTGATCAAGTGATCAGCCCATTCATGCCAATCGTTATGTTTCTGAATCTCATCAAACGCAGAACCAACGCCAACATCTTCAACATGGCTGGCCTCAGGGAAATCAAGAAACCCTCCATGGCACCAAGAAGTATCGTTACCGCTGCTTCCAGCGTAGTGTTTCTCGTGAGAGACCGTAGATGAGTAATGGAGATTGGTTGAGAAACCAGAGGATGATGAAGAGCATATGTGTCCAACGGCTCCATTGTTACTGGAGGAAAGCAAATGGTAGGTTTGTTGTACTAATGGCTTAGACATTAACTGACTGTTGTTGTTCTCTGATCTTATGAAGGAACCTTCGGCTTCTAAAGAAGGGTTTGGTGTAGAAGGTATTGAATTAGTGTGAGCGAGGTTAATGAGCTCCCTAGAACCTGATCTCTGAACCGGACGAGCCTCCATTGTCGACCTTGGTAATAATTGTAAACGAAGAAGACTTGTTAGTTCTTGAAGATTCCAATGGGTGCAGCCCAAACCGAATCATGAAATCTCGCATCTGAATACACGAAATAGTAAACACCAAACTCAATAACCACAGTGAAGACAGATGCGATCAGACAAAACTCTAGAAACAGAGACAGAATGCAACAAGCAGCATGAATTCGAGCCTCACTGTCTGATTTTATAAATAAATTTGCACACATTTAAATAAAATGTAGCTAGAAAACTCAGTGGAGAAGGAATCGATATGAGAAGTATTCTAAGAAGACGGTAAACAATACATAAAACAAATGTAATTTGTAATAAAATAACACAACACAAACAAAGCATGGAGAATCATCGACAAAAGCAAAACACACATTATCTGACCAAACATCAAACTCGCTGGAAACTAAAACAAAACTCTTAAAATAAACACTAACATGGAATCCGAATCAACCAATTGTGACCAGGGTTTCTAGAGAAAGCAAAGATATCAATTTTGATTACTAAACGTAGGAGACGAGCGAATCGAATCTAGATAAATCATTTTTTCAAAAAAAAAAAAATAGCCCTCTTGGGGGGGAAGATAATCGGAGAAATCGTCGTCTTGTTGTACTTGTATGTTGTCCGCAATAGAATGTTGACGGAGATATTTTTGTACTTTCATCGTTCAAGGAGGT
>HiInc_DN74_c0_g1_i17 len=1697 
ATAGAATTCTGTATCCATAAACTAACGATGAGTTACAGCATTTAGATTACATTCAAATGATGAAGATTCTCCCAAACTAAACTCTTATTTTGTTTTTGGTTTCTTCTTTGGGGATCTGTAGTTTGTTTACACAGCAGAGTTGAGAGAGAGTCTTCCATCATAAAAATAGGTTGAAACAGTAAAGAGGAAGTCCTGATGACCCTCAATATAAGAGAAATCTCTCTAGCTATTAACACTCTGGAACTAGATCAAGCAAAACACCAGTTCCTAGTAGAGATGTAGATAGATTTGTTTCAACTGTTGGTTTTGACTCGCTTTGGCTGTGGTGATTCTGGCTCTTGGCATTTCCTGGTGGTCTCCTCTGGTGCGAGCTCCTCTGAATCAGCTGGTTTCTTGTCTTTTTGTTCAGGTCCGGGTGGTGGATCTGATGTTGACGCTGTCCCTTTGCCGAGACCCGAGTTTTGTTTCTCGAACATCATTTGCAGGTACTTGCCTTGTTCTTCTATTCGGAGTTGCAGGTTTCTTTGAATCTCGAGCTGCTCATGGAGTTGCTTCTGTACTTCCATCTGAAGTCGCAGAGCCTCAGTGATACCCATCCCTCCTTTCAAGTCAAGGGATGTTATGTGTTCAAGTGGTGTCAACTTCTTCTCTGATGAATCAGTTTCAGATGGTTCTGGCCTATATCTAGCCGTCCTATATTTCTGCAAATGGCTTTTGACATGATATATAGTCAAGCCTTCGACTTTCATAATCTTAAGCACACCTTTAGGAGTAGCTCTTTCACTTCCACCAAGACTGTTGACAGCTTCAACAAAAGCCTCGTGGAGCTCCGGCGTCCAACGCATACGCGCCTTGCCATTTCCGTTGTTACTGTTTGAAGATGTTGTGCTGACAGGCCGCAACTCCACAGACACAGAAGGAGAAGGTTGCTGCTGAACAATCTGGGGTTGTTGCGGTGGAACTTGCAGAGGTTTCTGGTCCATTGAGTCTGAATTGGCGCTAGTCTCAAGCAAGAGATCGTTCCAGTTAGTAGATAGCAGAGGATCTTCATCAGTGATCAAATGATCAGCCCATTCATGCCAATCATTACGTTTCTGAATATCATCAAACGCCGCACCAATGCCACCATCCTCAATCTGACTAACCTGGTGGTTTTCAGGGAAATCAAGAAACCCTCCAGGCAGTGAAGAATCGTTGCACCAAGAACCATCATTACTCAACGCTACTGGGCCATTACTACTGCTTCCTGAGGCGTAGTGTTTCTCCATGGATGATGAGTAATGGAGATTGGTAGAGAAACCAGAGGATGAGGAAGAGCATATATGTCCAACAGCTCCACCGTTACTGGAAGAAAGCAAATGGTAGGTTTGTTGTTGTACTAACGGCTTAGACATGAACTGATTGTTGTTGTTGTTGTCTGATCTCATGAAAGCCTCTGAAGAAGAAGGAGGGTTTGGTGTAGATGGAATTGAAGAAGTGCGAGCTAGGTTGTTAGTTAGCTCCCTAGAACCTGATCTCTGAACCGGACGAGCTTCCATTGTTGTCCCCTAGAAGAAGTTCATTGAAAAGGTAGGAGACGTGCGCGCGAATCGAATCGAATCAACCAAAACGATTAAAGTAATCGGTGAAATCGTCTTGTTGCTGTATGTTGACGGTGTTTGTTTTATTTTCCGGCTTGTTTTGTAATTTCCTCTTGT
>HiInc_DN74_c0_g1_i19 len=1310 
ATAGAATTCTGTATCCATAAACTAACGATGAGTTACAGCATTTAGATTACATTCAAATGATGAAGATTCTCCCAAACTAAACTCTTATTTTGTTTTTGGTTTCTTCTTTGGGGATCTGTAGTTTGTTTACACAGCAGAGTTGAGAGAGAGTCTTCCATCATAAAAATAGGTTGAAACAGTAAAGAGGAAGTCCTGATGACCCTCAATATAAGAGAAATCTCTCTAGCTATTAACACTCTGGAACTAGATCAAGCAAAACACCAGTTCCTAGTAGAGATGTAGATAGATTTGTTTCAACTGTTGGTTTTGACTCGCTTTGGCTGTGGTGATTCTGGCTCTTGGCATTTCCTGGTGGTCTCCTCTGGTGCGAGCTCCTCTGAATCAGCTGGTTTCTTGTCTTTTTGTTCAGGTCCGGGTGGTGGATCTGATGTTGACGCTGTCCCTTTGCCGAGACCCGAGTTTTGTTTCTCGAACATCATTTGCAGGTACTTGCCTTGTTCTTCTATTCGGAGTTGCAGGTTTCTTTGAATCTCGAGCTGCTCATGGAGTTGCTTCTGTACTTCCATCTGAAGTCGCAGAGCCTCTGTAATACCCATTCCTCCTTTCAAGTCAAGAGCTGTTATATGTTCAAGCGGTGTCAACTTCTTCTCTGGCGAGCCACTTTCTGATGGTTCGGGCCTATATCTAGCCGTCCTATACTTCTGCAAATGGCTTTTGACATGATATATAGTCAAGCTTTCAACTTTCATCTTCTTCAGCACACCCTTAGGAGTTGCTCTGTCACTGCCACCAAGACTGTTGACAGCCTCAACAAAAGCCTCGTGGAGCTCCGGCGTCCAACGCATACGCGCCTTGTTATTACTGTTTGCAGATGTTGTGCTGACAGGTCGCAGCTCCACAGACACTGACGGAGAAGGTTGCTGCTGAACAATCTGGGGTTGCTGTGGGATTTGCAGAGACTTCTGGTCCTTTGTGTCTGAATTGGAACTGGTGTCAAGCAAGATATCATTCCAGTTAGTAGATAGTAAAGGATCTTCATCAGTGATCAAGTGGTCAGCCCATTCTTGCCAATCATGTGGCTTCTGAACGTCGTCATCAAACGCAGCGCCGATGCCAATGCAACCCACCTCAATCTGGCTGTTGTTTTGAACGGCCTGGTGGTCTTCAGGGAAATCAAGAAACCCTCCATGGCACCAAGAACTATCGTTGTTGTTGCTAGACGCTGCTGCGGCGTAGTGTTTCTCCATAGATGATGAGTAATGGAGATTGGTTGAGAAAGCAGATGATGAGGAAGAGCATATATGTCCAAC
>HiInc_DN74_c0_g1_i15 len=1042 
TGTAATACCCATTCCTCCTTTCAAGTCAAGAGCTGTTATATGTTCAAGCGGTGTCAACTTCTTCTCTGGCGAGCCACTTTCTGATGGTTCGGGCCTATATCTAGCCGTCCTATACTTCTGCAAATGGCTTTTGACATGATATATAGTCAAGCTTTCAACTTTCATCTTCTTCAGCACACCCTTAGGAGTTGCTCTGTCACTGCCACCAAGACTGTTGACAGCCTCAACAAAAGCCTCGTGGAGCTCCGGCGTCCAACGCATACGCGCCTTGTTATTACTGTTTGCAGATGTTGTGCTGACAGGTCGCAGCTCCACAGACACTGACGGAGAAGGTTGCTGCTGAACAATCTGGGGTTGCTGTGGGATTTGCAGAGACTTCTGGTCCTTTGTGTCTGAATTGGAACTGGTGTCAAGCAAGATATCATTCCAGTTAGTAGATAGTAAAGGATCTTCATCAGTGATCAAGTGGTCAGCCCATTCTTGCCAATCATGTGGCTTCTGAACGTCGTCATCAAACGCAGCGCCGATGCCAATGCAACCCACCTCAATCTGGCTGTTGTTTTGAACGGCCTGGTGGTCTTCAGGGAAATCAAGAAACCCTCCATGGCACCAAGAACTATCGTTGTTGTTGCTAGACGCTGCTGCGGCGTAGTGTTTCTCCATAGATGATGAGTAATGGAGATTGGTTGAGAAAGCAGATGATGAGGAAGAGCATATATGTCCAACTGCTCCACCGTTGCTGGAAGAAAGCAAATGATAGTTTTGTCCTTTGTGGTCTGATCTCATGAAAGTATCTTCTGCTGCTAAAGAAGGGTTTGGTGTAGATGGGATTGAAGAAGTGCGAGCGAGGTTACTGAGCTCTCTAACCGGACGAGCCTCCATTAGTGTCCTGCCTAGCAGCAGCAATTCATGGTGTGACCTTAGGAGAGACGACGGAATCGAATCTAGATGATGATTAAACAATCCTTGAAGACAATCATCGGAGAAATCGTCTAGTCCGCAAGCGAAAGTTTTACGACGACGACGGTGACCTCGTTTTGTA
>HiInc_DN74_c0_g1_i1 len=1711 
TGTGGTCAAGTGTTCTTGTAAGCCAGATAGTAGTTTAACATTCTAAAAAATATTCAGACAGAATCTGTATCTGTAAACTAATGATGAGTTAAGCATTTAGATTACATTCGAATGATGATGAAGATTCTCCCAAACGAACCCTTATTTGTTTTCTTTTTTTGGTTTCTTCTTTGAGGATCTGTTGTTTTGTCTACATAGCAGAGTTGAGAGTGTCTTCCATCAGAAAAATAGTTAAACAGTAGAGAGAGAAGTCTTCACGTCTCTCACTCTGTTAAACCCTGGAATCAGAAATCTTGATAGAGAACTTCTTTCAGTTATCGGTTTTGGCGCGCTTTGGCTGCGGAGAATCTGGCACTTTGCATTTCCCGGTTTCCTCTGGTGTAAGCTCCTTTGAGTCAGCGTTTTTCTCGTCTTCTTGTTCGGGTTTGGATGGTGAATCTGATGTTGAGGCTGTCCCTTTGCCGAGACCAGAGTTTTGTTTCTCGAACATCATTTGCAGGTACTTGCCTTGTTCTTCTATTCGGAGTTGCAGGTTTCTTTGAATCTCGAGCTGCTCATGGAGTTGCTTCTGTACTTCCATCTGAAGTCGCAGAGCCTCAGTGATACCCATCCCTCCTTTCAAGTCAAGGGATGTTATGTGTTCAAGTGGTGTCAACTTCTTCTCTGATGAATCAGTTTCAGATGGTTCTGGCCTATATCTAGCCGTCCTATATTTCTGCAAATGGCTTTTGACATGATATATAGTCAAGCCTTCGACTTTCATAATCTTAAGCACACCTTTAGGAGTAGCTCTTTCACTTCCACCAAGACTGTTGACAGCTTCAACAAAAGCCTCGTGGAGCTCCGGCGTCCAACGCATACGCGCCTTGCCATTTCCGTTGTTACTGTTTGAAGATGTTGTGCTGACAGGCCGCAACTCCACAGACACAGAAGGAGAAGGTTGCTGCTGAACAATCTGGGGTTGTTGCGGTGGAACTTGCAGAGGTTTCTGGTCCATTGAGTCTGAATTGGCGCTAGTCTCAAGCAAGAGATCGTTCCAGTTAGTAGATAGCAGAGGATCTTCATCAGTGATCAAATGATCAGCCCATTCATGCCAATCATTACGTTTCTGAATATCATCAAACGCCGCACCAATGCCACCATCCTCAATCTGACTAACCTGGTGGTTTTCAGGGAAATCAAGAAACCCTCCAGGCAGTGAAGAATCGTTGCACCAAGAACCATCATTACTCAACGCTACTGGGCCATTACTACTGCTTCCTGAGGCGTAGTGTTTCTCCATGGATGATGAGTAATGGAGATTGGTAGAGAAACCAGAGGATGAGGAAGAGCATATATGTCCAACAGCTCCACCGTTACTGGAAGAAAGCAAATGGTAGGTTTGTTGTTGTACTAACGGCTTAGACATGAACTGATTGTTGTTGTTGTTGTCTGATCTCATGAAAGCCTCTGAAGAAGAAGGAGGGTTTGGTGTAGATGGAATTGAAGAAGTGCGAGCTAGGTTGTTAGTTAGCTCCCTAGAACCTGATCTCTGAACCGGACGAGCTTCCATTGTTGTCCCCTAGAAGAAGTTCATTGAAAAGGTAGGAGACGTGCGCGCGAATCGAATCGAATCAACCAAAACGATTAAAGTAATCGGTGAAATCGTCTTGTTGCTGTATGTTGACGGTGTTTGTTTTATTTTCCGGCTTGTTTTGTAATTTCCTCTTGT
>HiInc_DN74_c0_g1_i12 len=1324 
TGTGGTCAAGTGTTCTTGTAAGCCAGATAGTAGTTTAACATTCTAAAAAATATTCAGACAGAATCTGTATCTGTAAACTAATGATGAGTTAAGCATTTAGATTACATTCGAATGATGATGAAGATTCTCCCAAACGAACCCTTATTTGTTTTCTTTTTTTGGTTTCTTCTTTGAGGATCTGTTGTTTTGTCTACATAGCAGAGTTGAGAGTGTCTTCCATCAGAAAAATAGTTAAACAGTAGAGAGAGAAGTCTTCACGTCTCTCACTCTGTTAAACCCTGGAATCAGAAATCTTGATAGAGAACTTCTTTCAGTTATCGGTTTTGGCGCGCTTTGGCTGCGGAGAATCTGGCTCTTTGCATTTCCCCGTTTCCTCTGGTGTCAGCTCCTTTGAGTCAGCGTTTTTCTCGTCTTCTTGTTCGGGTTTGGATGGTGAATCTGATGTTGAGGCTGTCCCTTTGCCGAGACCAGAGTTTTGTTTCTCGAACATCATTTGCAGGTACTTGCCTTGTTCTTCTATTCGGAGTTGCAGGTTTCTTTGAATCTCGAGCTGCTCATGGAGTTGCTTCTGTACTTCCATCTGAAGTCGCAGAGCCTCTGTAATACCCATTCCTCCTTTCAAGTCAAGAGCTGTTATATGTTCAAGCGGTGTCAACTTCTTCTCTGGCGAGCCACTTTCTGATGGTTCGGGCCTATATCTAGCCGTCCTATACTTCTGCAAATGGCTTTTGACATGATATATAGTCAAGCTTTCAACTTTCATCTTCTTCAGCACACCCTTAGGAGTTGCTCTGTCACTGCCACCAAGACTGTTGACAGCCTCAACAAAAGCCTCGTGGAGCTCCGGCGTCCAACGCATACGCGCCTTGTTATTACTGTTTGCAGATGTTGTGCTGACAGGTCGCAGCTCCACAGACACTGACGGAGAAGGTTGCTGCTGAACAATCTGGGGTTGCTGTGGGATTTGCAGAGACTTCTGGTCCTTTGTGTCTGAATTGGAACTGGTGTCAAGCAAGATATCATTCCAGTTAGTAGATAGTAAAGGATCTTCATCAGTGATCAAGTGGTCAGCCCATTCTTGCCAATCATGTGGCTTCTGAACGTCGTCATCAAACGCAGCGCCGATGCCAATGCAACCCACCTCAATCTGGCTGTTGTTTTGAACGGCCTGGTGGTCTTCAGGGAAATCAAGAAACCCTCCATGGCACCAAGAACTATCGTTGTTGTTGCTAGACGCTGCTGCGGCGTAGTGTTTCTCCATAGATGATGAGTAATGGAGATTGGTTGAGAAAGCAGATGATGAGGAAGAGCATATATGTCCAAC
>HiInc_DN21_c0_g1_i16 len=753 
GTAGACAGTGATATGAAACAAAGCTCTCTTCTACCCATTATTTTTCTAATCTACAAGTGACTTATAAAACATAAGAGGCTCTATACATGGCTTTAAACGAGACAGCAGAAACCAACAAGATCCTAGGGGTCTAAGAAGTTAAAAATGCAAAGAAAATTAAAAGACACGTGACTTTAACTACTCTCTTCATCTCCTCCACACTACAAGCTGAAACCAACGAATATTTACACTAGTTGCCACTCATCATCCCTTCTTGACCATCTTTTTCCACCAAGTCCAAGTCTCAAGCAAAACCCATTAGAAACAAGACCTCAACACGATCCTTTATTCTTCTCCTTCTTCAGTCTCTGACATCCTCAAAACTGGCACGAAGTTCCCAGCCTCTGCCTCAGATTCTGTCCTAAAGTTATCGCCTTACGCTTAGCAAATGCTGGATAAAGAAGCTCTTGATACTTTTCCAAAAACATAGTCCACTCCTCTTCACTCATATCCGAGAGCTTCACAAAGCTAGTGCTTGCTGGTATCTGTTCTTCTGCACTCCTGTGTCCAGATGAGGCATACGCGCTCTCTGCTCTCCCTCCTGGATGCTTCTGATACTTCTGGCTCTTCTCACCAAGAAGAGTGCTCTTGAGAGACATTGAAAGCTTTGTAATCGCCTGCATCTTCTCTACCTTCTCCTTGCCTTCTTCTTCCTCCTCCTCCTCCTCCTCTTCATCATCATCTTCTTCCTCTTCTTCCACCTTTGGCAGATGA
>HiInc_DN21_c0_g1_i20 len=857 
TTTTTTCTTCTAATCTACAAAGTGATTTATAAAAACTTAAAGAGGGTCTGCTACATGTTTCAAACGAGACAGCAGAAACCAACAACGAGATCCTGAGGGTTTTAAGATGTTTAAAAAAGAATGAACAAAAGACAAGTGACTGACTAAATTCTCTCTTTCCATCACTCGAGTCTCCTCCACCACACTAAAAGCTGACATCAACCAATATTTACACTAAAATCCACACCACTCTTCTCTTCTTTGAACATCTTTTTCCACCAACTCTGTGTCTAAGCCAAGCCCTTTTAGCACAACACAAACCTCTATTCTTCTTCTTCTTCTTAAGTCTCTCTGACATCTCAAAACTGACACGAAGTTCCCAGCCTCTGCCTCAGGTTCTGTCCTAAAGTTATAGCCTTGCGCTTTGCAAACGCTGGATAAAGCAGCTCTTGATACTTCTCCAGGAATATCTTCCACTCCTCTTCACTCATATCCGACAGCTTCACAAAGCTTGTGCTTCCTGGGATCTGCTCTTCTGCACTCCTGTGTCCAGACGAAGCATACACGCTCTCTGCTCTCCCCCCTGGGTGTTTCTGATACTTCTGGCTCTTTTCACCAAGAAGTGTGCTTTTCAAAGACATTGAAAGCTTGCTAACAGCCGGCATCTTCTCCGGAATAGCTACCTCACTCACTTCCTTCTCTTCTTCTTCTTCATCCTCTTCTTCTTCCTCTGTTGTTTCTTCCACCTTTGAGAGATGACCACGAGTGAATCCAAGCGGGGATGCTTCCTCACAATCCAAATCAAACTGGAACTCAACATCACCGCCCCCCAAGTCTGCTCTTGGAGACTCAACTTCCTTCTCTCCTATCATCAAACT
>HiInc_DN21_c0_g1_i6 len=727 
TTTTTTCTTCTAATCTACAAAGTGATTTATAAAAACTTAAAGAGGGTCTGCTACATGTTTCAAACGAGACAGCAGAAACCAACAACGAGATCCTGAGGGTTTTAAGATGTTTAAAAAAGAATGAACAAAAGACAAGTGACTGACTAAATTCTCTCTTCCATCTCTCCAGTCTCCTCCACACTAAAACCTGACATCAACCAATATTTACACTAAAATCCAACACAACTCTTCTCTATCTTGACCATCCTTTTCACCAGTTCTGTGTCTAAGCCAAAGCCCTTTAGCAAACACAATCCTTTATTATTTTTCTTCTTAAGTTTCTCTGACATCTCAAAACTGGCAAGAAGTTCCCAGTCTCTGCCTCAGATTCTGTCCTAAAGTTATCGCCTTACGCTTAGCAAATGCTGGATAAAGAAGCTCTTGATACTTTTCCAAAAACATAGTCCACTCCTCTTCACTCATATCCGAGAGCTTCACAAAGCTAGTGCTCGCTGGGATCTGTTCTTCCGCACTCCTGTGTCCAGACGACGCATATGCGCTCTCTGCTCTACCTCCTGGATGTTTCTGATACTTCTGGCTCTTCTCACCAAGAAGAGTGCTCTTGAGAGACATTGAAAGCTTTGTAATCGCCTGCATCTTCTCTACCTTCTCCTTGCCTTCTTCTTCCTCCTCCTCCTCCTCCTCTTCATCATCATCTTCTTCCTCTTCTTCCACCTTTGGCAGATGA
>HiInc_DN22_c0_g1_i12 len=487 
AAGCCTGCTCCCTCGGTTCGGCTCTCTGATCTCAGCAACCCATTTACCCCAAGTCCTTTGCCTAACTCCCCTGAAACTACAACCACCGTTCTCAGGTCCTCCTTTGCCTTTCATACAGCCTTTCTTCGACCCTTTAGCAGGTACCTTCCTTTTCTTGGAGGGAGATTCTTCTACAGTGTCGTTATACTCTTTCCACATCTTAATCCTCTCAGCCACGGTAGCACCATCACGCCTGCTTCTGGATTTCCTTTTTTTAGTTGTATCGTTTTTATTAGTGTCTCCACTATGATCATAAACTGCCATCTTCGTCTCGGAAGCAATAATAAAACCTATTGGGGAAAAGAACTCTGAAATTGATAAGTCCTGATCGCAGTCAAATGTATCTGTAACGCAGACGAATATCGCTTCCTTGTATCTTCTTCTCGCTCGATAGACTTGTGCGTTATCCTTTTGTTCGCGTCTTCTTCGCTTTGTGATGATCTTTTTG
>HiInc_DN22_c0_g1_i8 len=1420 
ACAAGAAAAGACTATTAACAGAACGAAAGAGACACAGCGTCGTAAGTTATATATATTCTCTGTTACAATATTTATTCTGCGAAACATCATCTCTCTAATATACAGTTCCCTCTTGACAGTCTGTGAGATCCTCTATATCACTAAAAATTATAGAGTCTCAACAGTCATGATGGGAGTAAGGCAAAAAAACAAAATCCAAACGCATCCAACTGCTTCCCATTGTCTCACTCCTGCAGATCCAACAGATCAAAGAACTCGTTTCCACCCTGCGCCTCAAGCTCAAGAGGCGGCAATCCGTAACCAGAGTCAAGGCCTTGAACTTGCTGCTGCTTCTCGGTTTCAGACAACCCACCTGCCACATTGTCCAATGGGTAGCAGACCTGGTCCAAGCCTGTAAAAATGTCGCCGTCCAAGTCGCATAGAAGCTCGGAAACATCAAACATCTCTGACGGGTCCCAATGAGTCTGATCCAGATCCTCCGGCCACCCATAATCCGCAACAGAAAGTGAATCTGGCTGTTTCTGTGATGCGTCTACAAAAGCATCTTGCTTCTTCTGTTTCTCTTTCTCCTCCAGAACTTCGCTCCAATACTTCTGTTCAAACTCACTCAGCCAATCTGCGCTCGGTACAACTACTTTAACGTCCTTCTTCACCTCTTCCGCACCATTCTCCAACGGATTAGCTTCAGATTCACACTCTGCATCCTCTGTTTTCACGTGAACACGCCCTGAAGTTCCAGCCGTGCACACCTCAGACTGACTCGAAGTACTAGCAACATCAGACACAGACTTCTGAGGGAAGTTAAGCCTAGCCAAAGGACCATACATAACCCTAGCCGCCTCATCATAAGCCAAAGCAGCTTCTTCAGCAGTAGGAAAGGTACCAAGCCAAAGCCTACTCCCTCGGTTCGGCTCTCTAATCTCAGCGACCCACTTACCCCAAATCCTCTGCCTAACTCCCCTGAAACTACATCGACTATTCTCCGGCCCACCTTTACCCTTCATACAACCTTTCTTCGATCCTTTCGCAGGTACTTTCCTCTTCTTGGGAGAAGCTCCTCCTTCTACGTTCTCATTGTACTCTTTCCACGTCTGGAGCCTCTCAGCCACAGTAGTACCATCACGTCTGCTTCTCGACTTCCTCTTCCTCGATGAATCGAGCTTAGTACTGTTAATGTCTCCACTATGATCATAAACTGCCATGTTCTTCCCAGAAGCAACACGATCTGTTGGGGGTAGAGAACTCAGAATCAGGGTTTTATGATCGAAATCAAAATCTGTTTCTTTTGCCGAGATGAATCGCTTTCTTGTTTGATCAGTTCAGTGTGCTTGTTCGAATCTCTGTTTCTTCGATGGGTTTTCCTTTTCCCGTCTTCTTCTTTTCTCTAGTGATATCTCTCTGTTTTGGGTCAGAAAGCTTC
>HiInc_DN22_c0_g1_i1 len=506 
GCCAAGGAACCATACATAACCCTAGCCGCTTCATCATAAGCACAAGCAGCTTCTTCAGCCGTAGGAAAAGTACCAAGCCAAAGCCTGCTTCCTCTGTTAGGTTCCCGTATCTCAGCAACCCATTTACCCCAAACCCTTTGTCTAACTCCTCTGAAACTACAGTTAGTATTCTCTGGCCCTCCTTTGCCTTTCATACAACCTTTCTTGGAGCCTTTGGCGTGAACTATCCGTCTCTGTTTGTTCTCTTTCTCTCCTTCGTTGTGATCTTTCCATTGCTTTAGCCTATCAGCCACAGTTTTACCGTCTGCTCGTGCCCTAGATTTTCTCTTCTTTGATGATGATGTATCGGTTAGGGTTTGTGTATAAACAGACATCGATTGGGATTGATAACACCAAAATTTGATTCGAATCGATTCTCTACGTCAATGGCTTTTTCCTTGCGATTGATTTGTATATCTTCTTCTTCTTCGGAGTTCTTTGCGTTGTTCTTTCTTGCGTTTTTCTTT
>HiInc_DN22_c1_g1_i21 len=952 
GCCTTTCTCTGTTATTATATGAAACATTATCTCACATTATACAATATATACAGTTACTCTTTTTTAGAAGAGGAATTATCAGTGTGTTCCGAGGGTCTCTGTATCACTAAAAACTTAGATAAAGAGTCTCAACAGTCATATAGGACTAAGGCAAAAACAAAACGAATCCAACTGCACCCCACCGTCTCAGTTCTTAACATCCAAGGAACTCAGATCGAAGAAGTTATTACCATCCTGCGCCTCGTGCTGCGGCGGAGGCAAGCCAAGGCATTGCAGCGGGGGCAGCCCAATCTGCTGTCTCTCGGGTTCAGATAAACCACCTCCGACGTTAACCCCCAGGCATTGGTTCTTGTCCGTGCCTGTAAAAATGTCGCCATTTAAGTCGCCAAGAAGCTCAGAAACATCGAACATCTCCGAAGCGTCCCACTGATTCTGATACAGATCCGCAGGCCAGCCGTAATCTGAAACAGAGAGCGAGTCTGGTTGTCGTTTCTGAACGCTTCCTCCTGCAACTATCTCTTGCTCCTTCTGTTTAGCCTTCTCCTCCAAAAGCCCAGTCCAATACTCCTGTCCGAACTCGCTTAACCAATCCGTGCCTGGATCATCAACCTTAAGGTCCCTCTTCACATCTTCTGCACCCTCATGGACATCATTCTCCACACGATCCATGAGCTCAGCTTCAGCGAAGAAGGGTCTGGATTCGCAGTCTCCGTCCTCTCTTTTCACATGAGCAGCAACGCTGGGAGCCTCAACGGTACAAACCTCAGACCGACTCGAAGTACTCGCAACATCAGAAACAGAAGACTGAGGGAAATTAACACGTGCAAGCGGACCATACATGGCCTTAGCAGCCTCGTCATAAGCAGACGCAGCTTCCTCAGCAGTAGGGAAAGTGCCAAGCCAAAGCCTGCTCCCTCGGTTCGGCTCCCTAATCTCAGCAACCCATTTACCC
>HiInc_DN22_c1_g1_i25 len=919 
GCCTTTCTCTGTTATTATATGAAACATTATCTCACATTATACAATATATACAGTTACTCTTTTTTAGAAGAGGAATTATCAGTGTGTTCCGAGGGTCTCTGTATCACTAAAAACTTAGATAAAGAGTCTCAACAGTCATATAGGACTAAGGCAAAAACAAAACGAATCCAACTGCACCCCACCGTCTCAGTTCTTAACATCCAAGGAACTCAGATCGAAGAAGTTATTACCATCCTGCGCCTCGTGCTGCGGCGGAGGCAAGCCAAGGCATTGCAGCGGGGGCAGCCCAATCTGCTGTCTCTCGGGTTCAGATAAACCACCTCCGACGTTAACCCCCAGGCATTGGTTCTTGTCCGTGCCTGTAAAAATGTCGCCATTTAAGTCGCCAAGAAGCTCAGAAACATCGAACATCTCCGAAGCGTCCCACTGATTCTGATACAGATCCGCAGGCCAGCCGTAATCTGAAACAGAGAGCGAGTCTGGTTGTCGTTTCTGAACGCTTCCTCCTGCAACTATCTCTTGCTCCTTCTGTTTAGCCTTCTCCTCCAAAAGCCCAGTCCAATACTCCTGTCCGAACTCGCTTAACCAATCCGTGCCTGGATCATCAACCTTAAGGTCCCTCTTCACATCTTCCAGGGGCTTAGCATCGGCAAAGAAGGGTCTGGATTCGCAGTCTCCGTCCTCTCTTTTCACATGAGCAGCAACGCTGGGAGCCTCAACGGTACAAACCTCAGACCGACTCGAAGTACTCGCAACATCAGAAACAGAAGACTGAGGGAAATTAACACGTGCAAGCGGACCATACATGGCCTTAGCAGCCTCGTCATAAGCAGACGCAGCTTCCTCAGCAGTAGGGAAAGTGCCAAGCCAAAGCCTGCTCCCTCGGTTCGGCTCCCTAATCTCAGCAACCCATTTACCC
>HiInc_DN22_c2_g1_i1 len=498 
TTTGCCTTTCATACAGCCTTTCTTGGATCCCTTCGCAGGTACTTTCCGTTTCTTGGTGGAAGCTTCTTTTTCTACATTCTCATTGTAGTCTTTCCATTCCTGGAGCCTCTCGGCCACGGTAGTACCGTCACGTCTACTTCTTGATTTCCTTTTCCTCGATGTATCGAGCTGAGTACTATCAATGTCTCCACTATGAGAATAAACTGCCATTGATGTCTCTCACCAGTAACAACACAAATCTATTGGTGTAGAGAACTCAAATCTGTTTATGTAAAGGAAATGAATCACTTCCTTGTTATCCTTCTTTGTTTCTTCGTTGGATCTTGCTCGCGTCTTCTCTAGTGATATCTCTCTCCTTTTGGTCAGCAAAGTTTTGTATCAGAAAATCAAAAGTAACTGGTGACGAGAAGGGTCCAGGATCTATTTATAGCCTTCTCTAGATATTTCTGATATTAGTTTATCTGAGCTTTATAATATGATTTGATTCGGTCTTTGGAG
>HiInc_DN22_c2_g2_i1 len=892 
TCTTTGCAGCAAACACTCGTGTTCAGTATCATAAAAGGCAAATTACAGAATTTCAAATATATCCCAAGCTACATCCCATTAATTGTCTCACTTCTCAAGATCCAAGAAGTGACTCAGATCAAAGAACTCATTATCATCTTGTGCCTCGAGCTCAACCGGAGGCAAGCCATAACCAGAGTCAAGGCTTTGCAGCGGCTGGAGTCCCATTTTCTGCTTCTCGGATTCAGACAATCCACCAGCGACGTTGTCCCCTGACCACTGGTCCTGGTCTAAGCATGTAAAAATGTCGCCATTCAAGTCACCTAGAAGCTCATCAACATCAAACATCTCCGTAGAGTCCCAATGACACTGATCCAAATCTTCAGTCCAACCATAATCTGAAACAGAGAGCGGTTCAGGCCGTTTCTGACAGGCTTCTTCTAGCTCCTTTTGTTTCTCCTTCTCCTCAAGAACTTGGCTCCAATACTTCTGTTCAAACTCGCTCAACCAATCCTTGCGCGGCACGCTAACGTCCTTCTTTGTCTCTTCTTCATATGTGTAAGCACCATTCTCAGGATTAGTTTCACCAGAGGACTTGGACTGGCAATCTGCATCTTCTGTTTTCACATGAACAAGTCCTGGAGCCGTGCACACCTCAGAGTGACTTGAATTACAAGTAACATTAGACACAGATGGCCGAGGGAAATTGAGTCGGGCCATAGGACCGTACATAGCTCTAGCCGCCTCGTCATAAGCACAAGCAGCTTGTTCAGCTGTTGGGAAAGTGCCGAGCCAGAGCCTACTTCCACGGTTGGGCTCTCTGATCTCGGCGACCCATTTACCCCAGATCCTCTGCCTAACTCCTCTGAAACTACACTGACCGTTCTCTGGTCCTCCTTTGCCTTTCATACAG
>HiInc_DN65_c0_g1_i60 len=2285 
AAAAGCATCTCAATATCTGAAGTTTCGCAAGTGGATACAAAACTCATTTGCGTTTGACAAAATTTTCTGAACTACCTTTCTAGAGTCTCTGATGCAAAATCACATGCATCAGATGTGGCTAAGCTTGCGTCTCCGCATCAGATGTGGCTAAGCTAGCGTCTCCATCAACATTTTCATTTATGTGATCTGCTTCGACCCTTTGGTCCTGTCTTTTGTGTTTTGGCGTCTGAACGCGGTCTAAGCATGTTGATGTACTTGAGTTGTTGCATAATCTCATCTGTTTCCAGTTCCTGAGGGACGGCACAATCAGCATGCAATGGATCCCAAAAGACAGAGCAGAAGCATTCCCACTCGTTAGTCTGTACCTCTGAGCGAGGAGCCCTGCGCCACTTTCCGCAAATATCTCCATTCCTATCCTCCTCTCTGCATTGGAGCCAATTTTCTCTAGAACGTGGTTTCTTACCATTATTGAGATCATGCATATATTTTGACTGATCAATCTCCAGGGGTTCACCAACAAAAGAAGTATCACTCATGGTTGGACCTGACCAGTCTGGAACTTCTGCTTGAAACTCTTTCCCTACTCGAATTCCTATTACAAATGGTTCTGTAACTCTCCATTTCCGTTCCCGTGATCTCTTCCCCTTGATCTTTGTCTTTGATGGATTCTTTTTCAAACAAGATCGACAAAACCAGTCATCAATATCTGCAATTTCTTTCATTCGAACACCGCAGCACCTTGTATGATATGCTTCTTCACATTCATCACAAATCAACATCTTCTCCACATTTCCTGCCTTATCACAACGTTTGCACCGTCTGAAAGGGCTGCTACTACCGTCTGTATCTGAGTCAGAATCTGTAGTTTCATTTTCTCTACTTTTACTGGATTGTGATGAGCAGCTGACATTTGTTTCATTAGAAGAAGATGTCACTTGGGTAGGTTGAGTATTTTCTGTAACACTATATGCTTTGGGCTTCTTCCGTTTATACACTAGAAAGCCATTAATCCGAGCACCAACAGATTTAAGTTCCAGAGATCTGCACGCTTGTTCAGCACGAGAAATACTATTTGCTTTGGTCTTCTTCCGCCTATACACCAGAAAACCATCAATCCTAGTAGCACCAATAGATTTCCCTCTCTGCTTCCTCCGGCTATACACAAGTAAGCCATCAGATGTATCACCATTTCTCTTGGTTTCCCCAATATGGCTTTTAGTAAAACTGCCATTAGATGTCACTAAATGCTTGCTTTGGCTGTAAACAGGTCCATCAGCTTTAACTATATGTCCCCTTTGGCTATATTCCTCAGAGTGAGCTTGATCACCGCTTATCTTGGTTCCTCCAGAGACATGTTCTCTTAAACCGCAACTATGAGATTTTGCTCCACCTTTCTTTCTGCTGATATACACGACACAATTATCTAATCGAGTTCCTCTTCTCTTGGTTTCTCCACAGTCATGCCCAGAGACAAAAACATCATCAATCCCATCATCTCTTAATCTTATTGTGGTTTCTCCAGGAACACAACTGGTTATGCCTCTTTTTCCCTTCCGGCTATAAACAAGACAGTTGTTGAAGCGATGTTTCCCTTTAATGCTTTCTACTGTGTTATAAACTGGGACAATAGAGTCATCAAGTGAATCATCATGTTTCTTGCATTTTCCTGGGTTATGTTCCTCAGTACCCCCAGGTCTCCTCTTCCTTCGACTATACACAAGTGAAGTCAGGGCCTTTTCTGATACCTTATGCGTAACATCTTGCTCTGGACAATTTGCTTGAAGTTTCGTATGTTCTAATTCATCAAGATTCATTGCATCAGGGACCGGGATAGCTTCCAGAAAGCTTACTTGAGACTGTTCGGGAAGTTTGTGGATCATCTGATAACTTTCAGCAAGCGACAACCAGTTAAAAGCAGAAAATGGGTCTTGATACTCAGATGTGTTCAGTAGAGTAGTTTCAACGGAAGCGCTGAAGGAAATTTCTACCAACATGTTTGCCAGAGAAACCCAAAAAGTATCTGAAAGCACATCACTTGTCTAAGTACCGATGAGTCTGTTGGTCAACTTCTTCTTAATGAAGTCCCTCTGGAAACCCATAACCTTCTGTACTCCTAATTCCTAACAGATGACTACCAAGAGTAACGCTTTTTTTTTCTGGGATTCTCTAAGTTGTGGCCTTCTTCTGCACTTATTATGCCACCACACTCACGCAAGCTCCCCTTCTCTCTCTATCTCTCTCTGGAACCCTGTCTCTGTTGCAAAACAACTGTCTTTTAATTTTTC
>HiInc_DN65_c0_g1_i34 len=1336 
AAAAGCATCTCAATATCTGAAGTTTCGCAAGTGGATACAAAACTCATTTGCGTTTGACAAAATTTTCTGAACTACCTTTCTAGAGTCTCTGATGCAAAATCACATGCATCAGATGTGGCTAAGCTTGCGTCTCCGCATCAGATGTGGCTAAGCTAGCGTCTCCATCAACATTTTCATTTATGTGATCTGCTTCGACCCTTTGGTCCTGTCTTTTGTGTTTTGGCGTCTGAACGCGGTCTAAGCATGTTGATGTACTTGAGTTGTTGCATAATCTCATCTGTTTCCAGTTCCTGAGGGACGGCACAATCAGCATGCAATGGATCCCAAAAGACAGAGCAGAAGCATTCCCACTCGTTAGTCTGTACCTCTGAGCGAGGAGCCCTGCGCCACTTTCCGCAAATATCTCCATTCCTATCCTCCTCTCTGCATTGGAGCCAATTTTCTGCAGAACGTGGTTTCTTACCATTCTTGGCCTTCTTGAGATGATGCATATATTCTGACTCATCAATCTCCAACGGTCGACCAACAAAAGAAGTATCACTCATGGTTGGACCTGACCAGTCTGGAACTTCTGCTTGAAACTCTTTCCCTACTCGAATTCCTATTACAAATGGTTCTGTAACTCTCCATTTCCGTTCCCGTGATCTCCCCTTGATCTTTGCCTTTGATGACTTCTTTTTCAAACAAGATCGACAGACCCAGTCATCCATCTCTGCAGCTTCTTTCACTCGAACACGGCAGCACCTTGGATGATATGCTTCTTTACATTCATCACAAATCAACATCTTCTCCACATTTCCTGCCTTATCACAACGTTTGCACCGTCTGAAAGGGCTGCTACTACCGTCTGTATCTGAGTCAGAATCTGTAGCTTCATTTTCTCCAGTTCCATTAGAAGAAGATGTCACTTGGGTAGCTTGACTATTTTCTGTAACACTATTTGCTTTAGGATTCTTCCGTCTATACACTAGAAAGCCATTAACCCGAGAACCAATATATCTCCCTCTCTGCTTCCTCCGGCTATACACAAGTAAGCCATCAGATGTATCACCATTTCTCTTGGTTTCCCCAATATGGCTTTTAGTAAAACTGCCATTAGATGTCACTAAATGCTTGCTTTGGCTGTAAACAGGTCCATCAGCTTTAACTATATGTCCCCTTTGGCTATATTCCTCAGAGTGAGCTTGATCACCGCTTATCTTGGTTCCTCCAGAGACATGTTCTCTTAAACCGCAACTATGAGATTTTGCTCCACCTTTCTTTCTGCTGATATACACGACACAATTATCTAATCGAGTTCCTCTTCTCTTGGTTTCTCCACAGTCATGCCCAGAGA
>HiInc_DN65_c0_g1_i45 len=2283 
AAAAGCATCTCAATATCTGAAGTTTCGCAAGTGGATACAAAACTCATTTGCGTTTGACAAAATTTTCTGAACTACCTTTCTAGAGTCTCTGATGCAAAATCACATGCATCAGATGTGGCTAAGCTTGCGTCTCCGCATCAGATGTGGCTAAGCTAGCGTCTCCATCAACATTTTCATTTATGTGATCTGCTTCGACCCTTTGGTCCTGTCTTTTGTGTTTTGGCGTCTGAACGCGGTCTAAGCATGTTGATGTACTTGAGTTGTTGCATAATCTCATCTGTTTCCAGTTCCTGAGGGACGGCACAATCAGCATGCAATGGATCCCAAAAGACAGAGCAGAAGCATTCCCACTCGTTAGTCTGTACCTCTGAGCGAGGAGCCCTGCGCCACTTTCCGCAAATATCTCCATTCCTATCCTCCTCTCTGCATTGGAGCCAATTTTCTGCAGAACGTGGTTTCTTACCATTCTTGGCCTTCTTGAGATGATGCATATATTCTGACTCATCAATCTCCAACGGTCGACCAACAAAAGAAGTATCACTCATGGTTGGACCTGACCAGTCTGGAACTTCTGCTTGAAACTCTTTCCCTACTCGAATTCCTATTACAAATGGTTCTGTAACTCTCCATTTCCGTTCCCGTGATCTCCCCTTGATCTTTGCCTTTGATGACTTCTTTTTCAAACAAGATCGACAGACCCAGTCATCCATCTCTGCAGCTTCTTTCACTCGAACACGGCAGCACCTTGGATGATATGCTTCTTTACATTCATCACAAATCAACATCTTCTCCGCAGTTCCTGCCTTATCACAACGTTTGCACTGTCTGAAAGGGCTTATACTACCGTCTGTATCTGAGGAATCGGAGTCTGTAGCCTCATTTTCTCCCTTTTTACTGGAGCCTGAAGCAAATTCAGAGCTGGACTGTGACGAGCAACTGCCATTTGTTCCATCAGAAGAAGATAGTTGTTTAACACGAGAAATACTATTTAGTTTGGGCTTCTTCCGCGTATACACTAGAAAGCCATTAATCCGAGCACCAACAGATTTAAGTTCCAGAGATCTGCACGCTTGTTCAGCACGAGAAATACTATTTGCTTTGGTCTTCTTCCGCCTATACACCAGAAAACCATCAATCCTAGTAGCACCAATAGATTTCCCTCTCTGCTTCCTCCGGCTATACATAAGCAAGCCATCAGATGTATCACCAGTTCTCTTGGTTCCCCCACTGTGACATTCAGCAAAACTGCCATTAGATTTCACCAACGGCTTACTTTGGCTGTAAAGATGTCGATGACCACTATTCTTGATGGCTGTAAATCCCCCATCAGCTTTAACTATCTGCCCCCTTCGGCTATCTTCAGAAGAGTCAGCTTGATCACCGCTTATGTTGGTTCCTCCAGAGACATGTTTGCTACATCCACAACTGTTAGATTTTACTCCACCTTTCTTCCTCCGGCTGTACACGAGATAAACATCTAATTGACTTTCTCCTCTCTTGGTTTCTCCACAGTTTTTCCCAGAGACAAAAGCATCATCAATCCCATCGGCCCTTCTTATAGTTTCTCCAATAACACTACTGGTTTCGCCTCTCTTTTTCTTTCGGCTATAGACAAGACAGTTGTTGAATCGATTTTGCCTTTTTGAGCTTTCTCCAGGGTTATAAACTGGGACAATAGAGTCATCAAGTGAATCATCATGTTTCTTGCATTTTCCTGGGTTATGTTCCTCAGTACCCCCAGGTCTCCTCTTCCTTCGACTATACACAAGAGAAGTCAGGGCCTTTTCCGATGATACCTTATGCCTAACATTTTTCTCTGGAGGTACTGAATGTTCTGATTCATCAAGTTTCATGGCATCAGGGACTGGAACAGCATCAAGAAAGCTTACTTGAGACTGGTGGGGAAGTTTGTGGATCATCTGATAAGTTTCAGCAAGAGACATCCAATCGTATGCAGCAAATGGGACTTGATACTCAGATGCGTTGAGTAGACTAGATTCAACGGAAGAGCTGAACGAACTTTCCACCAACATGTTTGCAAAGTATCTGAAAGCACATCACTTATCTAAGCATCGGTGAGTGTGTTGGTCAACTTCTTTATGTAGTCCCTCCGGACCGTAACCTTCTGATCTCCAGATGGACTCTCAAGAGAGAAACGCTTTTTTGGGGATTCTCTCAGTTGTTGTTGCCTTCTCTTCTCCACTTTGCCACACTTCTTCTTAACGCAAGCTCTCTCTCTCTCTCTCTCACTAGTCGCTCCCTCTCTCTAATCGCTCTTTCTCT
>HiInc_DN65_c0_g1_i15 len=2010 
GCATCAGATGTGGCTAAGCTAGCGTCTCCATCAACATTTTCATTTATGTGATCTGCTTCGACCCTTTGGTCCTGTCTTTTGTGTTTTGGCGTCTGAACGCGGTCTAAGCATGTTGATGTACTTGAGTTGTTGCATAATCTCATCTGTTTCCAGTTCCTGAGGGACGGCACAATCAGCATGCGATGGATCCCAAAAGACGCAGCAGAAGCATTCCCAGTCGTTGGTCTGTACCTCTGAGCGAGGAGCCCTGCGCCACTTTCCGCAAATATCTCCATTCCTATCCTCCTCTCTGCATTGGAGCCAATTTTCTCTAGAACGTGGTTTCTTACCATTATTGAGATCATGCATATATTTTGACTGATCAATCTCCAGGGGTTCACCAACAAAAGAAGTATCACTCATGGTTGGACCTGACCAGTCTGGAACTTCTGCTTGAAACTCTTTCCCTACTCGAATTCCTATTACAAATGGTTCTGTAACTCTCCATTTCCGTTCCCGTGATCTCTTCCCCTTGATCTTTGTCTTTGATGGATTCTTTTTCAAACAAGATCGACAAAACCAGTCATCAATATCTGCAATTTCTTTCATTCGAACACCGCAGCACCTTGTATGATATGCTTCTTCACATTCATCACATATCAACATCTTCTCAACATTTCCTGCCTTATCACAACGTTTGCACCGTCTGAAAGGGCTGCTACTACCGTCTGTATCTGAGTCAGAATCTGTAGCTTCATTTTCTCCAGTTCCATTAGAAGAAGATGTCACTTGGGTAGCTTGACTATTTTCTGTAACACTATTTGCTTTAGGATTCTTCCGTCTATACACTAGAAAGCCATTAACCCGAGAACCAATATATCTCCCTCTCTGCTTCCTCCGGCTATACACAAGTAAGCCATCAGATGTATCACCATTTCTCTTGGTTTCCCCAATATGGCTTTTAGTAAAACTGCCATTAGATGTCACTAAATGCTTGCTTTGGCTGTAAACAGGTCCATCAGCTTTAACTATATGTCCCCTTTGGCTATATTCCTCAGAGTGAGCTTGATCACCGCTTATCTTGGTTCCTCCAGAGACATGTTCTCTTAAACCGCAACTATGAGATTTTGCTCCACCTTTCTTTCTGCTGATATACACGACACAATTATCTAATCGAGTTCCTCTTCTCTTGGTTTCTCCACAGTCATGCCCAGAGACAAAAACATCATCAATCCCATCATCTCTTAATCTTATTGTGGTTTCTCCAGGAACACAACTGGTTATGCCTCTTTTTCCCTTCCGGCTATAAACAAGACAGTTGTTGAAGCGATGTTTCCCTTTAATGCTTTCTACTGTGTTATAAACTGGGACAATAGAGTCATCAAGTGAATCATCATGTTTCTTGCATTTTCCTGGGTTATGTTCCTCAGTACCCCCAGGTCTCCTCTTCCTTCGACTATACACAAGTGAAGTCAGGGCCTTTTCTGATACCTTATGCGTAACATCTTGCTCTGGACAATTTGCTTGAAGTTTCGTATGTTCTAATTCATCAAGATTCATTGCATCAGGGACCGGGATAGCTTCCAGAAAGCTTACTTGAGACTGTTCGGGAAGTTTGTGGATCATCTGATAACTTTCAGCAAGCGACAACCAGTTAAAAGCAGAAAATGGGTCTTGATACTCAGATGTGTTCAGTAGAGTAGTTTCAACGGAAGCGCTGAAGGAAATTTCTACCAACATGTTTGCCAGAGAAACCCAAAAAGTATCTGAAAGCACATCACTTGTCTAAGTACCGATGAGTCTGTTGGTCAACTTCTTCTTAATGAAGTCCCTCTGGAAACCCATAACCTTCTGTACTCCTAATTCCTAACAGATGACTACCAAGAGTAACGCTTTTTTTTTCTGGGATTCTCTAAGTTGTGGCCTTCTTCTGCACTTATTATGCCACCACACTCACGCAAGCTCCCCTTCTCTCTCTATCTCTCTCTGGAACCCTGTCTCTGTTGCAAAACAACTGTCTTTTAATTTTTC
>HiInc_DN67_c0_g1_i6 len=1183 
CGTGTATTGGAAAGTTTTCTATTCTCCCCTACTTAATTACTATGCAAGTTGACAAAACAAAAAAGTATTACTATGCATCAACATATCAAAAACGTCCGAGTATTTTCCTTCTTCTATATTCACATTTGGATCACCTCTGTTTATATTCTCTTGTTGTTCCATCTGGTGTTATCTCTCCTTTTGTGACCTTCACATTTGGATCATCTCTGTTTCGGGTCTGAGTCTCTGTAAATCCCTCCAGCAAACTTCTACAATGTTGCTGCACCCTCCCACAATCTTTTCTCGGATGGATAAATATGACCTCAACAATTGAGAGCTAAGATAGACATCATGCTGTAGACTTTTCAAATATTTATATACAAATTAGTAATCAGGTGCTACGTGACTGAGGGAACAAAAAGCAACACAAAAAAGCCCATGTAACTTAATTTCTGAGGCTAACCGTTTGGTATTTTAGTACATTCATAATCTCATATGCATGCGCTTGCTGGAGGAGGTGATCACACAAAATGTTTGTGTTGCTCTAACCATGCCTTTGTCTCAGGATCTAAATATGTATGACAAACATATTACTGTATAAACAGTCACTGAAAGAAAAAGATTTGAGGAATAAGCATAATATACCTCTAGAATATCCAGAACCAAAGTTTATGTTTCTGTTTTCTCCAGTTTTCTCTATCAACCATTATCTCGATGATATGTCTCTTGTCACCGAGCAGAAATACATAATTTCACCGACCTTAGCGACATTACTTGCTCCACTAACAACATGATATAAACGACAAACTTGATTAAGACAAACCTAGAAGATCAATTGTGGTTCCATCTTCCACAGTGATCTGAGCAACAAAAGCTCCCAAATCCAAGAGTAACTGCACCCTTTCAAAACATGAAGAGGTTATCTGTGGCTTGAGAGCCGCCACATGAAGAGGTGTTATTCCTCCATCTGATGCTCTGTTTATCACCTCGTGAAGAACACTTTTTATACTTTCAAATAGGCTGTCTTGCCGAAAAGCCGCATTGAAGGTTAGAGCGTGTTTGATGGATTTAAGGAGTATAACGTGATGACTCTATAACCAAAATCATCTCGGATTGTTAAAACGAAGATCATATGACGCGATCGAAACCCTTCGATTAGATCTTTATGTCGACTTCTCGCATCTCATTCTTTCGGACGGCGGAG
>HiInc_DN67_c0_g1_i20 len=1243 
CGTGTATTGGAAAGTTTTCTATTCTCCCCTACTTAATTACTATGCAAGTTGACAAAACAAAAAAGTATTACTATGCATCAACATATCAAAAACGTCCGAGTATTTTCCTTCTTCTATATTCACATTTGGATCACCTCTGTTTATATTCTCTTGTTGTTCCATCTGGTGTTATCTCTCCTTTTGTGACCTTCACATTTGGATCATCTCTGTTTCGGGTCTGAGTCTCTGTAAATCCCTCCAGCAAACTTCTACAATGTTGCTGCACCCTCCCACAATCTCGGATGGATAAATATGACCTCAACAATTGAGAGCTAAGATAGACATCATGCTGTAGACTTTTCAAATATTTATATACAAATTAGTAATCAGGTGCTACGTGACTGAGGGAACAAAAAGCAACACAAAAAAGCCCATGTAACTTAATTTCTGAGGCTAACCGTTTGGTATTTTAGTACATTCATAATCTCATATGCATGCGCTTGCTGGAGGAGGTGATCACACAAAATGTTTGTGTTGCTCTAACCATGCCTTTGTCTCAGGATCTAAATATGTATGACAAACATATTACTGTATAAACAGTCACTGAAAGAAAAAGATTTGAGGAATAAGCATAATATACCTCTAGAATATCCAGAACCAAAGTTTATGTTTTTGTTTTCTGCAGTTTTCTCTATCAATCATTCTCTCGATGATATATCTCTTGTCACCGAGCAGAAATATATATTTTCACCGACCTGTGACAGTTTTATTACGTACTTCTCAGAATCTCCACAGTGTGCAGATAAACAGCAAACTTAATTTAGTGTTATAAATCTCATAAATATAAATATTTTGATTTATAAATCTCCTTTAGAAGAATTACCTAGAAGATCAATTGTGGTTCCATCTTCCACAGTGATCTGAGCAACAAAAGCTCCCAAATCCAAGAGTAACTGCACCCTTTCAAAACATGAAGAGGTTATCTGTGGCTTGAGAGCCGCCACATGAAGAGGTGTTATTCCTCCATCTGATGCTCTGTTTATCACCTCGTGAAGAACACTTTTTATACTTTCAAATAGGCTGTCTTGCCGAAAAGCCGCATTGAAGGTTAGAGCGTGTTTGATGGATTTAAGGAGTATAACGTGATGAATCGGTAACCAAAATCATTTCGGATTGTTAAAACGAAGATCAAACGACGCGATCGAAACCCTTCGATTAGATCTTTATGTCGACTTCTCGCATCTCATTCTTTCGGACGGCGGAG
>HiInc_DN67_c0_g1_i30 len=1284 
CGTGTATTGGAAAGTTTTCTATTCTCCCCTACTTAATTACTATGCAAGTTGACAAAACAAAAAAGTATTACTATGCATCAACATATCAAAAACGTCCGAGTATTTTCCTTCTTCTATATTCACATTTGGATCACCTCTGTTTATATTCTCTTGTTGTTCCATCTGGTGTTATCTCTCCTTTTGTGACCTTCACATTTGGATCATCTCTGTTTCGGGTCTGAGTCTCTGTAAATCCCTCCAGCAAACTTCTACAATGTTGCTGCACCCTCCCACAATCTTTTCTAAAACACCATCAGCTGATGTTTATTTTTATAGAATAATCTTTCATTATTATGGAAGAAGAAACTAACCTCGGATGGAGAAATATGACCTCAAAAATTGAGAGCTAAGATAGACATCATGCTGTAGACTTTTCAAATATTTATATACAAATTAGTAATCAGGTGCTACGTGACTGAGGGAACAAAAAGCAACACAAAAAAGCCCATGTAACTTAATTTCTGAGGCTAACCGTTTGGTATTTTAGTACATTCATAATCTCATATGCATGCGCTTGCTGGAGGAGGTGATCACACAAAATGTTTGTGTTGCTCTAACCATGCCTTTGTCTCAGGATCTAAATATGTATGACAAACATATTACTGTATAAACAGTCACTGAAAGAAAAAGATTTGAGGAATAAGCATAATATACCTCTAGAATATCCAGAACCAAAGTTTATGTTTCTGTTTTCTCCAGTTTTCTCTATCAACCATTATCTCGATGATATGTCTCTTGTCACCGAGCAGAAATACATAATTTCACCGACCTTAGCGACATTACTTGCTCCACTAACAACATGATATAAACGACAAACTTGATTAAGACAAACCTGTGACAGTTTTATTACGTACTTCTCAGAATCTAGAAGATCAATTGTGGTTCCATCTTCCACAGTGATCTGAGCAACAAAAGCTCCCAAATCCAAGAGTAACTGCACCCTTTCAAAACATGAAGAGGTTATCTGTGGCTTGAGAGCCGCCACATGAAGAGGTGTTATTCCTCCATCTGATGCTCTGTTTATCACCTCGTGAAGAACACTTTTTATACTTTCAAATAGGCTGTCTTGCCGAAAAGCCGCATTGAAGGTTAGAGCGTGTTTGATGGATTTAAGGAGTATAACGTGATGACTCTATAACCAAAATCATCTCGGATTGTTAAAACGAAGATCATATGACGCGATCGAAACCCTTCGATTAGATCTTTATGTCGACTTCTCGCATCTCATTCTTTCGGACGGCGGAG
>HiInc_DN67_c0_g1_i34 len=1147 
CGTGTATTGGAAAGTTTTCTATTCTCCCCTACTTAATTACTATGCAAGTTGACAAAACAAAAAAGTATTACTATGCATCAACATATCAAAAACGTCCGAGTATTTTCCTTCTTCTATATTCACATTTGGATCACCTCTGTTTATATTCTCTTGTTGTTCCATCTGGTGTTATCTCTCCTTTTGTGACCTTCACATTTGGATCATCTCTGTTTCGGGTCTGAGTCTCTGTAAATCCCTCCAGCAAACTTCTACAATGTTGCTGCACCCTCCCACAATCTCGGATGGATAAATATGACCTCAACAATTGAGAGCTAAGATAGACATCATGCTGTAGACTTTTCAAATATTTATATACAAATTAGTAATCAGGTGCTACGTGACTGAGGGAACAAAAAGCAACACAAAAAAGCCCATGTAACTTAATTTCTGAGGCTAACCGTTTGGTATTTTAGTACATTCATAATCTCATATGCATGCGCTTGCTGGAGGAGGTGATCACACAAAATGTTTGTGTTGCTCTAACCATGCCTTTGTCTCAGGATCTAAATATGTATGACAAACATATTACTGTATAAACAGTCACTGAAAGAAAAAGATTTGAGGAATAAGCATAATATACCTCTAGAATATCCAGAACCAAAGTTTATGTTTTTGTTTTCTGCAGTTTTCTCTATCAATCATTCTCTCGATGATATATCTCTTGTCACCGAGCAGAAATATATATTTTCACCGACCTGTGACAGTTTTATTACGTACTTCTCAGAATCTAGAAGATCAATTGTGGTTCCATCTTCCACAGTGATCTGAGCAACAAAAGCTCCCAAATCCAAGAGTAACTGCACCCTTTCAAAACATGAAGAGGTTATCTGTGGCTTGAGAGCCGCCACATGAAGAGGTGTTATTCCTCCATCTGATGCTCTGTTTATCACCTCGTGAAGAACACTTTTTATACTTTCAAATAGGCTGTCTTGCCGAAAAGCCGCATTGAAGGTTAGAGCGTGTTTGATGGATTTAAGGAGTATAACGTGATGACTCTATAACCAAAATCATCTCGGATTGTTAAAACGAAGATCATATGACGCGATCGAAACCCTTCGATTAGATCTTTATGTCGACTTCTCGCATCTCATTCTTTCGGACGGCGGAG
>HiInc_DN67_c0_g1_i23 len=1221 
CGTGTATTGGAAAGTTTTCTATTCTCCCCTACTTAATTACTATGCAAGTTGACAAAACAAAAAAGTATTACTATGCATCAACATATCAAAAACGTCCGAGTATTTTCCTTCTTCTATATTCACATTTGGATCACCTCTGTTTATATTCTCTTGTTGTTCCATCTGGTGTTATCTCTCCTTTTGTGACCTTCACATTTGGATCACCTCTGTTTCGGGTCTGAGTCTTTGTAAATCCCTCCAGCAAACTTCTACAATGTTGCTGCACCCTCCCACAATCTTTTCTAAAACACCATCAGCTGATGTTTATTTTTATAGAATAATCTTTCATTATTATGGAAGAAGAAACTAACCTCGGATGGAGAAATATGACCTCAAAAATTGAGAGCTAAGATAGACATCATGCTGTAGACTTTTCAAATATTTATATACAAATTAGTAATCAGGTGCTACGTGACTGAGGGAACAAAAAGCAACACAAAAAAGCCCATGTAACTTAATTTCTGAGGCTAACCGTTTGGTATTTTAGTACATTCATAATCTCATATGCATGCGCTTGCTGGAGGAGGTGATCACACAAAATGTTTGTGTTGCTCTAACCATGCCTTTGTCTCAGGATCTAAATATGTATGACAAACATATTACTGTATAAACAGTCACTGAAAGAAAAAGATTTGAGGAATAAGCATAATATACCTCTAGAATATCCAGAACCAAAGTTTATGTTTTTGTTTTCTGCAGTTTTCTCTATCAATCATTCTCTCGATGATATATCTCTTGTCACCGAGCAGAAATATATATTTTCACCGACCTGTGACAGTTTTATTACGTACTTCTCAGAATCTAGAAGATCAATTGTGGTTCCATCTTCCACAGTGATCTGAGCAACAAAAGCTCCCAAATCCAAGAGTAACTGCACCCTTTCAAAACATGAAGAGGTTATCTGTGGCTTGAGAGCCGCCACATGAAGAGGTGTTATTCCTCCATCTGATGCTCTGTTTATCACCTCGTGAAGAACACTTTTTATACTTTCAAATAGGCTGTCTTGCCGAAAAGCCGCATTGAAGGTTAGAGCGTGTTTGATGGATTTAAGGAGTATAACGTGATGACTCTATAACCAAAATCATCTCGGATTGTTAAAACGAAGATCATATGACGCGATCGAAACCCTTCGATTAGATCTTTATGTCGACTTCTCGCATCTCATTCTTTCGGACGGCGGAG
>HiInc_DN67_c0_g1_i5 len=288 
CGTGTATTGGAAAGTTTTCTATTCTCCCCTACTTAATTACTATGCAAGTTGACAAAACAAAAAAGTATTACTATGCATCAACATATCAAAAACGTCCGAGTATTTTCCTTCTTCTATATTCACATTTGGATCACCTCTGTTTATATTCTCTTGTTGTTCCATCTGGTGTTATCTCTCCTTTTGTGACCTTCACATTTGGATCACCTCTGTTTCGGGTCTGTCATTGACACCACAAAATTTCCAAAAGAGAATGCTATTACTCCAATCTGGAATCATAATTTAACATGC
>HiInc_DN67_c0_g1_i28 len=1189 
CGTGTATTGGAAAGTTTTCTATTCTCCCCTACTTAATTACTATGCAAGTTGACAAAACAAAAAAGTATTACTATGCATCAACATATCAAAAACGTCCGAGTATTTTCCTTCTTCTATATTCACATTTGGATCACCTCTGTTTATATTCTCTTGTTGTTCCATCTGGTGTTATCTCTCCTTTTGTGACCTTCACATTTGGATCACCTCTGTTTCGGGTCTGAGTCTTTGTAAATCCCTCCAGCAAACTTCTACAATGTTGCTGCACCCTCCCACAATCTTTTCTAAAACACCATCAGCTGATGTTTATTTTTATAGAATAATCTTTCATTATTATGGAAGAAGAAACTAACCTCGGATGGAGAAATATGACCTCAAAAATTGAGAGCTAAGATAGACATCATGCTGTAGACTTTTCAAATATTTATATACAAATTAGTAATCAGGTGCTACGTGACTGAGGGAACAAAAAGCAACACAAAAAAGCCCATGTAACTTAATTTCTGAGGCTAACCGTTTGGTATTTTAGTACATTCATAATCTCATATGCATGCGCTTGCTGGAGGAGGTGATCACACAAAATGTTTGTGTTGCTCTAACCATGCCTTTGTCTCAGGATCTAAATATGTATGACAAACATATTACTGTATAAACAGTCACTGAAAGAAAAAGATTTGAGGAATAAGCATAATATACCTCTAGAATATCCAGAACCAAAGTTTATGTTTCTGTTTTCTCCAGTTTTCTCTATCAACCATTATCTCGATGATATGTCTCTTGTCACCGAGCAGAAATACATAATTTCACCGACCTAGAAGATCAATTGTGGTTCCATCTTCCACAGTGATCTGAGCAACAAAAGCTCCCAAATCCAAGAGTAACTGCACCCTTTCAAAACATGAAGAGGTTATCTGTGGCTTGAGAGCCGCCACATGAAGAGGTGTTATTCCTCCATCTGATGCTCTGTTTATCACCTCGTGAAGAACACTTTTTATACTTTCAAATAGGCTGTCTTGCCGAAAAGCCGCATTGAAGGTTAGAGCGTGTTTGATGGATTTAAGGAGTATAACGTGATGACTCTATAACCAAAATCATCTCGGATTGTTAAAACGAAGATCATATGACGCGATCGAAACCCTTCGATTAGATCTTTATGTCGACTTCTCGCATCTCATTCTTTCGGACGGCGGAG
>HiInc_DN67_c0_g1_i29 len=1252 
CGTGTATTGGAAAGTTTTCTATTCTCCCCTACTTAATTACTATGCAAGTTGACAAAACAAAAAAGTATTACTATGCATCAACATATCAAAAACGTCCGAGTATTTTCCTTCTTCTATATTCACATTTGGATCACCTCTGTTTATATTCTCTTGTTGTTCCATCTGGTGTTATCTCTCCTTTTGTGACCTTCACATTTGGATCACCTCTGTTTCGGGTCTGAGTCTTTGTAAATCCCTCCAGCAAACTTCTACAATGTTGCTGCACCCTCCCACAATCTTTTCTAAAACACCATCAGCTGATGTTTATTTTTATAGAATAATCTTTCATTATTATGGAAGAAGAAACTAACCTCGGATGGAGAAATATGACCTCAAAAATTGAGAGCTAAGATAGACATCATGCTGTAGACTTTTCAAATATTTATATACAAATTAGTAATCAGGTGCTACGTGACTGAGGGAACAAAAAGCAACACAAAAAAGCCCATGTAACTTAATTTCTGAGGCTAACCGTTTGGTATTTTAGTACATTCATAATCTCATATGCATGCGCTTGCTGGAGGAGGTGATCACACAAAATGTTTGTGTTGCTCTAACCATGCCTTTGTCTCAGGATCTAAATATGTATGACAAACATATTACTGTATAAACAGTCACTGAAAGAAAAAGATTTGAGGAATAAGCATAATATACCTCTAGAATATCCAGAACCAAAGTTTATGTTTCTGTTTTCTCCAGTTTTCTCTATCAACCATTATCTCGATGATATGTCTCTTGTCACCGAGCAGAAATACATAATTTCACCGACCTTAGCGACATTACTTGCTCCACTAACAACATGATATAAACGACAAACTTGATTAAGACAAACCTAGAAGATCAATTGTGGTTCCATCTTCCACAGTGATCTGAGCAACAAAAGCTCCCAAATCCAAGAGTAACTGCACCCTTTCAAAACATGAAGAGGTTATCTGTGGCTTGAGAGCCGCCACATGAAGAGGTGTTATTCCTCCATCTGATGCTCTGTTTATCACCTCGTGAAGAACACTTTTTATACTTTCAAATAGGCTGTCTTGCCGAAAAGCCGCATTGAAGGTTAGAGCGTGTTTGATGGATTTAAGGAGTATAACGTGATGACTCTATAACCAAAATCATCTCGGATTGTTAAAACGAAGATCATATGACGCGATCGAAACCCTTCGATTAGATCTTTATGTCGACTTCTCGCATCTCATTCTTTCGGACGGCGGAG
>HiInc_DN67_c0_g1_i15 len=1380 
CGTGTATTGGAAAGTTTTCTATTCTCCCCTACTTAATTACTATGCAAGTTGACAAAACAAAAAAGTATTACTATGCATCAACATATCAAAAACGTCCGAGTATTTTCCTTCTTCTATATTCACATTTGGATCACCTCTGTTTATATTCTCTTGTTGTTCCATCTGGTGTTATCTCTCCTTTTGTGACCTTCACATTTGGATCACCTCTGTTTCGGGTCTGAGTCTTTGTAAATCCCTCCAGCAAACTTCTACAATGTTGCTGCACCCTCCCACAATCTTTTCTAAAACACCATCAGCTGATGTTTATTTTTATAGAATAATCTTTCATTATTATGGAAGAAGAAACTAACCTCGGATGGAGAAATATGACCTCAAAAATTGAGAGCTAAGATAGACATCATGCTGTAGACTTTTCAAATATTTATATACAAATTAGTAATCAGGTGCTACGTGACTGAGGGAACAAAAAGCAACACAAAAAAGCCCATGTAACTTAATTTCTGAGGCTAACCGTTTGGTATTTTAGTACATTCATAATCTCATATGCATGCGCTTGCTGGAGGAGGTGATCACACAAAATGTTTGTGTTGCTCTAACCATGCCTTTGTCTCAGGATCTAAATATGTATGACAAACATATTACTGTATAAACAGTCACTGAAAGAAAAAGATTTGAGGAATAAGCATAATATACCTCTAGAATATCCAGAACCAAAGTTTATGTTTCTGTTTTCTCCAGTTTTCTCTATCAACCATTATCTCGATGATATGTCTCTTGTCACCGAGCAGAAATACATAATTTCACCGACCTTAGCGACATTACTTGCTCCACTAACAACATGATATAAACGACAAACTTGATTAAGACAAACCTGTGACAGTTTTATTACGTACTTCTCAGAATCTCCACAGTGTGCAGATAAACAGCAAACTTAATTTAGTGTTATAAATCTCATAAATATAAATATTTTGATTTATAAATCTCCTTTAGAAGAATTACCTAGAAGATCAATTGTGGTTCCATCTTCCACAGTGATCTGAGCAACAAAAGCTCCCAAATCCAAGAGTAACTGCACCCTTTCAAAACATGAAGAGGTTATCTGTGGCTTGAGAGCCGCCACATGAAGAGGTGTTATTCCTCCATCTGATGCTCTGTTTATCACCTCGTGAAGAACACTTTTTATACTTTCAAATAGGCTGTCTTGCCGAAAAGCCGCATTGAAGGTTAGAGCGTGTTTGATGGATTTAAGGAGTATAACGTGATGACTCTATAACCAAAATCATCTCGGATTGTTAAAACGAAGATCATATGACGCGATCGAAACCCTTCGATTAGATCTTTATGTCGACTTCTCGCATCTCATTCTTTCGGACGGCGGAG
>HiInc_DN67_c1_g1_i1 len=1192 
GCACAGGGGCTGATACTTAATAAGGACAAAGCACTAAGAAAATTAAACCAAACAGAAATCATGTGAGTCTAAATATTCAAAACAATATTCAGACATCTACTAGAAGTAAGGATTAGGCCTCTTTAGTGAGGCTAAAACTGAGTGATTTGTTGGATTTTGCGAGCCTGGAAAAACTTGCAACGCCCTTTGCCACTTGATTCGATTTCTTCACTTTTACTCTCGCATGTTGTGAATCCGAATTTGCTTAGTTTCGCTTGTCTCTTGCTGCTGCTATTTCCATTACCATTCTCTTCAGCTTCATCTGATTCCCATGCAACTTCAACCTCGCTCTTTAAATGCGTAGTACAAGTTCCCCAGCTGAAACGAACCAGTGAAGGGAATCCAAACACAGAATGTTTGTGTTGTACCAACCATGCCTTTGTCTCAGGATCTCCAGGATATCCAGAACCGAAGTTTCTGTTTATGTTTTCACCAGTTTCCTCAACCAACCATTCTCTCAACGCCCTGTCTCTTGTCACCTTAGCCACAATACTTGCACCACTAACAACAGGATAAAGACTGTCTGCTTTCTTTGAAACGACAAACTTGATGGAAGAAAACCTCTCAGACAATTTGATTCTGTATTTCTCAGGATCTCCCACGGTATCAAGATAAACCTCTGTTAGAAGCACTCCCATGTCTAGAACCTGCTTGATAAGCCCCATTGCAGAGTTATGTGAGATCTCATTTAAATTGATCTTGTTTATAGCGAGCATCTTAGCAGAGAGTTCCCTGGGACCAATGACATCAACAGCCCATCCAAGTGACTTGTCAAGCTTTAAACTTTCATATAGTTCTTCCCTTTTCTCTTCCTTTAGAGTCTTTGAATCTGCAAAATGGAGAGAGGCGAGAGAGGACTGGTAGGAGAGAGGGCAGTACAAGCATCCATACACCATTGGTCCTAGAACAGGACCCCTCCCGGCTTCGTCGATGCCCATGATGCAAGGTTGAGAGGCCCACTCTGGCGGCGTCGATTCCATTCCCTTTCAACTAAATGTAAATTTGGTGTCTAAGGAAGAAGCGAACTTGAAAAATGTTCGTGTTACGGCCGGATACGAGAAACTCACCGGGTATCTATCTGGAGAGCTCAGCAAACCGGAGAAGGTACCCGGATATTCCCGGCGAGCGATAGATAAGCTAGAGGAAAAAAAAA
>HiInc_DN70_c0_g1_i9 len=979 
ACTAAATGCAGCCAATAAAATCATTTAATGCATATAAGTAGAAACGAAAAACAAGTTGAAAAAAAAAATTCAAATGAATACTACTAACAAAAATTAATGACGTGATTAGCAGAGTTCGATTCAGACTAATGGAGTAAATGATATTTAGTCCCTTAAAGCTCTCCATCGGTCACGTGACCATCGCCGTCACGATTACAACGTCACCAAACTCCGTGACTTCCAAAAACCCTCCAAAAGAAACCGTAACAACGCAAACGCGAATTATTATTGCGGCTGGAAACGCGATTCTATCTGCTCCTTCTGTCGCCTGAGCTCCATAACTTTCCGGTGAGAGTTCGAGTGCTGAGTCAGCACGAACGTGGGACTCGACGCCGGTCTGTACTCAGGCACGAGCCTCCCTGATTTGAAACGAACTCCGCACGCGTTGCAGAGCGTCTTAGGCCCGAGCGGTCCCGTCCTCCACTGCGGCGTCTTCTCCGACGCGCAGTGCGTGCACCTCCTCCCCCCGCCGCCGCCATCCGCCGACATCGATTCCGTTTCAAGTCTCCTGCTAGGGTTGTTACGTTTCGCGACGGAGTAGCAGAGCTCGGATTCCGGCATCGGCGCCCAGGTTCCGGCGGCGGGAGGTGCTAGGGCTCTCGATCGACGGCTTCTAGGTTTTCCGGCGAACGACGAGTCAGGTCTGACGGTCATGGTTAAGGGATTCGCCGGGTAAGCTGCGTCGTCGCGGGGAACCAGAGATCGTGTGCGAAGTCGGTGAGGAAGGGAGGAGGAGGAGGTGGAGAAGCGTGGAAGTTAAAAGGGTTTTCCGACGAGGACGCGGCGGAGGAAGCGACGGTGGAGGAAGAGGAGAAGATTTCGTCGTTGGAGAAGTCGAGAAGGTCGTCGATACGAAGCAAGTCCGGTGATGATAAGCCGTAGACGTCCATTATTAGTACTTGACTCGGGGGGGTTGACTCGGACTCGGACTCGGACTTGC
>HiInc_DN70_c0_g1_i1 len=1025 
ACTAAATGCAGCCAATAAAATCATTTAATGCATATAAGTAGAAACGAAAAACAAGTTGAAAAAAAAAATTCAAATGAATACTACTAACAAAAATTAATGACGTGATTAGCAGAGTTCGATTCAGACTAATGGAGTAAATGATATTTAGTCCCTTAAAGCTCTCCATCGGTCACGTGACCATCGCCGTCACGATTACAACGTCACCAAACTCCGTGACTTCCAAAAACCCTCCAAAAGAAACCGTAACAACGCAAACGCGAATTATTATTGCGGCTGGAAACGCGATTCTATCTGCTCCTTCTGTCGCCTGAGCTCCATAACTTTCCGGTGAGAGTTCGAGTGCTGAGTCAGCACGAACGTGGGACTCGACGCCGGTCTGTACTCAGGCACGAGCCTCCCTGATTTGAAACGAACTCCGCACGCGTTGCAGAGCGTCTTAGGCCCGAGCGGTCCCGTCCTCCACTGCGGCGTCTTCTCCGACGCGCAGTGCGTGCACCTCCTCCCCCCGCCGCCGCCATCCGCCGACATCGATTCCGTTTCAAGTCTCCTGCTAGGGTTGTTACGTTTCGCGACGGAGTAGCAGAGCTCGGATTCCGGCATCGGCGCCCAGGTTCCGGCGGCGGGAGGTGCTAGGGCTCTCGATCGACGGCTTCTAGGTTTTCCGGCGAACGACGAGTCAGGTCTGACGGTCATGGTTAAGGGATTCGCCGGGTAATCGGAGAACGAGTCGTCGACGAATCGCGATAGCCACTCGAGGTGAGCTGCGTCGTCGCTGGGGACGCAGAGATCGTGTGCGAAGTCGGTGAGGAAGGGAGGAGGAGGAGGTGGAGAAGCGTGGAAGTTAAAAGGGTTTTCCGACGAGGACGCGGCGGAGGAAGCGACGGTGGAGGAAGAGGAGAAGATTTCGTCGTTGGAGAAGTCGAGAAGGTCGTCGATACGAAGCAAGTCCGGTGATGATAAGCCGTAGACGTCCATTATTAGTACTTGACTCGGGGGGGTTGACTCGGACTCGGACTCGGACTTGC
>HiInc_DN70_c0_g2_i1 len=1058
[truncated: 76,622,184 more chars]
