# Supplementary material for: De Novo Transcriptome Assembly, Gene Annotations, and Characterization of Functional Profiling Reveal Key Genes for Lead Alleviation in the Pb Hyperaccumulator Greek Mustard (Hirschfeldia incana L.)
Source: Curr Issues Mol Biol. 2022 Oct 4;44(10):4658–75. doi: 10.3390/cimb44100318 (PMC9600276; doi:10.3390/cimb44100318)
Supplement: Supplementary file 1 [file cimb-44-00318-s001.zip › Supplementary data/supplementary files/Table S1 (data summary).xlsx]

## Sheet: summary of sequences data
Data	Total seq	%GC	seq lenght
HI_A_P_rep1_R1	23934480	46	150
HI_A_P_rep1_R2	23934480	46	150
HI_A_P_rep2_R1	35774380	46	150
HI_A_P_rep2_R2	35774380	46	150
HI_A_P_rep3_R1	31349162	46	150
HI_A_P_rep3_R2	31349162	47	150
HI_A_T_rep1_R1	54306920	47	150
HI_A_T_rep1_R2	54306920	46	150
HI_A_T_rep2_R1	47743835	47	150
HI_A_T_rep2_R2	47743835	47	150
HI_A_T_rep3_R1	39982852	47	150
HI_A_T_rep3_R2	39982852	46	150
HI_R_P_rep1_R1	24105543	45	150
HI_R_P_rep1_R2	24105543	45	150
HI_R_P_rep2_R1	24289410	46	150
HI_R_P_rep2_R2	24289410	44	150
HI_R_P_rep3_R1	26314171	46	150
HI_R_P_rep3_R2	26314171	45	150
HI_R_T_rep1_R1	41073505	46	150
HI_R_T_rep1_R2	41073505	46	150
HI_R_T_rep2_R1	37103633	46	150
HI_R_T_rep2_R2	37103633	45	150
HI_R_T_rep3_R1	36873721	46	150
HI_R_T_rep3_R2	36873721	44	150
	797834264

## Sheet: statistics transcripts
				first assembly
counts of transcripts			ALL transcript contigs
Total genes	Total transcripts	Percent GC	Contig N10	Contig N20	Contig N30	Contig N40	Contig N50	Median contig length	Average contig	Total assembled bases
61061	216315	44.47	2914	2181	1795	1527	1304	779	979.57	211894927
			LONGEST ISOFORM per 'GENE'
			Contig N10	Contig N20	Contig N30	Contig N40	Contig N50	Median contig length	Average contig	Total assembled bases
			3059	2265	1842	1547	1274	504	807.07	49280621
				clustering assembly
counts of transcripts			ALL transcript contigs
Total genes	Total transcripts	Percent GC	Contig N10	Contig N20	Contig N30	Contig N40	Contig N50	Median contig length	Average contig	Total assembled bases
50707	77491	43.83	2945	2208	1822	1558	1330	736	959.83	74378239
			LONGEST ISOFORM per 'GENE'
			Contig N10	Contig N20	Contig N30	Contig N40	Contig N50	Median contig length	Average contig	Total assembled bases
			3127	2331	1906	1618	1360	628	910.73	49180191

## Sheet: Busco score
BUSCO score second assembly
Complete BUSCOs (C)	Complete and single-copy BUSCOs (S)	Complete and duplicated BUSCOs (D)	Fragmented BUSCOs (F)	Missing BUSCOs (M)
1519 (94,2%)	1192 (73,9%)	327 (20,3%)	45 (2,8%)	50 (3,0%)
Total BUSCO groups searched
1614

## Sheet: mapping against transcripts
Data	Total seq	%GC	seq lenght (pb)	overall alignment rate	aligned concordantly 0 times	aligned concordantly exactly 1 time	aligned concordantly >1 times
HI_A_P_rep1_R1	23934480	46	150	0.9657	0.1715	0.282	0.5465
HI_A_P_rep1_R2	23934480	46	150	0.9657	0.1715	0.282	0.5465
HI_A_P_rep2_R1	35774380	46	150	0.9601	0.2037	0.2701	0.5262
HI_A_P_rep2_R2	35774380	46	150	0.9601	0.2037	0.2701	0.5262
HI_A_P_rep3_R1	31349162	46	150	0.9701	0.1498	0.2896	0.5606
HI_A_P_rep3_R2	31349162	47	150	0.9701	0.1498	0.2896	0.5606
HI_A_T_rep1_R1	54306920	47	150	0.9702	0.1965	0.2817	0.5218
HI_A_T_rep1_R2	54306920	46	150	0.9702	0.1965	0.2817	0.5218
HI_A_T_rep2_R1	47743835	47	150	0.9712	0.1599	0.2876	0.5525
HI_A_T_rep2_R2	47743835	47	150	0.9712	0.1599	0.2876	0.5525
HI_A_T_rep3_R1	39982852	47	150	0.9689	0.1855	0.2808	0.5337
HI_A_T_rep3_R2	39982852	46	150	0.9689	0.1855	0.2808	0.5337
HI_R_P_rep1_R1	24105543	45	150	0.9456	0.2321	0.2673	0.5006
HI_R_P_rep1_R2	24105543	45	150	0.9456	0.2321	0.2673	0.5006
HI_R_P_rep2_R1	24289410	46	150	0.9353	0.2756	0.2408	0.4836
HI_R_P_rep2_R2	24289410	44	150	0.9353	0.2756	0.2408	0.4836
HI_R_P_rep3_R1	26314171	46	150	0.9401	0.2662	0.2576	0.4762
HI_R_P_rep3_R2	26314171	45	150	0.9401	0.2662	0.2576	0.4762
HI_R_T_rep1_R1	41073505	46	150	0.9538	0.2192	0.2728	0.5081
HI_R_T_rep1_R2	41073505	46	150	0.9538	0.2192	0.2728	0.5081
HI_R_T_rep2_R1	37103633	46	150	0.948	0.2013	0.2782	0.5204
HI_R_T_rep2_R2	37103633	45	150	0.948	0.2013	0.2782	0.5204
HI_R_T_rep3_R1	36873721	46	150	0.9371	0.29	0.2435	0.4665
HI_R_T_rep3_R2	36873721	44	150	0.9371	0.29	0.2435	0.4665
