# Supplementary material for: De Novo Transcriptome Assembly, Gene Annotations, and Characterization of Functional Profiling Reveal Key Genes for Lead Alleviation in the Pb Hyperaccumulator Greek Mustard (Hirschfeldia incana L.)
Source: Curr Issues Mol Biol. 2022 Oct 4;44(10):4658–75. doi: 10.3390/cimb44100318 (PMC9600276; doi:10.3390/cimb44100318)
Supplement: Supplementary file 1 [file cimb-44-00318-s001.zip › Supplementary data/supplementary files/Table S2 (BlastX results).xlsx]

## Sheet: Filtred transcripts
			trascripts id	TAIR id
			HiInc_DN28_c0_g1_i4	AT1G05860.1
			HiInc_DN28_c0_g1_i12	AT1G05860.1
			HiInc_DN28_c1_g1_i4	AT2G31600.3
			HiInc_DN3_c0_g1_i44	AT3G27690.1
			HiInc_DN3_c0_g1_i32	AT3G27690.1
			HiInc_DN8_c0_g1_i19	AT5G65090.3
			HiInc_DN8_c0_g1_i10	AT5G65090.2
			HiInc_DN8_c0_g1_i3	AT5G65090.3
			HiInc_DN8_c0_g1_i14	AT5G65090.3
			HiInc_DN8_c0_g1_i22	AT5G65090.3
			HiInc_DN78_c0_g1_i7	AT2G35880.3
			HiInc_DN78_c0_g1_i9	AT2G35880.3
			HiInc_DN78_c0_g1_i8	AT2G35880.3
			HiInc_DN1_c0_g1_i1	AT3G54080.1
			HiInc_DN1_c0_g2_i2	AT5G19130.2
			HiInc_DN1_c0_g2_i7	AT5G19130.1
			HiInc_DN1_c1_g1_i7	AT5G19130.2
			HiInc_DN1_c1_g1_i5	AT5G19130.2
			HiInc_DN1_c2_g1_i4	AT3G54080.1
			HiInc_DN96_c0_g1_i12	AT1G43170.1
			HiInc_DN96_c0_g1_i10	AT2G20420.1
			HiInc_DN96_c0_g1_i3	AT2G20420.1
			HiInc_DN96_c0_g1_i8	AT1G43170.1
			HiInc_DN18_c0_g1_i9	AT3G22240.1
			HiInc_DN18_c0_g1_i7	AT3G22240.1
			HiInc_DN18_c0_g2_i1	AT3G22235.2
			HiInc_DN18_c0_g3_i1	AT3G22240.1
			HiInc_DN51_c0_g1_i26	AT4G24350.1
			HiInc_DN51_c0_g1_i25	AT4G24340.1
			HiInc_DN51_c0_g1_i33	AT4G24350.2
			HiInc_DN51_c0_g1_i13	AT4G24340.1
			HiInc_DN51_c0_g1_i56	AT4G24340.1
			HiInc_DN53_c0_g1_i11	AT3G18295.1
			HiInc_DN53_c0_g1_i20	AT3G18295.1
			HiInc_DN53_c0_g1_i23	AT3G18295.1
			HiInc_DN53_c0_g1_i9	AT3G18295.1
			HiInc_DN53_c0_g1_i5	AT3G18295.1
			HiInc_DN53_c0_g1_i8	AT3G18295.1
			HiInc_DN53_c0_g1_i14	AT3G18295.1
			HiInc_DN53_c0_g1_i13	AT3G18295.1
			HiInc_DN53_c0_g1_i7	AT3G18295.1
			HiInc_DN53_c0_g1_i3	AT3G18295.1
			HiInc_DN53_c0_g1_i18	AT3G18295.1
			HiInc_DN57_c0_g1_i9	AT3G13670.1
			HiInc_DN57_c0_g1_i4	AT3G13670.1
			HiInc_DN57_c0_g1_i1	AT3G13670.1
			HiInc_DN57_c0_g1_i16	AT3G13670.1
			HiInc_DN80_c0_g1_i6	AT5G04720.1
			HiInc_DN80_c0_g1_i5	AT5G04720.1
			HiInc_DN13_c0_g1_i23	AT5G17210.1
			HiInc_DN13_c0_g1_i9	AT5G17210.1
			HiInc_DN13_c0_g1_i6	AT5G17210.1
			HiInc_DN13_c0_g1_i4	AT5G17210.1
			HiInc_DN75_c0_g1_i12	AT5G42110.1
			HiInc_DN75_c0_g1_i27	AT5G42110.1
			HiInc_DN91_c0_g1_i16	AT4G24690.1
			HiInc_DN91_c0_g1_i17	AT4G24690.1
			HiInc_DN91_c0_g1_i9	AT4G24690.1
			HiInc_DN91_c0_g1_i13	AT4G24690.1
			HiInc_DN91_c0_g1_i2	AT4G24690.1
			HiInc_DN91_c1_g1_i1	AT4G24690.1
			HiInc_DN91_c2_g1_i2	AT4G24690.1
			HiInc_DN31_c0_g1_i1	AT4G12550.1
			HiInc_DN31_c0_g2_i4	AT4G12550.1
			HiInc_DN31_c0_g3_i1	AT4G12550.1
			HiInc_DN31_c0_g4_i1	AT4G12550.1
			HiInc_DN31_c0_g4_i3	AT4G12550.1
			HiInc_DN31_c0_g5_i1	AT4G12550.1
			HiInc_DN90_c0_g1_i16	AT5G61550.3
			HiInc_DN90_c0_g1_i35	AT5G61550.3
			HiInc_DN90_c0_g1_i22	AT5G61550.3
			HiInc_DN90_c0_g1_i21	AT5G61550.2
			HiInc_DN10_c0_g1_i3	AT4G31600.1
			HiInc_DN10_c0_g2_i7	AT3G18390.1
			HiInc_DN10_c0_g2_i1	AT4G31600.2
			HiInc_DN10_c0_g2_i6	AT3G18390.1
			HiInc_DN46_c0_g1_i2	AT1G61240.4
			HiInc_DN46_c0_g1_i8	AT1G61240.4
			HiInc_DN20_c0_g1_i2	AT1G76955.1
			HiInc_DN20_c0_g1_i5	AT1G76955.1
			HiInc_DN36_c0_g1_i5	AT3G25710.1
			HiInc_DN36_c0_g1_i7	AT3G25710.1
			HiInc_DN36_c0_g1_i6	AT3G25710.1
			HiInc_DN36_c0_g1_i1	AT3G25710.1
			HiInc_DN72_c0_g1_i34	AT1G14040.1
			HiInc_DN72_c0_g1_i11	AT1G14040.1
			HiInc_DN72_c0_g1_i6	AT2G03240.1
			HiInc_DN72_c0_g1_i8	AT1G14040.1
			HiInc_DN72_c0_g1_i49	AT1G14040.1
			HiInc_DN72_c0_g1_i18	AT1G14040.1
			HiInc_DN72_c0_g2_i1	AT1G14040.1
			HiInc_DN72_c1_g1_i1	AT1G14040.1
			HiInc_DN72_c2_g1_i1	AT1G14040.1
			HiInc_DN77_c0_g2_i9	AT1G06230.2
			HiInc_DN77_c0_g1_i19	AT1G06230.2
			HiInc_DN77_c0_g1_i10	AT1G06230.2
			HiInc_DN77_c1_g1_i3	AT1G06230.2
			HiInc_DN77_c2_g1_i1	AT1G06230.2
			HiInc_DN45_c0_g1_i30	AT4G23980.2
			HiInc_DN45_c0_g1_i13	AT4G23980.1
			HiInc_DN45_c0_g1_i5	AT3G61830.1
			HiInc_DN45_c0_g1_i18	AT4G23980.1
			HiInc_DN45_c0_g1_i9	AT3G61830.1
			HiInc_DN45_c0_g1_i4	AT2G46530.1
			HiInc_DN38_c0_g1_i8	AT1G73760.1
			HiInc_DN38_c0_g1_i6	AT1G73760.1
			HiInc_DN27_c0_g1_i10	AT5G41540.1
			HiInc_DN27_c0_g1_i18	AT5G41540.1
			HiInc_DN27_c0_g2_i3	AT5G41750.1
			HiInc_DN49_c0_g1_i2	AT5G58040.2
			HiInc_DN49_c0_g1_i34	AT5G58040.2
			HiInc_DN49_c0_g1_i12	AT5G58040.2
			HiInc_DN49_c0_g1_i22	AT5G58040.2
			HiInc_DN56_c0_g1_i20	AT5G27540.1
			HiInc_DN56_c0_g1_i2	AT5G27540.1
			HiInc_DN56_c0_g1_i13	AT5G27540.1
			HiInc_DN56_c0_g1_i21	AT5G27540.1
			HiInc_DN56_c0_g1_i11	AT5G27540.1
			HiInc_DN56_c0_g1_i16	AT5G27540.1
			HiInc_DN56_c0_g1_i5	AT5G27540.1
			HiInc_DN56_c0_g1_i1	AT5G27540.1
			HiInc_DN30_c0_g1_i14	AT1G08420.1
			HiInc_DN30_c3_g1_i1	AT1G08420.2
			HiInc_DN50_c0_g1_i6	AT1G30210.2
			HiInc_DN50_c0_g1_i10	AT1G30210.2
			HiInc_DN50_c0_g1_i11	AT1G30210.2
			HiInc_DN50_c0_g1_i1	AT1G30210.2
			HiInc_DN50_c0_g2_i2	AT4G18390.1
			HiInc_DN50_c0_g2_i10	AT4G18390.1
			HiInc_DN50_c1_g1_i4	AT5G15130.1
			HiInc_DN50_c1_g1_i3	AT5G15130.2
			HiInc_DN59_c0_g1_i6	AT3G01350.1
			HiInc_DN59_c0_g1_i8	AT3G01350.1
			HiInc_DN59_c0_g1_i10	AT5G14940.1
			HiInc_DN59_c0_g1_i3	AT3G01350.1
			HiInc_DN15_c0_g1_i12	AT1G14800.1
			HiInc_DN15_c0_g1_i25	AT1G14800.1
			HiInc_DN15_c0_g1_i27	AT1G14800.1
			HiInc_DN15_c0_g1_i16	AT1G14800.1
			HiInc_DN15_c0_g1_i11	AT1G14800.1
			HiInc_DN15_c0_g1_i22	AT1G14800.1
			HiInc_DN15_c0_g1_i29	AT1G14800.1
			HiInc_DN15_c0_g1_i17	AT1G14800.1
			HiInc_DN15_c0_g1_i8	AT1G14800.1
			HiInc_DN15_c0_g1_i1	AT1G14800.1
			HiInc_DN15_c0_g2_i2	AT4G02130.3
			HiInc_DN15_c0_g2_i1	AT4G02130.3
			HiInc_DN58_c0_g1_i9	AT5G54280.2
			HiInc_DN58_c0_g1_i17	AT5G54280.2
			HiInc_DN66_c0_g1_i29	AT2G32860.1
			HiInc_DN66_c0_g1_i15	AT2G32860.1
			HiInc_DN93_c0_g1_i11	AT5G04040.2
			HiInc_DN93_c0_g1_i14	AT5G04040.2
			HiInc_DN93_c0_g1_i15	AT5G04040.2
			HiInc_DN93_c0_g1_i2	AT5G04040.2
			HiInc_DN69_c0_g1_i4	AT4G14500.1
			HiInc_DN69_c0_g1_i2	AT4G14500.1
			HiInc_DN69_c0_g1_i21	AT3G23080.1
			HiInc_DN69_c0_g1_i10	AT4G14500.1
			HiInc_DN69_c1_g1_i1	AT4G14500.2
			HiInc_DN69_c3_g1_i1	AT3G23080.2
			HiInc_DN14_c0_g1_i7	AT2G30990.4
			HiInc_DN14_c0_g1_i10	AT2G30990.4
			HiInc_DN14_c0_g1_i13	AT2G30990.4
			HiInc_DN14_c0_g1_i15	AT2G30990.4
			HiInc_DN14_c0_g1_i3	AT2G30990.3
			HiInc_DN14_c0_g1_i11	AT2G30990.3
			HiInc_DN14_c0_g1_i17	AT2G30990.3
			HiInc_DN47_c0_g1_i12	AT1G54040.2
			HiInc_DN47_c0_g1_i6	AT3G16400.2
			HiInc_DN47_c0_g1_i13	AT3G16400.2
			HiInc_DN47_c0_g1_i3	AT3G16400.2
			HiInc_DN47_c0_g2_i1	AT1G54040.2
			HiInc_DN47_c0_g2_i6	AT1G54040.2
			HiInc_DN47_c1_g1_i4	AT3G16400.2
			HiInc_DN47_c1_g2_i1	AT3G16400.2
			HiInc_DN47_c2_g1_i1	AT3G16410.1
			HiInc_DN47_c3_g1_i1	AT2G39330.1
			HiInc_DN47_c3_g1_i2	AT2G39330.1
			HiInc_DN73_c0_g1_i2	AT4G20720.1
			HiInc_DN73_c0_g1_i7	AT4G20720.1
			HiInc_DN73_c0_g2_i3	AT4G20720.1
			HiInc_DN73_c1_g1_i4	AT3G14440.1
			HiInc_DN73_c1_g1_i11	AT1G78390.1
			HiInc_DN73_c1_g1_i1	AT1G78390.1
			HiInc_DN73_c1_g1_i3	AT3G14440.1
			HiInc_DN73_c2_g1_i1	AT1G05090.1
			HiInc_DN73_c3_g1_i1	AT3G14440.1
			HiInc_DN73_c5_g1_i1	AT1G05087.1
			HiInc_DN95_c0_g1_i28	AT2G41870.1
			HiInc_DN95_c0_g1_i10	AT3G57540.1
			HiInc_DN95_c0_g2_i2	AT3G57540.1
			HiInc_DN88_c0_g1_i6	AT2G45980.1
			HiInc_DN88_c0_g1_i18	AT2G45980.1
			HiInc_DN88_c0_g1_i10	AT2G45980.1
			HiInc_DN88_c1_g1_i1	AT2G45980.1
			HiInc_DN52_c0_g1_i5	AT5G57120.2
			HiInc_DN52_c0_g1_i17	AT5G57120.2
			HiInc_DN52_c0_g1_i10	AT5G57120.2
			HiInc_DN52_c0_g2_i1	AT5G57120.2
			HiInc_DN82_c0_g1_i15	AT1G68670.1
			HiInc_DN82_c0_g1_i31	AT1G68670.1
			HiInc_DN82_c0_g1_i22	AT1G68670.1
			HiInc_DN82_c0_g1_i34	AT1G68670.1
			HiInc_DN82_c0_g1_i24	AT1G68670.1
			HiInc_DN82_c1_g1_i3	AT1G25550.1
			HiInc_DN42_c0_g1_i37	AT2G19930.3
			HiInc_DN42_c0_g1_i24	AT2G19930.3
			HiInc_DN42_c0_g1_i31	AT2G19930.3
			HiInc_DN42_c0_g1_i10	AT2G19930.3
			HiInc_DN42_c0_g1_i38	AT2G19910.2
			HiInc_DN42_c0_g1_i2	AT2G19930.3
			HiInc_DN42_c0_g1_i19	AT2G19930.3
			HiInc_DN42_c1_g1_i1	AT2G19930.3
			HiInc_DN62_c0_g1_i4	AT2G22240.1
			HiInc_DN62_c0_g1_i3	AT4G39800.1
			HiInc_DN62_c0_g1_i5	AT5G10170.1
			HiInc_DN25_c0_g1_i16	AT5G60990.1
			HiInc_DN25_c0_g1_i13	AT5G60990.1
			HiInc_DN25_c0_g1_i11	AT5G60990.1
			HiInc_DN25_c0_g1_i38	AT5G60990.1
			HiInc_DN39_c0_g1_i8	AT3G48590.1
			HiInc_DN39_c0_g1_i3	AT5G63470.2
			HiInc_DN39_c0_g1_i12	AT3G48590.1
			HiInc_DN39_c0_g1_i7	AT5G63470.2
			HiInc_DN39_c0_g2_i1	AT5G63470.2
			HiInc_DN33_c0_g1_i8	AT3G52100.3
			HiInc_DN33_c0_g1_i12	AT3G52100.3
			HiInc_DN55_c0_g1_i2	AT1G19110.1
			HiInc_DN55_c0_g1_i32	AT1G19110.1
			HiInc_DN74_c0_g1_i16	AT4G28610.1
			HiInc_DN74_c0_g1_i17	AT4G28610.1
			HiInc_DN74_c0_g1_i19	AT4G28610.1
			HiInc_DN74_c0_g1_i15	AT4G28610.1
			HiInc_DN74_c0_g1_i1	AT4G28610.1
			HiInc_DN74_c0_g1_i12	AT4G28610.1
			HiInc_DN21_c0_g1_i16	AT1G26270.1
			HiInc_DN21_c0_g1_i20	AT1G26270.1
			HiInc_DN21_c0_g1_i6	AT1G26270.1
			HiInc_DN22_c0_g1_i12	AT5G05410.2
			HiInc_DN22_c0_g1_i8	AT5G05410.1
			HiInc_DN22_c0_g1_i1	AT5G05410.2
			HiInc_DN22_c1_g1_i21	AT5G05410.1
			HiInc_DN22_c1_g1_i25	AT5G05410.1
			HiInc_DN22_c2_g1_i1	AT5G05410.2
			HiInc_DN22_c2_g2_i1	AT5G05410.1
			HiInc_DN65_c0_g1_i60	AT2G19260.2
			HiInc_DN65_c0_g1_i34	AT2G19260.2
			HiInc_DN65_c0_g1_i45	AT2G19260.2
			HiInc_DN65_c0_g1_i15	AT2G19260.2
			HiInc_DN67_c0_g1_i6	AT5G57740.1
			HiInc_DN67_c0_g1_i20	AT5G57740.1
			HiInc_DN67_c0_g1_i30	AT5G57740.1
			HiInc_DN67_c0_g1_i34	AT5G57740.1
			HiInc_DN67_c0_g1_i23	AT5G57740.1
			HiInc_DN67_c0_g1_i28	AT5G57740.1
			HiInc_DN67_c0_g1_i29	AT5G57740.1
			HiInc_DN67_c0_g1_i15	AT5G57740.1
			HiInc_DN67_c1_g1_i1	AT2G25100.1
			HiInc_DN70_c0_g1_i9	AT3G60530.1
			HiInc_DN70_c0_g1_i1	AT3G60530.1
			HiInc_DN70_c0_g2_i1	AT3G60530.1
			HiInc_DN84_c0_g1_i10	AT5G20930.1
			HiInc_DN84_c0_g1_i12	AT5G20930.1
			HiInc_DN84_c0_g1_i15	AT5G20930.1
			HiInc_DN84_c1_g1_i3	AT5G02470.3
			HiInc_DN84_c1_g1_i14	AT5G02470.3
			HiInc_DN84_c2_g1_i1	AT4G22360.1
			HiInc_DN92_c0_g1_i15	AT5G63150.1
			HiInc_DN92_c0_g1_i18	AT5G63150.1
			HiInc_DN92_c0_g1_i5	AT5G63150.1
			HiInc_DN92_c0_g1_i8	AT5G63150.1
			HiInc_DN92_c0_g1_i13	AT5G63150.1
			HiInc_DN92_c1_g1_i8	AT2G27775.1
			HiInc_DN92_c1_g1_i6	AT2G27775.1
			HiInc_DN92_c1_g1_i4	AT2G27775.1
			HiInc_DN32_c0_g1_i10	AT3G23530.1
			HiInc_DN32_c0_g1_i1	AT3G23530.1
			HiInc_DN32_c0_g1_i8	AT3G23530.1
			HiInc_DN32_c0_g1_i6	AT3G23530.1
			HiInc_DN48_c0_g1_i11	AT1G67310.1
			HiInc_DN48_c0_g1_i15	AT1G67310.1
			HiInc_DN48_c0_g1_i33	AT1G67310.1
			HiInc_DN48_c0_g1_i26	AT1G67310.1
			HiInc_DN48_c0_g2_i1	AT4G14960.2
			HiInc_DN4_c0_g4_i1	AT2G01021.1
			HiInc_DN86_c0_g1_i3	AT3G57020.1
			HiInc_DN86_c0_g2_i6	AT3G57020.1
			HiInc_DN86_c0_g2_i1	AT3G57020.1
			HiInc_DN9_c0_g1_i2	AT2G45960.1
			HiInc_DN9_c0_g1_i5	AT2G45960.1
			HiInc_DN9_c0_g1_i12	AT3G61430.2
			HiInc_DN9_c0_g1_i4	AT2G45960.3
			HiInc_DN99_c0_g1_i2	AT3G42860.1
			HiInc_DN99_c0_g1_i1	AT3G42860.1
			HiInc_DN17_c0_g1_i5	AT3G63070.1
			HiInc_DN17_c0_g1_i13	AT3G63070.1
			HiInc_DN6_c0_g1_i10	AT1G57680.3
			HiInc_DN6_c0_g1_i5	AT1G57680.3
			HiInc_DN71_c0_g1_i11	AT5G16830.1
			HiInc_DN71_c0_g1_i14	AT5G16830.1
			HiInc_DN2_c0_g1_i2	AT1G23340.2
			HiInc_DN2_c0_g1_i9	AT2G44220.1
			HiInc_DN2_c0_g1_i6	AT2G44220.1
			HiInc_DN2_c0_g1_i8	AT2G44220.1
			HiInc_DN2_c1_g1_i1	AT1G23340.3
			HiInc_DN2_c2_g2_i1	AT2G44220.1
			HiInc_DN23_c0_g1_i1	AT5G28750.1
			HiInc_DN23_c0_g1_i32	AT5G28750.1
			HiInc_DN23_c0_g1_i29	AT5G28750.1
			HiInc_DN41_c0_g1_i8	AT4G17000.2
			HiInc_DN41_c0_g1_i11	AT4G17000.3
			HiInc_DN41_c0_g1_i19	AT4G17000.3
			HiInc_DN29_c0_g1_i7	AT3G19470.2
			HiInc_DN29_c0_g1_i14	AT3G19470.2
			HiInc_DN29_c0_g1_i1	AT3G19470.2
			HiInc_DN29_c0_g1_i17	AT3G19470.2
			HiInc_DN81_c0_g1_i11	AT1G20970.1
			HiInc_DN81_c0_g1_i8	AT1G20970.1
			HiInc_DN54_c0_g1_i8	AT3G57450.1
			HiInc_DN54_c0_g1_i15	AT3G57450.1
			HiInc_DN54_c0_g1_i9	AT3G57450.1
			HiInc_DN76_c0_g1_i1	AT1G11080.1
			HiInc_DN76_c1_g1_i3	AT2G12480.1
			HiInc_DN76_c2_g1_i1	AT5G42240.1
			HiInc_DN76_c2_g2_i1	AT5G42240.1
			HiInc_DN26_c0_g1_i2	AT4G40060.1
			HiInc_DN26_c0_g1_i16	AT4G40060.1
			HiInc_DN26_c0_g1_i7	AT4G40060.1
			HiInc_DN44_c0_g1_i6	AT4G17900.1
			HiInc_DN44_c0_g1_i20	AT4G17900.1
			HiInc_DN44_c0_g1_i21	AT4G17900.1
			HiInc_DN40_c0_g1_i28	AT5G51630.4
			HiInc_DN40_c0_g1_i23	AT5G51630.4
			HiInc_DN40_c0_g1_i13	AT5G22690.2
			HiInc_DN40_c0_g1_i38	AT5G51630.4
			HiInc_DN40_c0_g1_i9	AT4G16890.4
			HiInc_DN43_c0_g1_i31	AT5G64340.1
			HiInc_DN43_c0_g1_i11	AT5G64340.1
			HiInc_DN43_c0_g1_i44	AT5G64340.1
			HiInc_DN43_c1_g1_i8	AT5G09460.1
			HiInc_DN43_c2_g1_i1	AT5G64340.1
			HiInc_DN94_c0_g1_i9	AT3G11660.1
			HiInc_DN94_c0_g1_i3	AT3G11660.1
			HiInc_DN94_c1_g1_i7	AT3G52470.1
			HiInc_DN94_c1_g1_i8	AT3G52470.1
			HiInc_DN94_c2_g1_i1	AT2G35960.1
			HiInc_DN19_c0_g1_i7	AT4G28640.2
			HiInc_DN19_c0_g1_i5	AT4G28640.2
			HiInc_DN19_c1_g1_i41	AT1G15860.1
			HiInc_DN19_c1_g1_i36	AT1G15860.1
			HiInc_DN19_c1_g1_i34	AT1G15860.1
			HiInc_DN19_c1_g1_i39	AT1G15860.1
			HiInc_DN19_c1_g1_i59	AT1G15860.1
			HiInc_DN19_c1_g1_i3	AT1G15860.1
			HiInc_DN19_c1_g1_i18	AT1G15860.1
			HiInc_DN19_c1_g1_i64	AT1G15860.1
			HiInc_DN83_c0_g1_i4	AT1G45976.1
			HiInc_DN83_c0_g1_i3	AT1G45976.1
			HiInc_DN98_c0_g1_i25	AT4G17330.2
			HiInc_DN98_c0_g1_i33	AT4G17330.2
			HiInc_DN60_c0_g1_i11	AT1G75500.1
			HiInc_DN60_c0_g1_i30	AT1G75500.1
			HiInc_DN7_c0_g1_i15	AT3G57930.1
			HiInc_DN7_c0_g1_i29	AT3G57930.1
			HiInc_DN7_c0_g1_i16	AT3G57930.1
			HiInc_DN7_c0_g1_i25	AT3G57930.1
			HiInc_DN7_c0_g1_i1	AT3G57930.1
			HiInc_DN7_c1_g1_i2	AT5G37350.1
			HiInc_DN7_c2_g1_i10	AT1G75335.1
			HiInc_DN7_c2_g1_i2	AT1G75335.1
			HiInc_DN63_c0_g1_i35	AT1G24610.1
			HiInc_DN63_c0_g1_i5	AT1G24610.1
			HiInc_DN63_c0_g1_i47	AT1G24610.1
			HiInc_DN63_c0_g1_i30	AT1G24610.1
			HiInc_DN63_c0_g1_i17	AT1G24610.1
			HiInc_DN63_c0_g1_i16	AT1G24610.1
			HiInc_DN35_c0_g1_i7	AT4G39680.2
			HiInc_DN16_c0_g1_i1	AT4G30390.1
			HiInc_DN16_c0_g2_i5	AT4G30410.2
			HiInc_DN16_c0_g2_i6	AT4G30390.1
			HiInc_DN16_c0_g2_i3	AT4G30390.1
			HiInc_DN34_c0_g1_i15	AT2G04305.1
			HiInc_DN34_c0_g1_i36	AT2G04305.1
			HiInc_DN34_c0_g1_i25	AT2G04305.1
			HiInc_DN34_c0_g1_i27	AT2G04305.1
			HiInc_DN34_c0_g1_i20	AT2G04305.1
			HiInc_DN34_c0_g1_i8	AT2G04305.1
			HiInc_DN34_c0_g1_i13	AT2G04305.1
			HiInc_DN34_c0_g1_i42	AT2G04305.1
			HiInc_DN34_c0_g1_i41	AT2G04305.1
			HiInc_DN97_c0_g1_i9	AT1G33970.1
			HiInc_DN97_c0_g1_i16	AT1G33970.1
			HiInc_DN97_c0_g1_i8	AT1G33970.1
			HiInc_DN97_c0_g1_i1	AT1G33970.1
			HiInc_DN97_c0_g1_i3	AT1G33970.1
			HiInc_DN97_c0_g2_i3	AT1G33970.3
			HiInc_DN97_c0_g2_i2	AT1G33970.1
			HiInc_DN11_c0_g1_i6	AT2G20250.1
			HiInc_DN11_c1_g1_i1	AT5G40630.1
			HiInc_DN37_c0_g1_i4	AT4G28980.3
			HiInc_DN37_c0_g1_i11	AT4G28980.3
			HiInc_DN79_c0_g1_i49	AT2G45910.2
			HiInc_DN79_c0_g1_i11	AT2G45910.2
			HiInc_DN79_c0_g1_i27	AT2G45910.2
			HiInc_DN87_c0_g1_i17	AT2G30530.1
			HiInc_DN87_c0_g1_i3	AT2G30530.1
			HiInc_DN87_c0_g1_i25	AT2G30530.1
			HiInc_DN87_c0_g1_i19	AT2G30530.1
			HiInc_DN87_c0_g1_i23	AT2G30530.1
			HiInc_DN87_c0_g1_i9	AT2G30530.1
			HiInc_DN87_c1_g1_i6	AT3G55520.2
			HiInc_DN87_c2_g1_i1	AT2G48080.1
			HiInc_DN89_c0_g1_i30	AT5G53060.1
			HiInc_DN89_c0_g1_i19	AT5G53060.1
			HiInc_DN89_c0_g1_i27	AT5G53060.1
			HiInc_DN89_c0_g1_i36	AT5G53060.1
			HiInc_DN89_c0_g1_i21	AT5G53060.1
			HiInc_DN61_c0_g1_i41	AT2G21660.2
			HiInc_DN61_c0_g1_i4	AT2G21660.2
			HiInc_DN61_c0_g1_i28	AT4G39260.3
			HiInc_DN61_c0_g1_i13	AT4G39260.3
			HiInc_DN61_c0_g1_i34	AT4G39260.3
			HiInc_DN61_c0_g1_i23	AT4G39260.3
			HiInc_DN61_c0_g1_i35	AT4G39260.3
			HiInc_DN61_c0_g1_i36	AT4G39260.3
			HiInc_DN61_c0_g1_i11	AT4G39260.3
			HiInc_DN64_c1_g1_i11	AT5G17850.1
			HiInc_DN64_c1_g1_i14	AT5G17850.1
			HiInc_DN0_c1_g1_i10	AT1G07310.1
			HiInc_DN0_c1_g2_i1	AT1G72130.2
			HiInc_DN0_c2_g1_i8	AT3G51640.1
			HiInc_DN0_c3_g1_i2	AT1G73110.1
			HiInc_DN0_c4_g1_i8	AT4G27020.1
			HiInc_DN0_c4_g1_i1	AT5G54870.1
			HiInc_DN0_c5_g1_i6	AT1G73210.3
			HiInc_DN0_c5_g1_i1	AT1G73210.3
			HiInc_DN0_c6_g1_i1	AT2G31570.1
			HiInc_DN0_c7_g1_i1	AT3G01290.1
			HiInc_DN0_c10_g1_i2	AT1G24148.1
			HiInc_DN0_c14_g1_i4	AT3G54660.1
			HiInc_DN0_c20_g1_i1	AT5G25360.2
			HiInc_DN0_c21_g1_i2	AT5G19280.1
			HiInc_DN171_c0_g1_i46	AT1G60200.4
			HiInc_DN112_c0_g1_i18	AT3G08690.2
			HiInc_DN112_c0_g1_i20	AT5G53300.2
			HiInc_DN112_c0_g1_i3	AT3G08690.2
			HiInc_DN112_c0_g1_i24	AT3G08690.2
			HiInc_DN112_c0_g1_i14	AT3G08690.2
			HiInc_DN112_c0_g1_i1	AT3G08690.2
			HiInc_DN112_c1_g1_i1	AT5G67560.1
			HiInc_DN112_c1_g1_i2	AT3G49870.1
			HiInc_DN112_c2_g1_i4	AT3G49870.2
			HiInc_DN112_c2_g1_i2	AT3G49870.2
			HiInc_DN149_c0_g1_i7	AT4G38790.1
			HiInc_DN149_c0_g1_i1	AT4G38790.1
			HiInc_DN149_c0_g1_i5	AT4G38790.1
			HiInc_DN149_c2_g1_i1	AT4G38790.1
			HiInc_DN105_c0_g1_i2	AT2G40450.1
			HiInc_DN105_c0_g1_i1	AT2G40450.1
			HiInc_DN105_c0_g2_i2	AT2G40450.1
			HiInc_DN195_c0_g1_i85	AT5G20610.1
			HiInc_DN195_c0_g1_i22	AT5G20610.1
			HiInc_DN195_c0_g1_i126	AT5G20610.1
			HiInc_DN195_c0_g1_i40	AT5G20610.1
			HiInc_DN195_c0_g1_i43	AT5G20610.1
			HiInc_DN179_c0_g1_i9	AT5G45330.1
			HiInc_DN179_c0_g1_i6	AT5G45330.1
			HiInc_DN137_c0_g1_i6	AT5G12130.2
			HiInc_DN137_c0_g1_i19	AT5G12130.1
			HiInc_DN137_c0_g1_i16	AT5G12130.1
			HiInc_DN169_c0_g1_i8	AT1G02990.3
			HiInc_DN169_c0_g1_i6	AT1G02990.3
			HiInc_DN186_c0_g1_i3	AT1G80000.1
			HiInc_DN186_c0_g1_i6	AT1G80000.1
			HiInc_DN186_c0_g2_i1	AT1G15280.2
			HiInc_DN186_c0_g2_i2	AT1G15280.2
			HiInc_DN186_c4_g1_i1	AT1G15280.1
			HiInc_DN183_c0_g1_i6	AT5G05690.1
			HiInc_DN183_c0_g1_i8	AT5G05690.3
			HiInc_DN183_c0_g1_i4	AT5G05690.1
			HiInc_DN170_c0_g1_i1	AT3G16440.1
			HiInc_DN170_c0_g2_i4	AT2G39310.4
			HiInc_DN170_c1_g1_i2	AT3G16420.3
			HiInc_DN170_c1_g1_i6	AT3G16460.2
			HiInc_DN170_c1_g1_i5	AT3G16460.2
			HiInc_DN170_c1_g3_i1	AT3G16450.3
			HiInc_DN170_c1_g2_i3	AT3G16430.1
			HiInc_DN170_c1_g2_i4	AT3G16430.1
			HiInc_DN167_c0_g1_i11	AT5G19430.1
			HiInc_DN167_c0_g1_i4	AT5G19430.5
			HiInc_DN167_c0_g1_i8	AT5G12310.1
			HiInc_DN167_c0_g1_i7	AT5G19430.1
			HiInc_DN167_c1_g1_i1	AT5G19430.3
			HiInc_DN136_c0_g1_i14	AT3G03780.1
			HiInc_DN136_c0_g1_i10	AT5G17920.2
			HiInc_DN152_c0_g1_i14	AT3G23090.1
			HiInc_DN152_c0_g1_i5	AT3G23090.3
			HiInc_DN152_c0_g1_i9	AT3G23090.2
			HiInc_DN152_c0_g1_i20	AT3G23090.3
			HiInc_DN152_c0_g1_i23	AT3G23090.3
			HiInc_DN152_c0_g1_i40	AT3G23090.4
			HiInc_DN191_c0_g1_i1	AT4G18880.1
			HiInc_DN191_c0_g1_i2	AT4G18880.1
			HiInc_DN191_c0_g2_i1	AT4G18880.1
			HiInc_DN145_c0_g1_i6	AT3G24770.1
			HiInc_DN145_c0_g1_i4	AT3G24770.1
			HiInc_DN108_c0_g1_i15	AT3G56800.1
			HiInc_DN108_c0_g1_i4	AT3G56800.1
			HiInc_DN108_c1_g1_i14	AT3G22930.2
			HiInc_DN108_c1_g1_i11	AT3G22930.1
			HiInc_DN108_c1_g1_i2	AT3G22930.1
			HiInc_DN108_c1_g1_i18	AT3G22930.1
			HiInc_DN162_c0_g1_i4	AT1G58410.3
			HiInc_DN162_c0_g1_i2	AT1G53350.1
			HiInc_DN162_c0_g2_i1	AT1G59218.1
			HiInc_DN162_c1_g1_i12	AT1G58602.2
			HiInc_DN162_c1_g1_i5	AT1G59780.2
			HiInc_DN162_c2_g1_i1	AT1G59620.2
			HiInc_DN162_c2_g2_i1	AT1G59218.1
			HiInc_DN162_c4_g1_i1	AT1G58440.1
			HiInc_DN162_c4_g1_i2	AT1G58440.1
			HiInc_DN162_c5_g1_i1	AT1G10920.5
			HiInc_DN162_c5_g2_i1	AT1G59218.1
			HiInc_DN162_c6_g1_i1	AT1G59620.2
			HiInc_DN150_c0_g1_i1	AT3G13750.1
			HiInc_DN150_c0_g1_i5	AT3G13750.1
			HiInc_DN150_c0_g1_i3	AT3G13750.1
			HiInc_DN150_c0_g1_i6	AT3G13750.1
			HiInc_DN180_c0_g1_i2	AT1G25260.1
			HiInc_DN180_c0_g1_i5	AT1G25260.1
			HiInc_DN180_c0_g2_i3	AT2G29605.1
			HiInc_DN180_c1_g2_i5	AT5G62900.1
			HiInc_DN180_c1_g1_i3	AT5G23880.1
			HiInc_DN180_c1_g1_i10	AT5G23880.1
			HiInc_DN180_c1_g1_i15	AT5G23880.1
			HiInc_DN180_c1_g1_i16	AT5G23880.1
			HiInc_DN180_c1_g1_i11	AT5G23880.1
			HiInc_DN192_c0_g1_i12	AT4G30630.2
			HiInc_DN192_c0_g1_i38	AT4G30630.2
			HiInc_DN192_c0_g1_i24	AT4G30630.1
			HiInc_DN192_c0_g1_i33	AT4G30630.1
			HiInc_DN192_c0_g1_i13	AT4G30630.1
			HiInc_DN192_c0_g1_i15	AT4G30630.1
			HiInc_DN192_c0_g1_i19	AT4G30630.1
			HiInc_DN192_c0_g1_i18	AT4G30630.2
			HiInc_DN126_c0_g1_i29	AT4G27585.1
			HiInc_DN126_c0_g1_i7	AT5G54100.1
			HiInc_DN126_c0_g1_i33	AT5G54100.1
			HiInc_DN126_c0_g1_i11	AT4G27585.1
			HiInc_DN126_c0_g1_i20	AT4G27585.1
			HiInc_DN126_c0_g1_i38	AT4G27585.1
			HiInc_DN144_c0_g1_i23	AT4G24160.1
			HiInc_DN144_c0_g1_i8	AT4G24160.1
			HiInc_DN158_c0_g1_i5	AT1G15130.1
			HiInc_DN158_c0_g1_i20	AT1G15130.1
			HiInc_DN158_c0_g1_i16	AT1G15130.1
			HiInc_DN165_c0_g1_i8	AT1G19485.1
			HiInc_DN165_c0_g2_i1	AT1G19485.1
			HiInc_DN103_c0_g1_i7	AT5G66570.1
			HiInc_DN103_c0_g1_i1	AT5G66570.1
			HiInc_DN103_c0_g1_i11	AT5G66570.1
			HiInc_DN103_c1_g1_i1	AT3G50820.1
			HiInc_DN103_c1_g2_i1	AT3G50820.1
			HiInc_DN193_c0_g1_i4	AT1G18390.1
			HiInc_DN193_c0_g1_i8	AT1G18390.1
			HiInc_DN193_c0_g1_i3	AT1G18390.2
			HiInc_DN193_c0_g2_i1	AT1G18390.1
			HiInc_DN193_c0_g3_i1	AT5G58940.4
			HiInc_DN130_c0_g1_i18	AT2G17150.1
			HiInc_DN130_c0_g1_i23	AT2G17150.1
			HiInc_DN130_c0_g1_i12	AT2G17150.1
			HiInc_DN130_c0_g1_i10	AT4G35270.2
			HiInc_DN130_c0_g1_i19	AT2G17150.1
			HiInc_DN130_c0_g1_i29	AT2G17150.1
			HiInc_DN130_c0_g1_i8	AT4G35270.2
			HiInc_DN123_c0_g1_i32	AT1G50190.1
			HiInc_DN123_c0_g1_i30	AT1G50190.1
			HiInc_DN123_c0_g1_i20	AT1G50190.1
			HiInc_DN123_c0_g1_i7	AT1G50190.1
			HiInc_DN123_c0_g1_i23	AT1G50190.1
			HiInc_DN153_c0_g1_i4	AT1G24735.2
			HiInc_DN153_c0_g1_i3	AT1G24735.3
			HiInc_DN153_c0_g1_i2	AT1G24735.1
			HiInc_DN153_c0_g2_i1	AT1G24735.1
			HiInc_DN153_c0_g2_i2	AT1G24735.1
			HiInc_DN118_c0_g1_i31	AT2G39800.1
			HiInc_DN118_c0_g1_i14	AT3G55610.1
			HiInc_DN118_c1_g1_i1	AT2G39800.2
			HiInc_DN182_c0_g1_i6	AT4G03210.1
			HiInc_DN182_c0_g1_i7	AT4G03210.1
			HiInc_DN182_c0_g1_i14	AT4G03210.1
			HiInc_DN101_c0_g1_i6	AT1G79090.2
			HiInc_DN101_c0_g2_i1	AT1G79090.2
			HiInc_DN101_c1_g2_i4	AT1G79090.2
			HiInc_DN101_c1_g3_i1	AT1G79090.2
			HiInc_DN100_c0_g1_i9	AT3G46740.1
			HiInc_DN100_c0_g1_i19	AT3G46740.1
			HiInc_DN100_c0_g1_i37	AT3G46740.1
			HiInc_DN140_c0_g1_i21	AT3G48800.1
			HiInc_DN140_c0_g1_i12	AT3G48800.1
			HiInc_DN140_c0_g1_i8	AT3G48800.1
			HiInc_DN140_c0_g1_i5	AT3G48800.1
			HiInc_DN187_c0_g1_i2	AT5G17350.1
			HiInc_DN187_c0_g1_i8	AT5G17350.1
			HiInc_DN187_c0_g2_i2	AT5G17350.1
			HiInc_DN187_c1_g1_i2	AT3G03280.1
			HiInc_DN181_c0_g1_i7	AT5G41550.1
			HiInc_DN181_c0_g1_i1	AT5G41550.1
			HiInc_DN110_c0_g1_i2	AT1G27370.1
			HiInc_DN110_c0_g1_i3	AT1G27370.1
			HiInc_DN110_c0_g1_i1	AT1G27370.1
			HiInc_DN110_c0_g2_i1	AT1G27360.2
			HiInc_DN110_c1_g1_i1	AT1G27360.2
			HiInc_DN110_c2_g1_i1	AT1G27370.1
			HiInc_DN124_c0_g1_i9	AT1G02475.1
			HiInc_DN190_c0_g1_i5	AT4G17486.1
			HiInc_DN190_c0_g1_i2	AT4G17486.1
			HiInc_DN190_c0_g1_i12	AT4G17486.1
			HiInc_DN190_c0_g1_i11	AT4G17486.1
			HiInc_DN190_c1_g1_i5	AT1G25380.1
			HiInc_DN190_c1_g1_i12	AT1G25380.1
			HiInc_DN190_c1_g1_i6	AT1G25380.1
			HiInc_DN190_c1_g1_i1	AT1G25380.1
			HiInc_DN190_c1_g1_i8	AT1G25380.1
			HiInc_DN168_c0_g1_i10	AT4G11980.1
			HiInc_DN168_c0_g1_i23	AT4G11980.1
			HiInc_DN168_c0_g1_i9	AT3G58650.1
			HiInc_DN168_c0_g1_i27	AT4G11980.1
			HiInc_DN168_c0_g1_i28	AT4G11980.1
			HiInc_DN168_c0_g1_i6	AT4G11980.1
			HiInc_DN168_c1_g1_i9	AT5G26910.4
			HiInc_DN168_c1_g1_i11	AT5G26910.4
			HiInc_DN168_c1_g1_i8	AT5G26910.4
			HiInc_DN139_c0_g1_i8	AT5G16820.1
			HiInc_DN139_c0_g1_i25	AT3G02990.1
			HiInc_DN139_c0_g1_i17	AT3G02990.1
			HiInc_DN139_c1_g1_i7	AT2G20270.1
			HiInc_DN139_c1_g1_i6	AT4G28730.1
			HiInc_DN139_c1_g1_i13	AT4G28730.1
			HiInc_DN102_c0_g1_i9	AT1G58110.1
			HiInc_DN102_c0_g1_i23	AT1G58110.1
			HiInc_DN102_c0_g1_i12	AT1G58110.1
			HiInc_DN102_c0_g1_i20	AT1G58110.1
			HiInc_DN102_c0_g1_i24	AT1G58110.1
			HiInc_DN177_c0_g1_i8	AT1G30730.1
			HiInc_DN177_c0_g1_i6	AT1G30730.1
			HiInc_DN177_c0_g1_i18	AT1G30730.1
			HiInc_DN185_c0_g1_i12	AT2G02050.1
			HiInc_DN185_c0_g1_i5	AT2G02050.1
			HiInc_DN185_c0_g1_i9	AT2G02050.1
			HiInc_DN185_c0_g1_i14	AT2G02050.1
			HiInc_DN157_c0_g1_i23	AT1G60950.1
			HiInc_DN157_c0_g1_i21	AT1G60950.1
			HiInc_DN157_c0_g1_i8	AT1G60950.1
			HiInc_DN117_c0_g1_i7	AT1G68130.1
			HiInc_DN117_c0_g1_i10	AT1G68130.2
			HiInc_DN117_c1_g1_i5	AT1G03840.2
			HiInc_DN117_c1_g1_i1	AT1G03840.2
			HiInc_DN117_c2_g1_i1	AT3G49670.1
			HiInc_DN117_c3_g1_i1	AT1G03840.2
			HiInc_DN113_c0_g1_i5	AT2G18300.1
			HiInc_DN113_c0_g1_i3	AT2G18300.1
			HiInc_DN113_c0_g1_i1	AT2G18300.1
			HiInc_DN113_c0_g1_i8	AT2G18300.1
			HiInc_DN113_c0_g1_i6	AT2G18300.1
			HiInc_DN113_c0_g3_i1	AT2G18300.2
			HiInc_DN172_c0_g1_i57	AT5G41080.1
			HiInc_DN172_c0_g1_i47	AT5G41080.1
			HiInc_DN172_c0_g1_i65	AT5G41080.1
			HiInc_DN172_c0_g1_i46	AT5G41080.2
			HiInc_DN172_c0_g1_i44	AT5G41080.2
			HiInc_DN175_c0_g1_i14	AT1G67230.1
			HiInc_DN175_c0_g1_i8	AT1G67230.1
			HiInc_DN175_c1_g1_i1	AT1G67230.1
			HiInc_DN175_c1_g2_i2	AT1G67230.1
			HiInc_DN175_c1_g3_i1	AT1G67230.1
			HiInc_DN138_c0_g1_i4	AT4G00730.1
			HiInc_DN138_c0_g1_i10	AT4G00730.1
			HiInc_DN138_c0_g1_i14	AT4G00730.1
			HiInc_DN122_c0_g1_i5	AT4G21560.3
			HiInc_DN122_c0_g1_i47	AT4G21560.3
			HiInc_DN122_c0_g1_i17	AT4G21560.3
			HiInc_DN122_c0_g1_i33	AT4G21560.3
			HiInc_DN122_c0_g1_i37	AT4G21560.3
			HiInc_DN122_c0_g1_i13	AT4G21560.3
			HiInc_DN135_c0_g1_i1	AT5G25190.1
			HiInc_DN135_c0_g1_i3	AT5G25190.1
			HiInc_DN135_c0_g1_i8	AT5G25190.1
			HiInc_DN164_c0_g1_i5	AT5G19855.1
			HiInc_DN164_c0_g1_i3	AT5G19855.1
			HiInc_DN146_c0_g1_i3	AT5G38130.1
			HiInc_DN166_c0_g1_i7	AT4G32570.1
			HiInc_DN166_c0_g1_i3	AT4G32570.1
			HiInc_DN114_c0_g1_i14	AT3G29075.1
			HiInc_DN114_c0_g1_i12	AT3G29075.1
			HiInc_DN141_c0_g1_i6	AT1G04000.1
			HiInc_DN141_c0_g1_i8	AT1G04000.1
			HiInc_DN141_c0_g1_i2	AT1G04000.1
			HiInc_DN141_c1_g1_i20	AT3G52170.2
			HiInc_DN141_c1_g1_i10	AT3G52170.2
			HiInc_DN141_c1_g1_i21	AT3G52170.2
			HiInc_DN141_c1_g1_i6	AT3G52170.2
			HiInc_DN174_c0_g1_i12	AT5G11960.1
			HiInc_DN174_c0_g1_i23	AT5G11960.1
			HiInc_DN174_c0_g1_i19	AT5G11960.1
			HiInc_DN174_c0_g1_i38	AT5G11960.1
			HiInc_DN148_c0_g1_i3	AT2G42300.5
			HiInc_DN148_c0_g2_i6	AT4G23990.1
			HiInc_DN148_c0_g2_i3	AT4G24000.1
			HiInc_DN148_c0_g2_i4	AT4G24000.1
			HiInc_DN148_c1_g1_i14	AT3G57800.2
			HiInc_DN148_c1_g1_i12	AT3G57800.2
			HiInc_DN148_c1_g1_i6	AT3G57800.2
			HiInc_DN143_c0_g1_i9	AT5G52660.1
			HiInc_DN143_c0_g1_i3	AT5G52660.1
			HiInc_DN143_c0_g1_i11	AT5G52660.1
			HiInc_DN143_c0_g1_i10	AT5G52660.1
			HiInc_DN143_c0_g2_i1	AT5G52660.1
			HiInc_DN198_c0_g1_i18	AT3G22380.1
			HiInc_DN198_c0_g1_i31	AT3G22380.1
			HiInc_DN198_c0_g1_i14	AT3G22380.1
			HiInc_DN198_c0_g1_i4	AT3G22380.1
			HiInc_DN198_c0_g1_i8	AT3G22380.1
			HiInc_DN198_c0_g1_i23	AT3G22380.1
			HiInc_DN198_c0_g1_i21	AT3G22380.1
			HiInc_DN198_c1_g1_i18	AT4G37210.2
			HiInc_DN198_c1_g1_i22	AT4G37210.1
			HiInc_DN198_c2_g1_i6	AT3G22380.1
			HiInc_DN142_c0_g1_i8	AT3G29075.1
			HiInc_DN142_c0_g1_i23	AT3G29075.1
			HiInc_DN142_c0_g1_i54	AT3G29075.1
			HiInc_DN142_c0_g1_i61	AT1G23600.1
			HiInc_DN142_c0_g1_i38	AT1G23600.1
			HiInc_DN142_c0_g1_i22	AT3G29075.1
			HiInc_DN142_c0_g1_i14	AT5G39570.1
			HiInc_DN176_c0_g1_i4	AT1G28400.1
			HiInc_DN176_c0_g1_i1	AT1G28400.1
			HiInc_DN176_c0_g1_i2	AT1G28400.1
			HiInc_DN176_c0_g1_i12	AT1G28400.1
			HiInc_DN176_c0_g1_i20	AT1G28400.1
			HiInc_DN176_c0_g1_i8	AT1G28400.1
			HiInc_DN197_c0_g1_i10	AT5G16760.1
			HiInc_DN197_c0_g1_i19	AT5G16760.1
			HiInc_DN119_c0_g1_i22	AT5G22090.1
			HiInc_DN119_c0_g1_i1	AT5G22090.1
			HiInc_DN119_c0_g1_i19	AT5G22090.1
			HiInc_DN119_c0_g1_i21	AT5G22090.1
			HiInc_DN119_c0_g1_i3	AT5G22090.1
			HiInc_DN120_c0_g2_i1	AT1G02300.1
			HiInc_DN120_c0_g1_i9	AT5G60360.1
			HiInc_DN120_c0_g1_i8	AT4G01610.1
			HiInc_DN120_c0_g1_i5	AT5G60360.1
			HiInc_DN120_c0_g1_i3	AT5G45890.1
			HiInc_DN120_c0_g3_i1	AT4G01610.1
			HiInc_DN120_c0_g4_i1	AT4G01610.1
			HiInc_DN120_c0_g5_i1	AT5G43060.1
			HiInc_DN199_c0_g1_i56	AT1G53390.1
			HiInc_DN199_c0_g1_i19	AT1G53390.1
			HiInc_DN199_c0_g1_i5	AT1G53390.1
			HiInc_DN199_c0_g2_i1	AT1G53400.1
			HiInc_DN115_c0_g1_i20	AT1G51730.1
			HiInc_DN115_c0_g1_i13	AT1G51730.1
			HiInc_DN115_c0_g1_i15	AT1G51730.1
			HiInc_DN115_c0_g1_i22	AT1G51730.1
			HiInc_DN104_c0_g1_i9	AT2G35840.1
			HiInc_DN104_c0_g1_i15	AT2G35840.1
			HiInc_DN104_c0_g1_i16	AT2G35840.1
			HiInc_DN104_c0_g1_i2	AT1G51420.1
			HiInc_DN104_c0_g1_i6	AT1G51420.1
			HiInc_DN104_c0_g1_i13	AT2G35840.1
			HiInc_DN104_c0_g2_i1	AT1G51420.1
			HiInc_DN104_c2_g1_i1	AT1G51420.1
			HiInc_DN128_c0_g1_i15	AT1G79280.1
			HiInc_DN128_c0_g1_i9	AT1G79280.1
			HiInc_DN128_c0_g2_i9	AT1G79280.1
			HiInc_DN128_c0_g2_i1	AT1G79280.1
			HiInc_DN128_c1_g1_i9	AT1G79280.2
			HiInc_DN128_c1_g1_i1	AT1G79280.1
			HiInc_DN128_c1_g1_i13	AT1G79280.1
			HiInc_DN178_c0_g1_i6	AT1G29930.1
			HiInc_DN178_c0_g1_i22	AT2G34430.1
			HiInc_DN178_c0_g1_i37	AT1G29930.1
			HiInc_DN129_c0_g1_i11	AT3G09560.3
			HiInc_DN129_c0_g1_i7	AT3G09560.3
			HiInc_DN129_c0_g1_i10	AT3G09560.3
			HiInc_DN129_c1_g1_i4	AT5G42870.3
			HiInc_DN129_c1_g1_i7	AT3G09560.3
			HiInc_DN129_c1_g1_i3	AT5G42870.1
			HiInc_DN129_c1_g1_i16	AT5G42870.1
			HiInc_DN129_c1_g1_i11	AT5G42870.2
			HiInc_DN129_c1_g1_i2	AT3G09560.3
			HiInc_DN155_c0_g1_i2	AT4G27657.1
			HiInc_DN155_c0_g2_i1	AT4G27657.1
			HiInc_DN125_c0_g1_i1	AT5G15320.1
			HiInc_DN125_c0_g2_i2	AT5G15320.2
			HiInc_DN132_c0_g1_i14	AT1G20760.1
			HiInc_DN132_c0_g1_i15	AT1G20760.1
			HiInc_DN132_c0_g1_i17	AT1G20760.1
			HiInc_DN132_c0_g1_i39	AT1G20760.1
			HiInc_DN127_c0_g1_i1	AT1G03000.1
			HiInc_DN127_c0_g1_i4	AT1G03000.1
			HiInc_DN127_c0_g1_i11	AT1G03000.1
			HiInc_DN173_c0_g1_i25	AT1G63440.1
			HiInc_DN173_c0_g1_i16	AT1G63440.1
			HiInc_DN173_c0_g1_i3	AT1G63440.1
			HiInc_DN134_c0_g1_i12	AT5G65430.2
			HiInc_DN134_c0_g1_i39	AT1G78300.1
			HiInc_DN134_c0_g1_i17	AT1G78300.1
			HiInc_DN134_c0_g1_i14	AT1G78300.1
			HiInc_DN134_c0_g1_i5	AT1G78300.1
			HiInc_DN134_c0_g1_i10	AT1G78300.1
			HiInc_DN134_c0_g2_i1	AT5G65430.2
			HiInc_DN134_c1_g1_i1	AT3G02520.1
			HiInc_DN134_c2_g1_i1	AT1G63170.1
			HiInc_DN107_c0_g1_i2	AT2G36300.1
			HiInc_DN107_c0_g1_i16	AT2G36300.1
			HiInc_DN111_c0_g2_i1	AT1G07920.1
			HiInc_DN111_c0_g3_i1	AT1G07920.1
			HiInc_DN111_c0_g4_i1	AT1G07920.1
			HiInc_DN111_c0_g5_i1	AT1G07920.1
			HiInc_DN111_c0_g6_i1	AT1G07930.2
			HiInc_DN111_c1_g1_i1	AT1G07920.1
			HiInc_DN111_c1_g2_i1	AT1G07930.2
			HiInc_DN111_c2_g1_i1	AT1G07920.1
			HiInc_DN133_c1_g2_i1	AT5G66440.1
			HiInc_DN133_c2_g1_i5	AT5G66440.1
			HiInc_DN147_c0_g1_i26	AT4G34450.1
			HiInc_DN147_c0_g1_i22	AT4G34450.1
			HiInc_DN194_c0_g1_i32	AT2G39170.1
			HiInc_DN194_c0_g1_i1	AT2G39080.1
			HiInc_DN194_c0_g1_i29	AT2G39080.1
			HiInc_DN106_c0_g1_i4	AT2G16740.1
			HiInc_DN106_c0_g1_i5	AT2G16740.1
			HiInc_DN106_c1_g1_i5	AT1G64230.2
			HiInc_DN106_c1_g1_i3	AT1G64255.1
			HiInc_DN106_c1_g1_i1	AT1G64230.2
			HiInc_DN106_c1_g1_i9	AT1G64255.1
			HiInc_DN131_c0_g1_i8	AT5G55860.1
			HiInc_DN131_c0_g1_i27	AT5G55860.1
			HiInc_DN131_c0_g2_i3	AT5G55860.1
			HiInc_DN161_c0_g1_i3	AT1G08800.2
			HiInc_DN161_c1_g1_i4	AT5G47070.1
			HiInc_DN161_c1_g1_i3	AT5G47070.1
			HiInc_DN161_c2_g1_i4	AT1G08800.2
			HiInc_DN161_c2_g1_i6	AT1G08800.2
			HiInc_DN161_c2_g1_i13	AT1G08800.2
			HiInc_DN161_c3_g1_i4	AT3G11080.2
			HiInc_DN161_c3_g2_i1	AT5G27060.3
			HiInc_DN161_c4_g1_i12	AT5G27060.3
			HiInc_DN116_c0_g1_i13	AT5G15490.1
			HiInc_DN116_c0_g2_i2	AT1G26570.1
			HiInc_DN116_c1_g1_i3	AT5G39320.1
			HiInc_DN116_c1_g2_i2	AT5G39320.1
			HiInc_DN184_c0_g1_i11	AT4G29940.2
			HiInc_DN184_c0_g1_i20	AT4G29940.1
			HiInc_DN184_c0_g1_i12	AT4G29940.2
			HiInc_DN188_c0_g1_i1	AT3G06860.1
			HiInc_DN188_c0_g1_i23	AT3G06860.1
			HiInc_DN188_c0_g1_i13	AT3G06860.1
			HiInc_DN188_c1_g1_i5	AT1G13820.1
			HiInc_DN188_c3_g1_i1	AT3G06860.1
			HiInc_DN151_c0_g1_i11	AT5G54780.1
			HiInc_DN151_c0_g1_i9	AT5G54780.1
			HiInc_DN151_c0_g2_i3	AT4G28550.1
			HiInc_DN151_c0_g2_i4	AT4G28550.1
			HiInc_DN151_c1_g1_i2	AT4G28550.2
			HiInc_DN151_c1_g1_i3	AT4G28550.2
			HiInc_DN159_c0_g1_i2	AT5G24150.2
			HiInc_DN159_c0_g2_i7	AT5G24150.1
			HiInc_DN159_c1_g1_i1	AT5G24155.2
			HiInc_DN163_c0_g1_i14	AT5G61230.1
			HiInc_DN163_c0_g1_i29	AT5G61230.1
			HiInc_DN163_c0_g1_i21	AT5G61230.1
			HiInc_DN163_c0_g1_i13	AT5G61230.1
			HiInc_DN196_c0_g1_i5	AT3G43810.1
			HiInc_DN196_c0_g1_i4	AT3G56800.1
			HiInc_DN196_c0_g2_i4	AT3G43810.4
			HiInc_DN196_c0_g2_i1	AT3G43810.4
			HiInc_DN196_c0_g3_i1	AT2G41110.2
			HiInc_DN196_c1_g1_i1	AT3G43810.4
			HiInc_DN196_c1_g1_i2	AT3G43810.4
			HiInc_DN196_c1_g2_i2	AT3G43810.4
			HiInc_DN196_c2_g1_i3	AT1G66410.1
			HiInc_DN154_c0_g1_i4	AT4G10500.1
			HiInc_DN154_c0_g1_i6	AT4G10500.1
			HiInc_DN154_c0_g1_i3	AT4G10500.1
			HiInc_DN223_c0_g1_i8	AT3G12730.1
			HiInc_DN223_c0_g1_i5	AT3G12730.1
			HiInc_DN223_c0_g1_i9	AT3G12730.1
			HiInc_DN270_c0_g1_i27	AT5G07320.1
			HiInc_DN270_c0_g1_i5	AT5G61810.1
			HiInc_DN270_c0_g1_i22	AT5G07320.1
			HiInc_DN270_c0_g1_i1	AT5G61810.1
			HiInc_DN270_c0_g1_i13	AT5G07320.1
			HiInc_DN270_c0_g1_i25	AT5G07320.1
			HiInc_DN203_c0_g1_i10	AT4G19500.1
			HiInc_DN203_c0_g1_i4	AT4G19500.1
			HiInc_DN203_c1_g1_i13	AT4G19500.2
			HiInc_DN203_c1_g1_i9	AT4G19500.2
			HiInc_DN203_c1_g1_i5	AT4G19500.2
			HiInc_DN203_c1_g1_i21	AT4G19500.2
			HiInc_DN203_c1_g1_i14	AT4G19500.2
			HiInc_DN203_c2_g1_i2	AT4G19500.2
			HiInc_DN216_c0_g1_i7	AT5G19280.1
			HiInc_DN216_c0_g1_i9	AT5G19280.1
			HiInc_DN216_c1_g1_i1	AT5G19280.1
			HiInc_DN293_c0_g1_i1	AT1G12090.1
			HiInc_DN293_c0_g2_i1	AT1G12090.1
			HiInc_DN231_c0_g1_i1	AT5G13760.1
			HiInc_DN231_c0_g1_i4	AT5G13760.1
			HiInc_DN231_c0_g1_i3	AT5G13760.1
			HiInc_DN269_c0_g1_i1	AT1G19020.1
			HiInc_DN269_c0_g2_i1	AT1G19020.1
			HiInc_DN269_c1_g1_i1	AT1G19020.1
			HiInc_DN221_c0_g1_i15	AT2G03310.1
			HiInc_DN221_c0_g1_i19	AT2G03310.1
			HiInc_DN234_c0_g1_i2	AT3G20370.1
			HiInc_DN234_c0_g1_i1	AT3G20370.2
			HiInc_DN296_c0_g1_i53	AT3G22260.1
			HiInc_DN296_c0_g1_i51	AT3G22260.1
			HiInc_DN296_c0_g1_i8	AT3G22260.1
			HiInc_DN296_c0_g1_i56	AT3G22260.1
			HiInc_DN296_c0_g1_i50	AT3G22260.1
			HiInc_DN296_c0_g1_i37	AT3G22260.1
			HiInc_DN296_c0_g1_i49	AT3G22260.1
			HiInc_DN239_c0_g1_i25	AT5G06220.3
			HiInc_DN239_c0_g1_i13	AT3G11560.3
			HiInc_DN239_c1_g1_i10	AT3G11560.1
			HiInc_DN265_c0_g1_i55	AT5G02310.1
			HiInc_DN265_c0_g1_i6	AT5G02310.2
			HiInc_DN265_c0_g1_i27	AT5G02310.1
			HiInc_DN259_c0_g1_i31	AT5G13820.2
			HiInc_DN259_c0_g1_i5	AT3G12560.1
			HiInc_DN259_c0_g1_i34	AT5G13820.2
			HiInc_DN259_c0_g1_i20	AT3G12560.1
			HiInc_DN259_c0_g1_i18	AT3G12560.1
			HiInc_DN259_c1_g1_i3	AT5G13820.2
			HiInc_DN259_c2_g1_i2	AT5G13820.2
			HiInc_DN220_c0_g1_i3	AT4G34960.1
			HiInc_DN220_c0_g1_i6	AT4G34960.1
			HiInc_DN229_c1_g1_i13	AT1G80460.1
			HiInc_DN229_c1_g1_i11	AT1G80460.1
			HiInc_DN264_c0_g1_i18	AT5G28080.2
			HiInc_DN264_c0_g1_i13	AT5G28080.2
			HiInc_DN264_c0_g1_i6	AT5G28080.2
			HiInc_DN264_c0_g1_i25	AT5G28080.2
			HiInc_DN264_c0_g1_i9	AT5G28080.2
			HiInc_DN264_c0_g1_i20	AT5G28080.2
			HiInc_DN264_c0_g2_i1	AT5G28080.2
			HiInc_DN264_c0_g3_i1	AT3G22420.1
			HiInc_DN264_c1_g1_i3	AT3G04910.1
			HiInc_DN254_c0_g1_i1	AT4G11080.1
			HiInc_DN254_c0_g1_i2	AT4G23800.2
			HiInc_DN254_c0_g1_i6	AT4G11080.1
			HiInc_DN254_c0_g2_i46	AT3G20060.1
			HiInc_DN254_c0_g2_i20	AT3G20060.1
			HiInc_DN254_c0_g2_i40	AT3G20060.1
			HiInc_DN254_c0_g2_i26	AT3G20060.1
			HiInc_DN254_c0_g2_i9	AT3G20060.1
			HiInc_DN254_c0_g2_i14	AT3G20060.1
			HiInc_DN251_c0_g1_i21	AT3G27090.1
			HiInc_DN251_c0_g1_i4	AT3G27090.1
			HiInc_DN251_c0_g1_i2	AT3G27090.1
			HiInc_DN251_c0_g1_i34	AT3G27090.1
			HiInc_DN251_c0_g1_i11	AT3G27090.1
			HiInc_DN251_c0_g1_i17	AT3G27090.1
			HiInc_DN251_c1_g1_i1	AT3G27090.1
			HiInc_DN230_c0_g1_i6	AT3G55380.1
			HiInc_DN230_c0_g1_i8	AT3G55380.1
			HiInc_DN230_c0_g1_i2	AT5G59300.1
			HiInc_DN267_c0_g1_i2	AT4G21970.1
			HiInc_DN267_c0_g1_i1	AT4G04630.1
			HiInc_DN267_c0_g2_i2	AT4G21970.1
			HiInc_DN267_c1_g1_i15	AT5G06590.1
			HiInc_DN267_c1_g1_i2	AT5G06590.1
			HiInc_DN267_c1_g1_i7	AT5G06590.2
			HiInc_DN267_c2_g1_i1	AT4G02770.1
			HiInc_DN218_c0_g1_i18	AT4G32620.1
			HiInc_DN218_c0_g1_i5	AT4G32620.1
			HiInc_DN218_c0_g1_i80	AT4G32620.1
			HiInc_DN218_c0_g2_i1	AT4G32620.1
			HiInc_DN208_c0_g1_i25	AT5G04940.2
			HiInc_DN208_c0_g1_i23	AT5G04940.2
			HiInc_DN208_c0_g1_i19	AT5G04940.2
			HiInc_DN285_c0_g1_i5	AT5G43880.3
			HiInc_DN285_c0_g1_i11	AT5G43880.3
			HiInc_DN285_c0_g2_i1	AT5G43880.3
			HiInc_DN213_c0_g1_i1	AT1G47540.1
			HiInc_DN213_c0_g2_i2	AT2G43535.1
			HiInc_DN213_c0_g2_i3	AT2G43535.1
			HiInc_DN213_c0_g2_i5	AT2G43535.1
			HiInc_DN213_c1_g1_i2	AT2G43510.1
			HiInc_DN292_c0_g1_i10	AT4G03390.2
			HiInc_DN292_c0_g1_i32	AT4G03390.2
			HiInc_DN292_c0_g1_i3	AT4G03390.2
			HiInc_DN211_c0_g1_i13	AT5G61060.1
			HiInc_DN211_c0_g1_i2	AT5G61060.1
			HiInc_DN211_c0_g1_i19	AT5G61060.1
			HiInc_DN211_c0_g1_i15	AT5G61060.1
			HiInc_DN291_c0_g1_i2	AT1G63720.1
			HiInc_DN291_c0_g1_i13	AT1G63720.1
			HiInc_DN291_c1_g1_i1	AT3G61850.1
			HiInc_DN255_c0_g1_i3	AT5G04130.1
			HiInc_DN255_c0_g1_i18	AT3G10270.2
			HiInc_DN255_c0_g1_i27	AT5G04130.1
			HiInc_DN255_c0_g1_i26	AT3G10270.2
			HiInc_DN217_c0_g1_i2	AT1G14170.3
			HiInc_DN217_c0_g1_i14	AT1G14170.1
			HiInc_DN217_c0_g1_i7	AT1G14170.3
			HiInc_DN207_c0_g1_i8	AT1G77690.1
			HiInc_DN207_c0_g2_i1	AT5G01240.1
			HiInc_DN207_c0_g3_i1	AT5G01240.2
			HiInc_DN207_c1_g1_i10	AT2G38120.1
			HiInc_DN207_c1_g1_i16	AT2G38120.1
			HiInc_DN207_c2_g1_i3	AT2G38120.2
			HiInc_DN207_c2_g1_i1	AT2G38120.2
			HiInc_DN207_c3_g1_i2	AT2G21050.1
			HiInc_DN207_c3_g2_i2	AT2G21050.1
			HiInc_DN249_c0_g1_i25	AT4G31610.1
			HiInc_DN249_c0_g1_i39	AT4G31610.1
			HiInc_DN249_c0_g1_i64	AT4G31610.1
			HiInc_DN249_c0_g1_i59	AT4G31610.1
			HiInc_DN249_c0_g1_i49	AT4G31610.1
			HiInc_DN249_c0_g1_i18	AT4G31610.1
			HiInc_DN249_c0_g1_i56	AT2G42590.2
			HiInc_DN284_c0_g1_i2	AT4G31430.2
			HiInc_DN284_c0_g1_i7	AT4G31430.2
			HiInc_DN284_c0_g1_i23	AT1G06760.1
			HiInc_DN284_c0_g1_i13	AT4G31430.2
			HiInc_DN284_c0_g1_i21	AT4G31430.2
			HiInc_DN284_c0_g1_i8	AT4G31430.2
			HiInc_DN284_c0_g1_i18	AT4G31430.2
			HiInc_DN284_c0_g1_i11	AT1G06760.1
			HiInc_DN284_c0_g1_i5	AT4G31430.2
			HiInc_DN284_c0_g1_i15	AT4G31430.2
			HiInc_DN284_c0_g1_i1	AT4G31430.2
			HiInc_DN284_c0_g2_i1	AT4G31430.1
			HiInc_DN288_c0_g1_i2	AT5G37740.1
			HiInc_DN288_c0_g1_i4	AT5G37740.1
			HiInc_DN288_c0_g1_i3	AT5G37740.1
			HiInc_DN288_c0_g1_i6	AT5G37740.1
			HiInc_DN288_c0_g1_i7	AT5G37740.1
			HiInc_DN252_c0_g1_i3	AT1G55490.5
			HiInc_DN252_c0_g1_i1	AT1G55490.5
			HiInc_DN252_c1_g1_i6	AT5G56500.2
			HiInc_DN252_c1_g2_i1	AT5G56500.2
			HiInc_DN282_c0_g1_i1	AT5G67300.1
			HiInc_DN282_c0_g1_i9	AT3G50060.1
			HiInc_DN282_c0_g1_i10	AT3G50060.1
			HiInc_DN282_c0_g1_i15	AT5G67300.1
			HiInc_DN282_c0_g1_i5	AT3G50060.1
			HiInc_DN282_c0_g1_i4	AT3G50060.1
			HiInc_DN282_c0_g1_i13	AT3G50060.1
			HiInc_DN245_c0_g1_i26	AT2G17990.3
			HiInc_DN245_c0_g1_i17	AT2G17990.3
			HiInc_DN245_c0_g1_i18	AT2G17990.3
			HiInc_DN245_c0_g2_i2	AT2G17990.1
			HiInc_DN279_c0_g1_i9	AT2G41475.1
			HiInc_DN279_c0_g1_i6	AT2G41475.1
			HiInc_DN299_c0_g1_i22	AT4G29700.1
			HiInc_DN299_c0_g1_i18	AT4G29690.1
			HiInc_DN299_c0_g1_i7	AT4G29690.1
			HiInc_DN298_c0_g1_i11	AT1G30820.1
			HiInc_DN298_c0_g1_i4	AT1G30820.1
			HiInc_DN298_c0_g1_i9	AT1G30820.1
			HiInc_DN233_c0_g1_i7	AT5G64740.1
			HiInc_DN233_c0_g2_i1	AT5G64740.1
			HiInc_DN233_c1_g1_i30	AT5G64740.1
			HiInc_DN233_c2_g1_i3	AT1G02730.1
			HiInc_DN294_c0_g1_i2	AT4G18280.1
			HiInc_DN242_c0_g1_i1	AT3G20090.2
			HiInc_DN242_c0_g2_i5	AT3G20090.2
			HiInc_DN242_c1_g1_i1	AT3G11530.1
			HiInc_DN242_c1_g1_i6	AT3G11530.1
			HiInc_DN242_c2_g2_i3	AT4G15350.1
			HiInc_DN242_c2_g2_i1	AT4G15350.1
			HiInc_DN242_c2_g1_i3	AT3G09180.2
			HiInc_DN242_c2_g1_i11	AT3G09180.3
			HiInc_DN242_c2_g3_i2	AT2G27000.1
			HiInc_DN242_c2_g3_i1	AT2G27000.1
			HiInc_DN242_c3_g1_i2	AT3G09180.3
			HiInc_DN242_c3_g2_i1	AT3G09180.2
			HiInc_DN224_c0_g1_i2	AT3G56190.1
			HiInc_DN253_c0_g1_i2	AT3G57090.2
			HiInc_DN253_c0_g1_i10	AT3G57090.2
			HiInc_DN253_c0_g1_i11	AT3G57090.2
			HiInc_DN283_c0_g1_i4	AT2G25690.2
			HiInc_DN283_c0_g1_i5	AT2G25690.2
			HiInc_DN236_c0_g1_i13	AT3G13040.3
			HiInc_DN236_c0_g1_i10	AT3G13020.1
			HiInc_DN236_c0_g1_i1	AT3G13030.3
			HiInc_DN236_c0_g2_i1	AT3G13020.1
			HiInc_DN236_c1_g1_i6	AT5G66620.3
			HiInc_DN236_c1_g1_i4	AT5G66620.3
			HiInc_DN247_c0_g1_i7	AT4G22810.1
			HiInc_DN247_c0_g1_i6	AT4G22810.1
			HiInc_DN247_c0_g2_i1	AT4G22810.1
			HiInc_DN275_c0_g1_i69	AT2G22400.1
			HiInc_DN275_c0_g1_i5	AT2G22400.1
			HiInc_DN275_c0_g1_i15	AT2G22400.1
			HiInc_DN275_c0_g1_i30	AT2G22400.1
			HiInc_DN275_c0_g1_i17	AT2G22400.1
			HiInc_DN240_c0_g1_i3	AT4G02260.2
			HiInc_DN246_c0_g1_i24	AT2G34780.1
			HiInc_DN246_c0_g1_i7	AT2G34780.3
			HiInc_DN246_c0_g1_i19	AT2G34780.3
			HiInc_DN246_c0_g1_i22	AT2G34780.1
			HiInc_DN246_c0_g1_i17	AT2G34780.3
			HiInc_DN246_c1_g1_i2	AT2G34780.3
			HiInc_DN209_c0_g1_i14	AT4G14950.3
			HiInc_DN209_c0_g1_i7	AT4G14950.3
			HiInc_DN286_c0_g1_i17	AT3G13310.1
			HiInc_DN286_c0_g1_i14	AT3G13310.1
			HiInc_DN286_c0_g1_i2	AT3G13310.1
			HiInc_DN286_c0_g1_i21	AT3G13310.1
			HiInc_DN286_c0_g1_i22	AT3G13310.1
			HiInc_DN262_c0_g1_i40	AT1G66210.1
			HiInc_DN262_c0_g1_i42	AT1G66210.1
			HiInc_DN262_c0_g1_i46	AT1G66210.1
			HiInc_DN262_c0_g1_i16	AT1G66210.1
			HiInc_DN262_c0_g1_i13	AT1G66210.1
			HiInc_DN262_c0_g1_i31	AT1G66210.1
			HiInc_DN262_c0_g1_i6	AT1G66210.1
			HiInc_DN289_c0_g1_i12	AT3G04970.1
			HiInc_DN289_c0_g1_i2	AT3G04970.1
			HiInc_DN289_c0_g1_i10	AT3G04970.1
			HiInc_DN219_c0_g1_i1	AT1G66880.2
			HiInc_DN219_c0_g1_i4	AT1G66880.2
			HiInc_DN219_c0_g1_i5	AT1G66880.2
			HiInc_DN219_c0_g1_i9	AT1G66880.2
			HiInc_DN219_c1_g1_i16	AT5G38210.3
			HiInc_DN219_c2_g1_i1	AT1G66880.2
			HiInc_DN219_c2_g1_i3	AT1G66930.2
			HiInc_DN219_c3_g1_i1	AT1G66880.2
			HiInc_DN219_c3_g2_i1	AT1G66880.2
			HiInc_DN219_c4_g1_i1	AT1G66880.2
			HiInc_DN228_c1_g1_i18	AT3G23030.1
			HiInc_DN228_c1_g1_i1	AT3G23030.1
			HiInc_DN228_c1_g1_i10	AT3G23030.1
			HiInc_DN232_c0_g1_i9	AT1G61210.2
			HiInc_DN232_c0_g1_i3	AT1G61210.2
			HiInc_DN232_c0_g1_i14	AT1G61210.2
			HiInc_DN232_c0_g2_i1	AT1G11160.1
			HiInc_DN272_c0_g1_i50	AT2G32650.2
			HiInc_DN272_c0_g1_i34	AT2G32650.2
			HiInc_DN272_c0_g1_i48	AT2G32650.2
			HiInc_DN272_c0_g1_i7	AT1G59620.2
			HiInc_DN272_c0_g1_i16	AT1G59620.2
			HiInc_DN272_c0_g1_i31	AT2G32650.2
			HiInc_DN241_c0_g1_i4	AT3G09260.1
			HiInc_DN241_c0_g1_i12	AT3G09260.1
			HiInc_DN241_c0_g1_i18	AT3G09260.1
			HiInc_DN237_c0_g1_i12	AT3G47780.1
			HiInc_DN237_c0_g1_i7	AT3G47780.1
			HiInc_DN237_c0_g2_i1	AT3G47780.1
			HiInc_DN295_c0_g1_i6	AT3G14100.1
			HiInc_DN295_c0_g1_i2	AT3G14100.1
			HiInc_DN295_c0_g1_i11	AT1G54080.1
			HiInc_DN225_c0_g1_i15	AT4G18600.2
			HiInc_DN225_c0_g1_i14	AT4G18600.2
			HiInc_DN200_c0_g1_i25	AT3G21070.2
			HiInc_DN200_c0_g1_i5	AT3G21070.4
			HiInc_DN200_c0_g1_i2	AT3G21070.3
			HiInc_DN200_c0_g1_i17	AT3G21070.4
			HiInc_DN200_c0_g1_i18	AT3G21070.3
			HiInc_DN200_c0_g1_i48	AT3G21070.3
			HiInc_DN200_c0_g1_i39	AT3G21070.3
			HiInc_DN200_c0_g1_i20	AT3G21070.1
			HiInc_DN200_c0_g1_i27	AT3G21070.3
			HiInc_DN200_c0_g1_i4	AT3G21070.2
			HiInc_DN200_c0_g1_i31	AT3G21070.4
			HiInc_DN297_c0_g1_i23	AT1G67930.1
			HiInc_DN297_c0_g1_i9	AT1G67930.1
			HiInc_DN297_c0_g1_i10	AT1G67930.1
			HiInc_DN297_c0_g1_i11	AT1G67930.1
			HiInc_DN297_c1_g1_i1	AT3G16210.1
			HiInc_DN210_c0_g1_i1	AT2G23600.2
			HiInc_DN210_c1_g1_i1	AT2G23620.1
			HiInc_DN243_c0_g1_i1	AT1G27170.1
			HiInc_DN243_c0_g1_i5	AT1G27180.1
			HiInc_DN243_c0_g1_i6	AT1G27180.3
			HiInc_DN243_c0_g1_i2	AT1G27170.2
			HiInc_DN243_c0_g1_i4	AT1G27170.1
			HiInc_DN243_c0_g1_i3	AT1G27180.5
			HiInc_DN243_c0_g1_i14	AT1G27180.7
			HiInc_DN243_c0_g1_i11	AT1G27180.7
			HiInc_DN243_c0_g2_i1	AT1G27170.2
			HiInc_DN243_c1_g1_i3	AT3G61860.1
			HiInc_DN261_c0_g1_i36	AT3G02200.2
			HiInc_DN261_c0_g1_i40	AT3G02200.2
			HiInc_DN261_c0_g1_i6	AT3G02130.1
			HiInc_DN261_c2_g1_i1	AT3G02130.2
			HiInc_DN290_c0_g1_i13	AT4G35785.2
			HiInc_DN290_c0_g1_i17	AT4G35785.3
			HiInc_DN290_c0_g1_i16	AT4G35785.2
			HiInc_DN290_c0_g1_i4	AT4G35785.1
			HiInc_DN214_c0_g1_i5	AT1G17580.1
			HiInc_DN214_c0_g2_i1	AT5G43900.2
			HiInc_DN214_c1_g2_i1	AT2G20290.1
			HiInc_DN214_c1_g1_i17	AT5G43900.1
			HiInc_DN214_c1_g1_i14	AT5G43900.1
			HiInc_DN214_c1_g1_i6	AT5G43900.2
			HiInc_DN214_c1_g3_i1	AT4G28710.1
			HiInc_DN214_c2_g1_i6	AT1G04160.1
			HiInc_DN274_c0_g1_i12	AT2G32390.7
			HiInc_DN274_c0_g1_i9	AT2G32390.1
			HiInc_DN274_c0_g1_i15	AT1G05200.6
			HiInc_DN274_c0_g1_i4	AT2G32390.5
			HiInc_DN274_c0_g2_i1	AT1G42540.1
			HiInc_DN274_c1_g1_i4	AT1G05200.5
			HiInc_DN274_c2_g1_i1	AT1G42540.1
			HiInc_DN287_c0_g1_i16	AT5G67100.2
			HiInc_DN287_c0_g1_i8	AT5G67100.2
			HiInc_DN287_c0_g1_i11	AT5G67100.2
			HiInc_DN287_c0_g1_i2	AT5G67100.2
			HiInc_DN287_c0_g1_i13	AT5G67100.2
			HiInc_DN202_c0_g1_i9	AT5G67420.2
			HiInc_DN202_c0_g1_i2	AT5G67420.2
			HiInc_DN202_c0_g1_i3	AT5G67420.2
			HiInc_DN202_c0_g1_i6	AT5G67420.2
			HiInc_DN281_c0_g1_i7	AT4G03110.1
			HiInc_DN281_c0_g1_i8	AT4G03110.1
			HiInc_DN277_c0_g1_i13	AT3G17540.1
			HiInc_DN277_c0_g1_i11	AT3G17540.1
			HiInc_DN277_c1_g1_i4	AT3G17540.1
			HiInc_DN277_c1_g2_i1	AT3G17540.1
			HiInc_DN277_c1_g3_i1	AT3G17540.1
			HiInc_DN277_c2_g1_i2	AT3G17620.1
			HiInc_DN222_c0_g1_i4	AT1G28350.1
			HiInc_DN227_c0_g1_i1	AT5G60210.2
			HiInc_DN227_c0_g1_i3	AT5G60210.2
			HiInc_DN206_c0_g1_i18	AT3G16640.1
			HiInc_DN206_c0_g1_i15	AT3G16640.1
			HiInc_DN273_c0_g1_i3	AT2G02010.2
			HiInc_DN273_c0_g1_i9	AT1G65960.2
			HiInc_DN273_c0_g2_i6	AT5G17330.1
			HiInc_DN273_c0_g2_i4	AT5G17330.1
			HiInc_DN273_c0_g2_i3	AT5G17330.1
			HiInc_DN201_c0_g1_i11	AT2G41620.1
			HiInc_DN201_c0_g1_i4	AT2G41620.1
			HiInc_DN244_c0_g1_i24	AT5G08450.3
			HiInc_DN244_c0_g1_i41	AT5G08450.3
			HiInc_DN244_c0_g1_i4	AT5G08450.3
			HiInc_DN244_c0_g1_i16	AT5G08450.3
			HiInc_DN244_c1_g1_i7	AT4G14740.1
			HiInc_DN244_c1_g1_i5	AT4G14740.1
			HiInc_DN244_c1_g1_i3	AT3G22810.1
			HiInc_DN250_c0_g1_i3	AT1G20310.1
			HiInc_DN250_c0_g2_i1	AT1G20310.1
			HiInc_DN250_c1_g1_i3	AT1G76070.1
			HiInc_DN250_c2_g1_i1	AT1G76070.1
			HiInc_DN205_c0_g1_i25	AT1G29470.1
			HiInc_DN205_c0_g1_i15	AT1G29470.1
			HiInc_DN205_c0_g1_i21	AT2G34300.2
			HiInc_DN266_c0_g1_i1	ATMG00030.1
			HiInc_DN260_c0_g1_i1	AT2G01818.1
			HiInc_DN260_c0_g2_i1	AT2G01818.1
			HiInc_DN238_c0_g1_i16	AT3G56410.2
			HiInc_DN238_c0_g1_i7	AT3G56410.2
			HiInc_DN258_c0_g1_i17	AT2G21385.1
			HiInc_DN258_c0_g1_i10	AT2G21385.1
			HiInc_DN258_c0_g1_i20	AT2G21385.1
			HiInc_DN258_c0_g1_i16	AT2G21385.4
			HiInc_DN258_c0_g1_i19	AT2G21385.1
			HiInc_DN258_c0_g1_i14	AT5G64040.1
			HiInc_DN258_c0_g1_i4	AT2G21385.1
			HiInc_DN258_c1_g1_i9	AT5G64040.1
			HiInc_DN258_c1_g1_i10	AT5G64040.1
			HiInc_DN256_c0_g1_i11	AT3G04670.1
			HiInc_DN256_c0_g1_i6	AT3G04670.1
			HiInc_DN256_c0_g1_i7	AT5G28650.1
			HiInc_DN256_c0_g1_i13	AT3G04670.2
			HiInc_DN256_c0_g1_i5	AT3G04670.1
			HiInc_DN276_c0_g1_i1	AT5G26710.1
			HiInc_DN226_c0_g1_i16	AT3G17010.1
			HiInc_DN226_c0_g1_i12	AT3G17010.1
			HiInc_DN226_c0_g1_i22	AT3G17010.1
			HiInc_DN226_c0_g1_i2	AT3G17010.1
			HiInc_DN226_c0_g1_i9	AT3G17010.1
			HiInc_DN271_c0_g1_i2	AT3G08880.1
			HiInc_DN271_c0_g1_i10	AT3G08880.1
			HiInc_DN271_c0_g1_i13	AT3G08880.1
			HiInc_DN271_c0_g1_i6	AT3G08880.1
			HiInc_DN271_c0_g2_i1	AT3G05590.1
			HiInc_DN212_c0_g1_i13	AT5G04590.1
			HiInc_DN212_c0_g1_i4	AT5G04590.1
			HiInc_DN212_c0_g1_i14	AT5G04590.1
			HiInc_DN263_c0_g1_i20	AT4G38770.1
			HiInc_DN263_c0_g1_i14	AT4G38770.1
			HiInc_DN263_c0_g1_i15	AT4G38770.1
			HiInc_DN263_c0_g1_i2	AT4G38770.1
			HiInc_DN263_c0_g1_i4	AT4G38770.1
			HiInc_DN263_c0_g1_i5	AT4G38770.1
			HiInc_DN215_c0_g1_i1	AT4G19700.1
			HiInc_DN215_c0_g2_i1	AT4G19700.1
			HiInc_DN215_c0_g3_i1	AT4G19700.1
			HiInc_DN204_c0_g1_i4	AT1G22870.1
			HiInc_DN204_c0_g1_i1	AT1G71410.1
			HiInc_DN204_c1_g1_i3	AT1G71410.1
			HiInc_DN204_c2_g1_i1	AT1G22870.3
			HiInc_DN235_c0_g1_i17	AT1G03600.1
			HiInc_DN235_c0_g1_i8	AT1G03600.1
			HiInc_DN268_c0_g1_i21	AT4G20830.2
			HiInc_DN268_c0_g1_i15	AT4G20840.1
			HiInc_DN268_c0_g1_i13	AT4G20830.2
			HiInc_DN268_c0_g1_i9	AT4G20830.1
			HiInc_DN268_c0_g1_i6	AT4G20830.2
			HiInc_DN268_c0_g1_i26	AT4G20830.2
			HiInc_DN257_c0_g1_i24	AT5G42130.1
			HiInc_DN257_c0_g1_i18	AT1G04960.1
			HiInc_DN257_c0_g1_i1	AT5G42130.1
			HiInc_DN280_c0_g1_i7	AT3G22550.1
			HiInc_DN280_c0_g1_i4	AT3G22550.1
			HiInc_DN280_c0_g1_i2	AT3G22550.1
			HiInc_DN361_c0_g1_i3	AT3G04070.1
			HiInc_DN361_c0_g1_i4	AT3G04070.1
			HiInc_DN349_c0_g1_i5	AT5G43930.2
			HiInc_DN349_c0_g1_i2	AT1G04140.1
			HiInc_DN349_c0_g1_i13	AT5G43930.4
			HiInc_DN349_c0_g1_i6	AT1G04140.1
			HiInc_DN349_c0_g1_i1	AT1G04140.1
			HiInc_DN349_c1_g1_i2	AT5G43930.2
			HiInc_DN306_c0_g1_i33	AT1G13190.1
			HiInc_DN306_c0_g1_i13	AT1G13190.1
			HiInc_DN306_c0_g1_i6	AT1G13190.1
			HiInc_DN306_c0_g1_i1	AT1G13190.1
			HiInc_DN306_c0_g1_i7	AT1G13190.1
			HiInc_DN306_c0_g2_i1	AT5G14460.1
			HiInc_DN306_c1_g1_i10	AT5G14460.1
			HiInc_DN355_c0_g1_i5	AT4G36970.1
			HiInc_DN355_c0_g1_i18	AT4G36970.1
			HiInc_DN355_c0_g1_i3	AT4G36970.1
			HiInc_DN355_c0_g1_i16	AT4G36970.1
			HiInc_DN363_c0_g1_i16	AT5G11970.1
			HiInc_DN363_c0_g1_i3	AT5G11970.1
			HiInc_DN363_c0_g1_i7	AT5G11970.1
			HiInc_DN363_c0_g1_i28	AT5G11970.1
			HiInc_DN304_c0_g1_i15	AT1G24280.1
			HiInc_DN304_c0_g1_i16	AT5G13110.1
			HiInc_DN304_c0_g3_i1	AT5G35790.1
			HiInc_DN304_c1_g1_i5	AT1G18270.1
			HiInc_DN304_c1_g2_i1	AT1G24280.1
			HiInc_DN304_c1_g2_i5	AT1G24280.1
			HiInc_DN304_c2_g1_i1	AT5G35790.1
			HiInc_DN395_c0_g1_i5	AT4G34670.1
			HiInc_DN395_c0_g1_i42	AT4G34670.1
			HiInc_DN395_c0_g1_i58	AT4G34670.1
			HiInc_DN395_c0_g1_i23	AT4G34670.1
			HiInc_DN308_c0_g1_i17	AT4G00570.1
			HiInc_DN308_c0_g1_i16	AT4G00570.1
			HiInc_DN326_c0_g1_i1	AT2G37220.1
			HiInc_DN326_c0_g1_i4	AT2G37220.1
			HiInc_DN326_c1_g1_i10	AT2G37220.1
			HiInc_DN326_c1_g1_i8	AT3G53460.1
			HiInc_DN326_c1_g1_i23	AT3G53460.1
			HiInc_DN331_c0_g1_i6	AT5G20700.1
			HiInc_DN331_c0_g1_i3	AT5G20700.1
			HiInc_DN393_c0_g1_i1	AT1G28430.1
			HiInc_DN393_c1_g1_i6	AT3G20080.2
			HiInc_DN393_c1_g2_i1	AT4G15330.1
			HiInc_DN368_c0_g1_i5	AT1G56220.1
			HiInc_DN368_c0_g1_i14	AT1G56220.1
			HiInc_DN368_c0_g1_i18	AT1G56220.1
			HiInc_DN368_c0_g1_i9	AT1G56220.1
			HiInc_DN368_c0_g1_i34	AT1G56220.1
			HiInc_DN343_c0_g1_i4	AT2G31820.1
			HiInc_DN343_c0_g1_i3	AT2G31820.1
			HiInc_DN348_c0_g1_i13	AT1G52410.1
			HiInc_DN348_c0_g1_i1	AT1G52410.1
			HiInc_DN348_c0_g1_i15	AT3G15950.1
			HiInc_DN348_c0_g1_i24	AT3G15950.2
			HiInc_DN348_c0_g1_i10	AT1G52410.1
			HiInc_DN348_c0_g1_i21	AT3G15950.1
			HiInc_DN348_c0_g1_i23	AT3G15950.1
			HiInc_DN348_c0_g1_i6	AT1G52410.2
			HiInc_DN387_c0_g2_i1	AT1G73100.1
			HiInc_DN387_c0_g1_i4	AT5G19390.1
			HiInc_DN387_c0_g3_i1	AT1G73100.1
			HiInc_DN387_c1_g1_i41	AT1G73100.1
			HiInc_DN387_c1_g1_i18	AT1G73100.1
			HiInc_DN387_c1_g1_i30	AT1G73100.1
			HiInc_DN366_c0_g1_i14	AT4G02380.1
			HiInc_DN366_c0_g1_i33	AT4G02380.1
			HiInc_DN366_c0_g1_i18	AT4G02380.1
			HiInc_DN366_c0_g1_i7	AT4G02380.3
			HiInc_DN394_c0_g1_i2	AT2G20585.4
			HiInc_DN394_c0_g1_i13	AT2G20585.5
			HiInc_DN394_c0_g1_i19	AT2G20585.2
			HiInc_DN394_c0_g1_i4	AT2G20585.2
			HiInc_DN394_c0_g1_i10	AT2G20585.5
			HiInc_DN332_c0_g1_i8	AT1G51720.4
			HiInc_DN332_c0_g2_i4	AT1G51720.4
			HiInc_DN332_c1_g1_i1	AT1G51720.4
			HiInc_DN378_c0_g1_i45	AT5G67030.1
			HiInc_DN378_c0_g1_i21	AT5G67030.1
			HiInc_DN314_c0_g1_i1	AT5G03204.1
			HiInc_DN314_c1_g1_i3	AT5G03204.1
			HiInc_DN372_c0_g2_i7	AT4G35240.4
			HiInc_DN372_c0_g2_i8	AT4G35240.4
			HiInc_DN372_c0_g1_i11	AT2G17110.1
			HiInc_DN372_c0_g1_i6	AT2G17110.1
			HiInc_DN310_c0_g1_i16	AT5G15120.1
			HiInc_DN310_c0_g1_i17	AT5G15120.1
			HiInc_DN310_c0_g1_i15	AT5G15120.1
			HiInc_DN310_c0_g1_i4	AT5G15120.1
			HiInc_DN350_c0_g1_i1	AT1G74930.1
			HiInc_DN350_c0_g2_i1	AT3G16280.1
			HiInc_DN350_c0_g3_i1	AT1G74930.1
			HiInc_DN350_c1_g1_i1	AT5G52020.1
			HiInc_DN354_c0_g1_i4	AT1G78380.1
			HiInc_DN354_c0_g2_i1	AT1G17180.1
			HiInc_DN354_c1_g1_i2	AT1G78370.1
			HiInc_DN317_c0_g1_i7	AT5G10780.1
			HiInc_DN317_c0_g1_i13	AT5G10780.1
			HiInc_DN312_c0_g1_i1	AT1G14850.1
			HiInc_DN360_c0_g1_i17	AT5G62770.1
			HiInc_DN360_c0_g1_i24	AT5G62770.1
			HiInc_DN381_c0_g1_i19	AT5G25250.1
			HiInc_DN381_c0_g1_i20	AT5G64870.1
			HiInc_DN381_c0_g1_i26	AT5G64870.1
			HiInc_DN381_c0_g1_i8	AT5G25250.1
			HiInc_DN351_c0_g1_i7	AT5G58300.3
			HiInc_DN351_c0_g1_i8	AT5G58300.3
			HiInc_DN351_c0_g1_i3	AT5G58300.3
			HiInc_DN391_c0_g1_i12	AT2G40113.1
			HiInc_DN391_c0_g1_i15	AT2G40113.1
			HiInc_DN391_c0_g1_i8	AT2G40113.1
			HiInc_DN344_c0_g1_i9	AT3G13080.1
			HiInc_DN344_c0_g1_i1	AT3G13080.1
			HiInc_DN344_c1_g1_i6	AT3G13080.3
			HiInc_DN344_c2_g1_i14	AT3G13100.1
			HiInc_DN344_c2_g1_i11	AT3G13090.1
			HiInc_DN322_c0_g1_i1	AT2G28305.1
			HiInc_DN322_c0_g1_i8	AT2G28305.1
			HiInc_DN322_c0_g1_i2	AT2G28305.1
			HiInc_DN322_c0_g1_i7	AT2G28305.1
			HiInc_DN322_c0_g1_i4	AT2G28305.1
			HiInc_DN322_c0_g1_i6	AT2G28305.1
			HiInc_DN322_c1_g1_i1	AT2G46590.2
			HiInc_DN322_c1_g1_i11	AT2G46590.1
			HiInc_DN322_c1_g1_i15	AT2G46590.2
			HiInc_DN322_c1_g1_i10	AT2G46590.2
			HiInc_DN322_c1_g1_i18	AT3G61850.4
			HiInc_DN322_c1_g1_i20	AT2G46590.2
			HiInc_DN357_c0_g1_i1	AT4G16144.1
			HiInc_DN357_c0_g1_i9	AT4G16144.1
			HiInc_DN357_c0_g1_i17	AT4G16144.1
			HiInc_DN357_c0_g1_i4	AT4G16144.1
			HiInc_DN392_c0_g1_i10	AT2G02790.2
			HiInc_DN392_c0_g1_i17	AT2G02790.2
			HiInc_DN392_c0_g1_i30	AT2G02790.2
			HiInc_DN375_c0_g1_i34	AT4G19540.1
			HiInc_DN375_c0_g1_i13	AT4G19540.1
			HiInc_DN375_c0_g1_i39	AT4G19540.1
			HiInc_DN375_c1_g1_i1	AT4G19540.1
			HiInc_DN300_c0_g1_i20	AT5G58020.1
			HiInc_DN300_c0_g1_i28	AT5G58020.1
			HiInc_DN300_c0_g1_i5	AT5G58020.1
			HiInc_DN369_c0_g1_i8	AT5G60850.1
			HiInc_DN369_c0_g1_i7	AT5G60850.1
			HiInc_DN303_c0_g1_i11	AT1G65220.1
			HiInc_DN303_c0_g1_i5	AT1G65220.1
			HiInc_DN303_c0_g1_i16	AT5G36230.1
			HiInc_DN303_c0_g1_i1	AT5G36230.1
			HiInc_DN329_c0_g1_i11	AT1G18335.1
			HiInc_DN329_c0_g1_i19	AT1G18335.1
			HiInc_DN329_c0_g1_i20	AT1G18335.1
			HiInc_DN337_c0_g1_i21	AT1G04340.1
			HiInc_DN337_c0_g1_i5	AT4G14420.1
			HiInc_DN337_c0_g1_i17	AT4G14420.1
			HiInc_DN337_c0_g1_i2	AT1G04340.1
			HiInc_DN337_c0_g1_i23	AT1G04340.1
			HiInc_DN337_c0_g1_i18	AT1G04340.1
			HiInc_DN358_c0_g1_i3	AT4G24310.1
			HiInc_DN358_c0_g1_i29	AT4G24310.1
			HiInc_DN320_c0_g1_i5	AT5G46170.1
			HiInc_DN320_c0_g1_i11	AT5G46170.1
			HiInc_DN320_c0_g1_i14	AT4G18380.2
			HiInc_DN320_c0_g1_i9	AT1G30200.2
			HiInc_DN320_c0_g1_i10	AT5G46170.1
			HiInc_DN320_c0_g1_i8	AT1G30200.2
			HiInc_DN399_c0_g1_i1	AT2G44280.4
			HiInc_DN399_c0_g1_i3	AT3G60070.3
			HiInc_DN327_c0_g1_i1	AT5G15450.1
			HiInc_DN327_c0_g2_i2	AT5G15450.1
			HiInc_DN327_c1_g1_i1	AT5G15450.1
			HiInc_DN379_c0_g1_i4	AT5G11700.2
			HiInc_DN379_c1_g1_i5	AT4G32920.3
			HiInc_DN379_c1_g1_i10	AT4G32920.3
			HiInc_DN330_c0_g1_i25	AT1G19540.1
			HiInc_DN330_c0_g1_i12	AT1G75280.1
			HiInc_DN330_c0_g1_i26	AT1G19540.1
			HiInc_DN330_c1_g1_i9	AT1G73010.1
			HiInc_DN330_c1_g2_i1	AT1G73010.1
			HiInc_DN330_c2_g1_i1	AT1G75280.1
			HiInc_DN319_c0_g1_i19	AT5G24470.1
			HiInc_DN319_c0_g1_i6	AT5G24470.1
			HiInc_DN319_c0_g1_i4	AT5G24470.1
			HiInc_DN319_c0_g1_i5	AT5G24470.1
			HiInc_DN319_c0_g1_i20	AT5G24470.1
			HiInc_DN319_c1_g1_i21	AT5G24470.1
			HiInc_DN319_c1_g1_i6	AT5G24470.1
			HiInc_DN364_c0_g1_i5	AT1G72830.1
			HiInc_DN364_c0_g1_i23	AT1G72830.1
			HiInc_DN364_c0_g1_i24	AT1G72830.1
			HiInc_DN364_c0_g1_i25	AT1G72830.1
			HiInc_DN370_c0_g1_i13	AT2G41430.5
			HiInc_DN370_c0_g1_i8	AT2G41430.5
			HiInc_DN370_c0_g1_i22	AT2G41430.5
			HiInc_DN370_c0_g1_i38	AT2G41430.5
			HiInc_DN370_c0_g1_i32	AT2G41430.5
			HiInc_DN307_c0_g1_i30	AT5G27450.2
			HiInc_DN307_c0_g1_i16	AT5G27450.2
			HiInc_DN376_c0_g1_i2	AT3G13920.3
			HiInc_DN376_c0_g1_i1	AT3G13920.1
			HiInc_DN376_c0_g2_i5	AT3G13920.1
			HiInc_DN376_c0_g2_i10	AT3G13920.1
			HiInc_DN376_c1_g1_i1	AT1G72730.1
			HiInc_DN376_c1_g2_i8	AT3G13920.3
			HiInc_DN376_c2_g1_i2	AT1G72730.1
			HiInc_DN315_c0_g1_i15	AT3G05360.1
			HiInc_DN315_c0_g1_i9	AT3G05370.1
			HiInc_DN315_c0_g1_i4	AT1G71400.1
			HiInc_DN315_c0_g1_i10	AT1G71400.1
			HiInc_DN315_c0_g1_i14	AT1G71400.1
			HiInc_DN315_c0_g1_i7	AT3G23120.1
			HiInc_DN315_c0_g2_i1	AT3G23120.1
			HiInc_DN315_c1_g2_i1	AT3G23010.2
			HiInc_DN315_c5_g1_i1	AT3G05360.1
			HiInc_DN334_c0_g1_i13	AT5G15970.1
			HiInc_DN334_c0_g1_i16	AT5G15970.1
			HiInc_DN334_c0_g1_i11	AT5G15970.1
			HiInc_DN334_c0_g1_i5	AT5G15970.1
			HiInc_DN334_c0_g1_i19	AT5G15970.1
			HiInc_DN334_c0_g1_i3	AT5G15970.1
			HiInc_DN309_c0_g1_i5	AT4G30530.1
			HiInc_DN309_c0_g1_i21	AT4G30530.1
			HiInc_DN309_c0_g1_i24	AT4G30530.1
			HiInc_DN309_c0_g1_i15	AT4G30530.1
			HiInc_DN309_c0_g1_i10	AT4G30530.1
			HiInc_DN328_c0_g1_i12	AT5G42830.1
			HiInc_DN328_c0_g1_i13	AT5G42830.1
			HiInc_DN397_c0_g1_i9	AT5G18670.1
			HiInc_DN397_c0_g1_i23	AT5G18670.1
			HiInc_DN397_c0_g1_i10	AT5G18670.1
			HiInc_DN398_c0_g1_i24	AT4G30270.1
			HiInc_DN398_c0_g1_i8	AT4G30270.1
			HiInc_DN398_c0_g1_i3	AT4G30270.1
			HiInc_DN342_c0_g1_i20	AT5G20830.3
			HiInc_DN342_c1_g1_i3	AT1G73370.2
			HiInc_DN342_c1_g1_i2	AT1G73370.2
			HiInc_DN342_c1_g2_i1	AT1G73370.3
			HiInc_DN342_c1_g2_i3	AT1G73370.3
			HiInc_DN380_c0_g1_i2	AT2G28630.2
			HiInc_DN380_c0_g1_i9	AT1G07720.2
			HiInc_DN380_c0_g1_i5	AT1G07720.2
			HiInc_DN380_c1_g1_i2	AT5G11160.1
			HiInc_DN352_c0_g1_i6	AT3G18760.1
			HiInc_DN352_c0_g1_i9	AT3G18760.1
			HiInc_DN352_c0_g1_i7	AT3G18760.1
			HiInc_DN313_c0_g1_i24	AT4G36750.1
			HiInc_DN313_c0_g1_i11	AT4G36750.1
			HiInc_DN362_c0_g1_i30	AT4G20400.1
			HiInc_DN362_c0_g1_i50	AT4G20400.1
			HiInc_DN362_c0_g1_i36	AT4G20400.1
			HiInc_DN362_c0_g1_i5	AT4G20400.1
			HiInc_DN362_c0_g1_i21	AT4G20400.1
			HiInc_DN356_c0_g1_i17	AT3G22200.2
			HiInc_DN356_c0_g1_i12	AT3G22200.1
			HiInc_DN356_c0_g1_i11	AT3G22200.2
			HiInc_DN356_c0_g1_i13	AT3G22200.1
			HiInc_DN374_c0_g1_i20	AT1G21450.1
			HiInc_DN374_c0_g1_i1	AT1G21450.1
			HiInc_DN374_c0_g1_i22	AT1G21450.1
			HiInc_DN374_c0_g1_i9	AT1G21450.1
			HiInc_DN345_c0_g1_i8	AT4G26540.1
			HiInc_DN345_c0_g1_i7	AT4G26540.1
			HiInc_DN345_c1_g1_i9	AT5G56040.2
			HiInc_DN345_c1_g2_i1	AT5G56040.2
			HiInc_DN333_c0_g1_i1	AT4G35260.1
			HiInc_DN333_c0_g1_i11	AT2G17130.1
			HiInc_DN333_c0_g1_i10	AT4G35260.1
			HiInc_DN333_c0_g1_i14	AT4G35260.1
			HiInc_DN325_c0_g1_i9	AT3G11950.3
			HiInc_DN325_c0_g1_i4	AT3G11950.3
			HiInc_DN325_c0_g1_i24	AT3G11950.3
			HiInc_DN325_c0_g1_i32	AT3G11950.3
			HiInc_DN325_c0_g1_i5	AT3G11950.3
			HiInc_DN321_c0_g1_i30	AT1G14780.1
			HiInc_DN321_c0_g1_i13	AT1G14780.1
			HiInc_DN321_c0_g1_i26	AT1G14780.1
			HiInc_DN321_c0_g1_i25	AT1G14780.1
			HiInc_DN321_c0_g1_i15	AT1G14780.1
			HiInc_DN323_c0_g1_i13	AT3G13810.4
			HiInc_DN323_c0_g1_i2	AT3G13810.4
			HiInc_DN323_c0_g1_i5	AT3G13810.4
			HiInc_DN323_c0_g1_i8	AT1G55110.3
			HiInc_DN323_c3_g1_i4	AT4G16845.1
			HiInc_DN341_c0_g1_i1	AT3G57340.1
			HiInc_DN341_c0_g2_i2	AT3G57340.1
			HiInc_DN335_c0_g1_i7	AT1G12610.1
			HiInc_DN335_c0_g1_i11	AT1G12610.1
			HiInc_DN382_c0_g1_i8	AT5G20490.2
			HiInc_DN383_c0_g1_i11	AT1G21270.1
			HiInc_DN383_c0_g1_i15	AT1G21230.1
			HiInc_DN383_c0_g2_i1	AT1G21250.1
			HiInc_DN338_c0_g1_i21	AT1G55090.1
			HiInc_DN338_c0_g1_i16	AT1G55090.1
			HiInc_DN338_c0_g1_i8	AT1G55090.1
			HiInc_DN338_c0_g1_i9	AT1G55090.1
			HiInc_DN338_c1_g1_i1	AT1G55090.1
			HiInc_DN353_c0_g1_i14	AT3G10050.1
			HiInc_DN353_c0_g1_i9	AT3G10050.1
			HiInc_DN353_c0_g1_i40	AT3G10050.1
			HiInc_DN305_c0_g1_i32	AT1G02890.1
			HiInc_DN305_c0_g1_i26	AT1G02890.1
			HiInc_DN305_c2_g1_i2	AT4G02480.1
			HiInc_DN386_c0_g1_i8	AT3G04810.2
			HiInc_DN386_c0_g1_i9	AT3G04810.2
			HiInc_DN386_c0_g1_i10	AT5G28290.1
			HiInc_DN390_c0_g1_i1	AT1G47720.1
			HiInc_DN377_c0_g1_i20	AT1G11330.1
			HiInc_DN377_c0_g1_i3	AT1G11330.1
			HiInc_DN377_c0_g2_i1	AT1G65410.1
			HiInc_DN377_c0_g3_i1	AT1G11330.1
			HiInc_DN377_c2_g1_i1	AT1G11330.1
			HiInc_DN340_c0_g1_i7	AT1G17190.1
			HiInc_DN340_c0_g1_i13	AT1G17190.1
			HiInc_DN340_c0_g1_i12	AT1G17190.1
			HiInc_DN388_c0_g1_i2	AT4G36720.1
			HiInc_DN388_c0_g2_i4	AT4G36720.1
			HiInc_DN373_c0_g1_i5	AT4G37470.1
			HiInc_DN373_c0_g1_i1	AT4G37470.1
			HiInc_DN373_c0_g1_i6	AT4G37470.1
			HiInc_DN302_c0_g1_i9	AT1G61180.1
			HiInc_DN302_c0_g2_i1	AT1G61190.4
			HiInc_DN302_c1_g1_i1	AT1G12290.4
			HiInc_DN302_c1_g1_i4	AT4G10780.1
			HiInc_DN302_c1_g1_i3	AT1G12290.4
			HiInc_DN302_c2_g1_i2	AT1G12290.4
			HiInc_DN302_c2_g1_i1	AT1G12290.1
			HiInc_DN302_c2_g2_i1	AT4G10780.2
			HiInc_DN302_c3_g1_i2	AT1G12220.3
			HiInc_DN302_c3_g3_i1	AT1G12220.3
			HiInc_DN302_c4_g1_i3	AT1G61190.1
			HiInc_DN302_c5_g1_i1	AT1G61190.4
			HiInc_DN302_c7_g1_i2	AT1G12280.1
			HiInc_DN302_c8_g1_i1	AT2G29410.1
			HiInc_DN371_c0_g1_i6	AT5G12840.5
			HiInc_DN371_c0_g1_i12	AT5G12840.4
			HiInc_DN371_c0_g1_i2	AT5G12840.5
			HiInc_DN371_c0_g1_i3	AT5G12840.4
			HiInc_DN371_c1_g1_i2	AT5G12840.5
			HiInc_DN371_c2_g1_i4	AT5G12840.5
			HiInc_DN365_c0_g1_i4	AT3G58660.1
			HiInc_DN365_c0_g1_i15	AT3G58660.1
			HiInc_DN365_c0_g1_i25	AT3G58660.1
			HiInc_DN396_c0_g1_i5	AT3G16770.1
			HiInc_DN396_c0_g1_i7	AT3G16770.1
			HiInc_DN396_c0_g2_i1	AT3G16770.1
			HiInc_DN389_c0_g1_i5	AT5G53990.1
			HiInc_DN389_c0_g1_i1	AT1G50580.1
			HiInc_DN389_c0_g1_i11	AT1G50580.1
			HiInc_DN389_c0_g1_i8	AT5G53990.1
			HiInc_DN389_c0_g1_i2	AT3G29630.1
			HiInc_DN389_c1_g1_i1	AT1G64910.1
			HiInc_DN324_c1_g1_i6	AT1G26255.2
			HiInc_DN346_c0_g1_i32	AT1G79040.1
			HiInc_DN346_c0_g1_i1	AT1G79040.1
			HiInc_DN346_c0_g1_i25	AT1G79040.1
			HiInc_DN346_c0_g1_i2	AT1G79040.1
			HiInc_DN346_c0_g1_i20	AT1G79040.1
			HiInc_DN384_c0_g1_i11	AT3G02090.1
			HiInc_DN311_c0_g1_i13	AT2G18750.3
			HiInc_DN311_c0_g1_i19	AT2G18750.3
			HiInc_DN311_c0_g3_i1	AT4G22970.2
			HiInc_DN311_c1_g1_i6	AT5G57580.1
			HiInc_DN311_c1_g1_i11	AT5G57580.1
			HiInc_DN311_c1_g1_i8	AT5G57580.1
			HiInc_DN301_c0_g1_i27	AT1G23465.1
			HiInc_DN301_c0_g1_i32	AT1G23465.1
			HiInc_DN301_c0_g1_i22	AT1G23465.1
			HiInc_DN301_c0_g1_i12	AT1G23465.1
			HiInc_DN301_c0_g1_i36	AT1G23465.1
			HiInc_DN301_c0_g1_i30	AT1G23465.1
			HiInc_DN385_c0_g1_i21	AT4G20360.1
			HiInc_DN385_c0_g1_i12	AT4G20360.1
			HiInc_DN367_c0_g1_i9	AT4G33270.1
			HiInc_DN367_c0_g1_i1	AT4G33270.1
			HiInc_DN367_c0_g1_i5	AT3G45850.2
			HiInc_DN367_c0_g1_i4	AT4G33270.1
			HiInc_DN367_c0_g1_i10	AT4G33260.1
			HiInc_DN367_c1_g1_i1	AT4G33270.1
			HiInc_DN367_c2_g1_i1	AT3G45850.2
			HiInc_DN432_c0_g1_i10	AT3G26890.5
			HiInc_DN432_c0_g1_i18	AT3G26890.5
			HiInc_DN432_c0_g1_i5	AT3G26890.5
			HiInc_DN432_c0_g1_i25	AT3G26890.5
			HiInc_DN432_c0_g1_i8	AT3G26890.5
			HiInc_DN432_c2_g1_i1	AT5G41110.1
			HiInc_DN471_c0_g1_i10	AT1G15530.1
			HiInc_DN471_c1_g1_i1	AT4G28350.1
			HiInc_DN487_c0_g1_i6	AT5G28300.1
			HiInc_DN487_c0_g1_i4	AT5G28300.1
			HiInc_DN404_c0_g1_i4	AT1G53050.2
			HiInc_DN404_c0_g1_i1	AT1G53050.2
			HiInc_DN404_c0_g2_i12	AT1G18670.1
			HiInc_DN404_c0_g2_i7	AT1G74330.2
			HiInc_DN404_c0_g2_i13	AT1G18670.1
			HiInc_DN404_c0_g2_i9	AT1G18670.1
			HiInc_DN404_c0_g2_i8	AT1G74330.3
			HiInc_DN469_c0_g1_i27	AT1G74230.1
			HiInc_DN469_c0_g1_i20	AT1G74230.1
			HiInc_DN469_c0_g1_i15	AT1G74230.1
			HiInc_DN469_c0_g1_i28	AT1G74230.1
			HiInc_DN469_c0_g1_i2	AT1G74230.1
			HiInc_DN469_c0_g1_i25	AT1G74230.1
			HiInc_DN469_c1_g1_i2	AT1G74230.1
			HiInc_DN408_c0_g1_i3	AT5G67150.1
			HiInc_DN408_c0_g1_i15	AT5G67160.1
			HiInc_DN408_c0_g2_i1	AT5G38130.1
			HiInc_DN408_c0_g3_i1	AT5G67150.1
			HiInc_DN427_c0_g2_i3	AT5G46250.2
			HiInc_DN427_c0_g2_i2	AT5G46250.2
			HiInc_DN427_c0_g1_i3	AT5G46250.1
			HiInc_DN427_c0_g1_i4	AT5G46250.1
			HiInc_DN454_c0_g1_i15	AT2G07050.1
			HiInc_DN454_c0_g1_i9	AT2G07050.1
			HiInc_DN455_c0_g1_i9	AT4G26650.2
			HiInc_DN455_c0_g1_i17	AT4G26650.2
			HiInc_DN455_c1_g1_i10	AT5G47620.1
			HiInc_DN463_c0_g1_i7	AT1G18650.1
			HiInc_DN463_c0_g1_i24	AT1G18650.2
			HiInc_DN463_c0_g1_i23	AT1G18650.1
			HiInc_DN463_c0_g1_i9	AT1G18650.2
			HiInc_DN463_c0_g1_i11	AT1G18650.2
			HiInc_DN463_c0_g1_i5	AT1G18650.2
			HiInc_DN463_c0_g1_i22	AT1G18650.1
			HiInc_DN463_c0_g1_i33	AT1G18650.2
			HiInc_DN472_c0_g1_i3	AT1G28520.4
			HiInc_DN472_c0_g1_i4	AT1G28520.3
			HiInc_DN472_c1_g1_i2	AT1G28520.4
			HiInc_DN472_c1_g2_i1	AT1G28520.3
			HiInc_DN472_c1_g3_i1	AT1G28520.3
			HiInc_DN473_c0_g1_i11	AT1G10410.1
			HiInc_DN473_c0_g1_i2	AT1G10410.1
			HiInc_DN473_c0_g1_i8	AT1G10410.1
			HiInc_DN473_c0_g1_i3	AT1G59650.1
			HiInc_DN473_c3_g1_i1	AT1G10410.1
			HiInc_DN478_c0_g1_i11	AT1G16030.1
			HiInc_DN478_c0_g1_i4	AT1G16030.1
			HiInc_DN459_c0_g1_i1	AT3G09640.2
			HiInc_DN426_c0_g1_i6	AT5G24530.1
			HiInc_DN426_c0_g1_i8	AT5G24530.1
			HiInc_DN426_c0_g1_i9	AT5G24530.1
			HiInc_DN426_c0_g1_i3	AT5G24530.1
			HiInc_DN426_c0_g1_i12	AT5G24530.1
			HiInc_DN426_c0_g1_i2	AT5G24530.1
			HiInc_DN426_c0_g1_i7	AT5G24530.1
			HiInc_DN444_c0_g1_i8	AT3G15115.1
			HiInc_DN444_c0_g1_i6	AT1G53180.1
			HiInc_DN444_c0_g1_i1	AT1G53180.1
			HiInc_DN444_c0_g2_i1	AT1G53180.3
			HiInc_DN402_c0_g1_i8	AT5G14040.1
			HiInc_DN402_c0_g1_i3	AT5G14040.1
			HiInc_DN402_c0_g1_i21	AT5G14040.1
			HiInc_DN402_c0_g1_i35	AT2G41470.2
			HiInc_DN402_c0_g1_i25	AT5G14040.1
			HiInc_DN402_c0_g1_i16	AT5G14040.1
			HiInc_DN431_c0_g1_i15	AT2G02860.2
			HiInc_DN431_c0_g1_i10	AT2G02860.1
			HiInc_DN431_c0_g1_i44	AT2G02860.2
			HiInc_DN431_c0_g1_i35	AT2G02860.1
			HiInc_DN431_c0_g1_i39	AT2G02860.1
			HiInc_DN417_c0_g1_i2	AT5G54650.2
			HiInc_DN417_c0_g2_i4	AT5G54650.2
			HiInc_DN417_c1_g1_i8	AT5G54650.2
			HiInc_DN436_c0_g1_i6	AT1G77920.1
			HiInc_DN436_c0_g1_i1	AT1G77920.1
			HiInc_DN436_c1_g1_i2	AT1G22070.1
			HiInc_DN436_c1_g1_i3	AT1G22070.1
			HiInc_DN436_c1_g1_i10	AT1G22070.1
			HiInc_DN436_c1_g1_i4	AT1G22070.1
			HiInc_DN436_c2_g1_i2	AT3G14400.1
			HiInc_DN489_c0_g1_i33	AT1G64980.2
			HiInc_DN489_c0_g1_i30	AT1G64980.2
			HiInc_DN411_c0_g1_i4	AT4G36160.2
			HiInc_DN411_c0_g1_i5	AT4G36160.2
			HiInc_DN481_c0_g1_i9	AT5G58000.2
			HiInc_DN481_c0_g1_i3	AT5G58000.2
			HiInc_DN481_c0_g1_i5	AT5G58000.2
			HiInc_DN481_c0_g2_i1	AT5G58000.1
			HiInc_DN456_c0_g1_i16	AT5G12080.1
			HiInc_DN456_c0_g1_i12	AT5G12080.1
			HiInc_DN456_c1_g1_i2	AT5G12080.1
			HiInc_DN470_c0_g1_i5	AT5G19980.1
			HiInc_DN470_c0_g1_i4	AT5G19980.1
			HiInc_DN470_c0_g1_i6	AT5G19980.1
			HiInc_DN470_c0_g2_i2	AT1G76340.1
			HiInc_DN470_c0_g3_i1	AT1G76340.1
			HiInc_DN446_c0_g1_i2	AT1G23130.1
			HiInc_DN446_c0_g1_i1	AT1G23130.1
			HiInc_DN457_c0_g1_i7	AT3G01180.1
			HiInc_DN433_c0_g1_i1	AT5G43870.1
			HiInc_DN433_c0_g2_i2	AT5G43870.1
			HiInc_DN406_c0_g1_i4	AT2G38370.1
			HiInc_DN406_c0_g1_i9	AT2G38370.1
			HiInc_DN406_c0_g1_i23	AT2G38370.1
			HiInc_DN480_c0_g1_i7	AT4G02420.1
			HiInc_DN480_c0_g1_i1	AT2G37710.1
			HiInc_DN480_c0_g1_i3	AT2G37710.1
			HiInc_DN480_c0_g1_i10	AT2G37710.1
			HiInc_DN480_c0_g1_i4	AT2G37710.1
			HiInc_DN480_c0_g1_i5	AT2G37710.1
			HiInc_DN480_c0_g2_i3	AT2G37710.1
			HiInc_DN476_c0_g1_i3	AT5G62890.1
			HiInc_DN476_c0_g1_i16	AT5G62890.1
			HiInc_DN476_c0_g1_i2	AT5G62890.1
			HiInc_DN422_c0_g1_i3	AT4G00450.2
			HiInc_DN422_c0_g1_i5	AT4G00450.2
			HiInc_DN422_c1_g1_i1	AT4G00450.2
			HiInc_DN497_c0_g1_i34	AT5G26742.1
			HiInc_DN497_c0_g1_i55	AT5G26742.1
			HiInc_DN497_c1_g1_i2	AT5G26742.1
			HiInc_DN415_c0_g1_i1	AT2G37840.1
			HiInc_DN415_c0_g1_i7	AT3G53930.3
			HiInc_DN415_c0_g1_i4	AT3G53930.2
			HiInc_DN474_c0_g1_i4	AT3G50560.1
			HiInc_DN474_c0_g1_i2	AT3G50560.1
			HiInc_DN474_c0_g1_i1	AT3G50560.1
			HiInc_DN428_c0_g1_i1	AT5G43130.1
			HiInc_DN428_c0_g1_i2	AT5G43130.3
			HiInc_DN428_c0_g1_i4	AT5G43130.1
			HiInc_DN428_c1_g1_i13	AT1G69360.1
			HiInc_DN428_c1_g1_i5	AT1G26620.1
			HiInc_DN428_c1_g1_i4	AT1G26620.1
			HiInc_DN428_c1_g1_i2	AT1G26620.1
			HiInc_DN428_c1_g1_i8	AT1G26620.1
			HiInc_DN428_c1_g1_i12	AT1G26620.1
			HiInc_DN442_c0_g1_i7	AT2G46870.1
			HiInc_DN442_c0_g1_i13	AT2G36080.1
			HiInc_DN442_c0_g1_i18	AT3G61970.1
			HiInc_DN442_c0_g1_i15	AT2G46870.1
			HiInc_DN442_c0_g1_i3	AT2G36080.1
			HiInc_DN442_c0_g1_i4	AT3G61970.1
			HiInc_DN442_c1_g1_i1	AT3G11580.1
			HiInc_DN400_c0_g1_i12	AT2G37480.2
			HiInc_DN400_c0_g1_i13	AT2G37480.2
			HiInc_DN400_c0_g1_i21	AT2G37480.2
			HiInc_DN400_c0_g1_i16	AT2G37480.2
			HiInc_DN400_c1_g1_i7	AT2G37480.2
			HiInc_DN400_c2_g1_i4	AT3G53670.1
			HiInc_DN479_c0_g1_i18	AT4G11850.1
			HiInc_DN479_c0_g1_i21	AT4G11850.1
			HiInc_DN479_c0_g1_i22	AT4G11840.2
			HiInc_DN440_c0_g1_i8	AT1G07070.1
			HiInc_DN440_c0_g1_i1	AT1G07070.1
			HiInc_DN440_c0_g1_i13	AT1G07070.1
			HiInc_DN440_c1_g1_i14	AT1G07080.1
			HiInc_DN440_c1_g1_i13	AT1G07080.1
			HiInc_DN440_c1_g1_i5	AT1G07080.1
			HiInc_DN440_c2_g1_i1	AT1G07080.1
			HiInc_DN448_c0_g1_i15	AT3G16730.1
			HiInc_DN448_c0_g1_i17	AT3G16730.1
			HiInc_DN448_c0_g1_i20	AT3G16730.1
			HiInc_DN448_c0_g1_i14	AT3G16730.1
			HiInc_DN448_c0_g1_i2	AT3G16730.1
			HiInc_DN437_c0_g1_i33	AT3G52180.1
			HiInc_DN437_c0_g1_i27	AT3G52180.4
			HiInc_DN401_c0_g1_i8	AT1G56580.1
			HiInc_DN401_c0_g1_i10	AT1G56580.1
			HiInc_DN419_c0_g1_i4	AT2G11520.1
			HiInc_DN419_c1_g1_i15	AT2G11520.1
			HiInc_DN419_c1_g1_i4	AT2G11520.1
			HiInc_DN483_c0_g1_i9	AT3G05920.1
			HiInc_DN483_c0_g1_i8	AT5G26690.1
			HiInc_DN483_c0_g1_i6	AT5G26690.1
			HiInc_DN483_c1_g1_i8	AT3G05920.1
			HiInc_DN483_c1_g1_i2	AT3G05920.1
			HiInc_DN425_c0_g1_i1	AT1G18620.4
			HiInc_DN425_c0_g1_i13	AT1G18620.4
			HiInc_DN425_c0_g1_i22	AT1G18620.4
			HiInc_DN425_c0_g1_i28	AT1G18620.5
			HiInc_DN490_c0_g2_i1	AT5G03495.1
			HiInc_DN490_c0_g2_i2	AT5G03495.1
			HiInc_DN490_c0_g3_i1	AT5G03495.1
			HiInc_DN499_c0_g1_i5	AT4G17220.1
			HiInc_DN499_c0_g1_i2	AT4G17220.1
			HiInc_DN435_c0_g1_i6	AT2G26900.1
			HiInc_DN435_c0_g1_i22	AT2G26900.1
			HiInc_DN435_c0_g1_i25	AT2G26900.1
			HiInc_DN410_c0_g1_i8	AT5G47450.1
			HiInc_DN410_c0_g1_i16	AT5G47450.1
			HiInc_DN493_c0_g1_i2	AT5G65810.1
			HiInc_DN493_c0_g1_i15	AT5G65810.1
			HiInc_DN493_c1_g1_i4	AT3G49710.1
			HiInc_DN493_c1_g2_i1	AT3G49720.2
			HiInc_DN430_c0_g1_i10	AT5G13030.1
			HiInc_DN430_c0_g1_i5	AT5G13030.1
			HiInc_DN430_c0_g1_i4	AT5G13030.1
			HiInc_DN430_c1_g1_i29	AT5G13030.1
			HiInc_DN430_c1_g1_i5	AT5G13030.1
			HiInc_DN458_c0_g1_i20	AT4G34410.1
			HiInc_DN458_c0_g1_i12	AT4G34410.1
			HiInc_DN458_c0_g1_i17	AT4G34410.1
			HiInc_DN458_c0_g1_i6	AT4G34410.1
			HiInc_DN458_c0_g1_i22	AT4G34410.1
			HiInc_DN458_c0_g1_i28	AT4G34410.1
			HiInc_DN414_c0_g1_i8	AT5G08040.1
			HiInc_DN414_c0_g1_i3	AT5G08040.1
			HiInc_DN423_c0_g1_i1	AT4G20440.2
			HiInc_DN423_c0_g1_i12	AT4G20440.2
			HiInc_DN407_c0_g1_i14	AT2G42240.1
			HiInc_DN407_c0_g1_i4	AT2G42240.4
			HiInc_DN407_c0_g1_i29	AT2G42240.1
			HiInc_DN407_c0_g1_i20	AT2G42240.4
			HiInc_DN407_c0_g1_i6	AT2G42240.4
			HiInc_DN496_c0_g1_i14	AT1G69550.1
			HiInc_DN496_c0_g1_i23	AT5G44510.1
			HiInc_DN496_c0_g1_i4	AT5G44510.4
			HiInc_DN496_c0_g1_i21	AT1G69550.1
			HiInc_DN496_c1_g1_i3	AT3G44670.1
			HiInc_DN496_c1_g1_i25	AT5G44510.1
			HiInc_DN496_c1_g1_i23	AT1G69550.1
			HiInc_DN496_c1_g1_i33	AT1G69550.1
			HiInc_DN496_c1_g1_i24	AT5G11250.3
			HiInc_DN496_c1_g1_i31	AT3G44400.2
			HiInc_DN496_c1_g1_i8	AT1G69550.1
			HiInc_DN496_c1_g1_i13	AT5G44510.1
			HiInc_DN496_c1_g1_i35	AT1G69550.1
			HiInc_DN496_c1_g1_i29	AT3G25510.2
			HiInc_DN496_c1_g1_i4	AT1G69550.1
			HiInc_DN496_c1_g1_i21	AT5G11250.3
			HiInc_DN465_c0_g1_i6	AT3G19680.1
			HiInc_DN465_c0_g1_i14	AT3G19680.1
			HiInc_DN498_c1_g1_i2	AT5G57760.1
			HiInc_DN498_c1_g1_i4	AT5G57760.1
			HiInc_DN498_c1_g1_i3	AT5G57770.1
			HiInc_DN498_c1_g1_i1	AT5G57770.1
			HiInc_DN443_c0_g1_i22	AT3G26920.3
			HiInc_DN443_c0_g1_i4	AT3G26920.3
			HiInc_DN443_c0_g1_i32	AT3G26930.2
			HiInc_DN443_c0_g1_i2	AT3G26930.1
			HiInc_DN443_c0_g1_i34	AT3G26920.2
			HiInc_DN443_c0_g1_i1	AT3G26930.2
			HiInc_DN443_c1_g2_i1	AT3G26920.2
			HiInc_DN443_c1_g3_i1	AT3G26920.2
			HiInc_DN451_c0_g1_i10	AT1G28200.1
			HiInc_DN451_c0_g1_i11	AT1G28200.1
			HiInc_DN451_c0_g1_i15	AT1G28200.1
			HiInc_DN451_c0_g1_i8	AT1G28200.1
			HiInc_DN492_c0_g1_i3	AT4G28940.1
			HiInc_DN492_c0_g1_i19	AT4G28940.2
			HiInc_DN492_c0_g1_i16	AT4G28940.1
			HiInc_DN492_c0_g1_i17	AT4G28940.1
			HiInc_DN492_c0_g1_i11	AT4G28940.2
			HiInc_DN492_c0_g1_i9	AT4G28940.1
			HiInc_DN447_c0_g1_i64	AT1G03350.1
			HiInc_DN447_c0_g1_i34	AT1G03350.1
			HiInc_DN447_c0_g1_i74	AT1G03350.1
			HiInc_DN477_c0_g1_i7	AT1G26690.1
			HiInc_DN477_c0_g1_i13	AT1G14010.1
			HiInc_DN477_c0_g1_i4	AT1G14010.1
			HiInc_DN468_c0_g1_i12	AT2G38180.1
			HiInc_DN468_c0_g1_i10	AT2G38180.1
			HiInc_DN468_c0_g1_i1	AT2G38180.1
			HiInc_DN468_c0_g1_i2	AT2G38180.1
			HiInc_DN468_c0_g1_i5	AT2G38180.1
			HiInc_DN468_c0_g2_i1	AT2G38180.1
			HiInc_DN409_c0_g1_i16	AT5G12950.1
			HiInc_DN409_c1_g1_i1	AT5G12950.1
			HiInc_DN434_c0_g1_i11	AT5G35980.3
			HiInc_DN434_c0_g1_i4	AT5G35980.1
			HiInc_DN413_c0_g1_i11	AT3G16870.1
			HiInc_DN413_c0_g1_i2	AT4G16141.1
			HiInc_DN413_c0_g1_i9	AT4G16141.1
			HiInc_DN413_c0_g1_i1	AT3G16870.1
			HiInc_DN421_c0_g1_i15	AT5G27380.1
			HiInc_DN421_c0_g1_i9	AT5G27380.1
			HiInc_DN421_c0_g1_i7	AT5G27380.1
			HiInc_DN412_c0_g1_i3	AT1G09730.2
			HiInc_DN412_c0_g1_i10	AT1G09730.2
			HiInc_DN412_c1_g1_i3	AT1G09730.2
			HiInc_DN418_c0_g1_i10	AT3G22380.1
			HiInc_DN418_c0_g1_i9	AT3G22380.1
			HiInc_DN418_c1_g1_i9	AT3G22380.1
			HiInc_DN418_c1_g1_i1	AT3G22380.1
			HiInc_DN418_c1_g2_i1	AT3G22380.1
			HiInc_DN450_c0_g1_i4	AT4G21570.1
			HiInc_DN460_c0_g1_i21	AT1G50420.1
			HiInc_DN460_c0_g1_i19	AT5G20510.3
			HiInc_DN460_c0_g1_i22	AT5G20510.2
			HiInc_DN460_c0_g1_i17	AT5G20510.3
			HiInc_DN460_c0_g1_i7	AT5G20510.1
			HiInc_DN460_c0_g1_i12	AT5G20510.1
			HiInc_DN460_c0_g1_i14	AT1G50420.1
			HiInc_DN460_c0_g1_i10	AT1G50010.1
			HiInc_DN484_c0_g1_i36	AT1G53350.1
[truncated: 58,444 more rows]
