# Supplementary material for: De Novo Transcriptome Assembly, Gene Annotations, and Characterization of Functional Profiling Reveal Key Genes for Lead Alleviation in the Pb Hyperaccumulator Greek Mustard (Hirschfeldia incana L.)
Source: Curr Issues Mol Biol. 2022 Oct 4;44(10):4658–75. doi: 10.3390/cimb44100318 (PMC9600276; doi:10.3390/cimb44100318)
Supplement: Supplementary file 1 [file cimb-44-00318-s001.zip › Supplementary data/supplementary files/Table S3 (Total transcript annotations).xlsx]

## Sheet: GO terms (Transcripts)
trascripts id	H.incana transcripts ID	TAIR id	locus	TAIR id in GO	envolvement	function	GO	numbers	Category	role
TRINITY_DN28_c0_g1_i4	HiInc_DN28_c0_g1_i4	AT1G05860	gene:6532558453	AT1G05860	located in	chloroplast	GO:0009507	175	CC	chloroplast
TRINITY_DN28_c0_g1_i4	HiInc_DN28_c0_g1_i4	AT1G05860	locus:2198698	AT1G05860	enables	molecular_function	GO:0003674	3226	MF	unknown molecular functions
TRINITY_DN28_c0_g1_i4	HiInc_DN28_c0_g1_i4	AT1G05860	locus:2198698	AT1G05860	acts upstream of or within	negative regulation of metabolic process	GO:0009892	12015	BP	other metabolic processes
TRINITY_DN28_c0_g1_i4	HiInc_DN28_c0_g1_i4	AT1G05860	locus:2198698	AT1G05860	acts upstream of or within	organelle organization	GO:0006996	6599	BP	cellular component organization
TRINITY_DN28_c0_g1_i4	HiInc_DN28_c0_g1_i4	AT1G05860	locus:2198698	AT1G05860	part of	histone acetyltransferase complex	GO:0000123	352	CC	nucleoplasm		Number GO Molecular function (F): 4535
TRINITY_DN28_c0_g1_i4	HiInc_DN28_c0_g1_i4	AT1G05860	locus:2198698	AT1G05860	acts upstream of or within	response to blue light	GO:0009637	5255	BP	response to light stimulus		Number GO Biological process (P) : 7048
TRINITY_DN3460_c0_g1_i11	HiInc_DN3460_c0_g1_i11	AT1G01010	locus:2200935	AT1G01010	acts upstream of or within	cellular response to lipid	GO:0071396	33921	BP	response to chemical		Number GO Cellular component (C ): 1463
TRINITY_DN3460_c0_g1_i11	HiInc_DN3460_c0_g1_i11	AT1G01010	locus:2200935	AT1G01010	acts upstream of or within	response to abscisic acid	GO:0009737	11395	BP	response to endogenous stimulus		Total GO found : 13046
TRINITY_DN3460_c0_g1_i11	HiInc_DN3460_c0_g1_i11	AT1G01010	locus:2200935	AT1G01010	acts upstream of or within	response to water deprivation	GO:0009414	5647	BP	response to stress
TRINITY_DN3460_c0_g1_i11	HiInc_DN3460_c0_g1_i11	AT1G01010	locus:2200935	AT1G01010	acts upstream of or within	cellular response to hormone stimulus	GO:0032870	26507	BP	response to endogenous stimulus
TRINITY_DN3460_c0_g1_i11	HiInc_DN3460_c0_g1_i11	AT1G01010	locus:2200935	AT1G01010	acts upstream of or within	secondary metabolic process	GO:0019748	10327	BP	secondary metabolic process
TRINITY_DN3460_c0_g1_i11	HiInc_DN3460_c0_g1_i11	AT1G01010	locus:2200935	AT1G01010	involved in	regulation of transcription, DNA-templated	GO:0006355	7461	BP	nucleobase-containing compound metabolic process
TRINITY_DN3460_c0_g1_i11	HiInc_DN3460_c0_g1_i11	AT1G01010	locus:2200935	AT1G01010	acts upstream of or within	cellular response to oxygen-containing compound	GO:1901701	44644	BP	response to chemical
TRINITY_DN3460_c0_g1_i11	HiInc_DN3460_c0_g1_i11	AT1G01010	locus:2200935	AT1G01010	acts upstream of or within	response to metal ion	GO:0010038	14769	BP	response to chemical
TRINITY_DN3460_c0_g1_i11	HiInc_DN3460_c0_g1_i11	AT1G01010	locus:2200935	AT1G01010	acts upstream of or within	response to inorganic substance	GO:0010035	14767	BP	response to chemical
TRINITY_DN3460_c0_g1_i11	HiInc_DN3460_c0_g1_i11	AT1G01010	locus:2200935	AT1G01010	acts upstream of or within	defense response to bacterium	GO:0042742	14972	BP	response to stress
TRINITY_DN3460_c0_g1_i11	HiInc_DN3460_c0_g1_i11	AT1G01010	locus:2200935	AT1G01010	enables	transcription cis-regulatory region binding	GO:0000976	35767	MF	DNA binding
TRINITY_DN3460_c0_g1_i11	HiInc_DN3460_c0_g1_i11	AT1G01010	gene:2200934	AT1G01010	located in	nucleus	GO:0005634	537	CC	nucleus
TRINITY_DN3460_c0_g1_i11	HiInc_DN3460_c0_g1_i11	AT1G01010	locus:2200935	AT1G01010	enables	DNA-binding transcription factor activity	GO:0003700	4449	MF	DNA-binding transcription factor activity
TRINITY_DN3460_c0_g1_i11	HiInc_DN3460_c0_g1_i11	AT1G01010	locus:2200935	AT1G01010	acts upstream of or within	response to lipid	GO:0033993	28865	BP	response to chemical
TRINITY_DN5876_c0_g1_i2	HiInc_DN5876_c0_g1_i2	AT1G01020	locus:2200940	AT1G01020	acts upstream of or within	sphingolipid metabolic process	GO:0006665	7295	BP	other metabolic processes
TRINITY_DN5876_c0_g1_i2	HiInc_DN5876_c0_g1_i2	AT1G01020	locus:2200940	AT1G01020	acts upstream of or within	sterol metabolic process	GO:0016125	7324	BP	other metabolic processes
TRINITY_DN5876_c0_g1_i2	HiInc_DN5876_c0_g1_i2	AT1G01020	locus:2200940	AT1G01020	involved in	intracellular sterol transport	GO:0032366	25226	BP	other cellular processes
TRINITY_DN5876_c0_g1_i2	HiInc_DN5876_c0_g1_i2	AT1G01020	gene:6532552392	AT1G01020	located in	mitochondrion	GO:0005739	486	CC	mitochondrion
TRINITY_DN5876_c0_g1_i2	HiInc_DN5876_c0_g1_i2	AT1G01020	locus:2200940	AT1G01020	is active in	cortical endoplasmic reticulum	GO:0032541	27968	CC	other intracellular components
TRINITY_DN5876_c0_g1_i2	HiInc_DN5876_c0_g1_i2	AT1G01020	locus:2200940	AT1G01020	is active in	Golgi apparatus	GO:0005794	48	CC	Golgi apparatus
TRINITY_DN5876_c0_g1_i2	HiInc_DN5876_c0_g1_i2	AT1G01020	locus:2200940	AT1G01020	involved in	regulation of plasma membrane sterol distribution	GO:0097036	37801	BP	cellular component organization
TRINITY_DN5876_c0_g1_i2	HiInc_DN5876_c0_g1_i2	AT1G01020	locus:2200940	AT1G01020	located in	endoplasmic reticulum	GO:0005783	268	CC	endoplasmic reticulum
TRINITY_DN7028_c0_g1_i16	HiInc_DN7028_c0_g1_i16	AT1G01040	locus:2200960	AT1G01040	acts upstream of or within	RNAi-mediated antiviral immune response	GO:0009616	7572	BP	other cellular processes
TRINITY_DN7028_c0_g1_i16	HiInc_DN7028_c0_g1_i16	AT1G01040	locus:2200960	AT1G01040	acts upstream of or within	RNA processing	GO:0006396	4902	BP	other metabolic processes
TRINITY_DN7028_c0_g1_i16	HiInc_DN7028_c0_g1_i16	AT1G01040	locus:2200960	AT1G01040	acts upstream of or within	production of miRNAs involved in gene silencing by miRNA	GO:0035196	19040	BP	other metabolic processes
TRINITY_DN7028_c0_g1_i16	HiInc_DN7028_c0_g1_i16	AT1G01040	locus:2200960	AT1G01040	acts upstream of or within	seed morphogenesis	GO:0048317	18546	BP	post-embryonic development
TRINITY_DN7028_c0_g1_i16	HiInc_DN7028_c0_g1_i16	AT1G01040	locus:2200960	AT1G01040	involved in	rRNA catabolic process	GO:0016075	7072	BP	catabolic process
TRINITY_DN7028_c0_g1_i16	HiInc_DN7028_c0_g1_i16	AT1G01040	locus:2200960	AT1G01040	acts upstream of or within	suspensor development	GO:0010098	14852	BP	anatomical structure development
TRINITY_DN7028_c0_g1_i16	HiInc_DN7028_c0_g1_i16	AT1G01040	locus:2200960	AT1G01040	acts upstream of or within	vegetative to reproductive phase transition of meristem	GO:0010228	19673	BP	reproduction
TRINITY_DN7028_c0_g1_i16	HiInc_DN7028_c0_g1_i16	AT1G01040	locus:2200960	AT1G01040	acts upstream of or within	cytokinesis by cell plate formation	GO:0000911	14077	BP	cell cycle
TRINITY_DN7028_c0_g1_i16	HiInc_DN7028_c0_g1_i16	AT1G01040	locus:2200960	AT1G01040	acts upstream of or within	miRNA-mediated gene silencing by mRNA destabilization	GO:0035279	19607	BP	nucleobase-containing compound metabolic process
TRINITY_DN7028_c0_g1_i16	HiInc_DN7028_c0_g1_i16	AT1G01040	locus:2200960	AT1G01040	acts upstream of or within	flower development	GO:0009908	11347	BP	flower development
TRINITY_DN7028_c0_g1_i16	HiInc_DN7028_c0_g1_i16	AT1G01040	locus:2200960	AT1G01040	is active in	cytoplasm	GO:0005737	231	CC	cytoplasm
TRINITY_DN7028_c0_g1_i16	HiInc_DN7028_c0_g1_i16	AT1G01040	locus:2200960	AT1G01040	acts upstream of or within	primary miRNA processing	GO:0031053	19487	BP	other metabolic processes
TRINITY_DN7028_c0_g1_i16	HiInc_DN7028_c0_g1_i16	AT1G01040	locus:2200960	AT1G01040	enables	protein binding	GO:0005515	3877	MF	protein binding
TRINITY_DN7028_c0_g1_i16	HiInc_DN7028_c0_g1_i16	AT1G01040	locus:2200960	AT1G01040	acts upstream of or within	embryonic pattern specification	GO:0009880	11997	BP	multicellular organism development
TRINITY_DN7028_c0_g1_i16	HiInc_DN7028_c0_g1_i16	AT1G01040	locus:2200960	AT1G01040	acts upstream of or within	primary ta-siRNA processing	GO:0010267	23383	BP	other cellular processes
TRINITY_DN7028_c0_g1_i16	HiInc_DN7028_c0_g1_i16	AT1G01040	locus:2200960	AT1G01040	acts upstream of or within	regulation of seed maturation	GO:2000034	35582	BP	reproduction
TRINITY_DN7028_c0_g1_i16	HiInc_DN7028_c0_g1_i16	AT1G01040	locus:2200960	AT1G01040	enables	ribonuclease III activity	GO:0004525	4051	MF	catalytic activity
TRINITY_DN7028_c0_g1_i16	HiInc_DN7028_c0_g1_i16	AT1G01040	locus:2200960	AT1G01040	enables	RNA binding	GO:0003723	1217	MF	RNA binding
TRINITY_DN7028_c0_g1_i16	HiInc_DN7028_c0_g1_i16	AT1G01040	locus:2200960	AT1G01040	involved in	production of siRNA involved in RNA interference	GO:0030422	10746	BP	other cellular processes
TRINITY_DN7028_c0_g1_i16	HiInc_DN7028_c0_g1_i16	AT1G01040	locus:2200960	AT1G01040	acts upstream of or within	primary lsiRNA processing	GO:0010599	29501	BP	other metabolic processes
TRINITY_DN7028_c0_g1_i16	HiInc_DN7028_c0_g1_i16	AT1G01040	locus:2200960	AT1G01040	located in	nuclear dicing body	GO:0010445	27943	CC	nucleoplasm
TRINITY_DN7028_c0_g1_i16	HiInc_DN7028_c0_g1_i16	AT1G01040	locus:2200960	AT1G01040	enables	double-stranded RNA binding	GO:0003725	2202	MF	RNA binding
TRINITY_DN7028_c0_g1_i16	HiInc_DN7028_c0_g1_i16	AT1G01040	locus:2200960	AT1G01040	enables	DNA binding	GO:0003677	961	MF	DNA binding
TRINITY_DN72_c0_g1_i34	HiInc_DN72_c0_g1_i34	AT1G14040	locus:2014779	AT1G14040	located in	trans-Golgi network	GO:0005802	57	CC	other intracellular components
TRINITY_DN72_c0_g1_i34	HiInc_DN72_c0_g1_i34	AT1G14040	locus:2014779	AT1G14040	involved in	cellular response to phosphate starvation	GO:0016036	6720	BP	response to stress
TRINITY_DN72_c0_g1_i34	HiInc_DN72_c0_g1_i34	AT1G14040	locus:2014779	AT1G14040	involved in	phosphate ion transport	GO:0006817	6721	BP	transport
TRINITY_DN72_c0_g1_i34	HiInc_DN72_c0_g1_i34	AT1G14040	locus:2014779	AT1G14040	enables	phosphate ion transmembrane transporter activity	GO:0015114	3652	MF	transporter activity
TRINITY_DN72_c0_g1_i34	HiInc_DN72_c0_g1_i34	AT1G14040	locus:2014779	AT1G14040	is active in	plasma membrane	GO:0005886	570	CC	plasma membrane
TRINITY_DN72_c0_g1_i34	HiInc_DN72_c0_g1_i34	AT1G14040	locus:2014779	AT1G14040	enables	inositol hexakisphosphate binding	GO:0000822	28882	MF	other binding
TRINITY_DN72_c0_g1_i34	HiInc_DN72_c0_g1_i34	AT1G14040	locus:2014779	AT1G14040	acts upstream of or within	zinc ion homeostasis	GO:0055069	27754	BP	other biological processes
TRINITY_DN72_c0_g1_i34	HiInc_DN72_c0_g1_i34	AT1G14040	locus:2014779	AT1G14040	acts upstream of or within	phosphate ion homeostasis	GO:0055062	27747	BP	other biological processes
TRINITY_DN77_c0_g2_i9	HiInc_DN77_c0_g2_i9	AT1G06230	locus:2038565	AT1G06230	acts upstream of or within	root development	GO:0048364	18902	BP	anatomical structure development
TRINITY_DN77_c0_g2_i9	HiInc_DN77_c0_g2_i9	AT1G06230	locus:2038565	AT1G06230	acts upstream of or within	positive regulation of mitotic cell cycle	GO:0045931	12589	BP	other cellular processes
TRINITY_DN77_c0_g2_i9	HiInc_DN77_c0_g2_i9	AT1G06230	locus:2038565	AT1G06230	acts upstream of or within	DNA mediated transformation	GO:0009294	4735	BP	other cellular processes
TRINITY_DN30_c0_g1_i14	HiInc_DN30_c0_g1_i14	AT1G08420	locus:2201776	AT1G08420	involved in	brassinosteroid mediated signaling pathway	GO:0009742	11416	BP	response to chemical
TRINITY_DN30_c0_g1_i14	HiInc_DN30_c0_g1_i14	AT1G08420	locus:2201776	AT1G08420	located in	extracellular region	GO:0005576	294	CC	extracellular region
TRINITY_DN30_c0_g1_i14	HiInc_DN30_c0_g1_i14	AT1G08420	locus:2201776	AT1G08420	acts upstream of or within	negative regulation of cellular process	GO:0048523	20726	BP	other cellular processes
TRINITY_DN15_c0_g1_i12	HiInc_DN15_c0_g1_i12	AT1G14800	locus:2006847	AT1G14800	is active in	cellular_component	GO:0005575	163	CC	unknown cellular components
TRINITY_DN15_c0_g1_i12	HiInc_DN15_c0_g1_i12	AT1G14800	locus:2006847	AT1G14800	involved in	biological_process	GO:0008150	5239	BP	unknown biological processes
TRINITY_DN2832_c0_g1_i4	HiInc_DN2832_c0_g1_i4	AT1G01050	locus:2200965	AT1G01050	acts upstream of or within	sucrose metabolic process	GO:0005985	7347	BP	carbohydrate metabolic process
TRINITY_DN2832_c0_g1_i4	HiInc_DN2832_c0_g1_i4	AT1G01050	locus:2200965	AT1G01050	involved in	phosphate-containing compound metabolic process	GO:0006796	6719	BP	other metabolic processes
TRINITY_DN2832_c0_g1_i4	HiInc_DN2832_c0_g1_i4	AT1G01050	locus:2200965	AT1G01050	enables	inorganic diphosphatase activity	GO:0004427	2813	MF	hydrolase activity
TRINITY_DN2832_c0_g1_i4	HiInc_DN2832_c0_g1_i4	AT1G01050	locus:2200965	AT1G01050	enables	magnesium ion binding	GO:0000287	3101	MF	other binding
TRINITY_DN2832_c0_g1_i4	HiInc_DN2832_c0_g1_i4	AT1G01050	locus:2200965	AT1G01050	acts upstream of or within	regulation of starch metabolic process	GO:2000904	38714	BP	other metabolic processes
TRINITY_DN2832_c0_g1_i4	HiInc_DN2832_c0_g1_i4	AT1G01050	locus:2200965	AT1G01050	acts upstream of or within	lipid storage	GO:0019915	10835	BP	other biological processes
TRINITY_DN2832_c0_g1_i4	HiInc_DN2832_c0_g1_i4	AT1G01050	locus:2200965	AT1G01050	is active in	cytosol	GO:0005829	241	CC	cytosol
TRINITY_DN2832_c0_g1_i4	HiInc_DN2832_c0_g1_i4	AT1G01050	locus:2200965	AT1G01050	acts upstream of or within	cell wall biogenesis	GO:0042546	13564	BP	other cellular processes
TRINITY_DN2832_c0_g1_i4	HiInc_DN2832_c0_g1_i4	AT1G01050	locus:2200965	AT1G01050	located in	nucleoplasm	GO:0005654	529	CC	nucleoplasm
TRINITY_DN73_c5_g1_i1	HiInc_DN73_c5_g1_i1	AT1G05087	locus:6532565457	AT1G05087	acts upstream of or within	signaling	GO:0023052	34632	BP	other biological processes
TRINITY_DN9570_c0_g1_i4	HiInc_DN9570_c0_g1_i4	AT1G01080	locus:2200975	AT1G01080	located in	plastid	GO:0009536	576	CC	plastid
TRINITY_DN9570_c0_g1_i4	HiInc_DN9570_c0_g1_i4	AT1G01080	locus:2200975	AT1G01080	involved in	chloroplast rRNA processing	GO:1901259	43449	BP	nucleobase-containing compound metabolic process
TRINITY_DN9570_c0_g1_i4	HiInc_DN9570_c0_g1_i4	AT1G01080	gene:2200974	AT1G01080	located in	chloroplast envelope	GO:0009941	12482	CC	chloroplast
TRINITY_DN9570_c0_g1_i4	HiInc_DN9570_c0_g1_i4	AT1G01080	locus:2200975	AT1G01080	enables	mRNA binding	GO:0003729	3091	MF	RNA binding
TRINITY_DN9570_c0_g1_i4	HiInc_DN9570_c0_g1_i4	AT1G01080	locus:2200975	AT1G01080	acts upstream of or within	seed development	GO:0048316	18540	BP	multicellular organism development
TRINITY_DN9570_c0_g1_i4	HiInc_DN9570_c0_g1_i4	AT1G01080	gene:2200974	AT1G01080	located in	chloroplast stroma	GO:0009570	178	CC	chloroplast
TRINITY_DN55_c0_g1_i2	HiInc_DN55_c0_g1_i2	AT1G19110	locus:2011236	AT1G19110	acts upstream of or within	lipid biosynthetic process	GO:0008610	6184	BP	other metabolic processes
TRINITY_DN55_c0_g1_i2	HiInc_DN55_c0_g1_i2	AT1G19110	locus:2011236	AT1G19110	acts upstream of or within	signal transduction	GO:0007165	7243	BP	signal transduction
TRINITY_DN55_c0_g1_i2	HiInc_DN55_c0_g1_i2	AT1G19110	locus:2011236	AT1G19110	acts upstream of or within	regulation of biological quality	GO:0065008	25784	BP	other biological processes
TRINITY_DN55_c0_g1_i2	HiInc_DN55_c0_g1_i2	AT1G19110	locus:2011236	AT1G19110	acts upstream of or within	carbohydrate derivative metabolic process	GO:1901135	43217	BP	other metabolic processes
TRINITY_DN55_c0_g1_i2	HiInc_DN55_c0_g1_i2	AT1G19110	locus:2011236	AT1G19110	acts upstream of or within	cellular lipid metabolic process	GO:0044255	19692	BP	lipid metabolic process
TRINITY_DN55_c0_g1_i2	HiInc_DN55_c0_g1_i2	AT1G19110	locus:2011236	AT1G19110	acts upstream of or within	developmental growth	GO:0048589	21420	BP	growth
TRINITY_DN4512_c0_g1_i7	HiInc_DN4512_c0_g1_i7	AT1G01090	locus:2200980	AT1G01090	enables	pyruvate dehydrogenase (acetyl-transferring) activity	GO:0004739	3977	MF	catalytic activity
TRINITY_DN4512_c0_g1_i7	HiInc_DN4512_c0_g1_i7	AT1G01090	locus:2200980	AT1G01090	involved in	acetyl-CoA biosynthetic process from pyruvate	GO:0006086	7061	BP	biosynthetic process
TRINITY_DN8508_c0_g1_i4	HiInc_DN8508_c0_g1_i4	AT1G01110	locus:2200945	AT1G01110	acts upstream of or within	cell division	GO:0051301	20664	BP	other cellular processes
TRINITY_DN8508_c0_g1_i4	HiInc_DN8508_c0_g1_i4	AT1G01110	locus:2200945	AT1G01110	acts upstream of or within	meiotic cell cycle process	GO:1903046	47028	BP	cell cycle
TRINITY_DN8508_c0_g1_i4	HiInc_DN8508_c0_g1_i4	AT1G01110	locus:2200945	AT1G01110	acts upstream of or within	shoot system morphogenesis	GO:0010016	13856	BP	anatomical structure development
TRINITY_DN8508_c0_g1_i4	HiInc_DN8508_c0_g1_i4	AT1G01110	locus:2200945	AT1G01110	acts upstream of or within	phyllome development	GO:0048827	23475	BP	anatomical structure development
TRINITY_DN3204_c0_g1_i8	HiInc_DN3204_c0_g1_i8	AT1G01120	locus:2200955	AT1G01120	acts upstream of or within	cellular response to cold	GO:0070417	31524	BP	other cellular processes
TRINITY_DN3204_c0_g1_i8	HiInc_DN3204_c0_g1_i8	AT1G01120	locus:2200955	AT1G01120	acts upstream of or within	wax biosynthetic process	GO:0010025	11025	BP	other metabolic processes
TRINITY_DN3204_c0_g1_i8	HiInc_DN3204_c0_g1_i8	AT1G01120	locus:2200955	AT1G01120	acts upstream of or within	fatty acid elongation	GO:0030497	10511	BP	biosynthetic process
TRINITY_DN3204_c0_g1_i8	HiInc_DN3204_c0_g1_i8	AT1G01120	locus:2200955	AT1G01120	acts upstream of or within	very long-chain fatty acid biosynthetic process	GO:0042761	14996	BP	other metabolic processes
TRINITY_DN3204_c0_g1_i8	HiInc_DN3204_c0_g1_i8	AT1G01120	locus:2200955	AT1G01120	acts upstream of or within	response to light stimulus	GO:0009416	6176	BP	response to light stimulus
TRINITY_DN3204_c0_g1_i8	HiInc_DN3204_c0_g1_i8	AT1G01120	locus:2200955	AT1G01120	acts upstream of or within	cuticle development	GO:0042335	11903	BP	multicellular organism development
TRINITY_DN3204_c0_g1_i8	HiInc_DN3204_c0_g1_i8	AT1G01120	locus:2200955	AT1G01120	enables	very-long-chain 3-ketoacyl-CoA synthase activity	GO:0102756	55005	MF	transferase activity
TRINITY_DN3204_c0_g1_i8	HiInc_DN3204_c0_g1_i8	AT1G01120	locus:2200955	AT1G01120	enables	fatty acid elongase activity	GO:0009922	11505	MF	transferase activity
TRINITY_DN3204_c0_g1_i8	HiInc_DN3204_c0_g1_i8	AT1G01120	gene:2200954	AT1G01120	located in	cytosolic ribosome	GO:0022626	29018	CC	ribosome
TRINITY_DN3204_c0_g1_i8	HiInc_DN3204_c0_g1_i8	AT1G01120	locus:2200955	AT1G01120	acts upstream of or within	very long-chain fatty acid metabolic process	GO:0000038	7563	BP	other cellular processes
TRINITY_DN3204_c0_g1_i8	HiInc_DN3204_c0_g1_i8	AT1G01120	locus:2200955	AT1G01120	acts upstream of or within	response to cold	GO:0009409	5433	BP	response to stress
TRINITY_DN3204_c0_g1_i8	HiInc_DN3204_c0_g1_i8	AT1G01120	locus:2200955	AT1G01120	located in	membrane	GO:0016020	453	CC	other membranes
TRINITY_DN76_c0_g1_i1	HiInc_DN76_c0_g1_i1	AT1G11080	locus:2197384	AT1G11080	enables	serine-type carboxypeptidase activity	GO:0004185	4101	MF	hydrolase activity
TRINITY_DN76_c0_g1_i1	HiInc_DN76_c0_g1_i1	AT1G11080	locus:2197384	AT1G11080	acts upstream of or within	tissue development	GO:0009888	11998	BP	anatomical structure development
TRINITY_DN3245_c0_g1_i14	HiInc_DN3245_c0_g1_i14	AT1G01140	locus:2035367	AT1G01140	enables	protein serine/threonine kinase activity	GO:0004674	3907	MF	kinase activity
TRINITY_DN3245_c0_g1_i14	HiInc_DN3245_c0_g1_i14	AT1G01140	locus:2035367	AT1G01140	involved in	protein phosphorylation	GO:0006468	6897	BP	other metabolic processes
TRINITY_DN3245_c0_g1_i14	HiInc_DN3245_c0_g1_i14	AT1G01140	locus:2035367	AT1G01140	acts upstream of or within	response to mannitol	GO:0010555	29222	BP	response to chemical
TRINITY_DN3245_c0_g1_i14	HiInc_DN3245_c0_g1_i14	AT1G01140	locus:2035367	AT1G01140	acts upstream of or within	cellular response to potassium ion starvation	GO:0051365	21020	BP	cell communication
TRINITY_DN3245_c0_g1_i14	HiInc_DN3245_c0_g1_i14	AT1G01140	locus:2035367	AT1G01140	acts upstream of or within	regulation of potassium ion transport	GO:0043266	19622	BP	transport
TRINITY_DN3245_c0_g1_i14	HiInc_DN3245_c0_g1_i14	AT1G01140	locus:2035367	AT1G01140	acts upstream of or within	response to salt stress	GO:0009651	7182	BP	response to stress
TRINITY_DN3245_c0_g1_i14	HiInc_DN3245_c0_g1_i14	AT1G01140	locus:2035367	AT1G01140	acts upstream of or within	response to wounding	GO:0009611	7144	BP	response to stress
TRINITY_DN3245_c0_g1_i14	HiInc_DN3245_c0_g1_i14	AT1G01140	locus:2035367	AT1G01140	acts upstream of or within	potassium ion homeostasis	GO:0055075	27760	BP	other biological processes
TRINITY_DN19_c1_g1_i41	HiInc_DN19_c1_g1_i41	AT1G15860	locus:2036234	AT1G15860	involved in	positive regulation of ubiquitin-protein transferase activity	GO:0051443	21480	BP	other cellular processes
TRINITY_DN19_c1_g1_i41	HiInc_DN19_c1_g1_i41	AT1G15860	locus:2036234	AT1G15860	involved in	protein neddylation	GO:0045116	11276	BP	cellular protein modification process
TRINITY_DN19_c1_g1_i41	HiInc_DN19_c1_g1_i41	AT1G15860	locus:2036234	AT1G15860	enables	ubiquitin-like protein binding	GO:0032182	24257	MF	protein binding
TRINITY_DN19_c1_g1_i41	HiInc_DN19_c1_g1_i41	AT1G15860	locus:2036234	AT1G15860	enables	cullin family protein binding	GO:0097602	46528	MF	protein binding
TRINITY_DN19_c1_g1_i41	HiInc_DN19_c1_g1_i41	AT1G15860	locus:2036234	AT1G15860	part of	ubiquitin ligase complex	GO:0000151	725	CC	other cellular components
TRINITY_DN19_c1_g1_i41	HiInc_DN19_c1_g1_i41	AT1G15860	locus:2036234	AT1G15860	enables	ubiquitin conjugating enzyme binding	GO:0031624	21915	MF	protein binding
TRINITY_DN0_c1_g1_i10	HiInc_DN0_c1_g1_i10	AT1G07310	locus:2025002	AT1G07310	involved in	defense response	GO:0006952	5542	BP	response to stress
TRINITY_DN2921_c0_g1_i4	HiInc_DN2921_c0_g1_i4	AT1G01190	locus:2035282	AT1G01190	enables	oxidoreductase activity, acting on paired donors, with incorporation or reduction of molecular oxygen	GO:0016705	3495	MF	catalytic activity
TRINITY_DN2921_c0_g1_i4	HiInc_DN2921_c0_g1_i4	AT1G01190	locus:2035282	AT1G01190	enables	iron ion binding	GO:0005506	2918	MF	other binding
TRINITY_DN2921_c0_g1_i4	HiInc_DN2921_c0_g1_i4	AT1G01190	locus:2035282	AT1G01190	enables	heme binding	GO:0020037	9668	MF	other binding
TRINITY_DN5108_c0_g1_i3	HiInc_DN5108_c0_g1_i3	AT1G01220	locus:2035362	AT1G01220	enables	fucose-1-phosphate guanylyltransferase activity	GO:0047341	15903	MF	transferase activity
TRINITY_DN5108_c0_g1_i3	HiInc_DN5108_c0_g1_i3	AT1G01220	locus:2035362	AT1G01220	involved in	GDP-L-fucose salvage	GO:0042352	11928	BP	other cellular processes
TRINITY_DN5108_c0_g1_i3	HiInc_DN5108_c0_g1_i3	AT1G01220	locus:2035362	AT1G01220	acts upstream of or within	phosphorylation	GO:0016310	6748	BP	other metabolic processes
TRINITY_DN5108_c0_g1_i3	HiInc_DN5108_c0_g1_i3	AT1G01220	locus:2035362	AT1G01220	enables	fucokinase activity	GO:0050201	16890	MF	transferase activity
TRINITY_DN169_c0_g1_i8	HiInc_DN169_c0_g1_i8	AT1G02990	locus:2024710	AT1G02990	acts upstream of or within	plant epidermis development	GO:0090558	47687	BP	anatomical structure development
TRINITY_DN169_c0_g1_i8	HiInc_DN169_c0_g1_i8	AT1G02990	locus:2024710	AT1G02990	acts upstream of or within	regulation of developmental process	GO:0050793	17954	BP	other biological processes
TRINITY_DN169_c0_g1_i8	HiInc_DN169_c0_g1_i8	AT1G02990	locus:2024710	AT1G02990	acts upstream of or within	regulation of multicellular organismal process	GO:0051239	19563	BP	other biological processes
TRINITY_DN186_c0_g2_i1	HiInc_DN186_c0_g2_i1	AT1G15280	locus:2037773	AT1G15280	acts upstream of or within	mRNA processing	GO:0006397	6230	BP	other metabolic processes
TRINITY_DN186_c0_g2_i1	HiInc_DN186_c0_g2_i1	AT1G15280	locus:2037773	AT1G15280	part of	exon-exon junction complex	GO:0035145	18577	CC	nucleus
TRINITY_DN186_c0_g2_i1	HiInc_DN186_c0_g2_i1	AT1G15280	locus:2037773	AT1G15280	acts upstream of or within	negative regulation of gene expression	GO:0010629	29746	BP	other metabolic processes
TRINITY_DN1641_c0_g1_i2	HiInc_DN1641_c0_g1_i2	AT1G01230	locus:2035352	AT1G01230	acts upstream of or within	response to endoplasmic reticulum stress	GO:0034976	30280	BP	response to stress
TRINITY_DN1641_c0_g1_i2	HiInc_DN1641_c0_g1_i2	AT1G01230	locus:2035352	AT1G01230	acts upstream of or within	sphingolipid biosynthetic process	GO:0030148	8939	BP	other metabolic processes
TRINITY_DN1641_c0_g1_i2	HiInc_DN1641_c0_g1_i2	AT1G01230	locus:2035352	AT1G01230	involved in	cellular sphingolipid homeostasis	GO:0090156	33755	BP	cellular homeostasis
TRINITY_DN1641_c0_g1_i2	HiInc_DN1641_c0_g1_i2	AT1G01230	locus:2035352	AT1G01230	part of	SPOTS complex	GO:0035339	34779	CC	other membranes
TRINITY_DN1641_c0_g1_i2	HiInc_DN1641_c0_g1_i2	AT1G01230	locus:2035352	AT1G01230	involved in	ceramide metabolic process	GO:0006672	5366	BP	lipid metabolic process
TRINITY_DN1641_c0_g1_i2	HiInc_DN1641_c0_g1_i2	AT1G01230	locus:2035352	AT1G01230	involved in	negative regulation of ceramide biosynthetic process	GO:1900060	39882	BP	lipid metabolic process
TRINITY_DN1641_c0_g1_i2	HiInc_DN1641_c0_g1_i2	AT1G01230	locus:2035352	AT1G01230	acts upstream of or within	response to oxidative stress	GO:0006979	6625	BP	response to stress
TRINITY_DN1641_c0_g1_i2	HiInc_DN1641_c0_g1_i2	AT1G01230	locus:2035352	AT1G01230	acts upstream of or within	leaf senescence	GO:0010150	17252	BP	anatomical structure development
TRINITY_DN162_c5_g1_i1	HiInc_DN162_c5_g1_i1	AT1G10920	locus:2197409	AT1G10920	acts upstream of or within	defense response to fungus	GO:0050832	18013	BP	response to biotic stimulus
TRINITY_DN162_c5_g1_i1	HiInc_DN162_c5_g1_i1	AT1G10920	locus:2197409	AT1G10920	acts upstream of or within	response to molecule of fungal origin	GO:0002238	25069	BP	response to chemical
TRINITY_DN162_c5_g1_i1	HiInc_DN162_c5_g1_i1	AT1G10920	locus:2197409	AT1G10920	enables	ADP binding	GO:0043531	22291	MF	other binding
TRINITY_DN6144_c0_g1_i1	HiInc_DN6144_c0_g1_i1	AT1G01250	locus:2035257	AT1G01250	acts upstream of or within	oxoacid metabolic process	GO:0043436	21524	BP	other metabolic processes
TRINITY_DN6144_c0_g1_i1	HiInc_DN6144_c0_g1_i1	AT1G01250	locus:2035257	AT1G01250	acts upstream of or within	response to osmotic stress	GO:0006970	6618	BP	response to stress
TRINITY_DN158_c0_g1_i5	HiInc_DN158_c0_g1_i5	AT1G15130	locus:2037693	AT1G15130	involved in	protein transport to vacuole involved in ubiquitin-dependent protein catabolic process via the multivesicular body sorting pathway	GO:0043328	19963	BP	transport
TRINITY_DN158_c0_g1_i5	HiInc_DN158_c0_g1_i5	AT1G15130	locus:2037693	AT1G15130	located in	multivesicular body	GO:0005771	489	CC	endosome
TRINITY_DN158_c0_g1_i5	HiInc_DN158_c0_g1_i5	AT1G15130	locus:2037693	AT1G15130	acts upstream of or within	endosome to plasma membrane protein transport	GO:0099638	51573	BP	other cellular processes
TRINITY_DN158_c0_g1_i5	HiInc_DN158_c0_g1_i5	AT1G15130	locus:2037693	AT1G15130	involved in	multivesicular body organization	GO:0036257	41763	BP	cellular component organization
TRINITY_DN158_c0_g1_i5	HiInc_DN158_c0_g1_i5	AT1G15130	locus:2037693	AT1G15130	enables	protein self-association	GO:0043621	22766	MF	protein binding
TRINITY_DN158_c0_g1_i5	HiInc_DN158_c0_g1_i5	AT1G15130	locus:2037693	AT1G15130	involved in	vacuole organization	GO:0007033	7551	BP	cellular component organization
TRINITY_DN158_c0_g1_i5	HiInc_DN158_c0_g1_i5	AT1G15130	locus:2037693	AT1G15130	located in	late endosome	GO:0005770	428	CC	endosome
TRINITY_DN158_c0_g1_i5	HiInc_DN158_c0_g1_i5	AT1G15130	locus:2037693	AT1G15130	is active in	endosome	GO:0005768	272	CC	endosome
TRINITY_DN158_c0_g1_i5	HiInc_DN158_c0_g1_i5	AT1G15130	locus:2037693	AT1G15130	enables	ubiquitin binding	GO:0043130	18481	MF	protein binding
TRINITY_DN158_c0_g1_i5	HiInc_DN158_c0_g1_i5	AT1G15130	gene:2037692	AT1G15130	located in	plasmodesma	GO:0009506	571	CC	other cellular components
TRINITY_DN165_c0_g1_i8	HiInc_DN165_c0_g1_i8	AT1G19485	locus:505006132	AT1G19485	part of	Cul4-RING E3 ubiquitin ligase complex	GO:0080008	29799	CC	other cellular components
TRINITY_DN165_c0_g1_i8	HiInc_DN165_c0_g1_i8	AT1G19485	locus:505006132	AT1G19485	involved in	transcription by RNA polymerase III	GO:0006383	7454	BP	other metabolic processes
TRINITY_DN165_c0_g1_i8	HiInc_DN165_c0_g1_i8	AT1G19485	locus:505006132	AT1G19485	part of	transcription factor TFIIIC complex	GO:0000127	715	CC	other cellular components
TRINITY_DN193_c0_g1_i4	HiInc_DN193_c0_g1_i4	AT1G18390	gene:5019473908	AT1G18390	acts upstream of or within	cellular response to water deprivation	GO:0042631	14178	BP	other cellular processes
TRINITY_DN193_c0_g1_i4	HiInc_DN193_c0_g1_i4	AT1G18390	gene:5019473908	AT1G18390	acts upstream of or within	photoperiodism, flowering	GO:0048573	21196	BP	anatomical structure development
TRINITY_DN193_c0_g1_i4	HiInc_DN193_c0_g1_i4	AT1G18390	gene:5019473908	AT1G18390	acts upstream of or within	cellular response to abscisic acid stimulus	GO:0071215	33643	BP	response to endogenous stimulus
TRINITY_DN193_c0_g1_i4	HiInc_DN193_c0_g1_i4	AT1G18390	locus:2014154	AT1G18390	enables	polysaccharide binding	GO:0030247	8585	MF	carbohydrate binding
TRINITY_DN124_c0_g1_i9	HiInc_DN124_c0_g1_i9	AT1G02475	locus:505006094	AT1G02475	acts upstream of or within	negative regulation of cellular metabolic process	GO:0031324	20876	BP	other cellular processes
TRINITY_DN124_c0_g1_i9	HiInc_DN124_c0_g1_i9	AT1G02475	locus:505006094	AT1G02475	acts upstream of or within	porphyrin-containing compound metabolic process	GO:0006778	6819	BP	other cellular processes
TRINITY_DN117_c1_g1_i5	HiInc_DN117_c1_g1_i5	AT1G03840	locus:2024193	AT1G03840	acts upstream of or within	asymmetric cell division	GO:0008356	5187	BP	other cellular processes
TRINITY_DN117_c1_g1_i5	HiInc_DN117_c1_g1_i5	AT1G03840	locus:2024193	AT1G03840	involved in	regulation of meristem growth	GO:0010075	14824	BP	anatomical structure development
TRINITY_DN117_c1_g1_i5	HiInc_DN117_c1_g1_i5	AT1G03840	locus:2024193	AT1G03840	involved in	positive regulation of gibberellic acid mediated signaling pathway	GO:0009939	12848	BP	response to chemical
TRINITY_DN117_c1_g1_i5	HiInc_DN117_c1_g1_i5	AT1G03840	locus:2024193	AT1G03840	involved in	positive regulation of transcription, DNA-templated	GO:0045893	12513	BP	other metabolic processes
TRINITY_DN117_c1_g1_i5	HiInc_DN117_c1_g1_i5	AT1G03840	locus:2024193	AT1G03840	involved in	protein localization to nucleus	GO:0034504	29600	BP	other cellular processes
TRINITY_DN117_c1_g1_i5	HiInc_DN117_c1_g1_i5	AT1G03840	locus:2024193	AT1G03840	enables	sequence-specific DNA binding	GO:0043565	22416	MF	DNA binding
TRINITY_DN6191_c0_g1_i6	HiInc_DN6191_c0_g1_i6	AT1G01350	locus:2035377	AT1G01350	involved in	snoRNA splicing	GO:0034247	29163	BP	nucleobase-containing compound metabolic process
TRINITY_DN6191_c0_g1_i6	HiInc_DN6191_c0_g1_i6	AT1G01350	locus:2035377	AT1G01350	part of	U2-type spliceosomal complex	GO:0005684	47	CC	nucleus
TRINITY_DN6348_c0_g2_i1	HiInc_DN6348_c0_g2_i1	AT1G01355	locus:4515102486	AT1G01355	located in	peroxisome	GO:0005777	556	CC	peroxisome
TRINITY_DN6348_c0_g2_i1	HiInc_DN6348_c0_g2_i1	AT1G01355	locus:4515102486	AT1G01355	involved in	regulation of gene expression	GO:0010468	28541	BP	other metabolic processes
TRINITY_DN1279_c0_g2_i1	HiInc_DN1279_c0_g2_i1	AT1G01360	locus:2035227	AT1G01360	enables	protein homodimerization activity	GO:0042803	15211	MF	protein binding
TRINITY_DN1279_c0_g2_i1	HiInc_DN1279_c0_g2_i1	AT1G01360	locus:2035227	AT1G01360	enables	abscisic acid binding	GO:0010427	27079	MF	lipid binding
TRINITY_DN1279_c0_g2_i1	HiInc_DN1279_c0_g2_i1	AT1G01360	locus:2035227	AT1G01360	involved in	abscisic acid-activated signaling pathway	GO:0009738	11414	BP	signal transduction
TRINITY_DN1279_c0_g2_i1	HiInc_DN1279_c0_g2_i1	AT1G01360	locus:2035227	AT1G01360	involved in	regulation of protein serine/threonine phosphatase activity	GO:0080163	35952	BP	cellular protein modification process
TRINITY_DN1279_c0_g2_i1	HiInc_DN1279_c0_g2_i1	AT1G01360	locus:2035227	AT1G01360	enables	signaling receptor activity	GO:0038023	38730	MF	signaling receptor activity
TRINITY_DN1279_c0_g2_i1	HiInc_DN1279_c0_g2_i1	AT1G01360	locus:2035227	AT1G01360	enables	protein phosphatase inhibitor activity	GO:0004864	3898	MF	enzyme regulator activity
TRINITY_DN120_c0_g2_i1	HiInc_DN120_c0_g2_i1	AT1G02300	locus:2204873	AT1G02300	is active in	extracellular space	GO:0005615	296	CC	extracellular region
TRINITY_DN120_c0_g2_i1	HiInc_DN120_c0_g2_i1	AT1G02300	locus:2204873	AT1G02300	acts upstream of or within	proteolysis	GO:0006508	6934	BP	protein metabolic process
TRINITY_DN120_c0_g2_i1	HiInc_DN120_c0_g2_i1	AT1G02300	locus:2204873	AT1G02300	enables	cysteine-type endopeptidase activity	GO:0004197	2042	MF	hydrolase activity
TRINITY_DN120_c0_g2_i1	HiInc_DN120_c0_g2_i1	AT1G02300	locus:2204873	AT1G02300	involved in	proteolysis involved in cellular protein catabolic process	GO:0051603	21764	BP	other cellular processes
TRINITY_DN120_c0_g2_i1	HiInc_DN120_c0_g2_i1	AT1G02300	locus:2204873	AT1G02300	involved in	regulation of catalytic activity	GO:0050790	17958	BP	regulation of molecular function
TRINITY_DN120_c0_g2_i1	HiInc_DN120_c0_g2_i1	AT1G02300	locus:2204873	AT1G02300	is active in	lysosome	GO:0005764	442	CC	lysosome
TRINITY_DN127_c0_g1_i1	HiInc_DN127_c0_g1_i1	AT1G03000	locus:2007574	AT1G03000	acts upstream of or within	protein import into peroxisome matrix	GO:0016558	6695	BP	cellular component organization
TRINITY_DN127_c0_g1_i1	HiInc_DN127_c0_g1_i1	AT1G03000	locus:2007574	AT1G03000	acts upstream of or within	fatty acid beta-oxidation	GO:0006635	5750	BP	catabolic process
TRINITY_DN127_c0_g1_i1	HiInc_DN127_c0_g1_i1	AT1G03000	locus:2007574	AT1G03000	is active in	peroxisomal membrane	GO:0005778	555	CC	peroxisome
TRINITY_DN127_c0_g1_i1	HiInc_DN127_c0_g1_i1	AT1G03000	locus:2007574	AT1G03000	enables	ATP hydrolysis activity	GO:0016887	907	MF	hydrolase activity
TRINITY_DN111_c0_g2_i1	HiInc_DN111_c0_g2_i1	AT1G07920	locus:2205095	AT1G07920	involved in	translation	GO:0006412	6869	BP	translation
TRINITY_DN111_c0_g2_i1	HiInc_DN111_c0_g2_i1	AT1G07920	locus:2205095	AT1G07920	enables	GTPase activity	GO:0003924	1041	MF	hydrolase activity
TRINITY_DN111_c0_g2_i1	HiInc_DN111_c0_g2_i1	AT1G07920	locus:2205095	AT1G07920	involved in	translational elongation	GO:0006414	6905	BP	other cellular processes
TRINITY_DN111_c0_g2_i1	HiInc_DN111_c0_g2_i1	AT1G07920	locus:2205095	AT1G07920	enables	translation elongation factor activity	GO:0003746	4483	MF	translation factor activity, RNA binding
TRINITY_DN111_c0_g2_i1	HiInc_DN111_c0_g2_i1	AT1G07920	gene:2205094	AT1G07920	located in	plant-type vacuole	GO:0000325	11545	CC	vacuole
TRINITY_DN111_c0_g2_i1	HiInc_DN111_c0_g2_i1	AT1G07920	gene:2205094	AT1G07920	located in	nucleolus	GO:0005730	527	CC	nucleolus
TRINITY_DN111_c0_g6_i1	HiInc_DN111_c0_g6_i1	AT1G07930	gene:2205104	AT1G07930	located in	vacuole	GO:0005773	730	CC	vacuole
TRINITY_DN161_c0_g1_i3	HiInc_DN161_c0_g1_i3	AT1G08800	locus:2825149	AT1G08800	located in	transport vesicle	GO:0030133	7885	CC	other intracellular components
TRINITY_DN161_c0_g1_i3	HiInc_DN161_c0_g1_i3	AT1G08800	locus:2825149	AT1G08800	enables	myosin binding	GO:0017022	3281	MF	protein binding
TRINITY_DN161_c0_g1_i3	HiInc_DN161_c0_g1_i3	AT1G08800	locus:2825149	AT1G08800	enables	myosin XI tail binding	GO:0080115	31978	MF	protein binding
TRINITY_DN161_c0_g1_i3	HiInc_DN161_c0_g1_i3	AT1G08800	locus:2825149	AT1G08800	located in	integral component of membrane	GO:0016021	382	CC	other membranes
TRINITY_DN188_c1_g1_i5	HiInc_DN188_c1_g1_i5	AT1G13820	locus:2014774	AT1G13820	acts upstream of or within	small molecule metabolic process	GO:0044281	34292	BP	other metabolic processes
TRINITY_DN269_c0_g1_i1	HiInc_DN269_c0_g1_i1	AT1G19020	locus:2011296	AT1G19020	acts upstream of or within	response to bacterium	GO:0009617	7120	BP	response to external stimulus
TRINITY_DN269_c0_g1_i1	HiInc_DN269_c0_g1_i1	AT1G19020	locus:2011296	AT1G19020	acts upstream of or within	cellular response to hypoxia	GO:0071456	33992	BP	other cellular processes
TRINITY_DN269_c0_g1_i1	HiInc_DN269_c0_g1_i1	AT1G19020	locus:2011296	AT1G19020	acts upstream of or within	response to abiotic stimulus	GO:0009628	7118	BP	response to abiotic stimulus
TRINITY_DN269_c0_g1_i1	HiInc_DN269_c0_g1_i1	AT1G19020	locus:2011296	AT1G19020	acts upstream of or within	response to reactive oxygen species	GO:0000302	10197	BP	response to stress
TRINITY_DN532_c0_g1_i13	HiInc_DN532_c0_g1_i13	AT1G01490	locus:2025421	AT1G01490	acts upstream of or within	cellular response to ethylene stimulus	GO:0071369	33894	BP	response to chemical
TRINITY_DN532_c0_g1_i13	HiInc_DN532_c0_g1_i13	AT1G01490	locus:2025421	AT1G01490	acts upstream of or within	organic substance catabolic process	GO:1901575	44214	BP	other metabolic processes
TRINITY_DN532_c0_g1_i13	HiInc_DN532_c0_g1_i13	AT1G01490	locus:2025421	AT1G01490	enables	metal ion binding	GO:0046872	13966	MF	other binding
TRINITY_DN532_c0_g1_i13	HiInc_DN532_c0_g1_i13	AT1G01490	locus:2025421	AT1G01490	acts upstream of or within	cellular catabolic process	GO:0044248	19683	BP	catabolic process
TRINITY_DN532_c0_g1_i13	HiInc_DN532_c0_g1_i13	AT1G01490	locus:2025421	AT1G01490	acts upstream of or within	carboxylic acid metabolic process	GO:0019752	10638	BP	other metabolic processes
TRINITY_DN3108_c0_g1_i17	HiInc_DN3108_c0_g1_i17	AT1G01500	locus:2025401	AT1G01500	enables	phosphoglycerate dehydrogenase activity	GO:0004617	3695	MF	catalytic activity
TRINITY_DN3108_c0_g1_i17	HiInc_DN3108_c0_g1_i17	AT1G01500	locus:2025401	AT1G01500	acts upstream of or within	cell differentiation	GO:0030154	9398	BP	cell differentiation
TRINITY_DN1340_c1_g1_i4	HiInc_DN1340_c1_g1_i4	AT1G01510	locus:2025376	AT1G01510	acts upstream of or within	stress granule assembly	GO:0034063	28896	BP	other cellular processes
TRINITY_DN1340_c1_g1_i4	HiInc_DN1340_c1_g1_i4	AT1G01510	locus:2025376	AT1G01510	involved in	trichome branching	GO:0010091	14839	BP	cell differentiation
TRINITY_DN1340_c1_g1_i4	HiInc_DN1340_c1_g1_i4	AT1G01510	locus:2025376	AT1G01510	enables	oxidoreductase activity, acting on the CH-OH group of donors, NAD or NADP as acceptor	GO:0016616	3546	MF	catalytic activity
TRINITY_DN1340_c1_g1_i4	HiInc_DN1340_c1_g1_i4	AT1G01510	locus:2025376	AT1G01510	enables	kinase binding	GO:0019900	9732	MF	protein binding
TRINITY_DN1340_c1_g1_i4	HiInc_DN1340_c1_g1_i4	AT1G01510	locus:2025376	AT1G01510	acts upstream of or within	monopolar cell growth	GO:0042814	15291	BP	anatomical structure development
TRINITY_DN1340_c1_g1_i4	HiInc_DN1340_c1_g1_i4	AT1G01510	locus:2025376	AT1G01510	involved in	fruit morphogenesis	GO:0048530	20948	BP	multicellular organism development
TRINITY_DN1340_c1_g1_i4	HiInc_DN1340_c1_g1_i4	AT1G01510	locus:2025376	AT1G01510	enables	transcription corepressor activity	GO:0003714	4447	MF	transcription regulator activity
TRINITY_DN1340_c1_g1_i4	HiInc_DN1340_c1_g1_i4	AT1G01510	locus:2025376	AT1G01510	enables	NAD binding	GO:0051287	19857	MF	nucleotide binding
TRINITY_DN1340_c1_g1_i4	HiInc_DN1340_c1_g1_i4	AT1G01510	locus:2025376	AT1G01510	involved in	floral organ morphogenesis	GO:0048444	18868	BP	flower development
TRINITY_DN1340_c1_g1_i4	HiInc_DN1340_c1_g1_i4	AT1G01510	locus:2025376	AT1G01510	involved in	regulation of trichome morphogenesis	GO:2000039	35587	BP	multicellular organism development
TRINITY_DN1340_c1_g1_i4	HiInc_DN1340_c1_g1_i4	AT1G01510	locus:2025376	AT1G01510	acts upstream of or within	leaf morphogenesis	GO:0009965	13671	BP	anatomical structure development
TRINITY_DN1340_c1_g1_i4	HiInc_DN1340_c1_g1_i4	AT1G01510	locus:2025376	AT1G01510	enables	identical protein binding	GO:0042802	15210	MF	protein binding
TRINITY_DN1340_c1_g1_i4	HiInc_DN1340_c1_g1_i4	AT1G01510	locus:2025376	AT1G01510	acts upstream of or within	nuclear migration	GO:0007097	6519	BP	other cellular processes
TRINITY_DN1340_c1_g1_i4	HiInc_DN1340_c1_g1_i4	AT1G01510	locus:2025376	AT1G01510	involved in	regulation of epidermal cell differentiation	GO:0045604	12346	BP	multicellular organism development
TRINITY_DN1340_c1_g1_i4	HiInc_DN1340_c1_g1_i4	AT1G01510	locus:2025376	AT1G01510	located in	cytoplasmic stress granule	GO:0010494	28661	CC	other intracellular components
TRINITY_DN1340_c1_g1_i4	HiInc_DN1340_c1_g1_i4	AT1G01510	locus:2025376	AT1G01510	involved in	inductive cell-cell signaling	GO:0031129	19812	BP	other biological processes
TRINITY_DN1340_c1_g1_i4	HiInc_DN1340_c1_g1_i4	AT1G01510	locus:2025376	AT1G01510	acts upstream of or within	microtubule cytoskeleton organization	GO:0000226	6355	BP	other cellular processes
TRINITY_DN1340_c1_g1_i4	HiInc_DN1340_c1_g1_i4	AT1G01510	locus:2025376	AT1G01510	involved in	regulation of epidermal cell division	GO:0010482	28664	BP	other cellular processes
TRINITY_DN1340_c1_g1_i4	HiInc_DN1340_c1_g1_i4	AT1G01510	locus:2025376	AT1G01510	involved in	regulation of cell shape	GO:0008360	5337	BP	anatomical structure development
TRINITY_DN284_c0_g1_i23	HiInc_DN284_c0_g1_i23	AT1G06760	locus:2033118	AT1G06760	involved in	nucleosome assembly	GO:0006334	6555	BP	other cellular processes
TRINITY_DN284_c0_g1_i23	HiInc_DN284_c0_g1_i23	AT1G06760	locus:2033118	AT1G06760	involved in	nucleosome positioning	GO:0016584	6558	BP	cellular component organization
TRINITY_DN284_c0_g1_i23	HiInc_DN284_c0_g1_i23	AT1G06760	locus:2033118	AT1G06760	part of	nucleosome	GO:0000786	14234	CC	other intracellular components
TRINITY_DN284_c0_g1_i23	HiInc_DN284_c0_g1_i23	AT1G06760	locus:2033118	AT1G06760	enables	double-stranded DNA binding	GO:0003690	2198	MF	DNA binding
TRINITY_DN284_c0_g1_i23	HiInc_DN284_c0_g1_i23	AT1G06760	locus:2033118	AT1G06760	enables	nucleosomal DNA binding	GO:0031492	21179	MF	DNA binding
TRINITY_DN284_c0_g1_i23	HiInc_DN284_c0_g1_i23	AT1G06760	locus:2033118	AT1G06760	involved in	negative regulation of DNA recombination	GO:0045910	12677	BP	other cellular processes
TRINITY_DN284_c0_g1_i23	HiInc_DN284_c0_g1_i23	AT1G06760	locus:2033118	AT1G06760	involved in	chromosome condensation	GO:0030261	14218	BP	cellular component organization
TRINITY_DN233_c2_g1_i3	HiInc_DN233_c2_g1_i3	AT1G02730	locus:2024745	AT1G02730	involved in	plant-type primary cell wall biogenesis	GO:0009833	10266	BP	other cellular processes
TRINITY_DN233_c2_g1_i3	HiInc_DN233_c2_g1_i3	AT1G02730	locus:2024745	AT1G02730	involved in	cellulose biosynthetic process	GO:0030244	8923	BP	other cellular processes
TRINITY_DN233_c2_g1_i3	HiInc_DN233_c2_g1_i3	AT1G02730	locus:2024745	AT1G02730	acts upstream of or within	shoot system development	GO:0048367	18906	BP	anatomical structure development
TRINITY_DN233_c2_g1_i3	HiInc_DN233_c2_g1_i3	AT1G02730	locus:2024745	AT1G02730	acts upstream of or within	cell plate assembly	GO:0000919	14078	BP	cell cycle
TRINITY_DN233_c2_g1_i3	HiInc_DN233_c2_g1_i3	AT1G02730	locus:2024745	AT1G02730	enables	cellulose synthase (UDP-forming) activity	GO:0016760	1884	MF	transferase activity
TRINITY_DN233_c2_g1_i3	HiInc_DN233_c2_g1_i3	AT1G02730	locus:2024745	AT1G02730	enables	mannan synthase activity	GO:0051753	22358	MF	transferase activity
TRINITY_DN233_c2_g1_i3	HiInc_DN233_c2_g1_i3	AT1G02730	locus:2024745	AT1G02730	enables	glucosyltransferase activity	GO:0046527	13406	MF	transferase activity
TRINITY_DN232_c0_g2_i1	HiInc_DN232_c0_g2_i1	AT1G11160	locus:2202129	AT1G11160	involved in	microtubule severing	GO:0051013	18763	BP	cellular component organization
TRINITY_DN232_c0_g2_i1	HiInc_DN232_c0_g2_i1	AT1G11160	locus:2202129	AT1G11160	involved in	regulation of unidimensional cell growth	GO:0051510	21356	BP	growth
TRINITY_DN232_c0_g2_i1	HiInc_DN232_c0_g2_i1	AT1G11160	locus:2202129	AT1G11160	part of	katanin complex	GO:0008352	407	CC	cytoskeleton
TRINITY_DN232_c0_g2_i1	HiInc_DN232_c0_g2_i1	AT1G11160	locus:2202129	AT1G11160	involved in	microtubule depolymerization	GO:0007019	6356	BP	other cellular processes
TRINITY_DN232_c0_g2_i1	HiInc_DN232_c0_g2_i1	AT1G11160	locus:2202129	AT1G11160	located in	microtubule cytoskeleton	GO:0015630	465	CC	cytoskeleton
TRINITY_DN232_c0_g2_i1	HiInc_DN232_c0_g2_i1	AT1G11160	locus:2202129	AT1G11160	acts upstream of or within	cortical microtubule organization	GO:0043622	22792	BP	other cellular processes
TRINITY_DN2402_c0_g1_i7	HiInc_DN2402_c0_g1_i7	AT1G01580	locus:2025351	AT1G01580	acts upstream of or within	iron ion homeostasis	GO:0055072	27757	BP	other biological processes
TRINITY_DN2402_c0_g1_i7	HiInc_DN2402_c0_g1_i7	AT1G01580	locus:2025351	AT1G01580	acts upstream of or within	siderophore-dependent iron import into cell	GO:0033214	27162	BP	cellular homeostasis
TRINITY_DN2402_c0_g1_i7	HiInc_DN2402_c0_g1_i7	AT1G01580	locus:2025351	AT1G01580	enables	ferric-chelate reductase activity	GO:0000293	10957	MF	catalytic activity
TRINITY_DN214_c0_g1_i5	HiInc_DN214_c0_g1_i5	AT1G17580	locus:2007938	AT1G17580	acts upstream of or within	mitochondrion localization	GO:0051646	21852	BP	other cellular processes
TRINITY_DN214_c0_g1_i5	HiInc_DN214_c0_g1_i5	AT1G17580	locus:2007938	AT1G17580	involved in	actin filament organization	GO:0007015	4992	BP	cellular component organization
TRINITY_DN214_c0_g1_i5	HiInc_DN214_c0_g1_i5	AT1G17580	locus:2007938	AT1G17580	acts upstream of or within	leaf pavement cell development	GO:0090436	43097	BP	multicellular organism development
TRINITY_DN214_c0_g1_i5	HiInc_DN214_c0_g1_i5	AT1G17580	locus:2007938	AT1G17580	enables	actin filament binding	GO:0051015	18617	MF	other binding
TRINITY_DN214_c0_g1_i5	HiInc_DN214_c0_g1_i5	AT1G17580	locus:2007938	AT1G17580	involved in	vesicle transport along actin filament	GO:0030050	8894	BP	transport
TRINITY_DN214_c0_g1_i5	HiInc_DN214_c0_g1_i5	AT1G17580	locus:2007938	AT1G17580	enables	microfilament motor activity	GO:0000146	3213	MF	motor activity
TRINITY_DN214_c0_g1_i5	HiInc_DN214_c0_g1_i5	AT1G17580	locus:2007938	AT1G17580	acts upstream of or within	post-embryonic development	GO:0009791	11999	BP	post-embryonic development
TRINITY_DN214_c0_g1_i5	HiInc_DN214_c0_g1_i5	AT1G17580	locus:2007938	AT1G17580	acts upstream of or within	unidimensional cell growth	GO:0009826	10252	BP	growth
TRINITY_DN214_c0_g1_i5	HiInc_DN214_c0_g1_i5	AT1G17580	locus:2007938	AT1G17580	is active in	actin cytoskeleton	GO:0015629	99	CC	cytoskeleton
TRINITY_DN214_c0_g1_i5	HiInc_DN214_c0_g1_i5	AT1G17580	locus:2007938	AT1G17580	acts upstream of or within	actin filament-based movement	GO:0030048	8893	BP	other cellular processes
TRINITY_DN214_c0_g1_i5	HiInc_DN214_c0_g1_i5	AT1G17580	locus:2007938	AT1G17580	acts upstream of or within	trichome morphogenesis	GO:0010090	14838	BP	other cellular processes
TRINITY_DN214_c0_g1_i5	HiInc_DN214_c0_g1_i5	AT1G17580	locus:2007938	AT1G17580	acts upstream of or within	Golgi localization	GO:0051645	21851	BP	other cellular processes
TRINITY_DN214_c0_g1_i5	HiInc_DN214_c0_g1_i5	AT1G17580	locus:2007938	AT1G17580	acts upstream of or within	gynoecium development	GO:0048467	18894	BP	flower development
TRINITY_DN214_c0_g1_i5	HiInc_DN214_c0_g1_i5	AT1G17580	locus:2007938	AT1G17580	acts upstream of or within	fruit development	GO:0010154	13859	BP	anatomical structure development
TRINITY_DN214_c0_g1_i5	HiInc_DN214_c0_g1_i5	AT1G17580	locus:2007938	AT1G17580	acts upstream of or within	peroxisome localization	GO:0060151	27237	BP	other cellular processes
TRINITY_DN214_c0_g1_i5	HiInc_DN214_c0_g1_i5	AT1G17580	locus:2007938	AT1G17580	is active in	vesicle	GO:0031982	22390	CC	other cellular components
TRINITY_DN214_c0_g1_i5	HiInc_DN214_c0_g1_i5	AT1G17580	locus:2007938	AT1G17580	enables	cytoskeletal motor activity	GO:0003774	3252	MF	motor activity
TRINITY_DN9907_c0_g1_i8	HiInc_DN9907_c0_g1_i8	AT1G01600	locus:2025371	AT1G01600	acts upstream of or within	fatty acid metabolic process	GO:0006631	5754	BP	lipid metabolic process
TRINITY_DN9907_c0_g1_i8	HiInc_DN9907_c0_g1_i8	AT1G01600	locus:2025371	AT1G01600	enables	aromatase activity	GO:0070330	31422	MF	catalytic activity
TRINITY_DN9907_c0_g1_i8	HiInc_DN9907_c0_g1_i8	AT1G01600	locus:2025371	AT1G01600	enables	alkane 1-monooxygenase activity	GO:0018685	8219	MF	catalytic activity
TRINITY_DN214_c2_g1_i6	HiInc_DN214_c2_g1_i6	AT1G04160	locus:2020270	AT1G04160	involved in	root hair elongation	GO:0048767	22772	BP	cell growth
TRINITY_DN274_c0_g1_i15	HiInc_DN274_c0_g1_i15	AT1G05200	locus:2207165	AT1G05200	involved in	cellular response to mechanical stimulus	GO:0071260	33687	BP	response to abiotic stimulus
TRINITY_DN274_c0_g1_i15	HiInc_DN274_c0_g1_i15	AT1G05200	locus:2207165	AT1G05200	involved in	cellular response to amino acid stimulus	GO:0071230	33658	BP	response to chemical
TRINITY_DN274_c0_g1_i15	HiInc_DN274_c0_g1_i15	AT1G05200	locus:2207165	AT1G05200	involved in	calcium-mediated signaling	GO:0019722	10040	BP	signal transduction
TRINITY_DN274_c0_g1_i15	HiInc_DN274_c0_g1_i15	AT1G05200	locus:2207165	AT1G05200	enables	calcium channel activity	GO:0005262	1756	MF	transporter activity
TRINITY_DN274_c0_g1_i15	HiInc_DN274_c0_g1_i15	AT1G05200	locus:2207165	AT1G05200	enables	ligand-gated ion channel activity	GO:0015276	3007	MF	transporter activity
TRINITY_DN274_c0_g1_i15	HiInc_DN274_c0_g1_i15	AT1G05200	locus:2207165	AT1G05200	enables	ionotropic glutamate receptor activity	GO:0004970	2916	MF	transporter activity
TRINITY_DN274_c0_g1_i15	HiInc_DN274_c0_g1_i15	AT1G05200	locus:2207165	AT1G05200	involved in	calcium ion transport	GO:0006816	5278	BP	transport
TRINITY_DN274_c0_g1_i15	HiInc_DN274_c0_g1_i15	AT1G05200	locus:2207165	AT1G05200	involved in	cellular response to acetate	GO:0071311	33836	BP	response to chemical
TRINITY_DN274_c0_g1_i15	HiInc_DN274_c0_g1_i15	AT1G05200	locus:2207165	AT1G05200	enables	intracellular ligand-gated ion channel activity	GO:0005217	2893	MF	transporter activity
TRINITY_DN274_c0_g1_i15	HiInc_DN274_c0_g1_i15	AT1G05200	locus:2207165	AT1G05200	acts upstream of or within	cellular calcium ion homeostasis	GO:0006874	5277	BP	cellular homeostasis
TRINITY_DN274_c0_g1_i15	HiInc_DN274_c0_g1_i15	AT1G05200	locus:2207165	AT1G05200	enables	glutamate receptor activity	GO:0008066	2513	MF	signaling receptor activity
TRINITY_DN274_c0_g1_i15	HiInc_DN274_c0_g1_i15	AT1G05200	locus:2207165	AT1G05200	acts upstream of or within	ion transmembrane transport	GO:0034220	29103	BP	transport
TRINITY_DN3065_c0_g1_i14	HiInc_DN3065_c0_g1_i14	AT1G01610	locus:2025381	AT1G01610	involved in	cutin biosynthetic process	GO:0010143	15102	BP	biosynthetic process
TRINITY_DN3065_c0_g1_i14	HiInc_DN3065_c0_g1_i14	AT1G01610	locus:2025381	AT1G01610	enables	phosphatase activity	GO:0016791	3735	MF	hydrolase activity
TRINITY_DN3065_c0_g1_i14	HiInc_DN3065_c0_g1_i14	AT1G01610	locus:2025381	AT1G01610	enables	sn-2-glycerol-3-phosphate omega-OH-C22:0-CoA acyl transferase activity	GO:0102419	54505	MF	transferase activity
TRINITY_DN3065_c0_g1_i14	HiInc_DN3065_c0_g1_i14	AT1G01610	locus:2025381	AT1G01610	enables	glycerol-3-phosphate 2-O-acyltransferase activity	GO:0090447	43588	MF	transferase activity
TRINITY_DN3920_c0_g1_i13	HiInc_DN3920_c0_g1_i13	AT1G01620	locus:2025391	AT1G01620	involved in	transmembrane transport	GO:0055085	28452	BP	other cellular processes
TRINITY_DN3920_c0_g1_i13	HiInc_DN3920_c0_g1_i13	AT1G01620	locus:2025391	AT1G01620	enables	water channel activity	GO:0015250	4643	MF	transporter activity
TRINITY_DN3920_c0_g1_i13	HiInc_DN3920_c0_g1_i13	AT1G01620	locus:2025391	AT1G01620	acts upstream of or within	water transport	GO:0006833	7597	BP	transport
TRINITY_DN3920_c0_g1_i13	HiInc_DN3920_c0_g1_i13	AT1G01620	locus:2025391	AT1G01620	enables	channel activity	GO:0015267	1894	MF	transporter activity
TRINITY_DN2031_c0_g1_i5	HiInc_DN2031_c0_g1_i5	AT1G01630	locus:2198135	AT1G01630	acts upstream of or within	plant organ morphogenesis	GO:1905392	52613	BP	multicellular organism development
TRINITY_DN5862_c0_g1_i12	HiInc_DN5862_c0_g1_i12	AT1G01640	locus:2198140	AT1G01640	involved in	protein ubiquitination	GO:0016567	6911	BP	cellular protein modification process
TRINITY_DN2549_c0_g1_i9	HiInc_DN2549_c0_g1_i9	AT1G01650	locus:2198155	AT1G01650	is active in	lysosomal membrane	GO:0005765	441	CC	other membranes
TRINITY_DN2549_c0_g1_i9	HiInc_DN2549_c0_g1_i9	AT1G01650	locus:2198155	AT1G01650	acts upstream of or within	cellular amino acid metabolic process	GO:0006520	5099	BP	other cellular processes
TRINITY_DN2549_c0_g1_i9	HiInc_DN2549_c0_g1_i9	AT1G01650	locus:2198155	AT1G01650	is active in	integral component of lumenal side of endoplasmic reticulum membrane	GO:0071556	34009	CC	endoplasmic reticulum
TRINITY_DN2549_c0_g1_i9	HiInc_DN2549_c0_g1_i9	AT1G01650	locus:2198155	AT1G01650	enables	aspartic-type endopeptidase activity	GO:0004190	1621	MF	hydrolase activity
TRINITY_DN2549_c0_g1_i9	HiInc_DN2549_c0_g1_i9	AT1G01650	locus:2198155	AT1G01650	involved in	membrane protein proteolysis	GO:0033619	28046	BP	protein metabolic process
TRINITY_DN2549_c0_g1_i9	HiInc_DN2549_c0_g1_i9	AT1G01650	locus:2198155	AT1G01650	is active in	Golgi-associated vesicle membrane	GO:0030660	13802	CC	other membranes
TRINITY_DN2549_c0_g1_i9	HiInc_DN2549_c0_g1_i9	AT1G01650	locus:2198155	AT1G01650	acts upstream of or within	inorganic ion homeostasis	GO:0098771	49053	BP	other biological processes
TRINITY_DN2549_c0_g1_i9	HiInc_DN2549_c0_g1_i9	AT1G01650	locus:2198155	AT1G01650	enables	aspartic endopeptidase activity, intramembrane cleaving	GO:0042500	12785	MF	hydrolase activity
TRINITY_DN2549_c0_g1_i9	HiInc_DN2549_c0_g1_i9	AT1G01650	locus:2198155	AT1G01650	acts upstream of or within	response to jasmonic acid	GO:0009753	11419	BP	response to endogenous stimulus
TRINITY_DN2549_c0_g1_i9	HiInc_DN2549_c0_g1_i9	AT1G01650	locus:2198155	AT1G01650	is active in	integral component of cytoplasmic side of endoplasmic reticulum membrane	GO:0071458	33995	CC	other membranes
TRINITY_DN2549_c0_g1_i9	HiInc_DN2549_c0_g1_i9	AT1G01650	locus:2198155	AT1G01650	acts upstream of or within	organonitrogen compound catabolic process	GO:1901565	44204	BP	catabolic process
TRINITY_DN1102_c0_g2_i4	HiInc_DN1102_c0_g2_i4	AT1G01660	locus:2198165	AT1G01660	acts upstream of or within	root morphogenesis	GO:0010015	13857	BP	anatomical structure development
TRINITY_DN1102_c0_g2_i4	HiInc_DN1102_c0_g2_i4	AT1G01660	locus:2198165	AT1G01660	enables	ubiquitin-protein transferase activity	GO:0004842	4573	MF	catalytic activity
TRINITY_DN1102_c0_g2_i4	HiInc_DN1102_c0_g2_i4	AT1G01660	locus:2198165	AT1G01660	acts upstream of or within	anatomical structure maturation	GO:0071695	34809	BP	anatomical structure development
TRINITY_DN235_c0_g1_i17	HiInc_DN235_c0_g1_i17	AT1G03600	locus:2020788	AT1G03600	is active in	chloroplast thylakoid lumen	GO:0009543	705	CC	chloroplast
TRINITY_DN235_c0_g1_i17	HiInc_DN235_c0_g1_i17	AT1G03600	gene:2020787	AT1G03600	located in	chloroplast thylakoid membrane	GO:0009535	706	CC	other intracellular components
TRINITY_DN235_c0_g1_i17	HiInc_DN235_c0_g1_i17	AT1G03600	gene:2020787	AT1G03600	located in	chloroplast thylakoid	GO:0009534	704	CC	other intracellular components
TRINITY_DN235_c0_g1_i17	HiInc_DN235_c0_g1_i17	AT1G03600	locus:2020788	AT1G03600	acts upstream of or within	cellular response to light intensity	GO:0071484	34047	BP	response to light stimulus
TRINITY_DN235_c0_g1_i17	HiInc_DN235_c0_g1_i17	AT1G03600	locus:2020788	AT1G03600	involved in	photosystem II assembly	GO:0010207	13455	BP	photosynthesis
TRINITY_DN235_c0_g1_i17	HiInc_DN235_c0_g1_i17	AT1G03600	gene:2020787	AT1G03600	located in	thylakoid	GO:0009579	702	CC	thylakoid
TRINITY_DN235_c0_g1_i17	HiInc_DN235_c0_g1_i17	AT1G03600	locus:2020788	AT1G03600	acts upstream of or within	photosystem II repair	GO:0010206	13439	BP	photosynthesis
TRINITY_DN235_c0_g1_i17	HiInc_DN235_c0_g1_i17	AT1G03600	locus:2020788	AT1G03600	part of	photosystem II	GO:0009523	566	CC	thylakoid
TRINITY_DN257_c0_g1_i18	HiInc_DN257_c0_g1_i18	AT1G04960	locus:2010602	AT1G04960	acts upstream of or within	cellular macromolecule localization	GO:0070727	32414	BP	other cellular processes
TRINITY_DN257_c0_g1_i18	HiInc_DN257_c0_g1_i18	AT1G04960	locus:2010602	AT1G04960	acts upstream of or within	positive regulation of cellular process	GO:0048522	20727	BP	other cellular processes
TRINITY_DN257_c0_g1_i18	HiInc_DN257_c0_g1_i18	AT1G04960	locus:2010602	AT1G04960	acts upstream of or within	protein localization	GO:0008104	6890	BP	other biological processes
TRINITY_DN257_c0_g1_i18	HiInc_DN257_c0_g1_i18	AT1G04960	locus:2010602	AT1G04960	acts upstream of or within	intracellular transport	GO:0046907	14194	BP	other cellular processes
TRINITY_DN257_c0_g1_i18	HiInc_DN257_c0_g1_i18	AT1G04960	locus:2010602	AT1G04960	acts upstream of or within	vacuolar transport	GO:0007034	7549	BP	other cellular processes
TRINITY_DN1984_c0_g1_i16	HiInc_DN1984_c0_g1_i16	AT1G01680	locus:2198190	AT1G01680	acts upstream of or within	cellular response to organic substance	GO:0071310	33835	BP	other cellular processes
TRINITY_DN349_c0_g1_i2	HiInc_DN349_c0_g1_i2	AT1G04140	locus:2020285	AT1G04140	involved in	autophagy	GO:0006914	5195	BP	other metabolic processes
TRINITY_DN349_c0_g1_i2	HiInc_DN349_c0_g1_i2	AT1G04140	locus:2020285	AT1G04140	is active in	intracellular membrane-bounded organelle	GO:0043231	19388	CC	other intracellular components
TRINITY_DN306_c0_g1_i33	HiInc_DN306_c0_g1_i33	AT1G13190	locus:2031830	AT1G13190	acts upstream of or within	negative regulation of cellular biosynthetic process	GO:0031327	20873	BP	other cellular processes
TRINITY_DN306_c0_g1_i33	HiInc_DN306_c0_g1_i33	AT1G13190	locus:2031830	AT1G13190	part of	mRNA cleavage and polyadenylation specificity factor complex	GO:0005847	445	CC	nucleus
TRINITY_DN306_c0_g1_i33	HiInc_DN306_c0_g1_i33	AT1G13190	locus:2031830	AT1G13190	involved in	mRNA alternative polyadenylation	GO:0110104	55582	BP	other cellular processes
TRINITY_DN306_c0_g1_i33	HiInc_DN306_c0_g1_i33	AT1G13190	locus:2031830	AT1G13190	acts upstream of or within	hormone-mediated signaling pathway	GO:0009755	11413	BP	response to endogenous stimulus
TRINITY_DN306_c0_g1_i33	HiInc_DN306_c0_g1_i33	AT1G13190	locus:2031830	AT1G13190	involved in	pre-mRNA cleavage required for polyadenylation	GO:0098789	49892	BP	other metabolic processes
TRINITY_DN306_c0_g1_i33	HiInc_DN306_c0_g1_i33	AT1G13190	locus:2031830	AT1G13190	acts upstream of or within	carboxylic acid biosynthetic process	GO:0046394	13251	BP	other metabolic processes
TRINITY_DN304_c1_g1_i5	HiInc_DN304_c1_g1_i5	AT1G18270	locus:2014094	AT1G18270	enables	zinc ion binding	GO:0008270	4661	MF	other binding
TRINITY_DN304_c1_g1_i5	HiInc_DN304_c1_g1_i5	AT1G18270	locus:2014094	AT1G18270	enables	aldehyde-lyase activity	GO:0016832	1431	MF	catalytic activity
TRINITY_DN304_c1_g1_i5	HiInc_DN304_c1_g1_i5	AT1G18270	locus:2014094	AT1G18270	enables	NADP binding	GO:0050661	17565	MF	nucleotide binding
TRINITY_DN9542_c0_g1_i4	HiInc_DN9542_c0_g1_i4	AT1G01710	locus:2198205	AT1G01710	involved in	protein homotetramerization	GO:0051289	19870	BP	cellular component organization
TRINITY_DN9542_c0_g1_i4	HiInc_DN9542_c0_g1_i4	AT1G01710	locus:2198205	AT1G01710	involved in	acyl-CoA metabolic process	GO:0006637	5033	BP	nucleobase-containing compound metabolic process
TRINITY_DN9542_c0_g1_i4	HiInc_DN9542_c0_g1_i4	AT1G01710	locus:2198205	AT1G01710	involved in	fatty acid catabolic process	GO:0009062	5752	BP	other cellular processes
TRINITY_DN9542_c0_g1_i4	HiInc_DN9542_c0_g1_i4	AT1G01710	locus:2198205	AT1G01710	enables	acyl-CoA hydrolase activity	GO:0047617	16032	MF	hydrolase activity
TRINITY_DN9542_c0_g1_i4	HiInc_DN9542_c0_g1_i4	AT1G01710	locus:2198205	AT1G01710	enables	long-chain acyl-CoA hydrolase activity	GO:0052816	39347	MF	hydrolase activity
TRINITY_DN9542_c0_g1_i4	HiInc_DN9542_c0_g1_i4	AT1G01710	locus:2198205	AT1G01710	enables	medium-chain acyl-CoA hydrolase activity	GO:0052815	39346	MF	hydrolase activity
TRINITY_DN354_c0_g2_i1	HiInc_DN354_c0_g2_i1	AT1G17180	locus:2020312	AT1G17180	involved in	glutathione metabolic process	GO:0006749	5897	BP	other cellular processes
TRINITY_DN354_c0_g2_i1	HiInc_DN354_c0_g2_i1	AT1G17180	locus:2020312	AT1G17180	acts upstream of or within	toxin catabolic process	GO:0009407	7444	BP	other cellular processes
TRINITY_DN354_c0_g2_i1	HiInc_DN354_c0_g2_i1	AT1G17180	locus:2020312	AT1G17180	acts upstream of or within	2,4,6-trinitrotoluene catabolic process	GO:0046256	12902	BP	other metabolic processes
TRINITY_DN354_c0_g2_i1	HiInc_DN354_c0_g2_i1	AT1G17180	locus:2020312	AT1G17180	enables	glutathione transferase activity	GO:0004364	2545	MF	transferase activity
TRINITY_DN312_c0_g1_i1	HiInc_DN312_c0_g1_i1	AT1G14850	locus:2006802	AT1G14850	part of	nuclear pore inner ring	GO:0044611	42001	CC	nucleus
TRINITY_DN312_c0_g1_i1	HiInc_DN312_c0_g1_i1	AT1G14850	locus:2006802	AT1G14850	involved in	protein localization to nuclear inner membrane	GO:0036228	41289	BP	other cellular processes
TRINITY_DN312_c0_g1_i1	HiInc_DN312_c0_g1_i1	AT1G14850	locus:2006802	AT1G14850	involved in	RNA export from nucleus	GO:0006405	6511	BP	other cellular processes
TRINITY_DN312_c0_g1_i1	HiInc_DN312_c0_g1_i1	AT1G14850	locus:2006802	AT1G14850	acts upstream of or within	nucleocytoplasmic transport	GO:0006913	6535	BP	other cellular processes
TRINITY_DN312_c0_g1_i1	HiInc_DN312_c0_g1_i1	AT1G14850	locus:2006802	AT1G14850	involved in	transcription-dependent tethering of RNA polymerase II gene DNA at nuclear periphery	GO:0000972	32973	BP	cellular component organization
TRINITY_DN312_c0_g1_i1	HiInc_DN312_c0_g1_i1	AT1G14850	locus:2006802	AT1G14850	located in	nuclear pore	GO:0005643	522	CC	nuclear envelope
TRINITY_DN312_c0_g1_i1	HiInc_DN312_c0_g1_i1	AT1G14850	locus:2006802	AT1G14850	involved in	protein import into nucleus	GO:0006606	6920	BP	other cellular processes
TRINITY_DN312_c0_g1_i1	HiInc_DN312_c0_g1_i1	AT1G14850	locus:2006802	AT1G14850	enables	structural constituent of nuclear pore	GO:0017056	4268	MF	structural molecule activity
TRINITY_DN312_c0_g1_i1	HiInc_DN312_c0_g1_i1	AT1G14850	locus:2006802	AT1G14850	acts upstream of or within	regulation of multicellular organismal development	GO:2000026	35574	BP	multicellular organism development
TRINITY_DN312_c0_g1_i1	HiInc_DN312_c0_g1_i1	AT1G14850	locus:2006802	AT1G14850	acts upstream of or within	cellular protein localization	GO:0034613	29778	BP	other cellular processes
TRINITY_DN818_c0_g1_i37	HiInc_DN818_c0_g1_i37	AT1G01740	locus:2198160	AT1G01740	enables	ATP binding	GO:0005524	894	MF	other binding
TRINITY_DN818_c0_g1_i37	HiInc_DN818_c0_g1_i37	AT1G01740	locus:2198160	AT1G01740	enables	protein kinase activity	GO:0004672	3889	MF	kinase activity
TRINITY_DN10090_c0_g1_i1	HiInc_DN10090_c0_g1_i1	AT1G01750	locus:2198175	AT1G01750	involved in	actin filament depolymerization	GO:0030042	8888	BP	cellular component organization
TRINITY_DN10090_c0_g2_i3	HiInc_DN10090_c0_g2_i3	AT1G01760	locus:2198185	AT1G01760	involved in	tRNA modification	GO:0006400	7396	BP	nucleobase-containing compound metabolic process
TRINITY_DN10090_c0_g2_i3	HiInc_DN10090_c0_g2_i3	AT1G01760	locus:2198185	AT1G01760	enables	tRNA-specific adenosine deaminase activity	GO:0008251	4354	MF	hydrolase activity
TRINITY_DN10090_c0_g2_i3	HiInc_DN10090_c0_g2_i3	AT1G01760	locus:2198185	AT1G01760	involved in	adenosine to inosine editing	GO:0006382	5044	BP	other metabolic processes
TRINITY_DN10090_c0_g2_i3	HiInc_DN10090_c0_g2_i3	AT1G01760	locus:2198185	AT1G01760	enables	double-stranded RNA adenosine deaminase activity	GO:0003726	2201	MF	hydrolase activity
TRINITY_DN329_c0_g1_i11	HiInc_DN329_c0_g1_i11	AT1G18335	locus:504956309	AT1G18335	enables	peptide-serine-N-acetyltransferase activity	GO:1990189	47639	MF	transferase activity
TRINITY_DN329_c0_g1_i11	HiInc_DN329_c0_g1_i11	AT1G18335	locus:504956309	AT1G18335	enables	H2A histone acetyltransferase activity	GO:0043998	31261	MF	transferase activity
TRINITY_DN329_c0_g1_i11	HiInc_DN329_c0_g1_i11	AT1G18335	locus:504956309	AT1G18335	involved in	histone H4 acetylation	GO:0043967	31218	BP	cellular protein modification process
TRINITY_DN329_c0_g1_i11	HiInc_DN329_c0_g1_i11	AT1G18335	locus:504956309	AT1G18335	enables	H4 histone acetyltransferase activity	GO:0010485	28669	MF	catalytic activity
TRINITY_DN329_c0_g1_i11	HiInc_DN329_c0_g1_i11	AT1G18335	locus:504956309	AT1G18335	involved in	histone H2A acetylation	GO:0043968	31219	BP	cellular protein modification process
TRINITY_DN4213_c0_g1_i19	HiInc_DN4213_c0_g1_i19	AT1G01770	locus:2198195	AT1G01770	acts upstream of or within	monocarboxylic acid metabolic process	GO:0032787	25790	BP	other metabolic processes
TRINITY_DN4213_c0_g1_i19	HiInc_DN4213_c0_g1_i19	AT1G01770	locus:2198195	AT1G01770	acts upstream of or within	response to light intensity	GO:0009642	7129	BP	response to light stimulus
TRINITY_DN330_c0_g1_i25	HiInc_DN330_c0_g1_i25	AT1G19540	locus:2016482	AT1G19540	acts upstream of or within	response to ethylene	GO:0009723	11403	BP	response to chemical
TRINITY_DN662_c0_g1_i17	HiInc_DN662_c0_g1_i17	AT1G01790	locus:2198215	AT1G01790	acts upstream of or within	regulation of photosynthesis	GO:0010109	14864	BP	photosynthesis
TRINITY_DN662_c0_g1_i17	HiInc_DN662_c0_g1_i17	AT1G01790	locus:2198215	AT1G01790	enables	potassium:proton antiporter activity	GO:0015386	3813	MF	transporter activity
TRINITY_DN662_c0_g1_i17	HiInc_DN662_c0_g1_i17	AT1G01790	locus:2198215	AT1G01790	located in	chloroplast membrane	GO:0031969	22375	CC	other intracellular components
TRINITY_DN662_c0_g1_i17	HiInc_DN662_c0_g1_i17	AT1G01790	locus:2198215	AT1G01790	enables	potassium ion transmembrane transporter activity	GO:0015079	3807	MF	transporter activity
TRINITY_DN662_c0_g1_i17	HiInc_DN662_c0_g1_i17	AT1G01790	locus:2198215	AT1G01790	acts upstream of or within	chloroplast organization	GO:0009658	5384	BP	cellular component organization
TRINITY_DN9408_c0_g2_i1	HiInc_DN9408_c0_g2_i1	AT1G01820	locus:2198150	AT1G01820	located in	integral component of peroxisomal membrane	GO:0005779	383	CC	cytoplasm
TRINITY_DN9408_c0_g2_i1	HiInc_DN9408_c0_g2_i1	AT1G01820	locus:2198150	AT1G01820	acts upstream of or within	peroxisome fission	GO:0016559	6694	BP	cellular component organization
TRINITY_DN9408_c0_g2_i1	HiInc_DN9408_c0_g2_i1	AT1G01820	locus:2198150	AT1G01820	acts upstream of or within	peroxisome organization	GO:0007031	6697	BP	cellular component organization
TRINITY_DN9408_c0_g2_i1	HiInc_DN9408_c0_g2_i1	AT1G01820	locus:2198150	AT1G01820	involved in	regulation of peroxisome size	GO:0044375	39339	BP	cellular component organization
TRINITY_DN380_c0_g1_i9	HiInc_DN380_c0_g1_i9	AT1G07720	locus:2026600	AT1G07720	involved in	fatty acid biosynthetic process	GO:0006633	5751	BP	lipid metabolic process
TRINITY_DN4015_c0_g1_i4	HiInc_DN4015_c0_g1_i4	AT1G01860	locus:2025437	AT1G01860	acts upstream of or within	mRNA methylation	GO:0080009	29793	BP	other cellular processes
TRINITY_DN4015_c0_g1_i4	HiInc_DN4015_c0_g1_i4	AT1G01860	locus:2025437	AT1G01860	is active in	mitochondrial matrix	GO:0005759	479	CC	mitochondrion
TRINITY_DN4015_c0_g1_i4	HiInc_DN4015_c0_g1_i4	AT1G01860	locus:2025437	AT1G01860	involved in	rRNA methylation	GO:0031167	19949	BP	nucleobase-containing compound metabolic process
TRINITY_DN4015_c0_g1_i4	HiInc_DN4015_c0_g1_i4	AT1G01860	locus:2025437	AT1G01860	enables	rRNA (adenine-N6,N6-)-dimethyltransferase activity	GO:0000179	3993	MF	transferase activity
TRINITY_DN4015_c0_g1_i4	HiInc_DN4015_c0_g1_i4	AT1G01860	locus:2025437	AT1G01860	enables	mRNA (2'-O-methyladenosine-N6-)-methyltransferase activity	GO:0016422	3088	MF	catalytic activity
TRINITY_DN321_c0_g1_i30	HiInc_DN321_c0_g1_i30	AT1G14780	locus:2006807	AT1G14780	involved in	plant-type hypersensitive response	GO:0009626	6029	BP	response to external stimulus
TRINITY_DN321_c0_g1_i30	HiInc_DN321_c0_g1_i30	AT1G14780	locus:2006807	AT1G14780	involved in	regulation of salicylic acid mediated signaling pathway	GO:2000031	35579	BP	signal transduction
TRINITY_DN321_c0_g1_i30	HiInc_DN321_c0_g1_i30	AT1G14780	locus:2006807	AT1G14780	acts upstream of or within	regulation of defense response	GO:0031347	20899	BP	response to stress
TRINITY_DN321_c0_g1_i30	HiInc_DN321_c0_g1_i30	AT1G14780	locus:2006807	AT1G14780	acts upstream of or within	immune system process	GO:0002376	24701	BP	other biological processes
TRINITY_DN321_c0_g1_i30	HiInc_DN321_c0_g1_i30	AT1G14780	locus:2006807	AT1G14780	acts upstream of or within	chemical homeostasis	GO:0048878	25776	BP	other biological processes
TRINITY_DN321_c0_g1_i30	HiInc_DN321_c0_g1_i30	AT1G14780	locus:2006807	AT1G14780	acts upstream of or within	response to organic cyclic compound	GO:0014070	26665	BP	response to chemical
TRINITY_DN335_c0_g1_i7	HiInc_DN335_c0_g1_i7	AT1G12610	locus:2195052	AT1G12610	acts upstream of or within	regulation of gibberellin biosynthetic process	GO:0010371	26803	BP	biosynthetic process
TRINITY_DN335_c0_g1_i7	HiInc_DN335_c0_g1_i7	AT1G12610	locus:2195052	AT1G12610	acts upstream of or within	response to freezing	GO:0050826	18008	BP	response to abiotic stimulus
TRINITY_DN335_c0_g1_i7	HiInc_DN335_c0_g1_i7	AT1G12610	locus:2195052	AT1G12610	acts upstream of or within	response to heat	GO:0009408	5962	BP	response to abiotic stimulus
TRINITY_DN335_c0_g1_i7	HiInc_DN335_c0_g1_i7	AT1G12610	locus:2195052	AT1G12610	acts upstream of or within	glucosinolate metabolic process	GO:0019760	10522	BP	secondary metabolic process
TRINITY_DN335_c0_g1_i7	HiInc_DN335_c0_g1_i7	AT1G12610	locus:2195052	AT1G12610	acts upstream of or within	regulation of timing of transition from vegetative to reproductive phase	GO:0048510	19328	BP	anatomical structure development
TRINITY_DN9954_c0_g1_i1	HiInc_DN9954_c0_g1_i1	AT1G01910	locus:2025467	AT1G01910	involved in	posttranslational protein targeting to endoplasmic reticulum membrane	GO:0006620	6827	BP	other cellular processes
TRINITY_DN9954_c0_g1_i1	HiInc_DN9954_c0_g1_i1	AT1G01910	locus:2025467	AT1G01910	part of	GET complex	GO:0043529	22288	CC	endoplasmic reticulum
TRINITY_DN377_c0_g1_i20	HiInc_DN377_c0_g1_i20	AT1G11330	locus:2202054	AT1G11330	involved in	recognition of pollen	GO:0048544	21085	BP	pollination
TRINITY_DN377_c0_g1_i20	HiInc_DN377_c0_g1_i20	AT1G11330	locus:2202054	AT1G11330	acts upstream of or within	immune response	GO:0006955	6041	BP	other biological processes
TRINITY_DN377_c0_g1_i20	HiInc_DN377_c0_g1_i20	AT1G11330	locus:2202054	AT1G11330	enables	calmodulin binding	GO:0005516	1783	MF	protein binding
TRINITY_DN340_c0_g1_i7	HiInc_DN340_c0_g1_i7	AT1G17190	locus:2020302	AT1G17190	acts upstream of or within	response to herbicide	GO:0009635	7126	BP	response to stress
TRINITY_DN302_c1_g1_i1	HiInc_DN302_c1_g1_i1	AT1G12290	locus:2034765	AT1G12290	has protein modification of type	N-terminal protein myristoylation	GO:0006499	6894	BP	protein metabolic process
TRINITY_DN302_c1_g1_i1	HiInc_DN302_c1_g1_i1	AT1G12290	locus:2034765	AT1G12290	acts upstream of or within	positive regulation of cell death	GO:0010942	31713	BP	cell death
TRINITY_DN302_c3_g1_i2	HiInc_DN302_c3_g1_i2	AT1G12220	locus:2201996	AT1G12220	located in	intracellular anatomical structure	GO:0005622	402	CC	other intracellular components
TRINITY_DN302_c3_g1_i2	HiInc_DN302_c3_g1_i2	AT1G12220	locus:2201996	AT1G12220	enables	nucleotide binding	GO:0000166	3391	MF	nucleotide binding
TRINITY_DN302_c3_g1_i2	HiInc_DN302_c3_g1_i2	AT1G12220	locus:2201996	AT1G12220	acts upstream of or within	cell death	GO:0008219	5327	BP	cell death
TRINITY_DN10039_c0_g1_i4	HiInc_DN10039_c0_g1_i4	AT1G01950	locus:2025497	AT1G01950	enables	microtubule binding	GO:0008017	3214	MF	protein binding
TRINITY_DN10039_c0_g1_i4	HiInc_DN10039_c0_g1_i4	AT1G01950	locus:2025497	AT1G01950	involved in	cytoskeleton-dependent intracellular transport	GO:0030705	15040	BP	other cellular processes
TRINITY_DN10039_c0_g1_i4	HiInc_DN10039_c0_g1_i4	AT1G01950	locus:2025497	AT1G01950	is active in	microtubule	GO:0005874	463	CC	cytoskeleton
TRINITY_DN10039_c0_g1_i4	HiInc_DN10039_c0_g1_i4	AT1G01950	locus:2025497	AT1G01950	involved in	microtubule-based movement	GO:0007018	6359	BP	other cellular processes
TRINITY_DN10039_c0_g1_i4	HiInc_DN10039_c0_g1_i4	AT1G01950	locus:2025497	AT1G01950	enables	microtubule motor activity	GO:0003777	3215	MF	motor activity
TRINITY_DN10039_c0_g1_i4	HiInc_DN10039_c0_g1_i4	AT1G01950	locus:2025497	AT1G01950	part of	kinesin complex	GO:0005871	408	CC	cytoskeleton
TRINITY_DN4806_c0_g1_i6	HiInc_DN4806_c0_g1_i6	AT1G01960	locus:2025502	AT1G01960	located in	trans-Golgi network membrane	GO:0032588	28017	CC	Golgi apparatus
TRINITY_DN4806_c0_g1_i6	HiInc_DN4806_c0_g1_i6	AT1G01960	locus:2025502	AT1G01960	acts upstream of or within	megagametogenesis	GO:0009561	11325	BP	multicellular organism development
TRINITY_DN4806_c0_g1_i6	HiInc_DN4806_c0_g1_i6	AT1G01960	locus:2025502	AT1G01960	acts upstream of or within	vesicle-mediated transport	GO:0016192	7567	BP	other cellular processes
TRINITY_DN4806_c0_g1_i6	HiInc_DN4806_c0_g1_i6	AT1G01960	locus:2025502	AT1G01960	involved in	regulation of ARF protein signal transduction	GO:0032012	23143	BP	other cellular processes
TRINITY_DN471_c0_g1_i10	HiInc_DN471_c0_g1_i10	AT1G15530	locus:2196608	AT1G15530	involved in	defense response to oomycetes	GO:0002229	25049	BP	response to stress
TRINITY_DN471_c0_g1_i10	HiInc_DN471_c0_g1_i10	AT1G15530	locus:2196608	AT1G15530	enables	transmembrane receptor protein serine/threonine kinase activity	GO:0004675	4493	MF	catalytic activity
TRINITY_DN471_c0_g1_i10	HiInc_DN471_c0_g1_i10	AT1G15530	locus:2196608	AT1G15530	enables	kinase activity	GO:0016301	2953	MF	kinase activity
TRINITY_DN404_c0_g2_i12	HiInc_DN404_c0_g2_i12	AT1G18670	locus:2034944	AT1G18670	enables	RNA polymerase II CTD heptapeptide repeat kinase activity	GO:0008353	1306	MF	kinase activity
TRINITY_DN404_c0_g2_i12	HiInc_DN404_c0_g2_i12	AT1G18670	locus:2034944	AT1G18670	involved in	phosphorylation of RNA polymerase II C-terminal domain	GO:0070816	32737	BP	cellular protein modification process
TRINITY_DN404_c0_g2_i12	HiInc_DN404_c0_g2_i12	AT1G18670	locus:2034944	AT1G18670	enables	cyclin-dependent protein serine/threonine kinase activity	GO:0004693	2019	MF	catalytic activity
TRINITY_DN404_c0_g2_i12	HiInc_DN404_c0_g2_i12	AT1G18670	locus:2034944	AT1G18670	involved in	positive regulation of defense response to bacterium	GO:1900426	41102	BP	response to biotic stimulus
TRINITY_DN404_c0_g2_i12	HiInc_DN404_c0_g2_i12	AT1G18670	locus:2034944	AT1G18670	involved in	positive regulation of defense response to oomycetes	GO:1902290	47820	BP	response to external stimulus
TRINITY_DN404_c0_g2_i12	HiInc_DN404_c0_g2_i12	AT1G18670	locus:2034944	AT1G18670	involved in	positive regulation of transcription elongation from RNA polymerase II promoter	GO:0032968	26634	BP	biosynthetic process
TRINITY_DN404_c0_g2_i12	HiInc_DN404_c0_g2_i12	AT1G18670	locus:2034944	AT1G18670	part of	cyclin-dependent protein kinase holoenzyme complex	GO:0000307	9913	CC	other cellular components
TRINITY_DN463_c0_g1_i7	HiInc_DN463_c0_g1_i7	AT1G18650	locus:2027428	AT1G18650	located in	anchored component of membrane	GO:0031225	20778	CC	other membranes
TRINITY_DN463_c0_g1_i7	HiInc_DN463_c0_g1_i7	AT1G18650	locus:2027428	AT1G18650	enables	(1->3)-beta-D-glucan binding	GO:0001872	18593	MF	carbohydrate binding
TRINITY_DN8102_c0_g1_i1	HiInc_DN8102_c0_g1_i1	AT1G02020	locus:2205639	AT1G02020	enables	oxidoreductase activity	GO:0016491	3460	MF	catalytic activity
TRINITY_DN473_c0_g1_i11	HiInc_DN473_c0_g1_i11	AT1G10410	locus:2012848	AT1G10410	acts upstream of or within	protein catabolic process	GO:0030163	9035	BP	other metabolic processes
TRINITY_DN473_c0_g1_i11	HiInc_DN473_c0_g1_i11	AT1G10410	locus:2012848	AT1G10410	acts upstream of or within	cellular response to light stimulus	GO:0071482	34045	BP	other cellular processes
TRINITY_DN478_c0_g1_i11	HiInc_DN478_c0_g1_i11	AT1G16030	locus:2200462	AT1G16030	involved in	response to virus	GO:0009615	7143	BP	response to external stimulus
TRINITY_DN478_c0_g1_i11	HiInc_DN478_c0_g1_i11	AT1G16030	locus:2200462	AT1G16030	involved in	chaperone cofactor-dependent protein refolding	GO:0051085	19049	BP	other cellular processes
TRINITY_DN478_c0_g1_i11	HiInc_DN478_c0_g1_i11	AT1G16030	locus:2200462	AT1G16030	acts upstream of or within	protein folding	GO:0006457	6884	BP	other cellular processes
TRINITY_DN478_c0_g1_i11	HiInc_DN478_c0_g1_i11	AT1G16030	locus:2200462	AT1G16030	involved in	cellular response to unfolded protein	GO:0034620	29785	BP	response to chemical
TRINITY_DN478_c0_g1_i11	HiInc_DN478_c0_g1_i11	AT1G16030	locus:2200462	AT1G16030	enables	heat shock protein binding	GO:0031072	19619	MF	protein binding
TRINITY_DN478_c0_g1_i11	HiInc_DN478_c0_g1_i11	AT1G16030	locus:2200462	AT1G16030	enables	misfolded protein binding	GO:0051787	22668	MF	protein binding
TRINITY_DN478_c0_g1_i11	HiInc_DN478_c0_g1_i11	AT1G16030	locus:2200462	AT1G16030	enables	protein folding chaperone	GO:0044183	33050	MF	other molecular functions
TRINITY_DN478_c0_g1_i11	HiInc_DN478_c0_g1_i11	AT1G16030	gene:2200461	AT1G16030	located in	plant-type cell wall	GO:0009505	156	CC	cell wall
TRINITY_DN478_c0_g1_i11	HiInc_DN478_c0_g1_i11	AT1G16030	locus:2200462	AT1G16030	enables	unfolded protein binding	GO:0051082	18978	MF	protein binding
TRINITY_DN478_c0_g1_i11	HiInc_DN478_c0_g1_i11	AT1G16030	locus:2200462	AT1G16030	involved in	protein refolding	GO:0042026	10758	BP	other cellular processes
TRINITY_DN9843_c0_g1_i4	HiInc_DN9843_c0_g1_i4	AT1G02060	locus:2205609	AT1G02060	acts upstream of or within	regulation of reproductive process	GO:2000241	36525	BP	reproduction
TRINITY_DN9843_c0_g1_i4	HiInc_DN9843_c0_g1_i4	AT1G02060	locus:2205609	AT1G02060	acts upstream of or within	negative regulation of post-embryonic development	GO:0048581	21452	BP	post-embryonic development
TRINITY_DN9843_c0_g1_i4	HiInc_DN9843_c0_g1_i4	AT1G02060	locus:2205609	AT1G02060	acts upstream of or within	embryo development	GO:0009790	11985	BP	embryo development
TRINITY_DN1635_c0_g1_i5	HiInc_DN1635_c0_g1_i5	AT1G02080	locus:2205614	AT1G02080	is active in	P-body	GO:0000932	15011	CC	cytoplasm
TRINITY_DN1635_c0_g1_i5	HiInc_DN1635_c0_g1_i5	AT1G02080	locus:2205614	AT1G02080	involved in	regulation of translation	GO:0006417	5836	BP	other cellular processes
TRINITY_DN1635_c0_g1_i5	HiInc_DN1635_c0_g1_i5	AT1G02080	locus:2205614	AT1G02080	involved in	nuclear-transcribed mRNA catabolic process, deadenylation-dependent decay	GO:0000288	8986	BP	other cellular processes
TRINITY_DN1635_c0_g1_i5	HiInc_DN1635_c0_g1_i5	AT1G02080	locus:2205614	AT1G02080	part of	CCR4-NOT core complex	GO:0030015	28	CC	other cellular components
TRINITY_DN1635_c0_g1_i5	HiInc_DN1635_c0_g1_i5	AT1G02080	locus:2205614	AT1G02080	enables	molecular adaptor activity	GO:0060090	26897	MF	other molecular functions
TRINITY_DN440_c0_g1_i8	HiInc_DN440_c0_g1_i8	AT1G07070	locus:2007422	AT1G07070	located in	cytosolic large ribosomal subunit	GO:0022625	29017	CC	ribosome
TRINITY_DN440_c0_g1_i8	HiInc_DN440_c0_g1_i8	AT1G07070	locus:2007422	AT1G07070	involved in	ribosomal large subunit biogenesis	GO:0042273	11502	BP	other cellular processes
TRINITY_DN440_c0_g1_i8	HiInc_DN440_c0_g1_i8	AT1G07070	locus:2007422	AT1G07070	enables	structural constituent of ribosome	GO:0003735	4271	MF	structural molecule activity
TRINITY_DN440_c0_g1_i8	HiInc_DN440_c0_g1_i8	AT1G07070	locus:2007422	AT1G07070	involved in	cytoplasmic translation	GO:0002181	38028	BP	translation
TRINITY_DN656_c0_g1_i11	HiInc_DN656_c0_g1_i11	AT1G02090	locus:2205593	AT1G02090	acts upstream of or within	photomorphogenesis	GO:0009640	6751	BP	response to light stimulus
TRINITY_DN656_c0_g1_i11	HiInc_DN656_c0_g1_i11	AT1G02090	locus:2205593	AT1G02090	part of	COP9 signalosome	GO:0008180	657	CC	nucleus
TRINITY_DN656_c0_g1_i11	HiInc_DN656_c0_g1_i11	AT1G02090	locus:2205593	AT1G02090	acts upstream of or within	protein deneddylation	GO:0000338	13641	BP	protein metabolic process
TRINITY_DN440_c1_g1_i14	HiInc_DN440_c1_g1_i14	AT1G07080	locus:2007407	AT1G07080	located in	secretory vesicle	GO:0099503	51212	CC	cytoplasm
TRINITY_DN440_c1_g1_i14	HiInc_DN440_c1_g1_i14	AT1G07080	locus:2007407	AT1G07080	enables	oxidoreductase activity, acting on a sulfur group of donors, disulfide as acceptor	GO:0016671	3520	MF	catalytic activity
TRINITY_DN425_c0_g1_i1	HiInc_DN425_c0_g1_i1	AT1G18620	locus:2027473	AT1G18620	involved in	regulation of monopolar cell growth	GO:0051513	21360	BP	cell growth
TRINITY_DN1876_c0_g1_i2	HiInc_DN1876_c0_g1_i2	AT1G02140	locus:2205630	AT1G02140	acts upstream of or within	embryo development ending in seed dormancy	GO:0009793	11994	BP	anatomical structure development
TRINITY_DN1876_c0_g1_i2	HiInc_DN1876_c0_g1_i2	AT1G02140	locus:2205630	AT1G02140	involved in	RNA splicing	GO:0008380	4903	BP	other metabolic processes
TRINITY_DN1876_c0_g1_i2	HiInc_DN1876_c0_g1_i2	AT1G02140	locus:2205630	AT1G02140	acts upstream of or within	positive regulation of gene expression	GO:0010628	29745	BP	other metabolic processes
TRINITY_DN1876_c0_g1_i2	HiInc_DN1876_c0_g1_i2	AT1G02140	locus:2205630	AT1G02140	acts upstream of or within	pollen tube guidance	GO:0010183	17772	BP	response to external stimulus
TRINITY_DN1876_c0_g1_i2	HiInc_DN1876_c0_g1_i2	AT1G02140	locus:2205630	AT1G02140	located in	nuclear speck	GO:0016607	524	CC	nucleoplasm
TRINITY_DN5883_c0_g1_i10	HiInc_DN5883_c0_g1_i10	AT1G02145	locus:4010713407	AT1G02145	enables	alpha-1,6-mannosyltransferase activity	GO:0000009	1460	MF	transferase activity
TRINITY_DN5883_c0_g1_i10	HiInc_DN5883_c0_g1_i10	AT1G02145	locus:4010713407	AT1G02145	acts upstream of or within	protein N-linked glycosylation	GO:0006487	4850	BP	other cellular processes
TRINITY_DN5883_c0_g1_i10	HiInc_DN5883_c0_g1_i10	AT1G02145	locus:4010713407	AT1G02145	acts upstream of or within	ubiquitin-dependent ERAD pathway	GO:0030433	10672	BP	response to chemical
TRINITY_DN5883_c0_g1_i10	HiInc_DN5883_c0_g1_i10	AT1G02145	locus:4010713407	AT1G02145	enables	mannosyltransferase activity	GO:0000030	3154	MF	transferase activity
TRINITY_DN5883_c0_g1_i10	HiInc_DN5883_c0_g1_i10	AT1G02145	locus:4010713407	AT1G02145	is active in	endoplasmic reticulum membrane	GO:0005789	271	CC	other membranes
TRINITY_DN5883_c0_g1_i10	HiInc_DN5883_c0_g1_i10	AT1G02145	locus:4010713407	AT1G02145	enables	dolichyl-P-Man:Man(7)GlcNAc(2)-PP-dolichol alpha-1,6-mannosyltransferase	GO:0052917	40147	MF	transferase activity
TRINITY_DN477_c0_g1_i13	HiInc_DN477_c0_g1_i13	AT1G14010	locus:2014864	AT1G14010	involved in	intracellular protein transport	GO:0006886	6091	BP	transport
TRINITY_DN477_c0_g1_i13	HiInc_DN477_c0_g1_i13	AT1G14010	locus:2014864	AT1G14010	involved in	endoplasmic reticulum to Golgi vesicle-mediated transport	GO:0006888	4768	BP	other cellular processes
TRINITY_DN477_c0_g1_i13	HiInc_DN477_c0_g1_i13	AT1G14010	locus:2014864	AT1G14010	is active in	COPII-coated ER to Golgi transport vesicle	GO:0030134	14213	CC	cytoplasm
TRINITY_DN477_c0_g1_i13	HiInc_DN477_c0_g1_i13	AT1G14010	locus:2014864	AT1G14010	is active in	endoplasmic reticulum-Golgi intermediate compartment	GO:0005793	45	CC	cytoplasm
TRINITY_DN477_c0_g1_i13	HiInc_DN477_c0_g1_i13	AT1G14010	locus:2014864	AT1G14010	involved in	Golgi organization	GO:0007030	4804	BP	cellular component organization
TRINITY_DN412_c0_g1_i3	HiInc_DN412_c0_g1_i3	AT1G09730	locus:2024281	AT1G09730	enables	SUMO-specific endopeptidase activity	GO:0070139	31003	MF	catalytic activity
TRINITY_DN412_c0_g1_i3	HiInc_DN412_c0_g1_i3	AT1G09730	locus:2024281	AT1G09730	acts upstream of or within	positive regulation of long-day photoperiodism, flowering	GO:0048578	21447	BP	reproduction
TRINITY_DN412_c0_g1_i3	HiInc_DN412_c0_g1_i3	AT1G09730	locus:2024281	AT1G09730	acts upstream of or within	positive regulation of short-day photoperiodism, flowering	GO:0048576	21450	BP	reproduction
TRINITY_DN412_c0_g1_i3	HiInc_DN412_c0_g1_i3	AT1G09730	locus:2024281	AT1G09730	acts upstream of or within	protein sumoylation	GO:0016925	6904	BP	cellular protein modification process
TRINITY_DN412_c0_g1_i3	HiInc_DN412_c0_g1_i3	AT1G09730	locus:2024281	AT1G09730	involved in	protein desumoylation	GO:0016926	6879	BP	protein metabolic process
TRINITY_DN10463_c0_g1_i3	HiInc_DN10463_c0_g1_i3	AT1G02170	locus:2204798	AT1G02170	acts upstream of or within	positive regulation of programmed cell death	GO:0043068	17980	BP	cell death
TRINITY_DN467_c0_g1_i1	HiInc_DN467_c0_g1_i1	AT1G13340	locus:2009892	AT1G13340	involved in	protein transport	GO:0015031	6910	BP	transport
TRINITY_DN495_c0_g1_i20	HiInc_DN495_c0_g1_i20	AT1G04770	locus:2010612	AT1G04770	involved in	cellular response to sulfur starvation	GO:0010438	27947	BP	other cellular processes
TRINITY_DN495_c0_g1_i20	HiInc_DN495_c0_g1_i20	AT1G04770	locus:2010612	AT1G04770	acts upstream of or within	regulation of glucosinolate biosynthetic process	GO:0010439	27948	BP	other cellular processes
TRINITY_DN504_c0_g1_i8	HiInc_DN504_c0_g1_i8	AT1G06410	locus:2202290	AT1G06410	acts upstream of or within	defense response to other organism	GO:0098542	46569	BP	response to external stimulus
TRINITY_DN504_c0_g1_i8	HiInc_DN504_c0_g1_i8	AT1G06410	locus:2202290	AT1G06410	enables	glycosyltransferase activity	GO:0016757	14916	MF	transferase activity
TRINITY_DN504_c0_g1_i8	HiInc_DN504_c0_g1_i8	AT1G06410	locus:2202290	AT1G06410	acts upstream of or within	cellular response to organic cyclic compound	GO:0071407	33938	BP	response to chemical
TRINITY_DN7010_c0_g1_i12	HiInc_DN7010_c0_g1_i12	AT1G02270	locus:2204863	AT1G02270	enables	3'-5'-exoribonuclease activity	GO:0000175	800	MF	catalytic activity
TRINITY_DN7010_c0_g1_i12	HiInc_DN7010_c0_g1_i12	AT1G02270	locus:2204863	AT1G02270	enables	calcium ion binding	GO:0005509	1755	MF	other binding
TRINITY_DN510_c2_g1_i10	HiInc_DN510_c2_g1_i10	AT1G05170	locus:2207225	AT1G05170	is active in	Golgi membrane	GO:0000139	54	CC	other membranes
TRINITY_DN510_c2_g1_i10	HiInc_DN510_c2_g1_i10	AT1G05170	locus:2207225	AT1G05170	involved in	protein glycosylation	GO:0006486	6886	BP	other cellular processes
TRINITY_DN510_c2_g1_i10	HiInc_DN510_c2_g1_i10	AT1G05170	locus:2207225	AT1G05170	enables	UDP-glycosyltransferase activity	GO:0008194	1295	MF	transferase activity
TRINITY_DN510_c2_g1_i10	HiInc_DN510_c2_g1_i10	AT1G05170	locus:2207225	AT1G05170	enables	galactosyltransferase activity	GO:0008378	2430	MF	transferase activity
TRINITY_DN587_c0_g1_i17	HiInc_DN587_c0_g1_i17	AT1G13940	locus:2014769	AT1G13940	acts upstream of or within	reproductive shoot system development	GO:0090567	48590	BP	reproduction
TRINITY_DN587_c0_g1_i17	HiInc_DN587_c0_g1_i17	AT1G13940	locus:2014769	AT1G13940	acts upstream of or within	aromatic compound catabolic process	GO:0019439	10067	BP	other cellular processes
TRINITY_DN587_c0_g1_i17	HiInc_DN587_c0_g1_i17	AT1G13940	locus:2014769	AT1G13940	acts upstream of or within	cellular nitrogen compound catabolic process	GO:0044270	19690	BP	other cellular processes
TRINITY_DN587_c0_g1_i17	HiInc_DN587_c0_g1_i17	AT1G13940	locus:2014769	AT1G13940	acts upstream of or within	organic cyclic compound catabolic process	GO:1901361	43683	BP	other metabolic processes
TRINITY_DN587_c0_g1_i17	HiInc_DN587_c0_g1_i17	AT1G13940	locus:2014769	AT1G13940	acts upstream of or within	positive regulation of nitrogen compound metabolic process	GO:0051173	19381	BP	other metabolic processes
TRINITY_DN587_c0_g1_i17	HiInc_DN587_c0_g1_i17	AT1G13940	locus:2014769	AT1G13940	acts upstream of or within	heterocycle catabolic process	GO:0046700	13630	BP	other cellular processes
TRINITY_DN9818_c0_g1_i2	HiInc_DN9818_c0_g1_i2	AT1G02330	locus:2204888	AT1G02330	acts upstream of or within	response to high fluence blue light stimulus by blue high-fluence system	GO:0055121	30046	BP	response to light stimulus
TRINITY_DN9818_c0_g1_i2	HiInc_DN9818_c0_g1_i2	AT1G02330	locus:2204888	AT1G02330	acts upstream of or within	negative regulation of ubiquitin protein ligase activity	GO:1904667	50573	BP	other cellular processes
TRINITY_DN9818_c0_g1_i2	HiInc_DN9818_c0_g1_i2	AT1G02330	locus:2204888	AT1G02330	involved in	mRNA splicing, via spliceosome	GO:0000398	17088	BP	other metabolic processes
TRINITY_DN9818_c0_g1_i2	HiInc_DN9818_c0_g1_i2	AT1G02330	locus:2204888	AT1G02330	part of	spliceosomal complex	GO:0005681	684	CC	nucleus
TRINITY_DN9818_c0_g1_i2	HiInc_DN9818_c0_g1_i2	AT1G02330	locus:2204888	AT1G02330	acts upstream of or within	regulation of photomorphogenesis	GO:0010099	14853	BP	response to light stimulus
TRINITY_DN9818_c0_g1_i2	HiInc_DN9818_c0_g1_i2	AT1G02330	locus:2204888	AT1G02330	acts upstream of or within	primary root development	GO:0080022	30849	BP	multicellular organism development
TRINITY_DN1531_c0_g2_i1	HiInc_DN1531_c0_g2_i1	AT1G02340	locus:2204898	AT1G02340	enables	protein dimerization activity	GO:0046983	15253	MF	protein binding
TRINITY_DN1531_c0_g2_i1	HiInc_DN1531_c0_g2_i1	AT1G02340	locus:2204898	AT1G02340	acts upstream of or within	red, far-red light phototransduction	GO:0009585	6764	BP	signal transduction
TRINITY_DN1531_c0_g2_i1	HiInc_DN1531_c0_g2_i1	AT1G02340	locus:2204898	AT1G02340	acts upstream of or within	blue light signaling pathway	GO:0009785	11759	BP	response to abiotic stimulus
TRINITY_DN1531_c0_g2_i1	HiInc_DN1531_c0_g2_i1	AT1G02340	locus:2204898	AT1G02340	enables	transcription coregulator activity	GO:0003712	4446	MF	transcription regulator activity
TRINITY_DN1531_c0_g2_i1	HiInc_DN1531_c0_g2_i1	AT1G02340	locus:2204898	AT1G02340	involved in	response to far red light	GO:0010218	18525	BP	response to light stimulus
TRINITY_DN1531_c0_g2_i1	HiInc_DN1531_c0_g2_i1	AT1G02340	locus:2204898	AT1G02340	has protein modification of type	protein polyubiquitination	GO:0000209	6816	BP	cellular protein modification process
TRINITY_DN505_c0_g1_i8	HiInc_DN505_c0_g1_i8	AT1G02880	locus:2024660	AT1G02880	involved in	thiamine diphosphate biosynthetic process	GO:0009229	7427	BP	other metabolic processes
TRINITY_DN505_c0_g1_i8	HiInc_DN505_c0_g1_i8	AT1G02880	locus:2024660	AT1G02880	involved in	thiamine metabolic process	GO:0006772	7581	BP	other metabolic processes
TRINITY_DN505_c0_g1_i8	HiInc_DN505_c0_g1_i8	AT1G02880	locus:2024660	AT1G02880	enables	thiamine binding	GO:0030975	19154	MF	other binding
TRINITY_DN505_c0_g1_i8	HiInc_DN505_c0_g1_i8	AT1G02880	locus:2024660	AT1G02880	enables	thiamine diphosphokinase activity	GO:0004788	4392	MF	transferase activity
TRINITY_DN566_c0_g1_i10	HiInc_DN566_c0_g1_i10	AT1G15210	locus:2037703	AT1G15210	acts upstream of or within	flavonoid biosynthetic process	GO:0009813	5785	BP	biosynthetic process
TRINITY_DN566_c0_g1_i10	HiInc_DN566_c0_g1_i10	AT1G15210	locus:2037703	AT1G15210	enables	ATPase-coupled transmembrane transporter activity	GO:0042626	14104	MF	transporter activity
TRINITY_DN566_c0_g1_i10	HiInc_DN566_c0_g1_i10	AT1G15210	locus:2037703	AT1G15210	enables	ABC-type transporter activity	GO:0140359	56762	MF	transporter activity
TRINITY_DN539_c0_g1_i13	HiInc_DN539_c0_g1_i13	AT1G10290	locus:2012763	AT1G10290	acts upstream of or within	Golgi to vacuole transport	GO:0006896	4808	BP	other cellular processes
TRINITY_DN2523_c0_g1_i5	HiInc_DN2523_c0_g1_i5	AT1G02400	locus:2204823	AT1G02400	enables	dioxygenase activity	GO:0051213	19457	MF	catalytic activity
TRINITY_DN2523_c0_g1_i5	HiInc_DN2523_c0_g1_i5	AT1G02400	locus:2204823	AT1G02400	involved in	gibberellin biosynthetic process	GO:0009686	5847	BP	lipid metabolic process
TRINITY_DN2523_c0_g1_i5	HiInc_DN2523_c0_g1_i5	AT1G02400	locus:2204823	AT1G02400	involved in	gibberellin catabolic process	GO:0045487	12237	BP	lipid metabolic process
TRINITY_DN2523_c0_g1_i5	HiInc_DN2523_c0_g1_i5	AT1G02400	locus:2204823	AT1G02400	enables	C-19 gibberellin 2-beta-dioxygenase activity	GO:0052634	35841	MF	catalytic activity
TRINITY_DN2523_c0_g1_i5	HiInc_DN2523_c0_g1_i5	AT1G02400	locus:2204823	AT1G02400	acts upstream of or within	response to red or far red light	GO:0009639	7084	BP	response to light stimulus
TRINITY_DN1610_c1_g1_i4	HiInc_DN1610_c1_g1_i4	AT1G02410	locus:2204838	AT1G02410	is active in	intrinsic component of mitochondrial inner membrane	GO:0031304	20850	CC	other intracellular components
TRINITY_DN1610_c1_g1_i4	HiInc_DN1610_c1_g1_i4	AT1G02410	locus:2204838	AT1G02410	acts upstream of or within	pollen germination	GO:0009846	10881	BP	pollination
TRINITY_DN1610_c1_g1_i4	HiInc_DN1610_c1_g1_i4	AT1G02410	locus:2204838	AT1G02410	acts upstream of or within	positive regulation of cytochrome-c oxidase activity	GO:1904960	51348	BP	generation of precursor metabolites and energy
TRINITY_DN1610_c1_g1_i4	HiInc_DN1610_c1_g1_i4	AT1G02410	locus:2204838	AT1G02410	acts upstream of or within	post-embryonic root morphogenesis	GO:0010101	14855	BP	anatomical structure development
TRINITY_DN1610_c1_g1_i4	HiInc_DN1610_c1_g1_i4	AT1G02410	locus:2204838	AT1G02410	enables	copper ion binding	GO:0005507	1990	MF	other binding
TRINITY_DN1610_c1_g1_i4	HiInc_DN1610_c1_g1_i4	AT1G02410	locus:2204838	AT1G02410	located in	integral component of mitochondrial membrane	GO:0032592	28021	CC	mitochondrion
TRINITY_DN556_c0_g1_i11	HiInc_DN556_c0_g1_i11	AT1G03080	locus:2007569	AT1G03080	acts upstream of or within	organic acid metabolic process	GO:0006082	6602	BP	other cellular processes
TRINITY_DN556_c0_g1_i11	HiInc_DN556_c0_g1_i11	AT1G03080	locus:2007569	AT1G03080	acts upstream of or within	tropism	GO:0009606	7502	BP	tropism
TRINITY_DN9441_c0_g1_i1	HiInc_DN9441_c0_g1_i1	AT1G02450	locus:2196065	AT1G02450	acts upstream of or within	regulation of systemic acquired resistance	GO:0010112	14865	BP	response to external stimulus
TRINITY_DN9441_c0_g1_i1	HiInc_DN9441_c0_g1_i1	AT1G02450	locus:2196065	AT1G02450	acts upstream of or within	negative regulation of transcription, DNA-templated	GO:0045892	12510	BP	other cellular processes
TRINITY_DN674_c0_g1_i5	HiInc_DN674_c0_g1_i5	AT1G10430	locus:2194626	AT1G10430	involved in	positive regulation of fatty acid beta-oxidation	GO:0032000	22717	BP	lipid metabolic process
TRINITY_DN674_c0_g1_i5	HiInc_DN674_c0_g1_i5	AT1G10430	locus:2194626	AT1G10430	acts upstream of or within	chloroplast avoidance movement	GO:0009903	11940	BP	other cellular processes
TRINITY_DN674_c0_g1_i5	HiInc_DN674_c0_g1_i5	AT1G10430	locus:2194626	AT1G10430	acts upstream of or within	protein dephosphorylation	GO:0006470	6878	BP	cellular protein modification process
TRINITY_DN674_c0_g1_i5	HiInc_DN674_c0_g1_i5	AT1G10430	locus:2194626	AT1G10430	involved in	negative regulation of abscisic acid-activated signaling pathway	GO:0009788	11756	BP	response to chemical
TRINITY_DN695_c0_g1_i9	HiInc_DN695_c0_g1_i9	AT1G09530	locus:2012345	AT1G09530	involved in	regulation of photosynthesis, light reaction	GO:0042548	13570	BP	photosynthesis
TRINITY_DN695_c0_g1_i9	HiInc_DN695_c0_g1_i9	AT1G09530	locus:2012345	AT1G09530	acts upstream of or within	de-etiolation	GO:0009704	11062	BP	post-embryonic development
TRINITY_DN695_c0_g1_i9	HiInc_DN695_c0_g1_i9	AT1G09530	locus:2012345	AT1G09530	acts upstream of or within	red or far-red light signaling pathway	GO:0010017	13165	BP	signal transduction
TRINITY_DN695_c0_g1_i9	HiInc_DN695_c0_g1_i9	AT1G09530	locus:2012345	AT1G09530	involved in	regulation of plant organ morphogenesis	GO:1905421	52632	BP	multicellular organism development
TRINITY_DN695_c0_g1_i9	HiInc_DN695_c0_g1_i9	AT1G09530	locus:2012345	AT1G09530	acts upstream of or within	gibberellic acid mediated signaling pathway	GO:0009740	11418	BP	response to chemical
TRINITY_DN695_c0_g1_i9	HiInc_DN695_c0_g1_i9	AT1G09530	locus:2012345	AT1G09530	involved in	response to water-immersion restraint stress	GO:1990785	50143	BP	response to stress
TRINITY_DN695_c0_g1_i9	HiInc_DN695_c0_g1_i9	AT1G09530	locus:2012345	AT1G09530	acts upstream of or within	positive regulation of anthocyanin metabolic process	GO:0031539	21399	BP	other metabolic processes
TRINITY_DN3025_c0_g1_i10	HiInc_DN3025_c0_g1_i10	AT1G02500	locus:2196160	AT1G02500	acts upstream of or within	ethylene biosynthetic process	GO:0009693	5726	BP	biosynthetic process
TRINITY_DN3025_c0_g1_i10	HiInc_DN3025_c0_g1_i10	AT1G02500	locus:2196160	AT1G02500	involved in	S-adenosylmethionine biosynthetic process	GO:0006556	4907	BP	other cellular processes
TRINITY_DN3025_c0_g1_i10	HiInc_DN3025_c0_g1_i10	AT1G02500	locus:2196160	AT1G02500	enables	methionine adenosyltransferase activity	GO:0004478	3183	MF	transferase activity
TRINITY_DN633_c0_g1_i2	HiInc_DN633_c0_g1_i2	AT1G16570	locus:2017963	AT1G16570	acts upstream of or within	pollen tube reception	GO:0010483	28662	BP	pollination
TRINITY_DN633_c0_g1_i2	HiInc_DN633_c0_g1_i2	AT1G16570	locus:2017963	AT1G16570	involved in	pollen tube development	GO:0048868	25766	BP	anatomical structure development
TRINITY_DN618_c0_g1_i26	HiInc_DN618_c0_g1_i26	AT1G04300	locus:2018279	AT1G04300	acts upstream of or within	innate immune response	GO:0045087	11128	BP	response to stress
TRINITY_DN618_c0_g1_i26	HiInc_DN618_c0_g1_i26	AT1G04300	locus:2018279	AT1G04300	acts upstream of or within	autophagosome organization	GO:1905037	51463	BP	catabolic process
TRINITY_DN618_c0_g1_i26	HiInc_DN618_c0_g1_i26	AT1G04300	locus:2018279	AT1G04300	colocalizes with	autophagosome	GO:0005776	123	CC	vacuole
TRINITY_DN693_c0_g1_i11	HiInc_DN693_c0_g1_i11	AT1G10490	locus:2194579	AT1G10490	enables	tRNA binding	GO:0000049	4347	MF	RNA binding
TRINITY_DN693_c0_g1_i11	HiInc_DN693_c0_g1_i11	AT1G10490	locus:2194579	AT1G10490	enables	rRNA cytidine N-acetyltransferase activity	GO:1990883	50959	MF	transferase activity
TRINITY_DN693_c0_g1_i11	HiInc_DN693_c0_g1_i11	AT1G10490	locus:2194579	AT1G10490	involved in	rRNA acetylation involved in maturation of SSU-rRNA	GO:1904812	50958	BP	other cellular processes
TRINITY_DN686_c0_g1_i6	HiInc_DN686_c0_g1_i6	AT1G08370	locus:2201821	AT1G08370	acts upstream of or within	deadenylation-independent decapping of nuclear-transcribed mRNA	GO:0031087	19726	BP	catabolic process
TRINITY_DN686_c0_g1_i6	HiInc_DN686_c0_g1_i6	AT1G08370	locus:2201821	AT1G08370	enables	enzyme activator activity	GO:0008047	2266	MF	enzyme regulator activity
TRINITY_DN686_c0_g1_i6	HiInc_DN686_c0_g1_i6	AT1G08370	locus:2201821	AT1G08370	involved in	deadenylation-dependent decapping of nuclear-transcribed mRNA	GO:0000290	8987	BP	catabolic process
TRINITY_DN686_c0_g1_i6	HiInc_DN686_c0_g1_i6	AT1G08370	locus:2201821	AT1G08370	involved in	positive regulation of catalytic activity	GO:0043085	18036	BP	regulation of molecular function
TRINITY_DN682_c0_g1_i5	HiInc_DN682_c0_g1_i5	AT1G04990	locus:2010562	AT1G04990	acts upstream of or within	plant-type cell wall organization or biogenesis	GO:0071669	34585	BP	other cellular processes
TRINITY_DN682_c0_g1_i5	HiInc_DN682_c0_g1_i5	AT1G04990	locus:2010562	AT1G04990	acts upstream of or within	negative regulation of signal transduction	GO:0009968	13640	BP	other cellular processes
TRINITY_DN682_c0_g1_i5	HiInc_DN682_c0_g1_i5	AT1G04990	locus:2010562	AT1G04990	acts upstream of or within	macromolecule catabolic process	GO:0009057	6238	BP	catabolic process
TRINITY_DN2125_c0_g1_i3	HiInc_DN2125_c0_g1_i3	AT1G02640	locus:2196060	AT1G02640	involved in	arabinan catabolic process	GO:0031222	20722	BP	carbohydrate metabolic process
TRINITY_DN2125_c0_g1_i3	HiInc_DN2125_c0_g1_i3	AT1G02640	locus:2196060	AT1G02640	enables	xylan 1,4-beta-xylosidase activity	GO:0009044	4651	MF	hydrolase activity
TRINITY_DN2125_c0_g1_i3	HiInc_DN2125_c0_g1_i3	AT1G02640	locus:2196060	AT1G02640	involved in	xylan catabolic process	GO:0045493	12236	BP	other cellular processes
TRINITY_DN2125_c0_g1_i3	HiInc_DN2125_c0_g1_i3	AT1G02640	locus:2196060	AT1G02640	acts upstream of or within	response to red light	GO:0010114	13866	BP	response to light stimulus
TRINITY_DN2125_c0_g1_i3	HiInc_DN2125_c0_g1_i3	AT1G02640	locus:2196060	AT1G02640	enables	alpha-L-arabinofuranosidase activity	GO:0046556	13442	MF	hydrolase activity
TRINITY_DN9599_c1_g1_i5	HiInc_DN9599_c1_g1_i5	AT1G02660	locus:2196045	AT1G02660	acts upstream of or within	positive regulation of defense response	GO:0031349	20901	BP	response to stress
TRINITY_DN9599_c1_g1_i5	HiInc_DN9599_c1_g1_i5	AT1G02660	locus:2196045	AT1G02660	acts upstream of or within	defense response to insect	GO:0002213	25064	BP	response to biotic stimulus
TRINITY_DN9599_c1_g1_i5	HiInc_DN9599_c1_g1_i5	AT1G02660	locus:2196045	AT1G02660	enables	galactolipase activity	GO:0047714	16308	MF	hydrolase activity
TRINITY_DN9599_c1_g1_i5	HiInc_DN9599_c1_g1_i5	AT1G02660	locus:2196045	AT1G02660	enables	1-18:1-2-16:0-monogalactosyldiacylglycerol lipase activity	GO:0102549	53122	MF	hydrolase activity
TRINITY_DN9599_c1_g1_i5	HiInc_DN9599_c1_g1_i5	AT1G02660	locus:2196045	AT1G02660	enables	phosphatidylserine 1-acylhydrolase activity	GO:0052739	39001	MF	hydrolase activity
TRINITY_DN9599_c1_g1_i5	HiInc_DN9599_c1_g1_i5	AT1G02660	locus:2196045	AT1G02660	enables	1-acyl-2-lysophosphatidylserine acylhydrolase activity	GO:0052740	39002	MF	hydrolase activity
TRINITY_DN9599_c1_g1_i5	HiInc_DN9599_c1_g1_i5	AT1G02660	locus:2196045	AT1G02660	enables	phospholipase A1 activity	GO:0008970	3703	MF	hydrolase activity
TRINITY_DN5027_c4_g1_i1	HiInc_DN5027_c4_g1_i1	AT1G02720	locus:2024740	AT1G02720	acts upstream of or within	plant-type cell wall assembly	GO:0071668	34584	BP	cellular component organization
TRINITY_DN5027_c4_g1_i1	HiInc_DN5027_c4_g1_i1	AT1G02720	locus:2024740	AT1G02720	acts upstream of or within	mucilage pectin metabolic process	GO:0048363	18920	BP	other cellular processes
TRINITY_DN5027_c4_g1_i1	HiInc_DN5027_c4_g1_i1	AT1G02720	locus:2024740	AT1G02720	acts upstream of or within	mucilage biosynthetic process involved in seed coat development	GO:0048354	18904	BP	anatomical structure development
TRINITY_DN5027_c4_g1_i1	HiInc_DN5027_c4_g1_i1	AT1G02720	locus:2024740	AT1G02720	involved in	pectin biosynthetic process	GO:0045489	12231	BP	biosynthetic process
TRINITY_DN5027_c4_g1_i1	HiInc_DN5027_c4_g1_i1	AT1G02720	locus:2024740	AT1G02720	enables	polygalacturonate 4-alpha-galacturonosyltransferase activity	GO:0047262	15838	MF	transferase activity
TRINITY_DN786_c0_g2_i1	HiInc_DN786_c0_g2_i1	AT1G10480	locus:2194599	AT1G10480	acts upstream of or within	cytokinin-activated signaling pathway	GO:0009736	11417	BP	response to endogenous stimulus
TRINITY_DN786_c0_g2_i1	HiInc_DN786_c0_g2_i1	AT1G10480	locus:2194599	AT1G10480	involved in	trichome differentiation	GO:0010026	14232	BP	anatomical structure development
TRINITY_DN786_c0_g2_i1	HiInc_DN786_c0_g2_i1	AT1G10480	locus:2194599	AT1G10480	involved in	root hair initiation	GO:0048766	22774	BP	multicellular organism development
TRINITY_DN4817_c0_g1_i1	HiInc_DN4817_c0_g1_i1	AT1G02810	locus:2024750	AT1G02810	involved in	pectin catabolic process	GO:0045490	12235	BP	other metabolic processes
TRINITY_DN4817_c0_g1_i1	HiInc_DN4817_c0_g1_i1	AT1G02810	locus:2024750	AT1G02810	involved in	cell wall modification	GO:0042545	13581	BP	cellular component organization
TRINITY_DN4817_c0_g1_i1	HiInc_DN4817_c0_g1_i1	AT1G02810	locus:2024750	AT1G02810	enables	pectinesterase activity	GO:0030599	10939	MF	hydrolase activity
TRINITY_DN4817_c0_g1_i1	HiInc_DN4817_c0_g1_i1	AT1G02810	locus:2024750	AT1G02810	acts upstream of or within	response to chitin	GO:0010200	17780	BP	response to chemical
TRINITY_DN4817_c0_g1_i1	HiInc_DN4817_c0_g1_i1	AT1G02810	locus:2024750	AT1G02810	enables	pectinesterase inhibitor activity	GO:0046910	14197	MF	enzyme regulator activity
TRINITY_DN711_c0_g1_i8	HiInc_DN711_c0_g1_i8	AT1G10760	locus:2019953	AT1G10760	acts upstream of or within	starch catabolic process	GO:0005983	7310	BP	carbohydrate metabolic process
TRINITY_DN711_c0_g1_i8	HiInc_DN711_c0_g1_i8	AT1G10760	locus:2019953	AT1G10760	enables	alpha-glucan, water dikinase activity	GO:0050521	17524	MF	kinase activity
TRINITY_DN711_c0_g1_i8	HiInc_DN711_c0_g1_i8	AT1G10760	locus:2019953	AT1G10760	enables	maltodextrin water dikinase	GO:0102216	55418	MF	transferase activity
TRINITY_DN711_c0_g1_i8	HiInc_DN711_c0_g1_i8	AT1G10760	locus:2019953	AT1G10760	enables	starch, H2O dikinase activity	GO:0102218	55538	MF	kinase activity
TRINITY_DN711_c0_g1_i8	HiInc_DN711_c0_g1_i8	AT1G10760	locus:2019953	AT1G10760	acts upstream of or within	response to symbiotic fungus	GO:0009610	7142	BP	response to biotic stimulus
TRINITY_DN711_c0_g1_i8	HiInc_DN711_c0_g1_i8	AT1G10760	locus:2019953	AT1G10760	acts upstream of or within	cold acclimation	GO:0009631	5432	BP	response to abiotic stimulus
TRINITY_DN10339_c0_g1_i3	HiInc_DN10339_c0_g1_i3	AT1G02820	locus:2024735	AT1G02820	involved in	response to stress	GO:0006950	7330	BP	response to stress
TRINITY_DN840_c0_g1_i3	HiInc_DN840_c0_g1_i3	AT1G02860	locus:2024675	AT1G02860	acts upstream of or within	response to nitrate	GO:0010167	12141	BP	response to chemical
TRINITY_DN840_c0_g1_i3	HiInc_DN840_c0_g1_i3	AT1G02860	locus:2024675	AT1G02860	acts upstream of or within	response to salicylic acid	GO:0009751	11421	BP	response to chemical
TRINITY_DN840_c0_g1_i3	HiInc_DN840_c0_g1_i3	AT1G02860	locus:2024675	AT1G02860	acts upstream of or within	regulation of salicylic acid metabolic process	GO:0010337	26553	BP	other metabolic processes
TRINITY_DN840_c0_g1_i3	HiInc_DN840_c0_g1_i3	AT1G02860	locus:2024675	AT1G02860	acts upstream of or within	systemic acquired resistance	GO:0009627	7392	BP	response to external stimulus
TRINITY_DN840_c0_g1_i3	HiInc_DN840_c0_g1_i3	AT1G02860	locus:2024675	AT1G02860	acts upstream of or within	salicylic acid biosynthetic process	GO:0009697	7180	BP	other cellular processes
TRINITY_DN840_c0_g1_i3	HiInc_DN840_c0_g1_i3	AT1G02860	locus:2024675	AT1G02860	acts upstream of or within	response to benzoic acid	GO:0080021	30853	BP	response to chemical
TRINITY_DN721_c0_g1_i16	HiInc_DN721_c0_g1_i16	AT1G03960	locus:2024254	AT1G03960	part of	protein phosphatase type 2A complex	GO:0000159	613	CC	other cellular components
TRINITY_DN721_c0_g1_i16	HiInc_DN721_c0_g1_i16	AT1G03960	locus:2024254	AT1G03960	enables	protein phosphatase regulator activity	GO:0019888	9558	MF	enzyme regulator activity
TRINITY_DN728_c0_g1_i1	HiInc_DN728_c0_g1_i1	AT1G11040	locus:2197429	AT1G11040	enables	chaperone binding	GO:0051087	18977	MF	protein binding
TRINITY_DN3321_c0_g1_i1	HiInc_DN3321_c0_g1_i1	AT1G02900	locus:2024730	AT1G02900	involved in	negative regulation of cell growth	GO:0030308	8872	BP	other cellular processes
TRINITY_DN3321_c0_g1_i1	HiInc_DN3321_c0_g1_i1	AT1G02900	locus:2024730	AT1G02900	located in	apoplast	GO:0048046	14693	CC	extracellular region
TRINITY_DN3321_c0_g1_i1	HiInc_DN3321_c0_g1_i1	AT1G02900	locus:2024730	AT1G02900	acts upstream of or within	cell-cell signaling	GO:0007267	5352	BP	cell-cell signaling
TRINITY_DN3321_c0_g1_i1	HiInc_DN3321_c0_g1_i1	AT1G02900	locus:2024730	AT1G02900	enables	hormone activity	GO:0005179	2737	MF	signaling receptor binding
TRINITY_DN760_c0_g1_i4	HiInc_DN760_c0_g1_i4	AT1G06800	locus:2033066	AT1G06800	enables	triglyceride lipase activity	GO:0004806	4510	MF	hydrolase activity
TRINITY_DN760_c0_g1_i4	HiInc_DN760_c0_g1_i4	AT1G06800	locus:2033066	AT1G06800	enables	phospholipase activity	GO:0004620	3702	MF	hydrolase activity
TRINITY_DN760_c0_g1_i4	HiInc_DN760_c0_g1_i4	AT1G06800	locus:2033066	AT1G06800	involved in	lipid metabolic process	GO:0006629	6186	BP	lipid metabolic process
TRINITY_DN4871_c0_g1_i7	HiInc_DN4871_c0_g1_i7	AT1G02910	locus:2024720	AT1G02910	acts upstream of or within	photosystem II oxygen evolving complex assembly	GO:0010270	23382	BP	photosynthesis
TRINITY_DN5474_c0_g1_i2	HiInc_DN5474_c0_g1_i2	AT1G02930	gene:2024689	AT1G02930	enables	glutathione binding	GO:0043295	19809	MF	other binding
TRINITY_DN5474_c0_g1_i2	HiInc_DN5474_c0_g1_i2	AT1G02930	gene:2024689	AT1G02930	acts upstream of or within	response to cadmium ion	GO:0046686	13588	BP	response to chemical
TRINITY_DN5474_c0_g1_i2	HiInc_DN5474_c0_g1_i2	AT1G02930	locus:2024690	AT1G02930	enables	cobalt ion binding	GO:0050897	18211	MF	other binding
TRINITY_DN5474_c0_g1_i2	HiInc_DN5474_c0_g1_i2	AT1G02930	locus:2024690	AT1G02930	enables	quercitrin binding	GO:2001227	39468	MF	other binding
TRINITY_DN5474_c0_g1_i2	HiInc_DN5474_c0_g1_i2	AT1G02930	locus:2024690	AT1G02930	enables	camalexin binding	GO:2001147	39262	MF	other binding
TRINITY_DN701_c0_g1_i1	HiInc_DN701_c0_g1_i1	AT1G13245	locus:504956107	AT1G13245	involved in	negative regulation of cell population proliferation	GO:0008285	6462	BP	other cellular processes
TRINITY_DN720_c0_g1_i11	HiInc_DN720_c0_g1_i11	AT1G17020	locus:2020407	AT1G17020	enables	oxidoreductase activity, acting on diphenols and related substances as donors, oxygen as acceptor	GO:0016682	3479	MF	catalytic activity
TRINITY_DN807_c0_g1_i26	HiInc_DN807_c0_g1_i26	AT1G17750	locus:2007918	AT1G17750	enables	peptide binding	GO:0042277	11349	MF	other binding
TRINITY_DN5595_c0_g1_i20	HiInc_DN5595_c0_g1_i20	AT1G02970	locus:2024780	AT1G02970	acts upstream of or within	negative regulation of cell cycle G2/M phase transition	GO:1902750	47288	BP	other cellular processes
TRINITY_DN5595_c0_g1_i20	HiInc_DN5595_c0_g1_i20	AT1G02970	locus:2024780	AT1G02970	involved in	DNA replication checkpoint signaling	GO:0000076	4745	BP	other cellular processes
TRINITY_DN5595_c0_g1_i20	HiInc_DN5595_c0_g1_i20	AT1G02970	locus:2024780	AT1G02970	enables	protein tyrosine kinase activity	GO:0004713	3915	MF	transferase activity
TRINITY_DN5595_c0_g1_i20	HiInc_DN5595_c0_g1_i20	AT1G02970	locus:2024780	AT1G02970	enables	non-membrane spanning protein tyrosine kinase activity	GO:0004715	3362	MF	transferase activity
TRINITY_DN800_c0_g1_i13	HiInc_DN800_c0_g1_i13	AT1G15790	locus:2036169	AT1G15790	enables	chromatin DNA binding	GO:0031490	21178	MF	DNA binding
TRINITY_DN800_c0_g1_i13	HiInc_DN800_c0_g1_i13	AT1G15790	locus:2036169	AT1G15790	enables	transcription coactivator activity	GO:0003713	4445	MF	transcription regulator activity
TRINITY_DN800_c0_g1_i17	HiInc_DN800_c0_g1_i17	AT1G15780	locus:2036154	AT1G15780	acts upstream of or within	positive regulation of fatty acid biosynthetic process	GO:0045723	12460	BP	lipid metabolic process
TRINITY_DN800_c0_g1_i17	HiInc_DN800_c0_g1_i17	AT1G15780	locus:2036154	AT1G15780	part of	mediator complex	GO:0016592	86	CC	nucleus
TRINITY_DN834_c0_g1_i32	HiInc_DN834_c0_g1_i32	AT1G17110	locus:2020412	AT1G17110	involved in	ubiquitin-dependent protein catabolic process	GO:0006511	7522	BP	protein metabolic process
TRINITY_DN834_c0_g1_i32	HiInc_DN834_c0_g1_i32	AT1G17110	locus:2020412	AT1G17110	enables	thiol-dependent deubiquitinase	GO:0004843	4576	MF	hydrolase activity
TRINITY_DN834_c0_g1_i32	HiInc_DN834_c0_g1_i32	AT1G17110	locus:2020412	AT1G17110	involved in	protein deubiquitination	GO:0016579	6880	BP	protein metabolic process
TRINITY_DN834_c0_g1_i32	HiInc_DN834_c0_g1_i32	AT1G17110	locus:2020412	AT1G17110	acts upstream of or within	leaf development	GO:0048366	18907	BP	multicellular organism development
TRINITY_DN834_c1_g1_i2	HiInc_DN834_c1_g1_i2	AT1G12750	locus:2195067	AT1G12750	enables	serine-type endopeptidase activity	GO:0004252	4112	MF	catalytic activity
TRINITY_DN5870_c0_g1_i16	HiInc_DN5870_c0_g1_i16	AT1G03030	locus:2007544	AT1G03030	acts upstream of or within	seed dormancy process	GO:0010162	17254	BP	anatomical structure development
TRINITY_DN875_c0_g1_i18	HiInc_DN875_c0_g1_i18	AT1G04410	locus:2018244	AT1G04410	involved in	oxaloacetate metabolic process	GO:0006107	6622	BP	other cellular processes
TRINITY_DN875_c0_g1_i18	HiInc_DN875_c0_g1_i18	AT1G04410	locus:2018244	AT1G04410	involved in	carbohydrate metabolic process	GO:0005975	5291	BP	carbohydrate metabolic process
TRINITY_DN875_c0_g1_i18	HiInc_DN875_c0_g1_i18	AT1G04410	locus:2018244	AT1G04410	involved in	NADH metabolic process	GO:0006734	4857	BP	other metabolic processes
TRINITY_DN875_c0_g1_i18	HiInc_DN875_c0_g1_i18	AT1G04410	locus:2018244	AT1G04410	involved in	malate metabolic process	GO:0006108	6248	BP	other metabolic processes
TRINITY_DN875_c0_g1_i18	HiInc_DN875_c0_g1_i18	AT1G04410	locus:2018244	AT1G04410	involved in	tricarboxylic acid cycle	GO:0006099	7496	BP	other metabolic processes
TRINITY_DN875_c0_g1_i18	HiInc_DN875_c0_g1_i18	AT1G04410	locus:2018244	AT1G04410	enables	L-malate dehydrogenase activity	GO:0030060	8461	MF	catalytic activity
TRINITY_DN875_c0_g1_i18	HiInc_DN875_c0_g1_i18	AT1G04410	locus:2018244	AT1G04410	acts upstream of or within	response to zinc ion	GO:0010043	12087	BP	response to chemical
TRINITY_DN1760_c0_g1_i27	HiInc_DN1760_c0_g1_i27	AT1G03040	locus:2007534	AT1G03040	involved in	regulation of transcription by RNA polymerase II	GO:0006357	7463	BP	other metabolic processes
TRINITY_DN1760_c0_g1_i27	HiInc_DN1760_c0_g1_i27	AT1G03040	locus:2007534	AT1G03040	enables	RNA polymerase II cis-regulatory region sequence-specific DNA binding	GO:0000978	35769	MF	DNA binding
TRINITY_DN1760_c0_g1_i27	HiInc_DN1760_c0_g1_i27	AT1G03040	locus:2007534	AT1G03040	enables	DNA-binding transcription factor activity, RNA polymerase II-specific	GO:0000981	35772	MF	DNA-binding transcription factor activity
TRINITY_DN836_c1_g1_i1	HiInc_DN836_c1_g1_i1	AT1G07360	locus:2025077	AT1G07360	part of	Prp19 complex	GO:0000974	33206	CC	other cellular components
TRINITY_DN836_c1_g1_i1	HiInc_DN836_c1_g1_i1	AT1G07360	locus:2025077	AT1G07360	enables	U6 snRNA binding	GO:0017070	1267	MF	RNA binding
TRINITY_DN836_c1_g1_i1	HiInc_DN836_c1_g1_i1	AT1G07360	locus:2025077	AT1G07360	part of	U2-type catalytic step 1 spliceosome	GO:0071006	32783	CC	nucleus
TRINITY_DN836_c1_g1_i1	HiInc_DN836_c1_g1_i1	AT1G07360	locus:2025077	AT1G07360	enables	pre-mRNA binding	GO:0036002	38987	MF	RNA binding
TRINITY_DN836_c1_g1_i1	HiInc_DN836_c1_g1_i1	AT1G07360	locus:2025077	AT1G07360	part of	U2-type catalytic step 2 spliceosome	GO:0071007	32784	CC	nucleus
TRINITY_DN1707_c0_g1_i1	HiInc_DN1707_c0_g1_i1	AT1G03060	locus:2007514	AT1G03060	acts upstream of or within	mucilage extrusion from seed coat	GO:0080001	29792	BP	post-embryonic development
TRINITY_DN1707_c0_g1_i1	HiInc_DN1707_c0_g1_i1	AT1G03060	locus:2007514	AT1G03060	acts upstream of or within	cellular response to salt stress	GO:0071472	34035	BP	response to stress
TRINITY_DN1707_c0_g1_i1	HiInc_DN1707_c0_g1_i1	AT1G03060	locus:2007514	AT1G03060	involved in	positive regulation of root hair elongation	GO:1902892	48008	BP	cell growth
TRINITY_DN1707_c0_g1_i1	HiInc_DN1707_c0_g1_i1	AT1G03060	locus:2007514	AT1G03060	acts upstream of or within	regulation of vacuolar transport	GO:1903335	48575	BP	transport
TRINITY_DN1707_c0_g1_i1	HiInc_DN1707_c0_g1_i1	AT1G03060	locus:2007514	AT1G03060	acts upstream of or within	regulation of intracellular mRNA localization	GO:1904580	50452	BP	other cellular processes
TRINITY_DN1707_c0_g1_i1	HiInc_DN1707_c0_g1_i1	AT1G03060	locus:2007514	AT1G03060	acts upstream of or within	P-body assembly	GO:0033962	28860	BP	cellular component organization
TRINITY_DN1707_c0_g1_i1	HiInc_DN1707_c0_g1_i1	AT1G03060	locus:2007514	AT1G03060	acts upstream of or within	multidimensional cell growth	GO:0009825	10251	BP	cell growth
TRINITY_DN1707_c0_g1_i1	HiInc_DN1707_c0_g1_i1	AT1G03060	locus:2007514	AT1G03060	located in	root hair tip	GO:0035619	36716	CC	other cellular components
TRINITY_DN864_c0_g1_i7	HiInc_DN864_c0_g1_i7	AT1G06490	locus:2009185	AT1G06490	enables	1,3-beta-D-glucan synthase activity	GO:0003843	760	MF	transferase activity
TRINITY_DN864_c0_g1_i7	HiInc_DN864_c0_g1_i7	AT1G06490	locus:2009185	AT1G06490	part of	1,3-beta-D-glucan synthase complex	GO:0000148	9	CC	other membranes
TRINITY_DN864_c0_g1_i7	HiInc_DN864_c0_g1_i7	AT1G06490	locus:2009185	AT1G06490	involved in	(1->3)-beta-D-glucan biosynthetic process	GO:0006075	5215	BP	other metabolic processes
TRINITY_DN864_c0_g1_i7	HiInc_DN864_c0_g1_i7	AT1G06490	locus:2009185	AT1G06490	acts upstream of or within	callose deposition in phloem sieve plate	GO:0080165	35954	BP	other biological processes
TRINITY_DN864_c0_g1_i7	HiInc_DN864_c0_g1_i7	AT1G06490	locus:2009185	AT1G06490	acts upstream of or within	phloem transport	GO:0010233	19800	BP	transport
TRINITY_DN841_c0_g1_i20	HiInc_DN841_c0_g1_i20	AT1G18500	locus:2014179	AT1G18500	acts upstream of or within	leucine biosynthetic process	GO:0009098	6168	BP	other cellular processes
TRINITY_DN841_c0_g1_i20	HiInc_DN841_c0_g1_i20	AT1G18500	locus:2014179	AT1G18500	enables	2-isopropylmalate synthase activity	GO:0003852	782	MF	transferase activity
TRINITY_DN9104_c0_g1_i5	HiInc_DN9104_c0_g1_i5	AT1G03090	locus:2007559	AT1G03090	involved in	leucine catabolic process	GO:0006552	6169	BP	catabolic process
TRINITY_DN9104_c0_g1_i5	HiInc_DN9104_c0_g1_i5	AT1G03090	locus:2007559	AT1G03090	enables	methylcrotonoyl-CoA carboxylase activity	GO:0004485	3194	MF	catalytic activity
TRINITY_DN817_c0_g1_i6	HiInc_DN817_c0_g1_i6	AT1G09795	locus:505006113	AT1G09795	acts upstream of or within	histidine biosynthetic process	GO:0000105	5993	BP	other metabolic processes
TRINITY_DN817_c0_g1_i6	HiInc_DN817_c0_g1_i6	AT1G09795	locus:505006113	AT1G09795	enables	ATP phosphoribosyltransferase activity	GO:0003879	898	MF	transferase activity
TRINITY_DN2188_c0_g1_i3	HiInc_DN2188_c0_g1_i3	AT1G03140	locus:2007589	AT1G03140	acts upstream of or within	alternative mRNA splicing, via spliceosome	GO:0000380	15461	BP	nucleobase-containing compound metabolic process
TRINITY_DN2188_c0_g1_i3	HiInc_DN2188_c0_g1_i3	AT1G03140	locus:2007589	AT1G03140	involved in	generation of catalytic spliceosome for second transesterification step	GO:0000350	15973	BP	other metabolic processes
TRINITY_DN2188_c0_g1_i3	HiInc_DN2188_c0_g1_i3	AT1G03140	locus:2007589	AT1G03140	part of	U4/U6 x U5 tri-snRNP complex	GO:0046540	13420	CC	nucleus
TRINITY_DN2188_c0_g1_i3	HiInc_DN2188_c0_g1_i3	AT1G03140	locus:2007589	AT1G03140	part of	U5 snRNP	GO:0005682	671	CC	nucleus
TRINITY_DN2188_c0_g1_i3	HiInc_DN2188_c0_g1_i3	AT1G03140	locus:2007589	AT1G03140	part of	U2-type post-spliceosomal complex	GO:0071021	32798	CC	nucleus
TRINITY_DN6345_c0_g1_i15	HiInc_DN6345_c0_g1_i15	AT1G03160	locus:2007579	AT1G03160	acts upstream of or within	negative regulation of plant-type hypersensitive response	GO:0034051	28884	BP	response to external stimulus
TRINITY_DN6345_c0_g1_i15	HiInc_DN6345_c0_g1_i15	AT1G03160	locus:2007579	AT1G03160	enables	GTP binding	GO:0005525	1035	MF	nucleotide binding
TRINITY_DN6345_c0_g1_i15	HiInc_DN6345_c0_g1_i15	AT1G03160	locus:2007579	AT1G03160	involved in	thylakoid membrane organization	GO:0010027	13461	BP	cellular component organization
TRINITY_DN6345_c0_g1_i15	HiInc_DN6345_c0_g1_i15	AT1G03160	locus:2007579	AT1G03160	acts upstream of or within	negative regulation of defense response to bacterium	GO:1900425	41101	BP	response to biotic stimulus
TRINITY_DN6345_c0_g1_i15	HiInc_DN6345_c0_g1_i15	AT1G03160	locus:2007579	AT1G03160	located in	chloroplast outer membrane	GO:0009707	11034	CC	other membranes
TRINITY_DN6345_c0_g1_i15	HiInc_DN6345_c0_g1_i15	AT1G03160	locus:2007579	AT1G03160	enables	catalytic activity	GO:0003824	2265	MF	catalytic activity
TRINITY_DN947_c1_g1_i6	HiInc_DN947_c1_g1_i6	AT1G11260	locus:2202044	AT1G11260	acts upstream of or within	monosaccharide transmembrane transport	GO:0015749	6421	BP	transport
TRINITY_DN947_c1_g1_i6	HiInc_DN947_c1_g1_i6	AT1G11260	locus:2202044	AT1G11260	enables	monosaccharide transmembrane transporter activity	GO:0015145	3246	MF	transporter activity
TRINITY_DN947_c1_g1_i6	HiInc_DN947_c1_g1_i6	AT1G11260	locus:2202044	AT1G11260	enables	carbohydrate transmembrane transporter activity	GO:0015144	1797	MF	transporter activity
TRINITY_DN954_c1_g1_i1	HiInc_DN954_c1_g1_i1	AT1G14440	locus:2012602	AT1G14440	involved in	long-day photoperiodism, flowering	GO:0048574	21197	BP	reproduction
TRINITY_DN962_c0_g1_i6	HiInc_DN962_c0_g1_i6	AT1G10390	locus:2012788	AT1G10390	acts upstream of or within	mRNA export from nucleus	GO:0006406	6235	BP	other metabolic processes
TRINITY_DN962_c0_g1_i6	HiInc_DN962_c0_g1_i6	AT1G10390	locus:2012788	AT1G10390	involved in	posttranscriptional tethering of RNA polymerase II gene DNA at nuclear periphery	GO:0000973	32974	BP	cellular component organization
TRINITY_DN962_c0_g1_i6	HiInc_DN962_c0_g1_i6	AT1G10390	locus:2012788	AT1G10390	located in	nuclear membrane	GO:0031965	22380	CC	other membranes
TRINITY_DN962_c0_g1_i6	HiInc_DN962_c0_g1_i6	AT1G10390	locus:2012788	AT1G10390	part of	nuclear pore cytoplasmic filaments	GO:0044614	42004	CC	nucleus
TRINITY_DN962_c0_g1_i6	HiInc_DN962_c0_g1_i6	AT1G10390	locus:2012788	AT1G10390	located in	nuclear envelope	GO:0005635	517	CC	nuclear envelope
TRINITY_DN962_c0_g1_i6	HiInc_DN962_c0_g1_i6	AT1G10390	locus:2012788	AT1G10390	acts upstream of or within	regulation of shade avoidance	GO:1902446	48542	BP	response to light stimulus
TRINITY_DN9768_c1_g1_i15	HiInc_DN9768_c1_g1_i15	AT1G03210	locus:2014485	AT1G03210	enables	isomerase activity	GO:0016853	2937	MF	catalytic activity
TRINITY_DN9768_c1_g1_i15	HiInc_DN9768_c1_g1_i15	AT1G03210	locus:2014485	AT1G03210	involved in	biosynthetic process	GO:0009058	5243	BP	biosynthetic process
TRINITY_DN7048_c0_g1_i36	HiInc_DN7048_c0_g1_i36	AT1G03220	gene:2014474	AT1G03220	located in	cell wall	GO:0005618	153	CC	cell wall
TRINITY_DN7048_c0_g1_i36	HiInc_DN7048_c0_g1_i36	AT1G03220	locus:2014475	AT1G03220	acts upstream of or within	alpha-amino acid metabolic process	GO:1901605	44243	BP	other cellular processes
TRINITY_DN7048_c0_g1_i36	HiInc_DN7048_c0_g1_i36	AT1G03220	locus:2014475	AT1G03220	acts upstream of or within	response to hypoxia	GO:0001666	10824	BP	response to abiotic stimulus
TRINITY_DN7048_c0_g1_i36	HiInc_DN7048_c0_g1_i36	AT1G03220	locus:2014475	AT1G03220	acts upstream of or within	response to organonitrogen compound	GO:0010243	21564	BP	response to chemical
TRINITY_DN8246_c0_g1_i1	HiInc_DN8246_c0_g1_i1	AT1G03260	locus:2014530	AT1G03260	acts upstream of or within	cellular localization	GO:0051641	21837	BP	other cellular processes
TRINITY_DN905_c0_g2_i1	HiInc_DN905_c0_g2_i1	AT1G04440	locus:2018269	AT1G04440	involved in	peptidyl-serine phosphorylation	GO:0018105	9018	BP	other cellular processes
TRINITY_DN905_c0_g2_i1	HiInc_DN905_c0_g2_i1	AT1G04440	locus:2018269	AT1G04440	involved in	endocytosis	GO:0006897	5682	BP	transport
TRINITY_DN905_c1_g1_i14	HiInc_DN905_c1_g1_i14	AT1G03930	locus:2024147	AT1G03930	enables	protein serine/threonine/tyrosine kinase activity	GO:0004712	3912	MF	kinase activity
TRINITY_DN5273_c0_g1_i23	HiInc_DN5273_c0_g1_i23	AT1G03270	locus:2014520	AT1G03270	involved in	magnesium ion homeostasis	GO:0010960	32096	BP	other biological processes
TRINITY_DN3198_c0_g1_i15	HiInc_DN3198_c0_g1_i15	AT1G03280	locus:2014515	AT1G03280	acts upstream of or within	positive regulation of metabolic process	GO:0009893	12016	BP	other metabolic processes
TRINITY_DN3198_c0_g1_i15	HiInc_DN3198_c0_g1_i15	AT1G03280	locus:2014515	AT1G03280	involved in	transcription open complex formation at RNA polymerase II promoter	GO:0001113	36706	BP	nucleobase-containing compound metabolic process
TRINITY_DN3198_c0_g1_i15	HiInc_DN3198_c0_g1_i15	AT1G03280	locus:2014515	AT1G03280	part of	transcription factor TFIIE complex	GO:0005673	711	CC	nucleoplasm
TRINITY_DN9963_c0_g1_i13	HiInc_DN9963_c0_g1_i13	AT1G03310	locus:2014500	AT1G03310	involved in	starch biosynthetic process	GO:0019252	10497	BP	other metabolic processes
TRINITY_DN9963_c0_g1_i13	HiInc_DN9963_c0_g1_i13	AT1G03310	locus:2014500	AT1G03310	enables	isoamylase activity	GO:0019156	8011	MF	hydrolase activity
TRINITY_DN9963_c0_g1_i13	HiInc_DN9963_c0_g1_i13	AT1G03310	locus:2014500	AT1G03310	acts upstream of or within	glycogen metabolic process	GO:0005977	5914	BP	carbohydrate metabolic process
TRINITY_DN9963_c0_g1_i13	HiInc_DN9963_c0_g1_i13	AT1G03310	locus:2014500	AT1G03310	acts upstream of or within	amylopectin biosynthetic process	GO:0010021	13133	BP	biosynthetic process
TRINITY_DN943_c2_g1_i6	HiInc_DN943_c2_g1_i6	AT1G16610	locus:2017948	AT1G16610	acts upstream of or within	sugar mediated signaling pathway	GO:0010182	13865	BP	other cellular processes
TRINITY_DN943_c2_g1_i6	HiInc_DN943_c2_g1_i6	AT1G16610	locus:2017948	AT1G16610	involved in	regulation of alternative mRNA splicing, via spliceosome	GO:0000381	15511	BP	nucleobase-containing compound metabolic process
TRINITY_DN943_c2_g1_i6	HiInc_DN943_c2_g1_i6	AT1G16610	locus:2017948	AT1G16610	part of	ASAP complex	GO:0061574	45914	CC	other cellular components
TRINITY_DN7416_c0_g1_i4	HiInc_DN7416_c0_g1_i4	AT1G03380	locus:2020853	AT1G03380	acts upstream of or within	response to starvation	GO:0042594	14169	BP	response to external stimulus
TRINITY_DN994_c1_g1_i1	HiInc_DN994_c1_g1_i1	AT1G06700	locus:2009115	AT1G06700	enables	protein kinase binding	GO:0019901	9733	MF	protein binding
TRINITY_DN9994_c0_g1_i6	HiInc_DN9994_c0_g1_i6	AT1G03457	locus:2825067	AT1G03457	involved in	regulation of photoperiodism, flowering	GO:2000028	35576	BP	post-embryonic development
TRINITY_DN9994_c0_g1_i6	HiInc_DN9994_c0_g1_i6	AT1G03457	locus:2825067	AT1G03457	involved in	mRNA catabolic process	GO:0006402	6223	BP	catabolic process
TRINITY_DN9994_c0_g1_i6	HiInc_DN9994_c0_g1_i6	AT1G03457	locus:2825067	AT1G03457	part of	ribonucleoprotein complex	GO:1990904	50974	CC	other cellular components
TRINITY_DN1656_c0_g1_i22	HiInc_DN1656_c0_g1_i22	AT1G03470	locus:2020843	AT1G03470	is active in	vacuolar membrane	GO:0005774	729	CC	other membranes
TRINITY_DN1656_c0_g1_i22	HiInc_DN1656_c0_g1_i22	AT1G03470	locus:2020843	AT1G03470	colocalizes with	actin filament	GO:0005884	100	CC	cytoskeleton
TRINITY_DN1656_c0_g1_i22	HiInc_DN1656_c0_g1_i22	AT1G03470	locus:2020843	AT1G03470	enables	actin binding	GO:0003779	1353	MF	protein binding
TRINITY_DN1047_c0_g1_i1	HiInc_DN1047_c0_g1_i1	AT1G10940	locus:2197379	AT1G10940	involved in	intracellular signal transduction	GO:0035556	35314	BP	signal transduction
TRINITY_DN1047_c0_g1_i1	HiInc_DN1047_c0_g1_i1	AT1G10940	locus:2197379	AT1G10940	enables	phosphatidic acid binding	GO:0070300	31390	MF	other binding
TRINITY_DN1092_c0_g1_i11	HiInc_DN1092_c0_g1_i11	AT1G08050	locus:2205160	AT1G08050	acts upstream of or within	regulation of cellular ketone metabolic process	GO:0010565	29247	BP	other metabolic processes
TRINITY_DN1092_c0_g1_i11	HiInc_DN1092_c0_g1_i11	AT1G08050	locus:2205160	AT1G08050	acts upstream of or within	organic hydroxy compound biosynthetic process	GO:1901617	44276	BP	other metabolic processes
TRINITY_DN1092_c0_g1_i11	HiInc_DN1092_c0_g1_i11	AT1G08050	locus:2205160	AT1G08050	acts upstream of or within	monocarboxylic acid biosynthetic process	GO:0072330	36462	BP	other cellular processes
TRINITY_DN1092_c0_g1_i11	HiInc_DN1092_c0_g1_i11	AT1G08050	locus:2205160	AT1G08050	acts upstream of or within	response to nitrogen compound	GO:1901698	44641	BP	response to chemical
TRINITY_DN3937_c0_g1_i8	HiInc_DN3937_c0_g1_i8	AT1G03475	locus:2825062	AT1G03475	involved in	protoporphyrinogen IX biosynthetic process	GO:0006782	6938	BP	other cellular processes
TRINITY_DN3937_c0_g1_i8	HiInc_DN3937_c0_g1_i8	AT1G03475	locus:2825062	AT1G03475	enables	coproporphyrinogen oxidase activity	GO:0004109	1998	MF	catalytic activity
TRINITY_DN3937_c0_g1_i8	HiInc_DN3937_c0_g1_i8	AT1G03475	locus:2825062	AT1G03475	acts upstream of or within	tetrapyrrole biosynthetic process	GO:0033014	26758	BP	other cellular processes
TRINITY_DN3937_c0_g1_i8	HiInc_DN3937_c0_g1_i8	AT1G03475	locus:2825062	AT1G03475	involved in	chlorophyll biosynthetic process	GO:0015995	5381	BP	other metabolic processes
TRINITY_DN1013_c0_g1_i18	HiInc_DN1013_c0_g1_i18	AT1G03610	locus:2020768	AT1G03610	acts upstream of or within	response to alcohol	GO:0097305	41357	BP	response to chemical
TRINITY_DN1027_c0_g1_i26	HiInc_DN1027_c0_g1_i26	AT1G11390	locus:2200096	AT1G11390	acts upstream of or within	response to salt	GO:1902074	45327	BP	response to chemical
TRINITY_DN1716_c2_g1_i14	HiInc_DN1716_c2_g1_i14	AT1G03530	locus:2020713	AT1G03530	involved in	box H/ACA snoRNP assembly	GO:0000493	28680	BP	cellular component organization
TRINITY_DN1716_c2_g1_i14	HiInc_DN1716_c2_g1_i14	AT1G03530	locus:2020713	AT1G03530	involved in	pseudouridine synthesis	GO:0001522	6941	BP	nucleobase-containing compound metabolic process
TRINITY_DN1716_c2_g1_i14	HiInc_DN1716_c2_g1_i14	AT1G03530	locus:2020713	AT1G03530	involved in	ribosome biogenesis	GO:0042254	11200	BP	other cellular processes
TRINITY_DN1716_c2_g1_i14	HiInc_DN1716_c2_g1_i14	AT1G03530	locus:2020713	AT1G03530	part of	sno(s)RNA-containing ribonucleoprotein complex	GO:0005732	660	CC	other cellular components
TRINITY_DN1017_c0_g1_i9	HiInc_DN1017_c0_g1_i9	AT1G17620	locus:2007968	AT1G17620	acts upstream of or within	growth	GO:0040007	10293	BP	growth
TRINITY_DN5363_c0_g2_i1	HiInc_DN5363_c0_g2_i1	AT1G03550	locus:2020828	AT1G03550	is active in	recycling endosome membrane	GO:0055038	26809	CC	endosome
TRINITY_DN1057_c0_g1_i22	HiInc_DN1057_c0_g1_i22	AT1G17270	locus:2020432	AT1G17270	enables	peptide-O-fucosyltransferase activity	GO:0046922	14514	MF	transferase activity
TRINITY_DN1057_c0_g1_i22	HiInc_DN1057_c0_g1_i22	AT1G17270	locus:2020432	AT1G17270	involved in	protein O-linked fucosylation	GO:0036066	39518	BP	other cellular processes
TRINITY_DN5363_c0_g1_i7	HiInc_DN5363_c0_g1_i7	AT1G03560	locus:2020808	AT1G03560	acts upstream of or within	chromatin organization	GO:0006325	5393	BP	cellular component organization
TRINITY_DN6104_c0_g1_i13	HiInc_DN6104_c0_g1_i13	AT1G03590	locus:2020863	AT1G03590	acts upstream of or within	cellular protein modification process	GO:0006464	6893	BP	cellular protein modification process
TRINITY_DN1034_c0_g1_i18	HiInc_DN1034_c0_g1_i18	AT1G11755	locus:4010713435	AT1G11755	acts upstream of or within	endoplasmic reticulum unfolded protein response	GO:0030968	19007	BP	signal transduction
TRINITY_DN1034_c0_g1_i18	HiInc_DN1034_c0_g1_i18	AT1G11755	locus:4010713435	AT1G11755	acts upstream of or within	dolichol biosynthetic process	GO:0019408	10495	BP	biosynthetic process
TRINITY_DN1034_c0_g1_i18	HiInc_DN1034_c0_g1_i18	AT1G11755	locus:4010713435	AT1G11755	enables	dehydrodolichyl diphosphate synthase activity	GO:0045547	12257	MF	transferase activity
TRINITY_DN1034_c0_g1_i18	HiInc_DN1034_c0_g1_i18	AT1G11755	locus:4010713435	AT1G11755	part of	dehydrodolichyl diphosphate synthase complex	GO:1904423	50187	CC	other cellular components
TRINITY_DN1034_c0_g1_i18	HiInc_DN1034_c0_g1_i18	AT1G11755	locus:4010713435	AT1G11755	acts upstream of or within	response to low light intensity stimulus	GO:0009645	7131	BP	response to light stimulus
TRINITY_DN1019_c0_g1_i10	HiInc_DN1019_c0_g1_i10	AT1G14270	locus:2012487	AT1G14270	involved in	CAAX-box protein processing	GO:0071586	34315	BP	other cellular processes
TRINITY_DN1019_c0_g1_i10	HiInc_DN1019_c0_g1_i10	AT1G14270	locus:2012487	AT1G14270	enables	metalloendopeptidase activity	GO:0004222	3176	MF	catalytic activity
TRINITY_DN1014_c0_g1_i54	HiInc_DN1014_c0_g1_i54	AT1G13970	locus:2014819	AT1G13970	acts upstream of or within	regulation of developmental growth	GO:0048638	21547	BP	growth
TRINITY_DN4275_c0_g1_i28	HiInc_DN4275_c0_g1_i28	AT1G03630	locus:2020738	AT1G03630	enables	protochlorophyllide reductase activity	GO:0016630	3939	MF	catalytic activity
TRINITY_DN4275_c0_g1_i28	HiInc_DN4275_c0_g1_i28	AT1G03630	locus:2020738	AT1G03630	enables	NADPH dehydrogenase activity	GO:0003959	1156	MF	catalytic activity
TRINITY_DN7902_c0_g1_i1	HiInc_DN7902_c0_g1_i1	AT1G03730	locus:2020728	AT1G03730	acts upstream of or within	regulation of signal transduction	GO:0009966	13829	BP	signal transduction
TRINITY_DN7902_c0_g1_i1	HiInc_DN7902_c0_g1_i1	AT1G03730	locus:2020728	AT1G03730	acts upstream of or within	regulation of immune system process	GO:0002682	24985	BP	other biological processes
TRINITY_DN1150_c0_g1_i6	HiInc_DN1150_c0_g1_i6	AT1G14130	locus:2035859	AT1G14130	acts upstream of or within	auxin catabolic process	GO:0009852	10465	BP	other metabolic processes
TRINITY_DN1150_c0_g1_i6	HiInc_DN1150_c0_g1_i6	AT1G14130	locus:2035859	AT1G14130	enables	indole-3-acetaldehyde oxidase activity	GO:0050302	16711	MF	catalytic activity
TRINITY_DN1150_c0_g1_i6	HiInc_DN1150_c0_g1_i6	AT1G14130	locus:2035859	AT1G14130	acts upstream of or within	auxin homeostasis	GO:0010252	21561	BP	other biological processes
TRINITY_DN1150_c1_g1_i8	HiInc_DN1150_c1_g1_i8	AT1G13170	locus:2031910	AT1G13170	enables	sterol binding	GO:0032934	26595	MF	other binding
TRINITY_DN1150_c1_g1_i8	HiInc_DN1150_c1_g1_i8	AT1G13170	locus:2031910	AT1G13170	enables	sterol transporter activity	GO:0015248	4249	MF	transporter activity
TRINITY_DN1125_c0_g1_i3	HiInc_DN1125_c0_g1_i3	AT1G09020	locus:2036079	AT1G09020	enables	protein kinase regulator activity	GO:0019887	9589	MF	enzyme regulator activity
TRINITY_DN1125_c0_g1_i3	HiInc_DN1125_c0_g1_i3	AT1G09020	locus:2036079	AT1G09020	involved in	cellular response to glucose starvation	GO:0042149	10203	BP	response to stress
TRINITY_DN1125_c0_g1_i3	HiInc_DN1125_c0_g1_i3	AT1G09020	locus:2036079	AT1G09020	enables	maltose binding	GO:1901982	45123	MF	carbohydrate binding
TRINITY_DN1125_c0_g1_i3	HiInc_DN1125_c0_g1_i3	AT1G09020	locus:2036079	AT1G09020	part of	nucleotide-activated protein kinase complex	GO:0031588	21768	CC	other cellular components
TRINITY_DN1125_c0_g1_i3	HiInc_DN1125_c0_g1_i3	AT1G09020	locus:2036079	AT1G09020	enables	AMP binding	GO:0016208	886	MF	other binding
TRINITY_DN1125_c0_g1_i3	HiInc_DN1125_c0_g1_i3	AT1G09020	locus:2036079	AT1G09020	acts upstream of or within	regulation of protein kinase activity	GO:0045859	12706	BP	cellular protein modification process
TRINITY_DN1125_c0_g1_i3	HiInc_DN1125_c0_g1_i3	AT1G09020	locus:2036079	AT1G09020	acts upstream of or within	mitochondrial fission	GO:0000266	6372	BP	cellular component organization
TRINITY_DN1125_c0_g1_i3	HiInc_DN1125_c0_g1_i3	AT1G09020	locus:2036079	AT1G09020	located in	chloroplast starch grain	GO:0009569	177	CC	plastid
TRINITY_DN1125_c0_g1_i3	HiInc_DN1125_c0_g1_i3	AT1G09020	locus:2036079	AT1G09020	acts upstream of or within	pollen hydration	GO:0009859	10926	BP	transport
TRINITY_DN1125_c0_g1_i3	HiInc_DN1125_c0_g1_i3	AT1G09020	locus:2036079	AT1G09020	enables	protein kinase activator activity	GO:0030295	8568	MF	enzyme regulator activity
TRINITY_DN1125_c0_g1_i3	HiInc_DN1125_c0_g1_i3	AT1G09020	locus:2036079	AT1G09020	acts upstream of or within	regulation of reactive oxygen species metabolic process	GO:2000377	37424	BP	other metabolic processes
TRINITY_DN1125_c0_g1_i3	HiInc_DN1125_c0_g1_i3	AT1G09020	locus:2036079	AT1G09020	acts upstream of or within	protein autophosphorylation	GO:0046777	13750	BP	other cellular processes
TRINITY_DN1182_c1_g1_i1	HiInc_DN1182_c1_g1_i1	AT1G11020	locus:2197434	AT1G11020	acts upstream of or within	regulation of catabolic process	GO:0009894	12017	BP	catabolic process
TRINITY_DN5911_c0_g1_i16	HiInc_DN5911_c0_g1_i16	AT1G03760	locus:2024188	AT1G03760	involved in	negative regulation of transcription by RNA polymerase II	GO:0000122	7113	BP	other cellular processes
TRINITY_DN5911_c0_g1_i16	HiInc_DN5911_c0_g1_i16	AT1G03760	locus:2024188	AT1G03760	enables	phosphatase inhibitor activity	GO:0019212	9655	MF	enzyme regulator activity
TRINITY_DN5911_c0_g1_i16	HiInc_DN5911_c0_g1_i16	AT1G03760	locus:2024188	AT1G03760	enables	chromatin binding	GO:0003682	1936	MF	chromatin binding
TRINITY_DN5911_c0_g1_i16	HiInc_DN5911_c0_g1_i16	AT1G03760	locus:2024188	AT1G03760	involved in	negative regulation of phosphatase activity	GO:0010923	31643	BP	other metabolic processes
TRINITY_DN10129_c0_g2_i1	HiInc_DN10129_c0_g2_i1	AT1G03770	locus:2024152	AT1G03770	involved in	maintenance of shoot apical meristem identity	GO:0010492	28665	BP	anatomical structure development
TRINITY_DN10129_c0_g2_i1	HiInc_DN10129_c0_g2_i1	AT1G03770	locus:2024152	AT1G03770	involved in	maintenance of floral meristem identity	GO:0010076	14820	BP	anatomical structure development
TRINITY_DN10129_c0_g2_i1	HiInc_DN10129_c0_g2_i1	AT1G03770	locus:2024152	AT1G03770	involved in	cell fate determination	GO:0001709	12054	BP	cell differentiation
TRINITY_DN10129_c0_g2_i1	HiInc_DN10129_c0_g2_i1	AT1G03770	locus:2024152	AT1G03770	part of	PRC1 complex	GO:0035102	18337	CC	nucleus
TRINITY_DN10129_c0_g2_i1	HiInc_DN10129_c0_g2_i1	AT1G03770	locus:2024152	AT1G03770	involved in	maintenance of inflorescence meristem identity	GO:0010077	14821	BP	anatomical structure development
TRINITY_DN10129_c0_g2_i1	HiInc_DN10129_c0_g2_i1	AT1G03770	locus:2024152	AT1G03770	acts upstream of or within	negative regulation of gene expression, epigenetic	GO:0045814	12764	BP	other metabolic processes
TRINITY_DN2466_c0_g1_i11	HiInc_DN2466_c0_g1_i11	AT1G03780	locus:2024132	AT1G03780	involved in	regulation of mitotic spindle organization	GO:0060236	29436	BP	cellular component organization
TRINITY_DN2466_c0_g1_i11	HiInc_DN2466_c0_g1_i11	AT1G03780	locus:2024132	AT1G03780	involved in	activation of protein kinase activity	GO:0032147	24245	BP	regulation of molecular function
TRINITY_DN2466_c0_g1_i11	HiInc_DN2466_c0_g1_i11	AT1G03780	locus:2024132	AT1G03780	involved in	mitotic spindle assembly	GO:0090307	35141	BP	cell cycle
TRINITY_DN2466_c0_g1_i11	HiInc_DN2466_c0_g1_i11	AT1G03780	locus:2024132	AT1G03780	acts upstream of or within	spindle assembly	GO:0051225	19531	BP	other cellular processes
TRINITY_DN2466_c0_g1_i11	HiInc_DN2466_c0_g1_i11	AT1G03780	locus:2024132	AT1G03780	located in	spindle	GO:0005819	681	CC	other intracellular components
TRINITY_DN2466_c0_g1_i11	HiInc_DN2466_c0_g1_i11	AT1G03780	locus:2024132	AT1G03780	is active in	mitotic spindle	GO:0072686	38521	CC	cytoskeleton
TRINITY_DN2466_c0_g1_i11	HiInc_DN2466_c0_g1_i11	AT1G03780	locus:2024132	AT1G03780	is active in	nuclear microtubule	GO:0005880	519	CC	nucleus
TRINITY_DN2466_c0_g1_i11	HiInc_DN2466_c0_g1_i11	AT1G03780	locus:2024132	AT1G03780	located in	phragmoplast	GO:0009524	568	CC	cytoplasm
TRINITY_DN2466_c0_g1_i11	HiInc_DN2466_c0_g1_i11	AT1G03780	locus:2024132	AT1G03780	involved in	mitotic cell cycle	GO:0000278	6389	BP	cell cycle
TRINITY_DN1173_c0_g1_i13	HiInc_DN1173_c0_g1_i13	AT1G12240	locus:2201966	AT1G12240	enables	sucrose alpha-glucosidase activity	GO:0004575	4296	MF	hydrolase activity
TRINITY_DN1173_c0_g1_i13	HiInc_DN1173_c0_g1_i13	AT1G12240	locus:2201966	AT1G12240	involved in	cellular response to gibberellin stimulus	GO:0071370	33895	BP	other cellular processes
TRINITY_DN1173_c0_g1_i13	HiInc_DN1173_c0_g1_i13	AT1G12240	locus:2201966	AT1G12240	enables	beta-fructofuranosidase activity	GO:0004564	1665	MF	hydrolase activity
TRINITY_DN9147_c2_g1_i1	HiInc_DN9147_c2_g1_i1	AT1G03790	locus:2024112	AT1G03790	acts upstream of or within	negative regulation of seed germination	GO:0010187	17779	BP	post-embryonic development
TRINITY_DN1155_c0_g1_i9	HiInc_DN1155_c0_g1_i9	AT1G14220	locus:2035871	AT1G14220	involved in	RNA catabolic process	GO:0006401	4889	BP	nucleobase-containing compound metabolic process
TRINITY_DN1155_c0_g1_i9	HiInc_DN1155_c0_g1_i9	AT1G14220	locus:2035871	AT1G14220	enables	endoribonuclease activity	GO:0004521	2245	MF	catalytic activity
TRINITY_DN1155_c0_g1_i9	HiInc_DN1155_c0_g1_i9	AT1G14220	locus:2035871	AT1G14220	enables	ribonuclease T2 activity	GO:0033897	28717	MF	catalytic activity
TRINITY_DN1184_c0_g1_i9	HiInc_DN1184_c0_g1_i9	AT1G05960	locus:2198846	AT1G05960	acts upstream of or within	pollen development	GO:0009555	11329	BP	multicellular organism development
TRINITY_DN1146_c0_g1_i8	HiInc_DN1146_c0_g1_i8	AT1G18190	locus:2194075	AT1G18190	is active in	Golgi cisterna	GO:0031985	22370	CC	other intracellular components
TRINITY_DN1146_c0_g1_i8	HiInc_DN1146_c0_g1_i8	AT1G18190	locus:2194075	AT1G18190	involved in	retrograde transport, vesicle recycling within Golgi	GO:0000301	10838	BP	transport
TRINITY_DN1121_c0_g1_i2	HiInc_DN1121_c0_g1_i2	AT1G18980	locus:2011306	AT1G18980	acts upstream of or within	isoprenoid metabolic process	GO:0006720	6115	BP	other cellular processes
TRINITY_DN1121_c0_g1_i2	HiInc_DN1121_c0_g1_i2	AT1G18980	locus:2011306	AT1G18980	enables	manganese ion binding	GO:0030145	8590	MF	other binding
TRINITY_DN1127_c0_g2_i2	HiInc_DN1127_c0_g2_i2	AT1G14660	locus:2006762	AT1G14660	involved in	regulation of intracellular pH	GO:0051453	21363	BP	cellular homeostasis
TRINITY_DN1127_c0_g2_i2	HiInc_DN1127_c0_g2_i2	AT1G14660	locus:2006762	AT1G14660	enables	lithium:proton antiporter activity	GO:0010348	26739	MF	transporter activity
TRINITY_DN1127_c0_g2_i2	HiInc_DN1127_c0_g2_i2	AT1G14660	locus:2006762	AT1G14660	acts upstream of or within	lithium ion export across the plasma membrane	GO:0010352	26740	BP	transport
TRINITY_DN1127_c0_g2_i2	HiInc_DN1127_c0_g2_i2	AT1G14660	locus:2006762	AT1G14660	enables	sodium:proton antiporter activity	GO:0015385	4196	MF	transporter activity
TRINITY_DN1127_c0_g2_i2	HiInc_DN1127_c0_g2_i2	AT1G14660	locus:2006762	AT1G14660	involved in	potassium ion transmembrane transport	GO:0071805	36074	BP	other cellular processes
TRINITY_DN1127_c0_g2_i2	HiInc_DN1127_c0_g2_i2	AT1G14660	locus:2006762	AT1G14660	involved in	regulation of pH	GO:0006885	6631	BP	other biological processes
TRINITY_DN1127_c0_g2_i2	HiInc_DN1127_c0_g2_i2	AT1G14660	locus:2006762	AT1G14660	involved in	sodium ion import across plasma membrane	GO:0098719	48764	BP	transport
TRINITY_DN1127_c0_g2_i2	HiInc_DN1127_c0_g2_i2	AT1G14660	locus:2006762	AT1G14660	acts upstream of or within	lithium ion transport	GO:0010351	26793	BP	transport
TRINITY_DN3149_c0_g1_i3	HiInc_DN3149_c0_g1_i3	AT1G03850	locus:2024162	AT1G03850	enables	glutathione oxidoreductase activity	GO:0097573	46764	MF	catalytic activity
TRINITY_DN3149_c0_g1_i3	HiInc_DN3149_c0_g1_i3	AT1G03850	locus:2024162	AT1G03850	acts upstream of or within	response to cytokinin	GO:0009735	11401	BP	response to endogenous stimulus
TRINITY_DN3149_c0_g1_i3	HiInc_DN3149_c0_g1_i3	AT1G03850	gene:1005715560	AT1G03850	acts upstream of or within	response to photooxidative stress	GO:0080183	38878	BP	response to stress
TRINITY_DN1109_c0_g1_i7	HiInc_DN1109_c0_g1_i7	AT1G18460	locus:2014159	AT1G18460	acts upstream of or within	response to temperature stimulus	GO:0009266	7411	BP	response to abiotic stimulus
TRINITY_DN1180_c0_g1_i6	HiInc_DN1180_c0_g1_i6	AT1G18835	locus:4010713452	AT1G18835	acts upstream of or within	regulation of meristem development	GO:0048509	19326	BP	anatomical structure development
TRINITY_DN1191_c0_g1_i2	HiInc_DN1191_c0_g1_i2	AT1G09870	locus:2024402	AT1G09870	enables	inositol phosphate phosphatase activity	GO:0052745	39007	MF	hydrolase activity
TRINITY_DN1191_c0_g1_i2	HiInc_DN1191_c0_g1_i2	AT1G09870	locus:2024402	AT1G09870	enables	acid phosphatase activity	GO:0003993	1343	MF	hydrolase activity
TRINITY_DN5838_c0_g1_i2	HiInc_DN5838_c0_g1_i2	AT1G03870	locus:2024122	AT1G03870	involved in	plant-type secondary cell wall biogenesis	GO:0009834	10267	BP	other cellular processes
TRINITY_DN5838_c0_g1_i2	HiInc_DN5838_c0_g1_i2	AT1G03870	gene:2024121	AT1G03870	located in	anchored component of plasma membrane	GO:0046658	13536	CC	other membranes
TRINITY_DN1167_c0_g1_i1	HiInc_DN1167_c0_g1_i1	AT1G16350	locus:2032775	AT1G16350	enables	IMP dehydrogenase activity	GO:0003938	1052	MF	catalytic activity
TRINITY_DN1167_c0_g1_i1	HiInc_DN1167_c0_g1_i1	AT1G16350	locus:2032775	AT1G16350	involved in	GTP biosynthetic process	GO:0006183	4801	BP	nucleobase-containing compound metabolic process
TRINITY_DN1141_c0_g1_i5	HiInc_DN1141_c0_g1_i5	AT1G06470	locus:2009190	AT1G06470	involved in	UDP-glucose transmembrane transport	GO:0015786	4953	BP	transport
TRINITY_DN1141_c0_g1_i5	HiInc_DN1141_c0_g1_i5	AT1G06470	locus:2009190	AT1G06470	enables	antiporter activity	GO:0015297	1550	MF	transporter activity
TRINITY_DN1141_c0_g1_i5	HiInc_DN1141_c0_g1_i5	AT1G06470	locus:2009190	AT1G06470	is active in	cis-Golgi network	GO:0005801	50	CC	other intracellular components
TRINITY_DN4822_c0_g1_i9	HiInc_DN4822_c0_g1_i9	AT1G03900	locus:2024208	AT1G03900	part of	clathrin vesicle coat	GO:0030125	7870	CC	other membranes
TRINITY_DN4822_c0_g2_i1	HiInc_DN4822_c0_g2_i1	AT1G03905	locus:505006098	AT1G03905	acts upstream of or within	cellular response to radiation	GO:0071478	34041	BP	response to abiotic stimulus
TRINITY_DN4328_c0_g1_i16	HiInc_DN4328_c0_g1_i16	AT1G03910	locus:2024182	AT1G03910	involved in	mRNA cis splicing, via spliceosome	GO:0045292	11531	BP	other metabolic processes
TRINITY_DN2766_c0_g1_i12	HiInc_DN2766_c0_g1_i12	AT1G03950	locus:2024107	AT1G03950	involved in	endosome transport via multivesicular body sorting pathway	GO:0032509	27924	BP	other cellular processes
TRINITY_DN2766_c0_g1_i12	HiInc_DN2766_c0_g1_i12	AT1G03950	locus:2024107	AT1G03950	involved in	late endosome to vacuole transport	GO:0045324	11761	BP	other cellular processes
TRINITY_DN2766_c0_g1_i12	HiInc_DN2766_c0_g1_i12	AT1G03950	locus:2024107	AT1G03950	part of	ESCRT III complex	GO:0000815	18572	CC	endosome
TRINITY_DN3833_c0_g1_i4	HiInc_DN3833_c0_g1_i4	AT1G04010	locus:2024117	AT1G04010	acts upstream of or within	sterol catabolic process	GO:0016127	7319	BP	catabolic process
TRINITY_DN3833_c0_g1_i4	HiInc_DN3833_c0_g1_i4	AT1G04010	locus:2024117	AT1G04010	enables	phosphatidylethanolamine-sterol O-acyltransferase activity	GO:0080095	31979	MF	transferase activity
TRINITY_DN3833_c0_g1_i4	HiInc_DN3833_c0_g1_i4	AT1G04010	locus:2024117	AT1G04010	enables	phosphatidylcholine-sterol O-acyltransferase activity	GO:0004607	3657	MF	transferase activity
TRINITY_DN3833_c0_g1_i4	HiInc_DN3833_c0_g1_i4	AT1G04010	locus:2024117	AT1G04010	enables	O-acyltransferase activity	GO:0008374	1172	MF	transferase activity
TRINITY_DN3833_c0_g1_i4	HiInc_DN3833_c0_g1_i4	AT1G04010	locus:2024117	AT1G04010	enables	phosphatidate-sterol O-acyltransferase activity	GO:0080096	31980	MF	transferase activity
TRINITY_DN3833_c0_g1_i4	HiInc_DN3833_c0_g1_i4	AT1G04010	locus:2024117	AT1G04010	acts upstream of or within	acyltransferase activity, transferring groups other than amino-acyl groups	GO:0016747	4465	MF	transferase activity
TRINITY_DN1222_c2_g1_i2	HiInc_DN1222_c2_g1_i2	AT1G16710	locus:2015676	AT1G16710	involved in	histone acetylation	GO:0016573	6004	BP	other metabolic processes
TRINITY_DN1222_c2_g1_i2	HiInc_DN1222_c2_g1_i2	AT1G16710	locus:2015676	AT1G16710	enables	histone acetyltransferase activity	GO:0004402	2723	MF	catalytic activity
TRINITY_DN1222_c2_g1_i2	HiInc_DN1222_c2_g1_i2	AT1G16710	locus:2015676	AT1G16710	involved in	positive regulation of transcription by RNA polymerase II	GO:0045944	12514	BP	other metabolic processes
TRINITY_DN1222_c2_g1_i2	HiInc_DN1222_c2_g1_i2	AT1G16710	locus:2015676	AT1G16710	part of	transcription regulator complex	GO:0005667	716	CC	other cellular components
TRINITY_DN1222_c2_g1_i2	HiInc_DN1222_c2_g1_i2	AT1G16710	locus:2015676	AT1G16710	acts upstream of or within	protein acetylation	GO:0006473	6865	BP	cellular protein modification process
TRINITY_DN1285_c0_g1_i24	HiInc_DN1285_c0_g1_i24	AT1G15720	locus:2036174	AT1G15720	acts upstream of or within	regulation of cell cycle	GO:0051726	22516	BP	other cellular processes
TRINITY_DN1285_c0_g1_i24	HiInc_DN1285_c0_g1_i24	AT1G15720	locus:2036174	AT1G15720	acts upstream of or within	negative regulation of nitrogen compound metabolic process	GO:0051172	19380	BP	other metabolic processes
TRINITY_DN1263_c0_g1_i1	HiInc_DN1263_c0_g1_i1	AT1G16860	locus:2015646	AT1G16860	involved in	negative regulation of cellulose biosynthetic process	GO:2001007	38904	BP	carbohydrate metabolic process
TRINITY_DN1280_c0_g1_i2	HiInc_DN1280_c0_g1_i2	AT1G05620	locus:2032008	AT1G05620	acts upstream of or within	inosine catabolic process	GO:0006148	6073	BP	nucleobase-containing compound metabolic process
TRINITY_DN1280_c0_g1_i2	HiInc_DN1280_c0_g1_i2	AT1G05620	locus:2032008	AT1G05620	enables	purine nucleosidase activity	GO:0008477	3946	MF	hydrolase activity
TRINITY_DN1280_c0_g1_i2	HiInc_DN1280_c0_g1_i2	AT1G05620	locus:2032008	AT1G05620	involved in	purine nucleoside catabolic process	GO:0006152	6963	BP	other metabolic processes
TRINITY_DN1280_c0_g1_i2	HiInc_DN1280_c0_g1_i2	AT1G05620	locus:2032008	AT1G05620	enables	UDP-glucosyltransferase activity	GO:0035251	19266	MF	transferase activity
TRINITY_DN1280_c0_g1_i2	HiInc_DN1280_c0_g1_i2	AT1G05620	locus:2032008	AT1G05620	enables	uridine nucleosidase activity	GO:0045437	12089	MF	hydrolase activity
TRINITY_DN1280_c0_g1_i2	HiInc_DN1280_c0_g1_i2	AT1G05620	locus:2032008	AT1G05620	enables	inosine nucleosidase activity	GO:0047724	16366	MF	hydrolase activity
TRINITY_DN1387_c0_g1_i5	HiInc_DN1387_c0_g1_i5	AT1G04080	locus:2020265	AT1G04080	involved in	mRNA 5'-splice site recognition	GO:0000395	15978	BP	other cellular processes
TRINITY_DN1387_c0_g1_i5	HiInc_DN1387_c0_g1_i5	AT1G04080	locus:2020265	AT1G04080	part of	U2-type prespliceosome	GO:0071004	32781	CC	nucleus
TRINITY_DN1387_c0_g1_i5	HiInc_DN1387_c0_g1_i5	AT1G04080	locus:2020265	AT1G04080	part of	commitment complex	GO:0000243	215	CC	nucleus
TRINITY_DN1387_c0_g1_i5	HiInc_DN1387_c0_g1_i5	AT1G04080	locus:2020265	AT1G04080	part of	U1 snRNP	GO:0005685	667	CC	nucleus
TRINITY_DN4866_c0_g1_i7	HiInc_DN4866_c0_g1_i7	AT1G04100	locus:2020255	AT1G04100	acts upstream of or within	response to auxin	GO:0009733	11397	BP	response to chemical
TRINITY_DN1267_c0_g1_i6	HiInc_DN1267_c0_g1_i6	AT1G09940	locus:2024392	AT1G09940	acts upstream of or within	porphyrin-containing compound biosynthetic process	GO:0006779	6817	BP	biosynthetic process
TRINITY_DN1267_c0_g1_i6	HiInc_DN1267_c0_g1_i6	AT1G09940	locus:2024392	AT1G09940	enables	glutamyl-tRNA reductase activity	GO:0008883	2536	MF	catalytic activity
TRINITY_DN1267_c0_g1_i6	HiInc_DN1267_c0_g1_i6	AT1G09940	locus:2024392	AT1G09940	acts upstream of or within	heme biosynthetic process	GO:0006783	5970	BP	biosynthetic process
TRINITY_DN1254_c0_g1_i13	HiInc_DN1254_c0_g1_i13	AT1G17290	locus:2195808	AT1G17290	enables	pyridoxal phosphate binding	GO:0030170	8613	MF	other binding
TRINITY_DN1254_c0_g1_i13	HiInc_DN1254_c0_g1_i13	AT1G17290	locus:2195808	AT1G17290	acts upstream of or within	L-alanine catabolic process, by transamination	GO:0019481	10418	BP	catabolic process
TRINITY_DN1254_c0_g1_i13	HiInc_DN1254_c0_g1_i13	AT1G17290	locus:2195808	AT1G17290	enables	L-alanine:2-oxoglutarate aminotransferase activity	GO:0004021	1412	MF	transferase activity
TRINITY_DN1274_c0_g1_i6	HiInc_DN1274_c0_g1_i6	AT1G07480	locus:2024977	AT1G07480	involved in	transcription by RNA polymerase II	GO:0006366	7453	BP	biosynthetic process
TRINITY_DN1274_c0_g1_i6	HiInc_DN1274_c0_g1_i6	AT1G07480	locus:2024977	AT1G07480	part of	transcription factor TFIIA complex	GO:0005672	710	CC	nucleoplasm
TRINITY_DN1274_c0_g1_i6	HiInc_DN1274_c0_g1_i6	AT1G07480	locus:2024977	AT1G07480	involved in	transcription initiation from RNA polymerase II promoter	GO:0006367	7458	BP	biosynthetic process
TRINITY_DN1217_c0_g1_i13	HiInc_DN1217_c0_g1_i13	AT1G17500	locus:2007858	AT1G17500	acts upstream of or within	cell growth	GO:0016049	5328	BP	cell growth
TRINITY_DN1217_c0_g1_i13	HiInc_DN1217_c0_g1_i13	AT1G17500	locus:2007858	AT1G17500	involved in	phospholipid translocation	GO:0045332	11807	BP	transport
TRINITY_DN1217_c0_g1_i13	HiInc_DN1217_c0_g1_i13	AT1G17500	locus:2007858	AT1G17500	enables	ATPase-coupled intramembrane lipid transporter activity	GO:0140326	56581	MF	transporter activity
TRINITY_DN1217_c0_g1_i13	HiInc_DN1217_c0_g1_i13	AT1G17500	locus:2007858	AT1G17500	acts upstream of or within	protein localization involved in auxin polar transport	GO:1901703	44646	BP	transport
TRINITY_DN1217_c0_g1_i13	HiInc_DN1217_c0_g1_i13	AT1G17500	locus:2007858	AT1G17500	enables	P-type ion transporter activity	GO:0015662	1186	MF	transporter activity
TRINITY_DN1208_c0_g1_i3	HiInc_DN1208_c0_g1_i3	AT1G08320	locus:2199968	AT1G08320	involved in	anther development	GO:0048653	21591	BP	reproduction
TRINITY_DN1208_c0_g1_i3	HiInc_DN1208_c0_g1_i3	AT1G08320	locus:2199968	AT1G08320	involved in	transcription, DNA-templated	GO:0006351	7470	BP	biosynthetic process
TRINITY_DN1208_c0_g1_i3	HiInc_DN1208_c0_g1_i3	AT1G08320	locus:2199968	AT1G08320	involved in	response to molecule of bacterial origin	GO:0002237	25068	BP	response to chemical
TRINITY_DN1208_c0_g1_i3	HiInc_DN1208_c0_g1_i3	AT1G08320	locus:2199968	AT1G08320	involved in	hydrogen peroxide mediated signaling pathway	GO:0071588	34317	BP	signal transduction
TRINITY_DN8838_c1_g1_i5	HiInc_DN8838_c1_g1_i5	AT1G04120	locus:2020235	AT1G04120	acts upstream of or within	abscisic acid-activated signaling pathway involved in stomatal movement	GO:1901527	44084	BP	response to chemical
TRINITY_DN8838_c1_g1_i5	HiInc_DN8838_c1_g1_i5	AT1G04120	locus:2020235	AT1G04120	acts upstream of or within	stomatal opening	GO:1990069	45221	BP	other cellular processes
TRINITY_DN8838_c1_g1_i5	HiInc_DN8838_c1_g1_i5	AT1G04120	locus:2020235	AT1G04120	enables	ABC-type xenobiotic transporter activity	GO:0008559	4650	MF	transporter activity
TRINITY_DN8838_c1_g1_i5	HiInc_DN8838_c1_g1_i5	AT1G04120	locus:2020235	AT1G04120	acts upstream of or within	cellular potassium ion homeostasis	GO:0030007	6832	BP	cellular homeostasis
TRINITY_DN8838_c1_g1_i5	HiInc_DN8838_c1_g1_i5	AT1G04120	locus:2020235	AT1G04120	enables	sulfonylurea receptor activity	GO:0008281	4316	MF	signaling receptor activity
TRINITY_DN1326_c0_g1_i3	HiInc_DN1326_c0_g1_i3	AT1G07670	locus:2026555	AT1G07670	involved in	calcium ion transmembrane transport	GO:0070588	32026	BP	other cellular processes
TRINITY_DN1326_c0_g1_i3	HiInc_DN1326_c0_g1_i3	AT1G07670	locus:2026555	AT1G07670	enables	P-type calcium transporter activity	GO:0005388	1776	MF	transporter activity
TRINITY_DN1300_c0_g1_i9	HiInc_DN1300_c0_g1_i9	AT1G07990	locus:2205185	AT1G07990	involved in	regulation of phosphoprotein phosphatase activity	GO:0043666	23618	BP	other metabolic processes
TRINITY_DN1300_c0_g1_i9	HiInc_DN1300_c0_g1_i9	AT1G07990	locus:2205185	AT1G07990	enables	protein phosphatase binding	GO:0019903	9736	MF	protein binding
TRINITY_DN7279_c0_g1_i16	HiInc_DN7279_c0_g1_i16	AT1G04130	locus:2020225	AT1G04130	enables	Hsp90 protein binding	GO:0051879	22743	MF	protein binding
TRINITY_DN3077_c0_g1_i8	HiInc_DN3077_c0_g1_i8	AT1G04170	locus:2020260	AT1G04170	involved in	formation of translation preinitiation complex	GO:0001731	13674	BP	other cellular processes
TRINITY_DN3077_c0_g1_i8	HiInc_DN3077_c0_g1_i8	AT1G04170	locus:2020260	AT1G04170	involved in	positive regulation of translational fidelity	GO:0045903	12642	BP	protein metabolic process
TRINITY_DN3077_c0_g1_i8	HiInc_DN3077_c0_g1_i8	AT1G04170	locus:2020260	AT1G04170	part of	eukaryotic translation initiation factor 2 complex	GO:0005850	284	CC	cytoplasm
TRINITY_DN3077_c0_g1_i8	HiInc_DN3077_c0_g1_i8	AT1G04170	locus:2020260	AT1G04170	enables	translation initiation factor activity	GO:0003743	4485	MF	translation factor activity, RNA binding
TRINITY_DN2134_c0_g1_i4	HiInc_DN2134_c0_g1_i4	AT1G04210	locus:2020220	AT1G04210	involved in	peptidyl-threonine phosphorylation	GO:0018107	9019	BP	other cellular processes
TRINITY_DN3204_c1_g1_i2	HiInc_DN3204_c1_g1_i2	AT1G04220	locus:2020215	AT1G04220	acts upstream of or within	suberin biosynthetic process	GO:0010345	26708	BP	other cellular processes
TRINITY_DN1354_c4_g2_i1	HiInc_DN1354_c4_g2_i1	AT1G13110	locus:2031820	AT1G13110	acts upstream of or within	organic acid biosynthetic process	GO:0016053	6600	BP	other metabolic processes
TRINITY_DN1309_c0_g1_i6	HiInc_DN1309_c0_g1_i6	AT1G09660	locus:2024326	AT1G09660	involved in	regulation of mRNA splicing, via spliceosome	GO:0048024	14128	BP	other cellular processes
TRINITY_DN1373_c0_g1_i5	HiInc_DN1373_c0_g1_i5	AT1G09430	locus:2012310	AT1G09430	acts upstream of or within	acetyl-CoA biosynthetic process	GO:0006085	4979	BP	biosynthetic process
TRINITY_DN1373_c0_g1_i5	HiInc_DN1373_c0_g1_i5	AT1G09430	locus:2012310	AT1G09430	enables	ATP citrate synthase activity	GO:0003878	903	MF	transferase activity
TRINITY_DN1363_c0_g1_i12	HiInc_DN1363_c0_g1_i12	AT1G04280	locus:2018304	AT1G04280	involved in	NADP biosynthetic process	GO:0006741	4860	BP	nucleobase-containing compound metabolic process
TRINITY_DN1363_c0_g1_i12	HiInc_DN1363_c0_g1_i12	AT1G04280	locus:2018304	AT1G04280	located in	mitochondrial outer membrane	GO:0005741	481	CC	mitochondrion
TRINITY_DN1363_c0_g1_i12	HiInc_DN1363_c0_g1_i12	AT1G04280	locus:2018304	AT1G04280	enables	NAD+ kinase activity	GO:0003951	1140	MF	transferase activity
TRINITY_DN1388_c0_g2_i1	HiInc_DN1388_c0_g2_i1	AT1G19220	locus:2202205	AT1G19220	acts upstream of or within	lateral root formation	GO:0010311	25479	BP	post-embryonic development
TRINITY_DN1388_c0_g2_i1	HiInc_DN1388_c0_g2_i1	AT1G19220	locus:2202205	AT1G19220	acts upstream of or within	lateral root development	GO:0048527	20804	BP	post-embryonic development
TRINITY_DN1349_c0_g1_i4	HiInc_DN1349_c0_g1_i4	AT1G09932	locus:1005716755	AT1G09932	enables	intramolecular transferase activity, phosphotransferases	GO:0016868	2905	MF	catalytic activity
TRINITY_DN2935_c0_g1_i7	HiInc_DN2935_c0_g1_i7	AT1G04250	locus:2018374	AT1G04250	acts upstream of or within	auxin-activated signaling pathway	GO:0009734	11415	BP	other cellular processes
TRINITY_DN2935_c0_g1_i7	HiInc_DN2935_c0_g1_i7	AT1G04250	locus:2018374	AT1G04250	acts upstream of or within	positive regulation of leaf senescence	GO:1900057	39879	BP	anatomical structure development
TRINITY_DN2935_c0_g1_i7	HiInc_DN2935_c0_g1_i7	AT1G04250	locus:2018374	AT1G04250	colocalizes with	SCF ubiquitin ligase complex	GO:0019005	7868	CC	other cellular components
TRINITY_DN2935_c0_g1_i7	HiInc_DN2935_c0_g1_i7	AT1G04250	locus:2018374	AT1G04250	colocalizes with	proteasome complex	GO:0000502	14679	CC	other cellular components
TRINITY_DN1343_c1_g1_i5	HiInc_DN1343_c1_g1_i5	AT1G15200	locus:2037688	AT1G15200	acts upstream of or within	cellular component biogenesis	GO:0044085	31671	BP	other cellular processes
TRINITY_DN1343_c1_g1_i5	HiInc_DN1343_c1_g1_i5	AT1G15200	locus:2037688	AT1G15200	part of	catalytic step 2 spliceosome	GO:0071013	32790	CC	nucleus
TRINITY_DN1301_c0_g3_i1	HiInc_DN1301_c0_g3_i1	AT1G08900	locus:2036009	AT1G08900	enables	sugar transmembrane transporter activity	GO:0051119	19195	MF	transporter activity
TRINITY_DN1636_c0_g1_i15	HiInc_DN1636_c0_g1_i15	AT1G04270	locus:2018324	AT1G04270	located in	cytosolic small ribosomal subunit	GO:0022627	29019	CC	cytosol
TRINITY_DN1636_c0_g1_i15	HiInc_DN1636_c0_g1_i15	AT1G04270	locus:2018324	AT1G04270	involved in	ribosomal small subunit assembly	GO:0000028	7173	BP	other cellular processes
TRINITY_DN1401_c0_g1_i3	HiInc_DN1401_c0_g1_i3	AT1G17145	locus:505006125	AT1G17145	involved in	regulation of seed growth	GO:0080113	31976	BP	anatomical structure development
TRINITY_DN1401_c0_g1_i3	HiInc_DN1401_c0_g1_i3	AT1G17145	locus:505006125	AT1G17145	involved in	regulation of organ growth	GO:0046620	13528	BP	growth
TRINITY_DN3368_c0_g1_i8	HiInc_DN3368_c0_g1_i8	AT1G04350	locus:2018349	AT1G04350	enables	2-oxoglutarate-dependent dioxygenase activity	GO:0016706	3496	MF	catalytic activity
TRINITY_DN1448_c0_g1_i45	HiInc_DN1448_c0_g1_i45	AT1G17880	locus:2030963	AT1G17880	is active in	polysomal ribosome	GO:0042788	15120	CC	ribosome
TRINITY_DN1448_c0_g1_i45	HiInc_DN1448_c0_g1_i45	AT1G17880	locus:2030963	AT1G17880	part of	nascent polypeptide-associated complex	GO:0005854	500	CC	cytoplasm
TRINITY_DN3913_c0_g1_i22	HiInc_DN3913_c0_g1_i22	AT1G04400	locus:2018254	AT1G04400	involved in	flavin adenine dinucleotide metabolic process	GO:0072387	36709	BP	other metabolic processes
TRINITY_DN3913_c0_g1_i22	HiInc_DN3913_c0_g1_i22	AT1G04400	locus:2018254	AT1G04400	involved in	phototropism	GO:0009638	6762	BP	tropism
TRINITY_DN3913_c0_g1_i22	HiInc_DN3913_c0_g1_i22	AT1G04400	locus:2018254	AT1G04400	acts upstream of or within	stomatal movement	GO:0010118	14866	BP	other cellular processes
TRINITY_DN3913_c0_g1_i22	HiInc_DN3913_c0_g1_i22	AT1G04400	locus:2018254	AT1G04400	acts upstream of or within	regulation of flower development	GO:0009909	9320	BP	reproduction
TRINITY_DN3913_c0_g1_i22	HiInc_DN3913_c0_g1_i22	AT1G04400	locus:2018254	AT1G04400	acts upstream of or within	circadian regulation of calcium ion oscillation	GO:0010617	29502	BP	circadian rhythm
TRINITY_DN3913_c0_g1_i22	HiInc_DN3913_c0_g1_i22	AT1G04400	locus:2018254	AT1G04400	involved in	defense response to virus	GO:0051607	21804	BP	response to stress
TRINITY_DN3913_c0_g1_i22	HiInc_DN3913_c0_g1_i22	AT1G04400	locus:2018254	AT1G04400	involved in	circadian rhythm	GO:0007623	5410	BP	circadian rhythm
TRINITY_DN3913_c0_g1_i22	HiInc_DN3913_c0_g1_i22	AT1G04400	locus:2018254	AT1G04400	involved in	response to strigolactone	GO:1902347	45597	BP	response to chemical
TRINITY_DN3913_c0_g1_i22	HiInc_DN3913_c0_g1_i22	AT1G04400	locus:2018254	AT1G04400	involved in	response to absence of light	GO:0009646	7119	BP	response to light stimulus
TRINITY_DN3913_c0_g1_i22	HiInc_DN3913_c0_g1_i22	AT1G04400	locus:2018254	AT1G04400	located in	nuclear body	GO:0016604	510	CC	nucleoplasm
TRINITY_DN3913_c0_g1_i22	HiInc_DN3913_c0_g1_i22	AT1G04400	locus:2018254	AT1G04400	acts upstream of or within	positive regulation of flower development	GO:0009911	9309	BP	post-embryonic development
TRINITY_DN3913_c0_g1_i22	HiInc_DN3913_c0_g1_i22	AT1G04400	locus:2018254	AT1G04400	involved in	circadian regulation of gene expression	GO:0032922	26571	BP	circadian rhythm
TRINITY_DN3913_c0_g1_i22	HiInc_DN3913_c0_g1_i22	AT1G04400	locus:2018254	AT1G04400	involved in	entrainment of circadian clock by photoperiod	GO:0043153	18676	BP	response to external stimulus
TRINITY_DN3913_c0_g1_i22	HiInc_DN3913_c0_g1_i22	AT1G04400	locus:2018254	AT1G04400	enables	FAD binding	GO:0071949	35892	MF	other binding
TRINITY_DN3913_c0_g1_i22	HiInc_DN3913_c0_g1_i22	AT1G04400	locus:2018254	AT1G04400	involved in	positive regulation of reactive oxygen species metabolic process	GO:2000379	37426	BP	other cellular processes
TRINITY_DN3913_c0_g1_i22	HiInc_DN3913_c0_g1_i22	AT1G04400	locus:2018254	AT1G04400	involved in	response to low fluence blue light stimulus by blue low-fluence system	GO:0010244	21568	BP	response to light stimulus
TRINITY_DN3913_c0_g1_i22	HiInc_DN3913_c0_g1_i22	AT1G04400	locus:2018254	AT1G04400	involved in	regulation of leaf morphogenesis	GO:1901371	43739	BP	multicellular organism development
TRINITY_DN3913_c0_g1_i22	HiInc_DN3913_c0_g1_i22	AT1G04400	locus:2018254	AT1G04400	acts upstream of or within	chromatin remodeling	GO:0006338	5396	BP	cellular component organization
TRINITY_DN3913_c0_g1_i22	HiInc_DN3913_c0_g1_i22	AT1G04400	locus:2018254	AT1G04400	enables	blue light photoreceptor activity	GO:0009882	9792	MF	signaling receptor activity
TRINITY_DN3913_c0_g1_i22	HiInc_DN3913_c0_g1_i22	AT1G04400	locus:2018254	AT1G04400	involved in	regulation of circadian rhythm	GO:0042752	14989	BP	circadian rhythm
TRINITY_DN1434_c0_g1_i10	HiInc_DN1434_c0_g1_i10	AT1G15370	locus:2037713	AT1G15370	involved in	retrograde vesicle-mediated transport, Golgi to endoplasmic reticulum	GO:0006890	7147	BP	other cellular processes
TRINITY_DN1434_c0_g1_i10	HiInc_DN1434_c0_g1_i10	AT1G15370	locus:2037713	AT1G15370	part of	COPI vesicle coat	GO:0030126	7880	CC	Golgi apparatus
TRINITY_DN1434_c0_g1_i10	HiInc_DN1434_c0_g1_i10	AT1G15370	locus:2037713	AT1G15370	involved in	intra-Golgi vesicle-mediated transport	GO:0006891	6086	BP	transport
TRINITY_DN10448_c0_g1_i2	HiInc_DN10448_c0_g1_i2	AT1G04420	locus:2018239	AT1G04420	acts upstream of or within	protein-containing complex assembly	GO:0065003	25779	BP	other cellular processes
TRINITY_DN10448_c0_g1_i2	HiInc_DN10448_c0_g1_i2	AT1G04420	locus:2018239	AT1G04420	enables	D-threo-aldose 1-dehydrogenase activity	GO:0047834	16535	MF	catalytic activity
TRINITY_DN2772_c0_g1_i1	HiInc_DN2772_c0_g1_i1	AT1G04430	gene:2018328	AT1G04430	located in	Golgi trans cisterna	GO:0000138	56	CC	other intracellular components
TRINITY_DN1463_c1_g1_i22	HiInc_DN1463_c1_g1_i22	AT1G08930	locus:2036084	AT1G08930	acts upstream of or within	carbohydrate transmembrane transport	GO:0034219	29102	BP	other cellular processes
TRINITY_DN1599_c0_g1_i10	HiInc_DN1599_c0_g1_i10	AT1G04510	locus:2018319	AT1G04510	enables	ubiquitin protein ligase activity	GO:0061630	45660	MF	transferase activity
TRINITY_DN1599_c0_g1_i10	HiInc_DN1599_c0_g1_i10	AT1G04510	locus:2018319	AT1G04510	involved in	protein K63-linked ubiquitination	GO:0070534	31769	BP	cellular protein modification process
TRINITY_DN4271_c0_g1_i1	HiInc_DN4271_c0_g1_i1	AT1G04550	locus:2197838	AT1G04550	acts upstream of or within	xylem and phloem pattern formation	GO:0010051	14829	BP	multicellular organism development
TRINITY_DN1503_c0_g1_i4	HiInc_DN1503_c0_g1_i4	AT1G04690	locus:2197793	AT1G04690	acts upstream of or within	cytokinesis	GO:0000910	14231	BP	other cellular processes
TRINITY_DN1564_c0_g1_i15	HiInc_DN1564_c0_g1_i15	AT1G14610	locus:2204543	AT1G14610	enables	valine-tRNA ligase activity	GO:0004832	4613	MF	catalytic activity
TRINITY_DN1564_c0_g1_i15	HiInc_DN1564_c0_g1_i15	AT1G14610	locus:2204543	AT1G14610	involved in	valyl-tRNA aminoacylation	GO:0006438	7556	BP	other cellular processes
TRINITY_DN1564_c0_g1_i15	HiInc_DN1564_c0_g1_i15	AT1G14610	locus:2204543	AT1G14610	enables	aminoacyl-tRNA editing activity	GO:0002161	34372	MF	catalytic activity
TRINITY_DN1572_c1_g1_i14	HiInc_DN1572_c1_g1_i14	AT1G12790	locus:2010321	AT1G12790	involved in	resolution of meiotic recombination intermediates	GO:0000712	11804	BP	DNA metabolic process
TRINITY_DN1572_c1_g1_i14	HiInc_DN1572_c1_g1_i14	AT1G12790	locus:2010321	AT1G12790	involved in	reciprocal meiotic recombination	GO:0007131	6309	BP	cellular component organization
TRINITY_DN1572_c1_g1_i14	HiInc_DN1572_c1_g1_i14	AT1G12790	locus:2010321	AT1G12790	involved in	plant-type sporogenesis	GO:0048236	17113	BP	reproduction
TRINITY_DN1572_c1_g1_i14	HiInc_DN1572_c1_g1_i14	AT1G12790	locus:2010321	AT1G12790	involved in	positive regulation of reciprocal meiotic recombination	GO:0010845	31151	BP	reproduction
TRINITY_DN1572_c1_g1_i14	HiInc_DN1572_c1_g1_i14	AT1G12790	locus:2010321	AT1G12790	involved in	male meiotic nuclear division	GO:0007140	6258	BP	reproduction
TRINITY_DN1572_c1_g1_i14	HiInc_DN1572_c1_g1_i14	AT1G12790	locus:2010321	AT1G12790	involved in	chromosome segregation	GO:0007059	5405	BP	other cellular processes
TRINITY_DN1509_c0_g1_i1	HiInc_DN1509_c0_g1_i1	AT1G08880	locus:2036054	AT1G08880	enables	protein heterodimerization activity	GO:0046982	15254	MF	protein binding
TRINITY_DN1530_c0_g1_i4	HiInc_DN1530_c0_g1_i4	AT1G04940	locus:2010617	AT1G04940	acts upstream of or within	protein import into chloroplast stroma	GO:0045037	11196	BP	transport
TRINITY_DN1530_c0_g1_i4	HiInc_DN1530_c0_g1_i4	AT1G04940	locus:2010617	AT1G04940	located in	chloroplast inner membrane	GO:0009706	11033	CC	other intracellular components
TRINITY_DN1530_c0_g1_i4	HiInc_DN1530_c0_g1_i4	AT1G04940	locus:2010617	AT1G04940	enables	protein transmembrane transporter activity	GO:0008320	3878	MF	transporter activity
TRINITY_DN1571_c0_g1_i16	HiInc_DN1571_c0_g1_i16	AT1G11310	locus:2202064	AT1G11310	acts upstream of or within	response to fungus	GO:0009620	7124	BP	response to biotic stimulus
TRINITY_DN1571_c0_g1_i16	HiInc_DN1571_c0_g1_i16	AT1G11310	locus:2202064	AT1G11310	acts upstream of or within	negative regulation of defense response	GO:0031348	20900	BP	response to stress
TRINITY_DN1584_c0_g1_i12	HiInc_DN1584_c0_g1_i12	AT1G10640	locus:2019963	AT1G10640	acts upstream of or within	pattern specification process	GO:0007389	6646	BP	multicellular organism development
TRINITY_DN1584_c0_g1_i12	HiInc_DN1584_c0_g1_i12	AT1G10640	locus:2019963	AT1G10640	enables	polygalacturonase activity	GO:0004650	3789	MF	hydrolase activity
TRINITY_DN4513_c0_g1_i2	HiInc_DN4513_c0_g1_i2	AT1G04635	locus:504956160	AT1G04635	enables	ribonuclease P RNA binding	GO:0033204	27152	MF	RNA binding
TRINITY_DN4513_c0_g1_i2	HiInc_DN4513_c0_g1_i2	AT1G04635	locus:504956160	AT1G04635	involved in	tRNA processing	GO:0008033	7397	BP	nucleobase-containing compound metabolic process
TRINITY_DN4513_c0_g1_i2	HiInc_DN4513_c0_g1_i2	AT1G04635	locus:504956160	AT1G04635	part of	nucleolar ribonuclease P complex	GO:0005655	630	CC	nucleolus
TRINITY_DN4513_c0_g1_i2	HiInc_DN4513_c0_g1_i2	AT1G04635	locus:504956160	AT1G04635	enables	ribonuclease P activity	GO:0004526	4053	MF	catalytic activity
TRINITY_DN4513_c0_g1_i2	HiInc_DN4513_c0_g1_i2	AT1G04635	locus:504956160	AT1G04635	involved in	tRNA 5'-leader removal	GO:0001682	11700	BP	nucleobase-containing compound metabolic process
TRINITY_DN4513_c0_g1_i2	HiInc_DN4513_c0_g1_i2	AT1G04635	locus:504956160	AT1G04635	involved in	rRNA processing	GO:0006364	7076	BP	other cellular processes
TRINITY_DN4513_c0_g1_i2	HiInc_DN4513_c0_g1_i2	AT1G04635	locus:504956160	AT1G04635	part of	ribonuclease MRP complex	GO:0000172	629	CC	other cellular components
TRINITY_DN9053_c0_g1_i8	HiInc_DN9053_c0_g1_i8	AT1G04640	locus:2197818	AT1G04640	involved in	protein lipoylation	GO:0009249	6189	BP	cellular protein modification process
TRINITY_DN9053_c0_g1_i8	HiInc_DN9053_c0_g1_i8	AT1G04640	locus:2197818	AT1G04640	acts upstream of or within	lipoate metabolic process	GO:0009106	6192	BP	lipid metabolic process
TRINITY_DN9053_c0_g1_i8	HiInc_DN9053_c0_g1_i8	AT1G04640	locus:2197818	AT1G04640	enables	lipoyl(octanoyl) transferase activity	GO:0033819	28597	MF	catalytic activity
TRINITY_DN9053_c0_g1_i8	HiInc_DN9053_c0_g1_i8	AT1G04640	locus:2197818	AT1G04640	enables	lipoyltransferase activity	GO:0017118	8497	MF	transferase activity
TRINITY_DN9053_c0_g1_i8	HiInc_DN9053_c0_g1_i8	AT1G04640	locus:2197818	AT1G04640	enables	octanoyl transferase activity (acting on glycine-cleavage complex H protein)	GO:0102555	55461	MF	transferase activity
TRINITY_DN1533_c0_g1_i8	HiInc_DN1533_c0_g1_i8	AT1G07110	locus:2007367	AT1G07110	enables	6-phosphofructo-2-kinase activity	GO:0003873	866	MF	kinase activity
TRINITY_DN1533_c0_g1_i8	HiInc_DN1533_c0_g1_i8	AT1G07110	locus:2007367	AT1G07110	involved in	fructose 2,6-bisphosphate metabolic process	GO:0006003	5806	BP	other metabolic processes
TRINITY_DN1533_c0_g1_i8	HiInc_DN1533_c0_g1_i8	AT1G07110	locus:2007367	AT1G07110	involved in	fructose 6-phosphate metabolic process	GO:0006002	5807	BP	other cellular processes
TRINITY_DN1533_c0_g1_i8	HiInc_DN1533_c0_g1_i8	AT1G07110	locus:2007367	AT1G07110	involved in	regulation of carbon utilization	GO:0043609	22685	BP	other biological processes
TRINITY_DN1533_c0_g1_i8	HiInc_DN1533_c0_g1_i8	AT1G07110	locus:2007367	AT1G07110	involved in	fructose metabolic process	GO:0006000	5809	BP	other metabolic processes
TRINITY_DN1533_c0_g1_i8	HiInc_DN1533_c0_g1_i8	AT1G07110	locus:2007367	AT1G07110	enables	fructose-2,6-bisphosphate 2-phosphatase activity	GO:0004331	13873	MF	hydrolase activity
TRINITY_DN1533_c0_g1_i8	HiInc_DN1533_c0_g1_i8	AT1G07110	locus:2007367	AT1G07110	enables	starch binding	GO:2001070	39084	MF	carbohydrate binding
TRINITY_DN10457_c0_g1_i5	HiInc_DN10457_c0_g1_i5	AT1G04650	locus:2197858	AT1G04650	acts upstream of or within	negative regulation of reciprocal meiotic recombination	GO:0045128	11155	BP	cellular component organization
TRINITY_DN2917_c0_g2_i7	HiInc_DN2917_c0_g2_i7	AT1G04680	locus:2197808	AT1G04680	acts upstream of or within	secondary metabolite biosynthetic process	GO:0044550	40579	BP	biosynthetic process
TRINITY_DN2917_c0_g2_i7	HiInc_DN2917_c0_g2_i7	AT1G04680	locus:2197808	AT1G04680	acts upstream of or within	sulfur compound biosynthetic process	GO:0044272	19682	BP	other metabolic processes
TRINITY_DN2917_c0_g2_i7	HiInc_DN2917_c0_g2_i7	AT1G04680	locus:2197808	AT1G04680	enables	lyase activity	GO:0016829	3071	MF	catalytic activity
TRINITY_DN2917_c0_g2_i7	HiInc_DN2917_c0_g2_i7	AT1G04680	locus:2197808	AT1G04680	enables	pectate lyase activity	GO:0030570	10952	MF	catalytic activity
TRINITY_DN8148_c0_g1_i19	HiInc_DN8148_c0_g1_i19	AT1G04750	locus:2010642	AT1G04750	acts upstream of or within	cell plate formation involved in plant-type cell wall biogenesis	GO:0009920	11774	BP	other cellular processes
TRINITY_DN8148_c0_g1_i19	HiInc_DN8148_c0_g1_i19	AT1G04750	gene:3433198	AT1G04750	located in	cell plate	GO:0009504	152	CC	cytoplasm
TRINITY_DN8148_c0_g1_i19	HiInc_DN8148_c0_g1_i19	AT1G04750	locus:2010642	AT1G04750	acts upstream of or within	protein localization to plasma membrane	GO:0072659	37369	BP	other cellular processes
TRINITY_DN1691_c0_g1_i9	HiInc_DN1691_c0_g1_i9	AT1G07135	locus:505006106	AT1G07135	acts upstream of or within	indole-containing compound metabolic process	GO:0042430	12131	BP	other cellular processes
TRINITY_DN7423_c0_g1_i1	HiInc_DN7423_c0_g1_i1	AT1G04810	locus:2010672	AT1G04810	enables	enzyme regulator activity	GO:0030234	8565	MF	enzyme regulator activity
TRINITY_DN7423_c0_g1_i1	HiInc_DN7423_c0_g1_i1	AT1G04810	locus:2010672	AT1G04810	involved in	proteasome-mediated ubiquitin-dependent protein catabolic process	GO:0043161	18924	BP	protein metabolic process
TRINITY_DN7423_c0_g1_i1	HiInc_DN7423_c0_g1_i1	AT1G04810	locus:2010672	AT1G04810	involved in	regulation of protein catabolic process	GO:0042176	11245	BP	protein metabolic process
TRINITY_DN7423_c0_g1_i1	HiInc_DN7423_c0_g1_i1	AT1G04810	locus:2010672	AT1G04810	part of	proteasome regulatory particle, base subcomplex	GO:0008540	7	CC	other intracellular components
TRINITY_DN7423_c0_g1_i1	HiInc_DN7423_c0_g1_i1	AT1G04810	locus:2010672	AT1G04810	is active in	proteasome storage granule	GO:0034515	29647	CC	other intracellular components
TRINITY_DN1697_c0_g1_i15	HiInc_DN1697_c0_g1_i15	AT1G08760	locus:2025605	AT1G08760	acts upstream of or within	xylem vessel member cell differentiation	GO:0048759	22727	BP	cell differentiation
TRINITY_DN3668_c0_g1_i14	HiInc_DN3668_c0_g1_i14	AT1G04870	gene:1005715709	AT1G04870	enables	[myelin basic protein]-arginine N-methyltransferase activity	GO:0016277	1316	MF	transferase activity
TRINITY_DN3668_c0_g1_i14	HiInc_DN3668_c0_g1_i14	AT1G04870	gene:1005715709	AT1G04870	enables	protein-arginine omega-N asymmetric methyltransferase activity	GO:0035242	19192	MF	transferase activity
TRINITY_DN3668_c0_g1_i14	HiInc_DN3668_c0_g1_i14	AT1G04870	gene:1005715709	AT1G04870	enables	histone-arginine N-methyltransferase activity	GO:0008469	2725	MF	transferase activity
TRINITY_DN3668_c0_g1_i14	HiInc_DN3668_c0_g1_i14	AT1G04870	gene:1005715709	AT1G04870	enables	protein-arginine omega-N monomethyltransferase activity	GO:0035241	19193	MF	transferase activity
TRINITY_DN3668_c0_g1_i14	HiInc_DN3668_c0_g1_i14	AT1G04870	gene:1005715709	AT1G04870	acts upstream of or within	peptidyl-arginine methylation, to asymmetrical-dimethyl arginine	GO:0019919	10775	BP	other cellular processes
TRINITY_DN1655_c0_g1_i3	HiInc_DN1655_c0_g1_i3	AT1G07380	locus:2025042	AT1G07380	enables	N-acylsphingosine amidohydrolase activity	GO:0017040	1885	MF	hydrolase activity
TRINITY_DN1655_c0_g1_i3	HiInc_DN1655_c0_g1_i3	AT1G07380	locus:2025042	AT1G07380	involved in	ceramide catabolic process	GO:0046514	13382	BP	other cellular processes
TRINITY_DN1655_c0_g1_i3	HiInc_DN1655_c0_g1_i3	AT1G07380	locus:2025042	AT1G07380	enables	ceramidase activity	GO:0102121	55378	MF	hydrolase activity
TRINITY_DN1655_c0_g1_i3	HiInc_DN1655_c0_g1_i3	AT1G07380	locus:2025042	AT1G07380	acts upstream of or within	cellular response to oxidative stress	GO:0034599	29743	BP	response to stress
TRINITY_DN1655_c0_g1_i3	HiInc_DN1655_c0_g1_i3	AT1G07380	locus:2025042	AT1G07380	involved in	sphingosine biosynthetic process	GO:0046512	13321	BP	other cellular processes
TRINITY_DN1655_c0_g1_i3	HiInc_DN1655_c0_g1_i3	AT1G07380	locus:2025042	AT1G07380	involved in	long-chain fatty acid biosynthetic process	GO:0042759	14995	BP	other cellular processes
TRINITY_DN1694_c0_g1_i34	HiInc_DN1694_c0_g1_i34	AT1G08820	locus:2025585	AT1G08820	involved in	endoplasmic reticulum membrane organization	GO:0090158	33757	BP	cellular component organization
TRINITY_DN1694_c0_g1_i34	HiInc_DN1694_c0_g1_i34	AT1G08820	locus:2025585	AT1G08820	involved in	endoplasmic reticulum-plasma membrane tethering	GO:0061817	53445	BP	other cellular processes
TRINITY_DN9380_c0_g1_i30	HiInc_DN9380_c0_g1_i30	AT1G04930	locus:2010632	AT1G04930	located in	DRM complex	GO:0070176	31046	CC	nucleus
TRINITY_DN9380_c0_g1_i30	HiInc_DN9380_c0_g1_i30	AT1G04930	locus:2010632	AT1G04930	part of	transcription repressor complex	GO:0017053	718	CC	other cellular components
TRINITY_DN9514_c0_g1_i4	HiInc_DN9514_c0_g1_i4	AT1G04950	locus:2010667	AT1G04950	part of	transcription factor TFIID complex	GO:0005669	87	CC	nucleoplasm
TRINITY_DN9514_c0_g1_i4	HiInc_DN9514_c0_g1_i4	AT1G04950	locus:2010667	AT1G04950	part of	SAGA complex	GO:0000124	83	CC	nucleoplasm
TRINITY_DN9514_c0_g1_i4	HiInc_DN9514_c0_g1_i4	AT1G04950	locus:2010667	AT1G04950	acts upstream of or within	pollen tube growth	GO:0009860	10927	BP	anatomical structure development
TRINITY_DN9514_c0_g1_i4	HiInc_DN9514_c0_g1_i4	AT1G04950	locus:2010667	AT1G04950	involved in	RNA polymerase II preinitiation complex assembly	GO:0051123	19213	BP	biosynthetic process
TRINITY_DN9514_c0_g1_i4	HiInc_DN9514_c0_g1_i4	AT1G04950	locus:2010667	AT1G04950	contributes to	RNA polymerase II general transcription initiation factor activity	GO:0016251	2450	MF	other molecular functions
TRINITY_DN9514_c0_g1_i4	HiInc_DN9514_c0_g1_i4	AT1G04950	locus:2010667	AT1G04950	part of	SLIK (SAGA-like) complex	GO:0046695	13624	CC	nucleoplasm
TRINITY_DN1799_c1_g1_i8	HiInc_DN1799_c1_g1_i8	AT1G15910	locus:2200487	AT1G15910	acts upstream of or within	gene silencing by RNA-directed DNA methylation	GO:0080188	41448	BP	other cellular processes
TRINITY_DN1799_c1_g1_i8	HiInc_DN1799_c1_g1_i8	AT1G15910	locus:2200487	AT1G15910	acts upstream of or within	regulation of double-strand break repair via homologous recombination	GO:0010569	29424	BP	DNA metabolic process
TRINITY_DN6965_c0_g1_i15	HiInc_DN6965_c0_g1_i15	AT1G04970	locus:2010592	AT1G04970	acts upstream of or within	reactive oxygen species biosynthetic process	GO:1903409	48216	BP	other metabolic processes
TRINITY_DN6965_c0_g1_i15	HiInc_DN6965_c0_g1_i15	AT1G04970	locus:2010592	AT1G04970	enables	lipopolysaccharide binding	GO:0001530	3031	MF	other binding
TRINITY_DN6965_c0_g1_i15	HiInc_DN6965_c0_g1_i15	AT1G04970	locus:2010592	AT1G04970	enables	lipid binding	GO:0008289	3020	MF	lipid binding
TRINITY_DN7084_c0_g1_i11	HiInc_DN7084_c0_g1_i11	AT1G04980	locus:2010577	AT1G04980	enables	protein disulfide isomerase activity	GO:0003756	3881	MF	catalytic activity
TRINITY_DN1722_c3_g1_i2	HiInc_DN1722_c3_g1_i2	AT1G10210	locus:2012808	AT1G10210	enables	MAP kinase activity	GO:0004707	1091	MF	kinase activity
TRINITY_DN3051_c0_g1_i1	HiInc_DN3051_c0_g1_i1	AT1G05000	locus:2205513	AT1G05000	enables	protein tyrosine phosphatase activity	GO:0004725	3916	MF	catalytic activity
TRINITY_DN3051_c0_g1_i1	HiInc_DN3051_c0_g1_i1	AT1G05000	locus:2205513	AT1G05000	enables	protein tyrosine/serine/threonine phosphatase activity	GO:0008138	3918	MF	catalytic activity
TRINITY_DN3051_c0_g1_i1	HiInc_DN3051_c0_g1_i1	AT1G05000	locus:2205513	AT1G05000	acts upstream of or within	dephosphorylation	GO:0016311	5574	BP	other metabolic processes
TRINITY_DN1788_c0_g1_i8	HiInc_DN1788_c0_g1_i8	AT1G12990	locus:2031800	AT1G12990	involved in	N-acetylglucosamine metabolic process	GO:0006044	4840	BP	other metabolic processes
TRINITY_DN1788_c0_g1_i8	HiInc_DN1788_c0_g1_i8	AT1G12990	locus:2031800	AT1G12990	enables	beta-1,4-mannosylglycoprotein 4-beta-N-acetylglucosaminyltransferase activity	GO:0003830	1652	MF	transferase activity
TRINITY_DN7312_c0_g1_i6	HiInc_DN7312_c0_g1_i6	AT1G05010	locus:2205568	AT1G05010	involved in	cellular response to fatty acid	GO:0071398	33923	BP	response to chemical
TRINITY_DN7312_c0_g1_i6	HiInc_DN7312_c0_g1_i6	AT1G05010	locus:2205568	AT1G05010	enables	1-aminocyclopropane-1-carboxylate oxidase activity	GO:0009815	744	MF	catalytic activity
TRINITY_DN1749_c0_g1_i2	HiInc_DN1749_c0_g1_i2	AT1G14330	locus:2012547	AT1G14330	acts upstream of or within	toxin metabolic process	GO:0009404	7445	BP	secondary metabolic process
TRINITY_DN1749_c0_g1_i2	HiInc_DN1749_c0_g1_i2	AT1G14330	locus:2012547	AT1G14330	acts upstream of or within	aging	GO:0007568	5067	BP	other biological processes
TRINITY_DN1736_c2_g1_i2	HiInc_DN1736_c2_g1_i2	AT1G10230	locus:2012823	AT1G10230	involved in	SCF-dependent proteasomal ubiquitin-dependent protein catabolic process	GO:0031146	19827	BP	protein metabolic process
TRINITY_DN1704_c0_g1_i1	HiInc_DN1704_c0_g1_i1	AT1G05880	locus:2198718	AT1G05880	involved in	positive regulation of proteasomal ubiquitin-dependent protein catabolic process	GO:0032436	25430	BP	other cellular processes
TRINITY_DN1704_c0_g1_i1	HiInc_DN1704_c0_g1_i1	AT1G05880	locus:2198718	AT1G05880	acts upstream of or within	response to UV-B	GO:0010224	18529	BP	response to light stimulus
TRINITY_DN1717_c0_g1_i18	HiInc_DN1717_c0_g1_i18	AT1G19570	locus:2013119	AT1G19570	enables	glutathione dehydrogenase (ascorbate) activity	GO:0045174	10933	MF	catalytic activity
TRINITY_DN1717_c0_g1_i18	HiInc_DN1717_c0_g1_i18	AT1G19570	locus:2013119	AT1G19570	involved in	ascorbate glutathione cycle	GO:0033355	27509	BP	carbohydrate metabolic process
TRINITY_DN1717_c0_g1_i18	HiInc_DN1717_c0_g1_i18	AT1G19570	locus:2013119	AT1G19570	involved in	cellular oxidant detoxification	GO:0098869	50894	BP	other cellular processes
TRINITY_DN1717_c0_g1_i18	HiInc_DN1717_c0_g1_i18	AT1G19570	locus:2013119	AT1G19570	acts upstream of or within	acquisition of seed longevity	GO:0140547	58043	BP	multicellular organism development
TRINITY_DN1717_c0_g1_i18	HiInc_DN1717_c0_g1_i18	AT1G19570	locus:2013119	AT1G19570	involved in	protein glutathionylation	GO:0010731	30393	BP	cellular protein modification process
TRINITY_DN1717_c0_g1_i18	HiInc_DN1717_c0_g1_i18	AT1G19570	locus:2013119	AT1G19570	acts upstream of or within	L-ascorbic acid metabolic process	GO:0019852	10558	BP	carbohydrate metabolic process
TRINITY_DN1717_c0_g1_i18	HiInc_DN1717_c0_g1_i18	AT1G19570	locus:2013119	AT1G19570	acts upstream of or within	response to ozone	GO:0010193	17773	BP	response to stress
TRINITY_DN1717_c0_g1_i18	HiInc_DN1717_c0_g1_i18	AT1G19570	locus:2013119	AT1G19570	acts upstream of or within	positive regulation of salicylic acid mediated signaling pathway	GO:0080151	35348	BP	other cellular processes
TRINITY_DN1717_c0_g1_i18	HiInc_DN1717_c0_g1_i18	AT1G19570	locus:2013119	AT1G19570	acts upstream of or within	cellular response to hydrogen peroxide	GO:0070301	31391	BP	response to chemical
TRINITY_DN1717_c0_g1_i18	HiInc_DN1717_c0_g1_i18	AT1G19570	locus:2013119	AT1G19570	acts upstream of or within	regulation of biological process involved in symbiotic interaction	GO:0043903	29481	BP	other biological processes
TRINITY_DN4151_c0_g1_i2	HiInc_DN4151_c0_g1_i2	AT1G05120	locus:2207175	AT1G05120	acts upstream of or within	positive regulation of macromolecule metabolic process	GO:0010604	29564	BP	other metabolic processes
TRINITY_DN4151_c0_g1_i2	HiInc_DN4151_c0_g1_i2	AT1G05120	locus:2207175	AT1G05120	acts upstream of or within	positive regulation of cellular metabolic process	GO:0031325	20878	BP	other cellular processes
TRINITY_DN2896_c0_g1_i16	HiInc_DN2896_c0_g1_i16	AT1G05180	locus:2207220	AT1G05180	enables	NEDD8 activating enzyme activity	GO:0019781	9621	MF	catalytic activity
TRINITY_DN2896_c0_g1_i16	HiInc_DN2896_c0_g1_i16	AT1G05180	locus:2207220	AT1G05180	acts upstream of or within	DNA repair	GO:0006281	4741	BP	DNA metabolic process
TRINITY_DN2896_c0_g1_i16	HiInc_DN2896_c0_g1_i16	AT1G05180	locus:2207220	AT1G05180	enables	ubiquitin-like modifier activating enzyme activity	GO:0008641	4172	MF	catalytic activity
TRINITY_DN2896_c0_g1_i16	HiInc_DN2896_c0_g1_i16	AT1G05180	locus:2207220	AT1G05180	involved in	protein modification by small protein conjugation	GO:0032446	25440	BP	cellular protein modification process
TRINITY_DN1824_c0_g1_i14	HiInc_DN1824_c0_g1_i14	AT1G08500	locus:2201801	AT1G08500	enables	electron transfer activity	GO:0009055	2223	MF	catalytic activity
TRINITY_DN1858_c0_g1_i25	HiInc_DN1858_c0_g1_i25	AT1G18540	locus:2027483	AT1G18540	involved in	ribosomal large subunit assembly	GO:0000027	7170	BP	other cellular processes
TRINITY_DN8368_c0_g1_i2	HiInc_DN8368_c0_g1_i2	AT1G05230	locus:2207235	AT1G05230	acts upstream of or within	maintenance of floral organ identity	GO:0048497	19116	BP	reproduction
TRINITY_DN5042_c0_g1_i1	HiInc_DN5042_c0_g1_i1	AT1G05240	locus:2817952	AT1G05240	enables	peroxidase activity	GO:0004601	3626	MF	catalytic activity
TRINITY_DN7169_c0_g1_i1	HiInc_DN7169_c0_g1_i1	AT1G05260	locus:2207210	AT1G05260	acts upstream of or within	hyperosmotic salinity response	GO:0042538	13163	BP	response to abiotic stimulus
TRINITY_DN7169_c0_g1_i1	HiInc_DN7169_c0_g1_i1	AT1G05260	locus:2207210	AT1G05260	acts upstream of or within	response to desiccation	GO:0009269	5575	BP	response to stress
TRINITY_DN3712_c1_g1_i5	HiInc_DN3712_c1_g1_i5	AT1G05270	locus:2207205	AT1G05270	located in	integral component of mitochondrial outer membrane	GO:0031307	20854	CC	other membranes
TRINITY_DN1868_c2_g1_i15	HiInc_DN1868_c2_g1_i15	AT1G11650	locus:2027372	AT1G11650	enables	poly(A) binding	GO:0008143	3779	MF	RNA binding
TRINITY_DN1896_c0_g1_i9	HiInc_DN1896_c0_g1_i9	AT1G17710	locus:2007958	AT1G17710	involved in	protein tetramerization	GO:0051262	19377	BP	cellular component organization
TRINITY_DN1896_c0_g1_i9	HiInc_DN1896_c0_g1_i9	AT1G17710	locus:2007958	AT1G17710	enables	phosphoethanolamine phosphatase activity	GO:0052732	38937	MF	hydrolase activity
TRINITY_DN1896_c0_g1_i9	HiInc_DN1896_c0_g1_i9	AT1G17710	locus:2007958	AT1G17710	enables	phosphocholine phosphatase activity	GO:0052731	38936	MF	hydrolase activity
TRINITY_DN1819_c0_g1_i2	HiInc_DN1819_c0_g1_i2	AT1G17600	locus:2007863	AT1G17600	acts upstream of or within	regulation of innate immune response	GO:0045088	11129	BP	response to external stimulus
TRINITY_DN1819_c0_g1_i2	HiInc_DN1819_c0_g1_i2	AT1G17600	locus:2007863	AT1G17600	enables	NAD+ nucleosidase activity	GO:0003953	1141	MF	hydrolase activity
TRINITY_DN4391_c0_g1_i6	HiInc_DN4391_c0_g1_i6	AT1G05350	locus:2207185	AT1G05350	involved in	protein ufmylation	GO:0071569	34227	BP	cellular protein modification process
TRINITY_DN4391_c0_g1_i6	HiInc_DN4391_c0_g1_i6	AT1G05350	locus:2207185	AT1G05350	enables	UFM1 activating enzyme activity	GO:0071566	34021	MF	catalytic activity
TRINITY_DN10424_c0_g1_i8	HiInc_DN10424_c0_g1_i8	AT1G05370	locus:2201061	AT1G05370	acts upstream of or within	anatomical structure formation involved in morphogenesis	GO:0048646	21535	BP	anatomical structure development
TRINITY_DN10424_c0_g1_i8	HiInc_DN10424_c0_g1_i8	AT1G05370	locus:2201061	AT1G05370	acts upstream of or within	meristem maintenance	GO:0010073	14818	BP	anatomical structure development
TRINITY_DN9510_c0_g1_i1	HiInc_DN9510_c0_g1_i1	AT1G05410	locus:2201056	AT1G05410	located in	histone deacetylase complex	GO:0000118	353	CC	nucleus
TRINITY_DN9510_c0_g1_i1	HiInc_DN9510_c0_g1_i1	AT1G05410	locus:2201056	AT1G05410	acts upstream of or within	negative regulation of macromolecule metabolic process	GO:0010605	29565	BP	other metabolic processes
TRINITY_DN9406_c0_g1_i13	HiInc_DN9406_c0_g1_i13	AT1G05460	locus:2200996	AT1G05460	is active in	P granule	GO:0043186	18993	CC	cytoplasm
TRINITY_DN9406_c0_g1_i13	HiInc_DN9406_c0_g1_i13	AT1G05460	locus:2200996	AT1G05460	involved in	post-transcriptional gene silencing by RNA	GO:0035194	19038	BP	other metabolic processes
TRINITY_DN9406_c0_g1_i13	HiInc_DN9406_c0_g1_i13	AT1G05460	locus:2200996	AT1G05460	enables	RNA helicase activity	GO:0003724	1221	MF	hydrolase activity
TRINITY_DN9406_c0_g1_i13	HiInc_DN9406_c0_g1_i13	AT1G05460	locus:2200996	AT1G05460	enables	helicase activity	GO:0004386	2648	MF	hydrolase activity
TRINITY_DN1929_c0_g1_i12	HiInc_DN1929_c0_g1_i12	AT1G12910	locus:2010356	AT1G12910	acts upstream of or within	anthocyanin-containing compound biosynthetic process	GO:0009718	11217	BP	biosynthetic process
TRINITY_DN4210_c0_g1_i10	HiInc_DN4210_c0_g1_i10	AT1G05470	locus:2201016	AT1G05470	enables	phosphatidylinositol-4,5-bisphosphate 5-phosphatase activity	GO:0004439	3676	MF	hydrolase activity
TRINITY_DN4210_c0_g1_i10	HiInc_DN4210_c0_g1_i10	AT1G05470	locus:2201016	AT1G05470	acts upstream of or within	inositol phosphate dephosphorylation	GO:0046855	13904	BP	catabolic process
TRINITY_DN4210_c0_g1_i10	HiInc_DN4210_c0_g1_i10	AT1G05470	locus:2201016	AT1G05470	acts upstream of or within	cotyledon vascular tissue pattern formation	GO:0010588	29504	BP	multicellular organism development
TRINITY_DN4210_c0_g1_i10	HiInc_DN4210_c0_g1_i10	AT1G05470	locus:2201016	AT1G05470	enables	phosphatidylinositol-3,4,5-trisphosphate 5-phosphatase activity	GO:0034485	29575	MF	hydrolase activity
TRINITY_DN4210_c0_g1_i10	HiInc_DN4210_c0_g1_i10	AT1G05470	locus:2201016	AT1G05470	involved in	phosphatidylinositol dephosphorylation	GO:0046856	13908	BP	other metabolic processes
TRINITY_DN4210_c0_g1_i10	HiInc_DN4210_c0_g1_i10	AT1G05470	locus:2201016	AT1G05470	acts upstream of or within	procambium histogenesis	GO:0010067	14816	BP	embryo development
TRINITY_DN4210_c0_g1_i10	HiInc_DN4210_c0_g1_i10	AT1G05470	locus:2201016	AT1G05470	acts upstream of or within	inositol phosphate-mediated signaling	GO:0048016	11969	BP	signal transduction
TRINITY_DN4210_c0_g1_i10	HiInc_DN4210_c0_g1_i10	AT1G05470	locus:2201016	AT1G05470	enables	inositol trisphosphate phosphatase activity	GO:0046030	12792	MF	hydrolase activity
TRINITY_DN4210_c0_g1_i10	HiInc_DN4210_c0_g1_i10	AT1G05470	locus:2201016	AT1G05470	acts upstream of or within	inositol trisphosphate metabolic process	GO:0032957	26623	BP	other cellular processes
TRINITY_DN4210_c0_g1_i10	HiInc_DN4210_c0_g1_i10	AT1G05470	locus:2201016	AT1G05470	acts upstream of or within	leaf vascular tissue pattern formation	GO:0010305	25145	BP	multicellular organism development
TRINITY_DN8608_c0_g1_i2	HiInc_DN8608_c0_g1_i2	AT1G05520	locus:2201051	AT1G05520	enables	GTPase activator activity	GO:0005096	1042	MF	enzyme regulator activity
TRINITY_DN8608_c0_g1_i2	HiInc_DN8608_c0_g1_i2	AT1G05520	locus:2201051	AT1G05520	involved in	COPII-coated vesicle cargo loading	GO:0090110	33688	BP	cellular component organization
TRINITY_DN8608_c0_g1_i2	HiInc_DN8608_c0_g1_i2	AT1G05520	locus:2201051	AT1G05520	is active in	endoplasmic reticulum exit site	GO:0070971	33138	CC	endoplasmic reticulum
TRINITY_DN8608_c0_g1_i2	HiInc_DN8608_c0_g1_i2	AT1G05520	locus:2201051	AT1G05520	part of	COPII vesicle coat	GO:0030127	7882	CC	other intracellular components
TRINITY_DN1979_c0_g1_i1	HiInc_DN1979_c0_g1_i1	AT1G07420	locus:2024982	AT1G07420	involved in	sterol biosynthetic process	GO:0016126	7318	BP	biosynthetic process
TRINITY_DN1979_c0_g1_i1	HiInc_DN1979_c0_g1_i1	AT1G07420	locus:2024982	AT1G07420	involved in	4-alpha-methyl-delta7-sterol oxidation	GO:0080065	31848	BP	other cellular processes
TRINITY_DN1979_c0_g1_i1	HiInc_DN1979_c0_g1_i1	AT1G07420	locus:2024982	AT1G07420	enables	C-4 methylsterol oxidase activity	GO:0000254	913	MF	catalytic activity
TRINITY_DN7444_c0_g1_i4	HiInc_DN7444_c0_g1_i4	AT1G05575	locus:505006102	AT1G05575	acts upstream of or within	anaerobic respiration	GO:0009061	5116	BP	generation of precursor metabolites and energy
TRINITY_DN1910_c0_g1_i13	HiInc_DN1910_c0_g1_i13	AT1G13560	locus:2009947	AT1G13560	involved in	phosphatidylethanolamine biosynthetic process	GO:0006646	6725	BP	other cellular processes
TRINITY_DN1910_c0_g1_i13	HiInc_DN1910_c0_g1_i13	AT1G13560	locus:2009947	AT1G13560	involved in	phospholipid biosynthetic process	GO:0008654	6739	BP	biosynthetic process
TRINITY_DN1910_c0_g1_i13	HiInc_DN1910_c0_g1_i13	AT1G13560	locus:2009947	AT1G13560	enables	ethanolaminephosphotransferase activity	GO:0004307	2289	MF	transferase activity
TRINITY_DN1910_c0_g1_i13	HiInc_DN1910_c0_g1_i13	AT1G13560	locus:2009947	AT1G13560	enables	diacylglycerol cholinephosphotransferase activity	GO:0004142	2124	MF	transferase activity
TRINITY_DN1910_c0_g1_i13	HiInc_DN1910_c0_g1_i13	AT1G13560	locus:2009947	AT1G13560	enables	phosphotransferase activity, for other substituted phosphate groups	GO:0016780	3748	MF	transferase activity
TRINITY_DN5110_c0_g1_i10	HiInc_DN5110_c0_g1_i10	AT1G05590	locus:2031988	AT1G05590	enables	beta-N-acetylhexosaminidase activity	GO:0004563	1655	MF	hydrolase activity
TRINITY_DN5110_c0_g1_i10	HiInc_DN5110_c0_g1_i10	AT1G05590	locus:2031988	AT1G05590	enables	hexosaminidase activity	GO:0015929	2681	MF	hydrolase activity
TRINITY_DN5110_c0_g1_i10	HiInc_DN5110_c0_g1_i10	AT1G05590	locus:2031988	AT1G05590	involved in	glycosaminoglycan metabolic process	GO:0030203	8960	BP	other metabolic processes
TRINITY_DN5110_c0_g1_i10	HiInc_DN5110_c0_g1_i10	AT1G05590	locus:2031988	AT1G05590	enables	N-acetyl-beta-D-galactosaminidase activity	GO:0102148	54728	MF	hydrolase activity
TRINITY_DN5677_c1_g2_i1	HiInc_DN5677_c1_g2_i1	AT1G05630	locus:2031933	AT1G05630	acts upstream of or within	response to carbohydrate	GO:0009743	11387	BP	response to chemical
TRINITY_DN5677_c1_g2_i1	HiInc_DN5677_c1_g2_i1	AT1G05630	locus:2031933	AT1G05630	involved in	gravitropism	GO:0009630	5938	BP	response to abiotic stimulus
TRINITY_DN5677_c1_g2_i1	HiInc_DN5677_c1_g2_i1	AT1G05630	locus:2031933	AT1G05630	acts upstream of or within	response to nutrient	GO:0007584	6572	BP	response to chemical
TRINITY_DN5677_c1_g2_i1	HiInc_DN5677_c1_g2_i1	AT1G05630	locus:2031933	AT1G05630	enables	inositol-polyphosphate 5-phosphatase activity	GO:0004445	2824	MF	hydrolase activity
TRINITY_DN5677_c1_g2_i1	HiInc_DN5677_c1_g2_i1	AT1G05630	locus:2031933	AT1G05630	enables	inositol-1,4,5-trisphosphate 5-phosphatase activity	GO:0052658	35874	MF	hydrolase activity
TRINITY_DN5677_c1_g2_i1	HiInc_DN5677_c1_g2_i1	AT1G05630	locus:2031933	AT1G05630	acts upstream of or within	phloem or xylem histogenesis	GO:0010087	14841	BP	anatomical structure development
TRINITY_DN5677_c1_g2_i1	HiInc_DN5677_c1_g2_i1	AT1G05630	locus:2031933	AT1G05630	enables	inositol-1,3,4,5-tetrakisphosphate 5-phosphatase activity	GO:0052659	35875	MF	hydrolase activity
TRINITY_DN2081_c0_g1_i6	HiInc_DN2081_c0_g1_i6	AT1G11840	locus:2008930	AT1G11840	involved in	methylglyoxal catabolic process to D-lactate via S-lactoyl-glutathione	GO:0019243	10680	BP	other cellular processes
TRINITY_DN2081_c0_g1_i6	HiInc_DN2081_c0_g1_i6	AT1G11840	locus:2008930	AT1G11840	enables	lactoylglutathione lyase activity	GO:0004462	2973	MF	catalytic activity
TRINITY_DN2084_c0_g2_i5	HiInc_DN2084_c0_g2_i5	AT1G17790	locus:2030958	AT1G17790	acts upstream of or within	regulation of shoot system development	GO:0048831	23445	BP	multicellular organism development
TRINITY_DN2051_c0_g1_i7	HiInc_DN2051_c0_g1_i7	AT1G11060	locus:2197399	AT1G11060	acts upstream of or within	meiotic sister chromatid cohesion involved in meiosis I	GO:0010789	30861	BP	reproduction
TRINITY_DN2051_c0_g1_i7	HiInc_DN2051_c0_g1_i7	AT1G11060	locus:2197399	AT1G11060	involved in	regulation of cohesin loading	GO:0071922	36259	BP	other cellular processes
TRINITY_DN2051_c0_g1_i7	HiInc_DN2051_c0_g1_i7	AT1G11060	locus:2197399	AT1G11060	acts upstream of or within	mitotic sister chromatid segregation	GO:0000070	6393	BP	cellular component organization
TRINITY_DN2051_c0_g1_i7	HiInc_DN2051_c0_g1_i7	AT1G11060	locus:2197399	AT1G11060	involved in	meiotic centromere clustering	GO:1990571	47030	BP	other cellular processes
TRINITY_DN2051_c0_g1_i7	HiInc_DN2051_c0_g1_i7	AT1G11060	locus:2197399	AT1G11060	involved in	meiotic sister chromatid segregation	GO:0045144	11144	BP	cell cycle
TRINITY_DN2051_c0_g1_i7	HiInc_DN2051_c0_g1_i7	AT1G11060	locus:2197399	AT1G11060	involved in	meiotic spindle assembly	GO:0090306	35140	BP	cellular component organization
TRINITY_DN2051_c0_g1_i7	HiInc_DN2051_c0_g1_i7	AT1G11060	locus:2197399	AT1G11060	acts upstream of or within	meiotic chromosome segregation	GO:0045132	11142	BP	reproduction
TRINITY_DN2051_c0_g1_i7	HiInc_DN2051_c0_g1_i7	AT1G11060	locus:2197399	AT1G11060	involved in	regulation of chromosome condensation	GO:0060623	32174	BP	other cellular processes
TRINITY_DN10269_c1_g1_i19	HiInc_DN10269_c1_g1_i19	AT1G05680	locus:2031983	AT1G05680	acts upstream of or within	indolebutyric acid metabolic process	GO:0080024	30851	BP	other metabolic processes
TRINITY_DN10269_c1_g1_i19	HiInc_DN10269_c1_g1_i19	AT1G05680	locus:2031983	AT1G05680	acts upstream of or within	cellular hyperosmotic salinity response	GO:0071475	34038	BP	response to abiotic stimulus
TRINITY_DN10269_c1_g1_i19	HiInc_DN10269_c1_g1_i19	AT1G05680	locus:2031983	AT1G05680	enables	quercetin 7-O-glucosyltransferase activity	GO:0080044	31695	MF	transferase activity
TRINITY_DN10269_c1_g1_i19	HiInc_DN10269_c1_g1_i19	AT1G05680	locus:2031983	AT1G05680	enables	quercetin 3-O-glucosyltransferase activity	GO:0080043	31694	MF	transferase activity
TRINITY_DN10269_c1_g1_i19	HiInc_DN10269_c1_g1_i19	AT1G05680	locus:2031983	AT1G05680	enables	indole-3-butyrate beta-glucosyltransferase activity	GO:0052638	35864	MF	transferase activity
TRINITY_DN2083_c0_g1_i30	HiInc_DN2083_c0_g1_i30	AT1G14685	locus:2823945	AT1G14685	acts upstream of or within	positive regulation of response to salt stress	GO:1901002	41943	BP	response to stress
TRINITY_DN2083_c0_g1_i30	HiInc_DN2083_c0_g1_i30	AT1G14685	locus:2823945	AT1G14685	enables	sequence-specific double-stranded DNA binding	GO:1990837	50631	MF	DNA binding
TRINITY_DN2083_c0_g1_i30	HiInc_DN2083_c0_g1_i30	AT1G14685	locus:2823945	AT1G14685	enables	cis-regulatory region sequence-specific DNA binding	GO:0000987	35778	MF	nucleic acid binding
TRINITY_DN2083_c0_g1_i30	HiInc_DN2083_c0_g1_i30	AT1G14685	locus:2823945	AT1G14685	acts upstream of or within	regulation of plant-type cell wall organization or biogenesis	GO:0080157	35966	BP	other cellular processes
TRINITY_DN2080_c0_g1_i39	HiInc_DN2080_c0_g1_i39	AT1G07890	locus:2026616	AT1G07890	acts upstream of or within	lignin biosynthetic process	GO:0009809	6181	BP	other cellular processes
TRINITY_DN2080_c0_g1_i39	HiInc_DN2080_c0_g1_i39	AT1G07890	locus:2026616	AT1G07890	involved in	hydrogen peroxide catabolic process	GO:0042744	14968	BP	other metabolic processes
TRINITY_DN2080_c0_g1_i39	HiInc_DN2080_c0_g1_i39	AT1G07890	locus:2026616	AT1G07890	enables	p-coumarate 3-hydroxylase activity	GO:0046409	13220	MF	catalytic activity
TRINITY_DN2080_c0_g1_i39	HiInc_DN2080_c0_g1_i39	AT1G07890	locus:2026616	AT1G07890	enables	L-ascorbate peroxidase activity	GO:0016688	1067	MF	catalytic activity
TRINITY_DN2080_c0_g1_i39	HiInc_DN2080_c0_g1_i39	AT1G07890	locus:2026616	AT1G07890	acts upstream of or within	phenylpropanoid biosynthetic process	GO:0009699	6711	BP	other cellular processes
TRINITY_DN8478_c0_g1_i12	HiInc_DN8478_c0_g1_i12	AT1G05720	gene:2031927	AT1G05720	located in	Golgi cis cisterna	GO:0000137	49	CC	other intracellular components
TRINITY_DN8478_c0_g1_i12	HiInc_DN8478_c0_g1_i12	AT1G05720	locus:2031928	AT1G05720	is active in	endoplasmic reticulum lumen	GO:0005788	270	CC	endoplasmic reticulum
TRINITY_DN2194_c0_g2_i1	HiInc_DN2194_c0_g2_i1	AT1G09640	locus:2024311	AT1G09640	acts upstream of or within	catabolic process	GO:0009056	5313	BP	catabolic process
TRINITY_DN2914_c0_g1_i12	HiInc_DN2914_c0_g1_i12	AT1G05830	locus:2198743	AT1G05830	enables	histone methyltransferase activity (H3-K4 specific)	GO:0042800	15189	MF	transferase activity
TRINITY_DN2914_c0_g1_i12	HiInc_DN2914_c0_g1_i12	AT1G05830	locus:2198743	AT1G05830	involved in	histone H3-K4 dimethylation	GO:0044648	43047	BP	cellular component organization
TRINITY_DN2914_c0_g1_i12	HiInc_DN2914_c0_g1_i12	AT1G05830	locus:2198743	AT1G05830	enables	histone-lysine N-methyltransferase activity	GO:0018024	8538	MF	catalytic activity
TRINITY_DN2914_c0_g1_i12	HiInc_DN2914_c0_g1_i12	AT1G05830	locus:2198743	AT1G05830	acts upstream of or within	histone H3-K4 methylation	GO:0051568	21723	BP	other cellular processes
TRINITY_DN2914_c0_g1_i12	HiInc_DN2914_c0_g1_i12	AT1G05830	locus:2198743	AT1G05830	part of	Set1C/COMPASS complex	GO:0048188	15280	CC	other intracellular components
TRINITY_DN2914_c0_g1_i12	HiInc_DN2914_c0_g1_i12	AT1G05830	locus:2198743	AT1G05830	involved in	regulation of gene expression, epigenetic	GO:0040029	10745	BP	regulation of gene expression, epigenetic
TRINITY_DN2914_c0_g1_i12	HiInc_DN2914_c0_g1_i12	AT1G05830	locus:2198743	AT1G05830	is active in	chromatin	GO:0000785	14233	CC	other intracellular components
TRINITY_DN7609_c0_g1_i18	HiInc_DN7609_c0_g1_i18	AT1G05850	locus:2198688	AT1G05850	involved in	cell wall macromolecule catabolic process	GO:0016998	5346	BP	catabolic process
TRINITY_DN7609_c0_g1_i18	HiInc_DN7609_c0_g1_i18	AT1G05850	locus:2198688	AT1G05850	involved in	chitin catabolic process	GO:0006032	5376	BP	catabolic process
TRINITY_DN7609_c0_g1_i18	HiInc_DN7609_c0_g1_i18	AT1G05850	locus:2198688	AT1G05850	acts upstream of or within	regulation of carbohydrate biosynthetic process	GO:0043255	19549	BP	other metabolic processes
TRINITY_DN7609_c0_g1_i18	HiInc_DN7609_c0_g1_i18	AT1G05850	gene:2198687	AT1G05850	acts upstream of or within	cell fate specification	GO:0001708	12024	BP	cell differentiation
TRINITY_DN7609_c0_g1_i18	HiInc_DN7609_c0_g1_i18	AT1G05850	gene:2198687	AT1G05850	acts upstream of or within	root epidermal cell differentiation	GO:0010053	14797	BP	cell differentiation
TRINITY_DN4243_c0_g1_i35	HiInc_DN4243_c0_g1_i35	AT1G05870	locus:2198708	AT1G05870	acts upstream of or within	regulation of post-embryonic development	GO:0048580	21451	BP	post-embryonic development
TRINITY_DN2107_c0_g1_i6	HiInc_DN2107_c0_g1_i6	AT1G06290	locus:2038540	AT1G06290	involved in	fatty acid beta-oxidation using acyl-CoA oxidase	GO:0033540	27725	BP	catabolic process
TRINITY_DN2107_c0_g1_i6	HiInc_DN2107_c0_g1_i6	AT1G06290	locus:2038540	AT1G06290	acts upstream of or within	medium-chain fatty acid metabolic process	GO:0051791	22671	BP	other metabolic processes
TRINITY_DN2107_c0_g1_i6	HiInc_DN2107_c0_g1_i6	AT1G06290	locus:2038540	AT1G06290	enables	fatty acid binding	GO:0005504	2329	MF	other binding
TRINITY_DN2107_c0_g1_i6	HiInc_DN2107_c0_g1_i6	AT1G06290	locus:2038540	AT1G06290	enables	acyl-CoA oxidase activity	GO:0003997	1374	MF	catalytic activity
TRINITY_DN2107_c0_g1_i6	HiInc_DN2107_c0_g1_i6	AT1G06290	locus:2038540	AT1G06290	enables	flavin adenine dinucleotide binding	GO:0050660	17564	MF	nucleotide binding
TRINITY_DN2107_c0_g1_i6	HiInc_DN2107_c0_g1_i6	AT1G06290	locus:2038540	AT1G06290	involved in	lipid homeostasis	GO:0055088	28517	BP	other biological processes
TRINITY_DN2174_c0_g1_i7	HiInc_DN2174_c0_g1_i7	AT1G14650	locus:2204528	AT1G14650	acts upstream of or within	photoperiodism	GO:0009648	7139	BP	response to light stimulus
TRINITY_DN2174_c0_g1_i7	HiInc_DN2174_c0_g1_i7	AT1G14650	locus:2204528	AT1G14650	part of	U2 snRNP	GO:0005686	668	CC	nucleus
TRINITY_DN4494_c0_g1_i21	HiInc_DN4494_c0_g1_i21	AT1G05900	locus:2198738	AT1G05900	located in	chloroplast nucleoid	GO:0042644	14200	CC	chloroplast
TRINITY_DN4494_c0_g1_i21	HiInc_DN4494_c0_g1_i21	AT1G05900	locus:2198738	AT1G05900	enables	DNA-(apurinic or apyrimidinic site) endonuclease activity	GO:0003906	987	MF	catalytic activity
TRINITY_DN4494_c0_g1_i21	HiInc_DN4494_c0_g1_i21	AT1G05900	locus:2198738	AT1G05900	enables	DNA N-glycosylase activity	GO:0019104	8009	MF	hydrolase activity
TRINITY_DN4494_c0_g1_i21	HiInc_DN4494_c0_g1_i21	AT1G05900	locus:2198738	AT1G05900	involved in	base-excision repair, AP site formation	GO:0006285	5208	BP	DNA metabolic process
TRINITY_DN4494_c0_g1_i21	HiInc_DN4494_c0_g1_i21	AT1G05900	locus:2198738	AT1G05900	acts upstream of or within	base-excision repair	GO:0006284	5207	BP	DNA metabolic process
TRINITY_DN4494_c0_g1_i21	HiInc_DN4494_c0_g1_i21	AT1G05900	locus:2198738	AT1G05900	enables	oxidized pyrimidine nucleobase lesion DNA N-glycosylase activity	GO:0000703	11499	MF	hydrolase activity
TRINITY_DN4494_c0_g1_i21	HiInc_DN4494_c0_g1_i21	AT1G05900	locus:2198738	AT1G05900	involved in	nucleotide-excision repair, DNA incision, 5'-to lesion	GO:0006296	7057	BP	nucleobase-containing compound metabolic process
TRINITY_DN4494_c0_g1_i21	HiInc_DN4494_c0_g1_i21	AT1G05900	locus:2198738	AT1G05900	enables	class I DNA-(apurinic or apyrimidinic site) endonuclease activity	GO:0140078	54921	MF	catalytic activity
TRINITY_DN2455_c0_g1_i7	HiInc_DN2455_c0_g1_i7	AT1G05910	locus:2198748	AT1G05910	enables	histone binding	GO:0042393	12058	MF	protein binding
TRINITY_DN2455_c0_g1_i7	HiInc_DN2455_c0_g1_i7	AT1G05910	locus:2198748	AT1G05910	acts upstream of or within	DNA demethylation	GO:0080111	31968	BP	DNA metabolic process
TRINITY_DN5831_c0_g1_i6	HiInc_DN5831_c0_g1_i6	AT1G05940	locus:2198861	AT1G05940	enables	basic amino acid transmembrane transporter activity	GO:0015174	1644	MF	transporter activity
TRINITY_DN5831_c0_g1_i6	HiInc_DN5831_c0_g1_i6	AT1G05940	locus:2198861	AT1G05940	involved in	amino acid transport	GO:0006865	5101	BP	transport
TRINITY_DN5831_c0_g1_i6	HiInc_DN5831_c0_g1_i6	AT1G05940	locus:2198861	AT1G05940	enables	amino acid transmembrane transporter activity	GO:0015171	1511	MF	transporter activity
TRINITY_DN5831_c0_g1_i6	HiInc_DN5831_c0_g1_i6	AT1G05940	locus:2198861	AT1G05940	enables	transmembrane transporter activity	GO:0022857	27431	MF	transporter activity
TRINITY_DN9111_c0_g1_i8	HiInc_DN9111_c0_g1_i8	AT1G05970	locus:2198876	AT1G05970	part of	protein-containing complex	GO:0032991	26727	CC	other cellular components
TRINITY_DN9111_c0_g1_i8	HiInc_DN9111_c0_g1_i8	AT1G05970	locus:2198876	AT1G05970	enables	nucleic acid binding	GO:0003676	3376	MF	nucleic acid binding
TRINITY_DN2179_c0_g2_i4	HiInc_DN2179_c0_g2_i4	AT1G06070	locus:2198856	AT1G06070	acts upstream of or within	cellular developmental process	GO:0048869	25767	BP	other cellular processes
TRINITY_DN8493_c0_g1_i1	HiInc_DN8493_c0_g1_i1	AT1G06040	locus:2198841	AT1G06040	acts upstream of or within	positive regulation of shade avoidance	GO:1902448	45578	BP	response to light stimulus
TRINITY_DN8493_c0_g1_i1	HiInc_DN8493_c0_g1_i1	AT1G06040	locus:2198841	AT1G06040	acts upstream of or within	seedling development	GO:0090351	35367	BP	post-embryonic development
TRINITY_DN2167_c0_g1_i5	HiInc_DN2167_c0_g1_i5	AT1G17140	locus:2020342	AT1G17140	located in	pollen tube tip	GO:0090404	36933	CC	other cellular components
TRINITY_DN2167_c0_g1_i5	HiInc_DN2167_c0_g1_i5	AT1G17140	locus:2020342	AT1G17140	acts upstream of or within	regulation of auxin polar transport	GO:2000012	35566	BP	transport
TRINITY_DN2142_c0_g1_i5	HiInc_DN2142_c0_g1_i5	AT1G12500	locus:2034730	AT1G12500	acts upstream of or within	carbohydrate biosynthetic process	GO:0016051	5289	BP	other metabolic processes
TRINITY_DN2142_c0_g1_i5	HiInc_DN2142_c0_g1_i5	AT1G12500	locus:2034730	AT1G12500	acts upstream of or within	cytoskeleton-dependent cytokinesis	GO:0061640	46561	BP	cell cycle
TRINITY_DN2142_c0_g1_i5	HiInc_DN2142_c0_g1_i5	AT1G12500	locus:2034730	AT1G12500	enables	organic anion transmembrane transporter activity	GO:0008514	3431	MF	transporter activity
TRINITY_DN3483_c0_g2_i1	HiInc_DN3483_c0_g2_i1	AT1G06080	locus:2198786	AT1G06080	involved in	unsaturated fatty acid biosynthetic process	GO:0006636	5753	BP	other cellular processes
TRINITY_DN3483_c0_g2_i1	HiInc_DN3483_c0_g2_i1	AT1G06080	locus:2198786	AT1G06080	enables	oxidoreductase activity, acting on paired donors, with oxidation of a pair of donors resulting in the reduction of molecular oxygen to two molecules of water	GO:0016717	3505	MF	catalytic activity
TRINITY_DN3483_c0_g2_i1	HiInc_DN3483_c0_g2_i1	AT1G06080	locus:2198786	AT1G06080	enables	16:0 monogalactosyldiacylglycerol desaturase activity	GO:0009979	13434	MF	catalytic activity
TRINITY_DN8481_c0_g1_i15	HiInc_DN8481_c0_g1_i15	AT1G06110	locus:2198826	AT1G06110	acts upstream of or within	multicellular organismal reproductive process	GO:0048609	21464	BP	reproduction
TRINITY_DN6172_c0_g2_i1	HiInc_DN6172_c0_g2_i1	AT1G06130	locus:2198851	AT1G06130	enables	hydroxyacylglutathione hydrolase activity	GO:0004416	2785	MF	hydrolase activity
TRINITY_DN6172_c0_g2_i1	HiInc_DN6172_c0_g2_i1	AT1G06130	locus:2198851	AT1G06130	acts upstream of or within	protein localization to organelle	GO:0033365	27519	BP	other cellular processes
TRINITY_DN4033_c0_g1_i2	HiInc_DN4033_c0_g1_i2	AT1G06160	locus:2038500	AT1G06160	acts upstream of or within	jasmonic acid and ethylene-dependent systemic resistance	GO:0009861	8836	BP	response to biotic stimulus
TRINITY_DN4033_c0_g1_i2	HiInc_DN4033_c0_g1_i2	AT1G06160	locus:2038500	AT1G06160	acts upstream of or within	ethylene-activated signaling pathway	GO:0009873	8852	BP	response to endogenous stimulus
TRINITY_DN2221_c0_g1_i1	HiInc_DN2221_c0_g1_i1	AT1G09950	locus:2024412	AT1G09950	involved in	negative regulation of cellular hyperosmotic salinity response	GO:1900070	39892	BP	other cellular processes
TRINITY_DN2266_c0_g1_i12	HiInc_DN2266_c0_g1_i12	AT1G07910	locus:2205085	AT1G07910	acts upstream of or within	tRNA splicing, via endonucleolytic cleavage and ligation	GO:0006388	7398	BP	nucleobase-containing compound metabolic process
TRINITY_DN2266_c0_g1_i12	HiInc_DN2266_c0_g1_i12	AT1G07910	locus:2205085	AT1G07910	enables	polynucleotide 5'-hydroxyl-kinase activity	GO:0051731	22523	MF	kinase activity
TRINITY_DN2266_c0_g1_i12	HiInc_DN2266_c0_g1_i12	AT1G07910	locus:2205085	AT1G07910	involved in	regulation of auxin mediated signaling pathway	GO:0010928	31699	BP	response to endogenous stimulus
TRINITY_DN2266_c0_g1_i12	HiInc_DN2266_c0_g1_i12	AT1G07910	locus:2205085	AT1G07910	enables	RNA ligase (ATP) activity	GO:0003972	1224	MF	catalytic activity
TRINITY_DN2266_c0_g1_i12	HiInc_DN2266_c0_g1_i12	AT1G07910	locus:2205085	AT1G07910	enables	2',3'-cyclic-nucleotide 3'-phosphodiesterase activity	GO:0004113	764	MF	hydrolase activity
TRINITY_DN2266_c0_g1_i12	HiInc_DN2266_c0_g1_i12	AT1G07910	locus:2205085	AT1G07910	colocalizes with	polysome	GO:0005844	588	CC	other cellular components
TRINITY_DN8491_c0_g1_i8	HiInc_DN8491_c0_g1_i8	AT1G06190	locus:2038560	AT1G06190	involved in	DNA-templated transcription, termination	GO:0006353	7465	BP	other cellular processes
TRINITY_DN8491_c0_g1_i8	HiInc_DN8491_c0_g1_i8	AT1G06190	locus:2038560	AT1G06190	acts upstream of or within	chloroplast mRNA processing	GO:0010239	19804	BP	nucleobase-containing compound metabolic process
TRINITY_DN8491_c0_g1_i8	HiInc_DN8491_c0_g1_i8	AT1G06190	locus:2038560	AT1G06190	enables	rRNA binding	GO:0019843	9774	MF	RNA binding
TRINITY_DN9134_c0_g1_i10	HiInc_DN9134_c0_g1_i10	AT1G06200	locus:2038535	AT1G06200	involved in	signal peptide processing	GO:0006465	7242	BP	other cellular processes
TRINITY_DN2289_c0_g1_i11	HiInc_DN2289_c0_g1_i11	AT1G12770	gene:3433194	AT1G12770	acts upstream of or within	plasmodesma organization	GO:0009663	6775	BP	cellular component organization
TRINITY_DN2289_c0_g1_i11	HiInc_DN2289_c0_g1_i11	AT1G12770	locus:2010306	AT1G12770	acts upstream of or within	plasmodesmata-mediated intercellular transport	GO:0010497	28852	BP	transport
TRINITY_DN3382_c0_g1_i15	HiInc_DN3382_c0_g1_i15	AT1G06210	locus:2038545	AT1G06210	enables	phosphatidylinositol binding	GO:0035091	17931	MF	lipid binding
TRINITY_DN3850_c0_g1_i7	HiInc_DN3850_c0_g1_i7	AT1G06220	locus:2038555	AT1G06220	acts upstream of or within	regulation of embryo sac egg cell differentiation	GO:0045694	12437	BP	multicellular organism development
TRINITY_DN3850_c0_g1_i7	HiInc_DN3850_c0_g1_i7	AT1G06220	locus:2038555	AT1G06220	involved in	floral organ development	GO:0048437	18843	BP	multicellular organism development
TRINITY_DN3850_c0_g1_i7	HiInc_DN3850_c0_g1_i7	AT1G06220	locus:2038555	AT1G06220	enables	U5 snRNA binding	GO:0030623	11444	MF	RNA binding
TRINITY_DN2251_c0_g1_i11	HiInc_DN2251_c0_g1_i11	AT1G17280	locus:2020392	AT1G17280	acts upstream of or within	negative regulation of stomatal opening	GO:1902457	47518	BP	other cellular processes
TRINITY_DN2251_c0_g1_i11	HiInc_DN2251_c0_g1_i11	AT1G17280	locus:2020392	AT1G17280	enables	ubiquitin conjugating enzyme activity	GO:0061631	48903	MF	transferase activity
TRINITY_DN2318_c0_g1_i29	HiInc_DN2318_c0_g1_i29	AT1G16670	locus:2017923	AT1G16670	involved in	response to insect	GO:0009625	7128	BP	response to external stimulus
TRINITY_DN2994_c0_g1_i4	HiInc_DN2994_c0_g1_i4	AT1G06430	locus:2009235	AT1G06430	acts upstream of or within	PSII associated light-harvesting complex II catabolic process	GO:0010304	25126	BP	other metabolic processes
TRINITY_DN2994_c0_g1_i4	HiInc_DN2994_c0_g1_i4	AT1G06430	locus:2009235	AT1G06430	enables	ATP-dependent peptidase activity	GO:0004176	904	MF	catalytic activity
TRINITY_DN4897_c0_g1_i15	HiInc_DN4897_c0_g1_i15	AT1G06460	locus:2009205	AT1G06460	acts upstream of or within	photosynthesis, light reaction	GO:0019684	10717	BP	generation of precursor metabolites and energy
TRINITY_DN2382_c0_g2_i1	HiInc_DN2382_c0_g2_i1	AT1G14840	locus:2006787	AT1G14840	acts upstream of or within	cytoskeleton organization	GO:0007010	5512	BP	cellular component organization
TRINITY_DN6263_c0_g1_i16	HiInc_DN6263_c0_g1_i16	AT1G06515	locus:4010713417	AT1G06515	acts upstream of or within	regulation of sphingolipid biosynthetic process	GO:0090153	33752	BP	other cellular processes
TRINITY_DN6263_c0_g1_i16	HiInc_DN6263_c0_g1_i16	AT1G06515	locus:4010713417	AT1G06515	acts upstream of or within	positive regulation of serine C-palmitoyltransferase activity	GO:1904222	49744	BP	regulation of molecular function
TRINITY_DN6263_c0_g1_i16	HiInc_DN6263_c0_g1_i16	AT1G06515	locus:4010713417	AT1G06515	enables	protein-containing complex binding	GO:0044877	46999	MF	other binding
TRINITY_DN9469_c0_g1_i1	HiInc_DN9469_c0_g1_i1	AT1G06530	locus:2009215	AT1G06530	acts upstream of or within	mitochondrion organization	GO:0007005	6383	BP	cellular component organization
TRINITY_DN5057_c0_g1_i2	HiInc_DN5057_c0_g1_i2	AT1G06550	locus:2009180	AT1G06550	involved in	valine catabolic process	GO:0006574	7553	BP	catabolic process
TRINITY_DN5057_c0_g1_i2	HiInc_DN5057_c0_g1_i2	AT1G06550	locus:2009180	AT1G06550	enables	3-hydroxyisobutyryl-CoA hydrolase activity	GO:0003860	816	MF	hydrolase activity
TRINITY_DN4194_c0_g1_i5	HiInc_DN4194_c0_g1_i5	AT1G06560	locus:2009170	AT1G06560	involved in	RNA methylation	GO:0001510	4900	BP	nucleobase-containing compound metabolic process
TRINITY_DN4881_c2_g1_i14	HiInc_DN4881_c2_g1_i14	AT1G06570	locus:2009160	AT1G06570	involved in	aromatic amino acid family metabolic process	GO:0009072	5167	BP	other cellular processes
TRINITY_DN4881_c2_g1_i14	HiInc_DN4881_c2_g1_i14	AT1G06570	locus:2009160	AT1G06570	acts upstream of or within	plastoquinone biosynthetic process	GO:0010236	19802	BP	biosynthetic process
TRINITY_DN4881_c2_g1_i14	HiInc_DN4881_c2_g1_i14	AT1G06570	locus:2009160	AT1G06570	involved in	L-phenylalanine catabolic process	GO:0006559	6707	BP	catabolic process
TRINITY_DN4881_c2_g1_i14	HiInc_DN4881_c2_g1_i14	AT1G06570	locus:2009160	AT1G06570	involved in	tyrosine catabolic process	GO:0006572	7512	BP	other metabolic processes
TRINITY_DN4881_c2_g1_i14	HiInc_DN4881_c2_g1_i14	AT1G06570	locus:2009160	AT1G06570	enables	4-hydroxyphenylpyruvate dioxygenase activity	GO:0003868	847	MF	catalytic activity
TRINITY_DN4881_c2_g1_i14	HiInc_DN4881_c2_g1_i14	AT1G06570	locus:2009160	AT1G06570	acts upstream of or within	vitamin E biosynthetic process	GO:0010189	17783	BP	biosynthetic process
TRINITY_DN4881_c2_g1_i14	HiInc_DN4881_c2_g1_i14	AT1G06570	locus:2009160	AT1G06570	acts upstream of or within	carotenoid biosynthetic process	GO:0016117	5305	BP	other cellular processes
TRINITY_DN2459_c0_g1_i14	HiInc_DN2459_c0_g1_i14	AT1G15500	locus:2196588	AT1G15500	enables	ATP:ADP antiporter activity	GO:0005471	906	MF	transporter activity
TRINITY_DN2459_c0_g1_i14	HiInc_DN2459_c0_g1_i14	AT1G15500	locus:2196588	AT1G15500	acts upstream of or within	tetrapyrrole metabolic process	GO:0033013	26757	BP	other cellular processes
TRINITY_DN2459_c0_g1_i14	HiInc_DN2459_c0_g1_i14	AT1G15500	locus:2196588	AT1G15500	acts upstream of or within	regionalization	GO:0003002	25706	BP	multicellular organism development
TRINITY_DN2699_c0_g1_i5	HiInc_DN2699_c0_g1_i5	AT1G06590	locus:2009150	AT1G06590	involved in	positive regulation of mitotic metaphase/anaphase transition	GO:0045842	12566	BP	cellular component organization
TRINITY_DN2699_c0_g1_i5	HiInc_DN2699_c0_g1_i5	AT1G06590	locus:2009150	AT1G06590	acts upstream of or within	DNA-dependent DNA replication	GO:0006261	4731	BP	other cellular processes
TRINITY_DN2699_c0_g1_i5	HiInc_DN2699_c0_g1_i5	AT1G06590	locus:2009150	AT1G06590	acts upstream of or within	gametophyte development	GO:0048229	17129	BP	multicellular organism development
TRINITY_DN2699_c0_g1_i5	HiInc_DN2699_c0_g1_i5	AT1G06590	locus:2009150	AT1G06590	acts upstream of or within	meiosis I	GO:0007127	6299	BP	reproduction
TRINITY_DN2699_c0_g1_i5	HiInc_DN2699_c0_g1_i5	AT1G06590	locus:2009150	AT1G06590	involved in	anaphase-promoting complex-dependent catabolic process	GO:0031145	19826	BP	other cellular processes
TRINITY_DN2699_c0_g1_i5	HiInc_DN2699_c0_g1_i5	AT1G06590	locus:2009150	AT1G06590	part of	anaphase-promoting complex	GO:0005680	112	CC	nucleus
TRINITY_DN2699_c0_g1_i5	HiInc_DN2699_c0_g1_i5	AT1G06590	locus:2009150	AT1G06590	acts upstream of or within	regulation of cellular component organization	GO:0051128	19313	BP	other cellular processes
TRINITY_DN2699_c0_g1_i5	HiInc_DN2699_c0_g1_i5	AT1G06590	locus:2009150	AT1G06590	involved in	protein K11-linked ubiquitination	GO:0070979	33363	BP	cellular protein modification process
TRINITY_DN2699_c0_g1_i5	HiInc_DN2699_c0_g1_i5	AT1G06590	locus:2009150	AT1G06590	acts upstream of or within	anatomical structure arrangement	GO:0048532	20949	BP	anatomical structure development
TRINITY_DN3368_c0_g1_i27	HiInc_DN3368_c0_g1_i27	AT1G06620	locus:2009130	AT1G06620	acts upstream of or within	jasmonic acid mediated signaling pathway	GO:0009867	8850	BP	response to endogenous stimulus
TRINITY_DN2454_c0_g1_i6	HiInc_DN2454_c0_g1_i6	AT1G16300	locus:2032810	AT1G16300	enables	glyceraldehyde-3-phosphate dehydrogenase (NAD+) (phosphorylating) activity	GO:0004365	2551	MF	catalytic activity
TRINITY_DN2454_c0_g1_i6	HiInc_DN2454_c0_g1_i6	AT1G16300	locus:2032810	AT1G16300	involved in	glycolytic process	GO:0006096	5918	BP	carbohydrate metabolic process
TRINITY_DN2454_c0_g1_i6	HiInc_DN2454_c0_g1_i6	AT1G16300	locus:2032810	AT1G16300	involved in	glucose metabolic process	GO:0006006	5869	BP	carbohydrate metabolic process
TRINITY_DN2454_c0_g1_i6	HiInc_DN2454_c0_g1_i6	AT1G16300	locus:2032810	AT1G16300	acts upstream of or within	amino acid homeostasis	GO:0080144	34325	BP	other biological processes
TRINITY_DN7283_c1_g1_i3	HiInc_DN7283_c1_g1_i3	AT1G06670	locus:2009200	AT1G06670	enables	DNA helicase activity	GO:0003678	966	MF	catalytic activity
TRINITY_DN7283_c1_g1_i3	HiInc_DN7283_c1_g1_i3	AT1G06670	locus:2009200	AT1G06670	acts upstream of or within	DNA metabolic process	GO:0006259	4736	BP	DNA metabolic process
TRINITY_DN3614_c0_g1_i5	HiInc_DN3614_c0_g1_i5	AT1G06680	locus:2033087	AT1G06680	part of	photosystem II oxygen evolving complex	GO:0009654	547	CC	thylakoid
TRINITY_DN3614_c0_g1_i5	HiInc_DN3614_c0_g1_i5	AT1G06680	locus:2033087	AT1G06680	enables	poly(U) RNA binding	GO:0008266	3782	MF	RNA binding
TRINITY_DN3614_c0_g1_i5	HiInc_DN3614_c0_g1_i5	AT1G06680	locus:2033087	AT1G06680	located in	extrinsic component of membrane	GO:0019898	9960	CC	other membranes
TRINITY_DN3614_c0_g1_i5	HiInc_DN3614_c0_g1_i5	AT1G06680	gene:3434095	AT1G06680	enables	salicylic acid binding	GO:1901149	43231	MF	other binding
TRINITY_DN3614_c0_g1_i5	HiInc_DN3614_c0_g1_i5	AT1G06680	gene:3434095	AT1G06680	located in	thylakoid lumen	GO:0031977	22382	CC	thylakoid
TRINITY_DN8570_c0_g1_i3	HiInc_DN8570_c0_g1_i3	AT1G06690	locus:2009120	AT1G06690	enables	aldo-keto reductase (NADP) activity	GO:0004033	1432	MF	catalytic activity
TRINITY_DN8570_c0_g1_i3	HiInc_DN8570_c0_g1_i3	AT1G06690	locus:2009120	AT1G06690	acts upstream of or within	pigment metabolic process	GO:0042440	12130	BP	other metabolic processes
TRINITY_DN8570_c0_g1_i3	HiInc_DN8570_c0_g1_i3	AT1G06690	locus:2009120	AT1G06690	acts upstream of or within	chlorophyll metabolic process	GO:0015994	5383	BP	other cellular processes
TRINITY_DN8570_c0_g1_i3	HiInc_DN8570_c0_g1_i3	AT1G06690	gene:3434091	AT1G06690	located in	plastoglobule	GO:0010287	25137	CC	chloroplast
TRINITY_DN2440_c2_g1_i1	HiInc_DN2440_c2_g1_i1	AT1G10000	locus:2201941	AT1G10000	enables	RNA-DNA hybrid ribonuclease activity	GO:0004523	4049	MF	catalytic activity
TRINITY_DN10477_c0_g1_i3	HiInc_DN10477_c0_g1_i3	AT1G06720	locus:2033050	AT1G06720	involved in	endonucleolytic cleavage of tricistronic rRNA transcript (SSU-rRNA, 5.8S rRNA, LSU-rRNA)	GO:0000479	27823	BP	other metabolic processes
TRINITY_DN10477_c0_g1_i3	HiInc_DN10477_c0_g1_i3	AT1G06720	locus:2033050	AT1G06720	involved in	maturation of SSU-rRNA from tricistronic rRNA transcript (SSU-rRNA, 5.8S rRNA, LSU-rRNA)	GO:0000462	27808	BP	other cellular processes
TRINITY_DN10477_c0_g1_i3	HiInc_DN10477_c0_g1_i3	AT1G06720	locus:2033050	AT1G06720	enables	U3 snoRNA binding	GO:0034511	29638	MF	RNA binding
TRINITY_DN10477_c0_g1_i3	HiInc_DN10477_c0_g1_i3	AT1G06720	locus:2033050	AT1G06720	part of	90S preribosome	GO:0030686	14920	CC	other cellular components
TRINITY_DN2484_c0_g1_i21	HiInc_DN2484_c0_g1_i21	AT1G08200	locus:2200018	AT1G08200	acts upstream of or within	plant-type cell wall biogenesis	GO:0009832	10265	BP	other cellular processes
TRINITY_DN2484_c0_g1_i21	HiInc_DN2484_c0_g1_i21	AT1G08200	locus:2200018	AT1G08200	enables	UDP-glucuronate decarboxylase activity	GO:0048040	14506	MF	catalytic activity
TRINITY_DN2484_c0_g1_i21	HiInc_DN2484_c0_g1_i21	AT1G08200	locus:2200018	AT1G08200	acts upstream of or within	nucleotide-sugar biosynthetic process	GO:0009226	6565	BP	other cellular processes
TRINITY_DN2484_c0_g1_i21	HiInc_DN2484_c0_g1_i21	AT1G08200	locus:2200018	AT1G08200	acts upstream of or within	sulfur compound metabolic process	GO:0006790	7358	BP	other cellular processes
TRINITY_DN2500_c0_g1_i32	HiInc_DN2500_c0_g1_i32	AT1G09070	locus:2036004	AT1G09070	acts upstream of or within	protein targeting to vacuole	GO:0006623	6931	BP	transport
TRINITY_DN2500_c0_g1_i32	HiInc_DN2500_c0_g1_i32	AT1G09070	locus:2036004	AT1G09070	located in	protein storage vacuole	GO:0000326	11540	CC	vacuole
TRINITY_DN2554_c0_g1_i15	HiInc_DN2554_c0_g1_i15	AT1G14380	locus:2012507	AT1G14380	part of	microtubule associated complex	GO:0005875	464	CC	cytoskeleton
TRINITY_DN3439_c0_g1_i25	HiInc_DN3439_c0_g1_i25	AT1G06850	locus:2033123	AT1G06850	acts upstream of or within	regulation of hormone levels	GO:0010817	30939	BP	other biological processes
TRINITY_DN3439_c0_g1_i25	HiInc_DN3439_c0_g1_i25	AT1G06850	locus:2033123	AT1G06850	acts upstream of or within	regulation of cellular component biogenesis	GO:0044087	31673	BP	other cellular processes
TRINITY_DN2580_c1_g1_i12	HiInc_DN2580_c1_g1_i12	AT1G16020	locus:2200547	AT1G16020	part of	Mon1-Ccz1 complex	GO:0035658	37226	CC	endosome
TRINITY_DN6789_c1_g1_i13	HiInc_DN6789_c1_g1_i13	AT1G06870	locus:2033108	AT1G06870	is active in	integral component of plasma membrane	GO:0005887	384	CC	other membranes
TRINITY_DN2522_c0_g1_i6	HiInc_DN2522_c0_g1_i6	AT1G10900	locus:2197454	AT1G10900	involved in	phosphatidylinositol phosphate biosynthetic process	GO:0046854	13906	BP	other cellular processes
TRINITY_DN2522_c0_g1_i6	HiInc_DN2522_c0_g1_i6	AT1G10900	locus:2197454	AT1G10900	enables	1-phosphatidylinositol-4-phosphate 5-kinase activity	GO:0016308	749	MF	transferase activity
TRINITY_DN7630_c0_g1_i21	HiInc_DN7630_c0_g1_i21	AT1G06890	locus:2033097	AT1G06890	acts upstream of or within	UDP-xylose transmembrane transport	GO:0015790	4956	BP	transport
TRINITY_DN7630_c0_g1_i21	HiInc_DN7630_c0_g1_i21	AT1G06890	locus:2033097	AT1G06890	enables	UDP-xylose transmembrane transporter activity	GO:0005464	1297	MF	transporter activity
TRINITY_DN7630_c0_g1_i21	HiInc_DN7630_c0_g1_i21	AT1G06890	locus:2033097	AT1G06890	enables	nucleotide-sugar transmembrane transporter activity	GO:0005338	3395	MF	transporter activity
TRINITY_DN4342_c0_g1_i19	HiInc_DN4342_c0_g1_i19	AT1G06950	locus:2007437	AT1G06950	part of	Tic complex	GO:0031897	25122	CC	other membranes
TRINITY_DN4342_c0_g1_i19	HiInc_DN4342_c0_g1_i19	AT1G06950	locus:2007437	AT1G06950	part of	TOC-TIC supercomplex I	GO:0061927	55041	CC	chloroplast
TRINITY_DN2565_c0_g1_i3	HiInc_DN2565_c0_g1_i3	AT1G08210	locus:2200023	AT1G08210	acts upstream of or within	meiotic cell cycle	GO:0051321	20663	BP	reproduction
TRINITY_DN9050_c0_g1_i6	HiInc_DN9050_c0_g1_i6	AT1G07010	locus:2007472	AT1G07010	enables	hydrolase activity	GO:0016787	2757	MF	hydrolase activity
TRINITY_DN5286_c0_g1_i2	HiInc_DN5286_c0_g1_i2	AT1G07030	locus:2007387	AT1G07030	enables	iron ion transmembrane transporter activity	GO:0005381	2923	MF	transporter activity
TRINITY_DN5286_c0_g1_i2	HiInc_DN5286_c0_g1_i2	AT1G07030	locus:2007387	AT1G07030	acts upstream of or within	cellular respiration	GO:0045333	11819	BP	generation of precursor metabolites and energy
TRINITY_DN5286_c0_g1_i2	HiInc_DN5286_c0_g1_i2	AT1G07030	locus:2007387	AT1G07030	involved in	iron import into the mitochondrion	GO:0048250	17225	BP	transport
TRINITY_DN5286_c0_g1_i2	HiInc_DN5286_c0_g1_i2	AT1G07030	locus:2007387	AT1G07030	located in	mitochondrial membrane	GO:0031966	22372	CC	other intracellular components
TRINITY_DN7789_c0_g1_i1	HiInc_DN7789_c0_g1_i1	AT1G07090	locus:2007382	AT1G07090	acts upstream of or within	stem cell population maintenance	GO:0019827	10911	BP	other biological processes
TRINITY_DN7789_c0_g1_i1	HiInc_DN7789_c0_g1_i1	AT1G07090	locus:2007382	AT1G07090	involved in	mRNA transcription	GO:0009299	6233	BP	other metabolic processes
TRINITY_DN7789_c0_g1_i1	HiInc_DN7789_c0_g1_i1	AT1G07090	locus:2007382	AT1G07090	involved in	post-embryonic plant morphogenesis	GO:0090698	52622	BP	anatomical structure development
TRINITY_DN2690_c0_g1_i7	HiInc_DN2690_c0_g1_i7	AT1G09570	locus:2012300	AT1G09570	enables	phosphorelay sensor kinase activity	GO:0000155	4543	MF	kinase activity
TRINITY_DN2690_c0_g1_i7	HiInc_DN2690_c0_g1_i7	AT1G09570	locus:2012300	AT1G09570	acts upstream of or within	response to very low fluence red light stimulus	GO:0010203	17767	BP	response to light stimulus
TRINITY_DN2690_c0_g1_i7	HiInc_DN2690_c0_g1_i7	AT1G09570	locus:2012300	AT1G09570	acts upstream of or within	negative regulation of translation	GO:0017148	8958	BP	other cellular processes
TRINITY_DN2690_c0_g1_i7	HiInc_DN2690_c0_g1_i7	AT1G09570	locus:2012300	AT1G09570	enables	protein histidine kinase activity	GO:0004673	3885	MF	kinase activity
TRINITY_DN2690_c0_g1_i7	HiInc_DN2690_c0_g1_i7	AT1G09570	locus:2012300	AT1G09570	acts upstream of or within	red light signaling pathway	GO:0010161	17253	BP	signal transduction
TRINITY_DN2690_c0_g1_i7	HiInc_DN2690_c0_g1_i7	AT1G09570	locus:2012300	AT1G09570	enables	far-red light photoreceptor activity	GO:0031516	21285	MF	signaling receptor activity
TRINITY_DN2690_c0_g1_i7	HiInc_DN2690_c0_g1_i7	AT1G09570	locus:2012300	AT1G09570	acts upstream of or within	response to continuous far red light stimulus by the high-irradiance response system	GO:0010201	17801	BP	response to light stimulus
TRINITY_DN2690_c0_g1_i7	HiInc_DN2690_c0_g1_i7	AT1G09570	locus:2012300	AT1G09570	enables	red or far-red light photoreceptor activity	GO:0009883	9793	MF	signaling receptor activity
TRINITY_DN2690_c0_g1_i7	HiInc_DN2690_c0_g1_i7	AT1G09570	locus:2012300	AT1G09570	involved in	protein-tetrapyrrole linkage	GO:0017006	6930	BP	cellular protein modification process
TRINITY_DN2690_c0_g1_i7	HiInc_DN2690_c0_g1_i7	AT1G09570	locus:2012300	AT1G09570	acts upstream of or within	response to arsenic-containing substance	GO:0046685	13589	BP	response to chemical
TRINITY_DN2690_c0_g1_i7	HiInc_DN2690_c0_g1_i7	AT1G09570	locus:2012300	AT1G09570	involved in	detection of visible light	GO:0009584	6685	BP	response to external stimulus
TRINITY_DN2623_c0_g1_i4	HiInc_DN2623_c0_g1_i4	AT1G08250	locus:2199963	AT1G08250	involved in	L-phenylalanine biosynthetic process	GO:0009094	6706	BP	other metabolic processes
TRINITY_DN2623_c0_g1_i4	HiInc_DN2623_c0_g1_i4	AT1G08250	locus:2199963	AT1G08250	enables	prephenate dehydratase activity	GO:0004664	3823	MF	catalytic activity
TRINITY_DN2623_c0_g1_i4	HiInc_DN2623_c0_g1_i4	AT1G08250	locus:2199963	AT1G08250	enables	arogenate dehydratase activity	GO:0047769	16491	MF	catalytic activity
TRINITY_DN3233_c0_g1_i7	HiInc_DN3233_c0_g1_i7	AT1G07180	locus:2007427	AT1G07180	involved in	NADH oxidation	GO:0006116	4858	BP	other metabolic processes
TRINITY_DN3233_c0_g1_i7	HiInc_DN3233_c0_g1_i7	AT1G07180	locus:2007427	AT1G07180	enables	NADH dehydrogenase activity	GO:0003954	1154	MF	catalytic activity
TRINITY_DN2618_c0_g1_i16	HiInc_DN2618_c0_g1_i16	AT1G10670	locus:2019943	AT1G10670	acts upstream of or within	anthocyanin accumulation in tissues in response to UV light	GO:0043481	21549	BP	response to external stimulus
TRINITY_DN2618_c0_g1_i16	HiInc_DN2618_c0_g1_i16	AT1G10670	locus:2019943	AT1G10670	acts upstream of or within	positive regulation of cell size	GO:0045793	12727	BP	cellular component organization
TRINITY_DN2618_c0_g1_i16	HiInc_DN2618_c0_g1_i16	AT1G10670	locus:2019943	AT1G10670	acts upstream of or within	regulation of embryonic development	GO:0045995	12744	BP	embryo development
TRINITY_DN5308_c0_g1_i13	HiInc_DN5308_c0_g1_i13	AT1G07230	locus:2007357	AT1G07230	enables	hydrolase activity, acting on ester bonds	GO:0016788	2777	MF	hydrolase activity
TRINITY_DN5308_c0_g1_i13	HiInc_DN5308_c0_g1_i13	AT1G07230	locus:2007357	AT1G07230	involved in	phospholipid catabolic process	GO:0009395	6740	BP	catabolic process
TRINITY_DN7403_c0_g1_i13	HiInc_DN7403_c0_g1_i13	AT1G07240	locus:2007342	AT1G07240	enables	abscisic acid glucosyltransferase activity	GO:0010294	25153	MF	transferase activity
TRINITY_DN7403_c0_g1_i13	HiInc_DN7403_c0_g1_i13	AT1G07240	locus:2007342	AT1G07240	acts upstream of or within	abscisic acid metabolic process	GO:0009687	4969	BP	other cellular processes
TRINITY_DN7403_c0_g1_i13	HiInc_DN7403_c0_g1_i13	AT1G07240	locus:2007342	AT1G07240	acts upstream of or within	abscisic acid homeostasis	GO:1902265	46231	BP	other biological processes
TRINITY_DN7403_c0_g1_i13	HiInc_DN7403_c0_g1_i13	AT1G07240	locus:2007342	AT1G07240	acts upstream of or within	positive regulation of seed germination	GO:0010030	13934	BP	post-embryonic development
TRINITY_DN7403_c0_g1_i13	HiInc_DN7403_c0_g1_i13	AT1G07240	locus:2007342	AT1G07240	acts upstream of or within	drought recovery	GO:0009819	8701	BP	response to stress
TRINITY_DN3870_c0_g1_i2	HiInc_DN3870_c0_g1_i2	AT1G07250	locus:2007462	AT1G07250	enables	flavonol 3-O-glucosyltransferase activity	GO:0047893	16829	MF	transferase activity
TRINITY_DN3870_c0_g1_i2	HiInc_DN3870_c0_g1_i2	AT1G07250	locus:2007462	AT1G07250	enables	daphnetin 3-O-glucosyltransferase activity	GO:0102360	51973	MF	transferase activity
TRINITY_DN3870_c0_g1_i2	HiInc_DN3870_c0_g1_i2	AT1G07250	locus:2007462	AT1G07250	enables	myricetin 3-O-glucosyltransferase activity	GO:0102425	52463	MF	transferase activity
TRINITY_DN3870_c0_g1_i2	HiInc_DN3870_c0_g1_i2	AT1G07250	locus:2007462	AT1G07250	enables	flavonol 7-O-beta-glucosyltransferase activity	GO:0033836	28613	MF	transferase activity
TRINITY_DN3870_c0_g2_i7	HiInc_DN3870_c0_g2_i7	AT1G07260	locus:2007452	AT1G07260	acts upstream of or within	negative regulation of systemic acquired resistance	GO:0010113	14696	BP	response to external stimulus
TRINITY_DN3870_c0_g2_i7	HiInc_DN3870_c0_g2_i7	AT1G07260	locus:2007452	AT1G07260	enables	4-alpha-glucanotransferase activity	GO:0004134	837	MF	transferase activity
TRINITY_DN2621_c0_g1_i53	HiInc_DN2621_c0_g1_i53	AT1G15110	locus:2037788	AT1G15110	acts upstream of or within	phosphatidylserine biosynthetic process	GO:0006659	6729	BP	biosynthetic process
TRINITY_DN2621_c0_g1_i53	HiInc_DN2621_c0_g1_i53	AT1G15110	locus:2037788	AT1G15110	involved in	microsporogenesis	GO:0009556	11331	BP	reproduction
TRINITY_DN2621_c0_g1_i53	HiInc_DN2621_c0_g1_i53	AT1G15110	locus:2037788	AT1G15110	enables	CDP-diacylglycerol-serine O-phosphatidyltransferase activity	GO:0003882	936	MF	transferase activity
TRINITY_DN2621_c0_g1_i53	HiInc_DN2621_c0_g1_i53	AT1G15110	locus:2037788	AT1G15110	enables	L-serine-phosphatidylethanolamine phosphatidyltransferase activity	GO:0106245	57262	MF	transferase activity
TRINITY_DN2652_c0_g1_i6	HiInc_DN2652_c0_g1_i6	AT1G19190	locus:2202190	AT1G19190	enables	methyl indole-3-acetate esterase activity	GO:0080030	31248	MF	hydrolase activity
TRINITY_DN9695_c0_g1_i2	HiInc_DN9695_c0_g1_i2	AT1G07350	locus:2025092	AT1G07350	involved in	positive regulation of mRNA splicing, via spliceosome	GO:0048026	14130	BP	nucleobase-containing compound metabolic process
TRINITY_DN9695_c0_g1_i2	HiInc_DN9695_c0_g1_i2	AT1G07350	locus:2025092	AT1G07350	acts upstream of or within	regulation of RNA splicing	GO:0043484	21698	BP	nucleobase-containing compound metabolic process
TRINITY_DN9695_c0_g1_i2	HiInc_DN9695_c0_g1_i2	AT1G07350	locus:2025092	AT1G07350	acts upstream of or within	response to high light intensity	GO:0009644	7127	BP	response to light stimulus
TRINITY_DN2711_c0_g1_i43	HiInc_DN2711_c0_g1_i43	AT1G14860	locus:2006817	AT1G14860	acts upstream of or within	response to water	GO:0009415	7596	BP	response to abiotic stimulus
TRINITY_DN2703_c0_g1_i24	HiInc_DN2703_c0_g1_i24	AT1G13440	locus:2010007	AT1G13440	acts upstream of or within	gluconeogenesis	GO:0006094	5860	BP	carbohydrate metabolic process
TRINITY_DN2703_c0_g1_i24	HiInc_DN2703_c0_g1_i24	AT1G13440	locus:2010007	AT1G13440	enables	oxidoreductase activity, acting on the aldehyde or oxo group of donors, NAD or NADP as acceptor	GO:0016620	3553	MF	catalytic activity
TRINITY_DN6528_c0_g1_i9	HiInc_DN6528_c0_g1_i9	AT1G07510	locus:2025052	AT1G07510	part of	m-AAA complex	GO:0005745	443	CC	other intracellular components
TRINITY_DN6528_c0_g1_i9	HiInc_DN6528_c0_g1_i9	AT1G07510	locus:2025052	AT1G07510	involved in	mitochondrial protein processing	GO:0034982	30293	BP	other cellular processes
TRINITY_DN2784_c2_g1_i1	HiInc_DN2784_c2_g1_i1	AT1G12040	locus:2008895	AT1G12040	enables	histidine phosphotransfer kinase activity	GO:0009927	11964	MF	transferase activity
TRINITY_DN2784_c2_g1_i1	HiInc_DN2784_c2_g1_i1	AT1G12040	locus:2008895	AT1G12040	acts upstream of or within	cell morphogenesis involved in differentiation	GO:0000904	13489	BP	cell differentiation
TRINITY_DN2784_c2_g1_i1	HiInc_DN2784_c2_g1_i1	AT1G12040	locus:2008895	AT1G12040	acts upstream of or within	trichoblast differentiation	GO:0010054	14803	BP	multicellular organism development
TRINITY_DN2784_c2_g1_i1	HiInc_DN2784_c2_g1_i1	AT1G12040	locus:2008895	AT1G12040	enables	structural constituent of cell wall	GO:0005199	1879	MF	structural molecule activity
TRINITY_DN5603_c0_g1_i1	HiInc_DN5603_c0_g1_i1	AT1G07530	locus:2025022	AT1G07530	acts upstream of or within	response to xenobiotic stimulus	GO:0009410	7612	BP	response to chemical
TRINITY_DN2892_c0_g1_i4	HiInc_DN2892_c0_g1_i4	AT1G15970	locus:2200447	AT1G15970	enables	DNA-3-methyladenine glycosylase activity	GO:0008725	989	MF	catalytic activity
TRINITY_DN4272_c0_g1_i10	HiInc_DN4272_c0_g1_i10	AT1G07610	locus:2025097	AT1G07610	acts upstream of or within	response to copper ion	GO:0046688	13586	BP	response to chemical
TRINITY_DN2850_c0_g1_i7	HiInc_DN2850_c0_g1_i7	AT1G08970	locus:2036034	AT1G08970	acts upstream of or within	regulation of seed germination	GO:0010029	13933	BP	multicellular organism development
TRINITY_DN2850_c0_g1_i7	HiInc_DN2850_c0_g1_i7	AT1G08970	locus:2036034	AT1G08970	acts upstream of or within	positive regulation of photomorphogenesis	GO:2000306	36955	BP	response to light stimulus
TRINITY_DN2850_c0_g1_i7	HiInc_DN2850_c0_g1_i7	AT1G08970	locus:2036034	AT1G08970	enables	DNA-binding transcription activator activity, RNA polymerase II-specific	GO:0001228	40764	MF	DNA-binding transcription factor activity
TRINITY_DN6108_c0_g1_i4	HiInc_DN6108_c0_g1_i4	AT1G07640	locus:2026595	AT1G07640	acts upstream of or within	root radial pattern formation	GO:0090057	32853	BP	anatomical structure development
TRINITY_DN6108_c0_g1_i4	HiInc_DN6108_c0_g1_i4	AT1G07640	locus:2026595	AT1G07640	involved in	regulation of root development	GO:2000280	37764	BP	multicellular organism development
TRINITY_DN2834_c0_g1_i22	HiInc_DN2834_c0_g1_i22	AT1G17050	locus:2020362	AT1G17050	enables	prenyltransferase activity	GO:0004659	3822	MF	transferase activity
TRINITY_DN2834_c0_g1_i22	HiInc_DN2834_c0_g1_i22	AT1G17050	locus:2020362	AT1G17050	involved in	isoprenoid biosynthetic process	GO:0008299	6113	BP	biosynthetic process
TRINITY_DN2834_c0_g1_i22	HiInc_DN2834_c0_g1_i22	AT1G17050	locus:2020362	AT1G17050	enables	trans-octaprenyltranstransferase activity	GO:0050347	16821	MF	transferase activity
TRINITY_DN2834_c0_g1_i22	HiInc_DN2834_c0_g1_i22	AT1G17050	locus:2020362	AT1G17050	enables	all-trans-nonaprenyl-diphosphate synthase (geranylgeranyl-diphosphate specific) activity	GO:0052924	40154	MF	transferase activity
TRINITY_DN6126_c0_g1_i9	HiInc_DN6126_c0_g1_i9	AT1G07650	locus:2026585	AT1G07650	acts upstream of or within	response to nutrient levels	GO:0031667	21952	BP	response to external stimulus
TRINITY_DN3960_c0_g1_i22	HiInc_DN3960_c0_g1_i22	AT1G07660	locus:2026570	AT1G07660	acts upstream of or within	histone methylation	GO:0016571	6011	BP	other cellular processes
TRINITY_DN3960_c0_g1_i22	HiInc_DN3960_c0_g1_i22	AT1G07660	locus:2026570	AT1G07660	acts upstream of or within	peptidyl-amino acid modification	GO:0018193	9186	BP	cellular protein modification process
TRINITY_DN2839_c0_g1_i15	HiInc_DN2839_c0_g1_i15	AT1G13120	locus:2031835	AT1G13120	involved in	regulation of translational initiation	GO:0006446	7481	BP	other cellular processes
TRINITY_DN2839_c0_g1_i15	HiInc_DN2839_c0_g1_i15	AT1G13120	locus:2031835	AT1G13120	involved in	regulation of translational termination	GO:0006449	7482	BP	other metabolic processes
TRINITY_DN2839_c0_g1_i15	HiInc_DN2839_c0_g1_i15	AT1G13120	locus:2031835	AT1G13120	involved in	poly(A)+ mRNA export from nucleus	GO:0016973	6794	BP	other metabolic processes
TRINITY_DN2839_c0_g1_i15	HiInc_DN2839_c0_g1_i15	AT1G13120	locus:2031835	AT1G13120	enables	translation initiation factor binding	GO:0031369	20930	MF	protein binding
TRINITY_DN2839_c0_g1_i15	HiInc_DN2839_c0_g1_i15	AT1G13120	locus:2031835	AT1G13120	enables	phospholipid binding	GO:0005543	3710	MF	lipid binding
TRINITY_DN10573_c0_g1_i19	HiInc_DN10573_c0_g1_i19	AT1G07705	locus:505006107	AT1G07705	involved in	nuclear-transcribed mRNA poly(A) tail shortening	GO:0000289	8989	BP	catabolic process
TRINITY_DN2803_c0_g1_i18	HiInc_DN2803_c0_g1_i18	AT1G10130	locus:2201916	AT1G10130	acts upstream of or within	manganese ion transport	GO:0006828	6274	BP	transport
TRINITY_DN2803_c0_g1_i18	HiInc_DN2803_c0_g1_i18	AT1G10130	locus:2201916	AT1G10130	located in	endomembrane system	GO:0012505	9932	CC	other cellular components
TRINITY_DN2803_c0_g1_i18	HiInc_DN2803_c0_g1_i18	AT1G10130	locus:2201916	AT1G10130	enables	ABC-type manganese transporter activity	GO:0015410	3134	MF	transporter activity
TRINITY_DN2803_c0_g1_i18	HiInc_DN2803_c0_g1_i18	AT1G10130	locus:2201916	AT1G10130	acts upstream of or within	manganese ion homeostasis	GO:0055071	27756	BP	other biological processes
TRINITY_DN5943_c0_g1_i20	HiInc_DN5943_c0_g1_i20	AT1G07830	locus:2026550	AT1G07830	involved in	mitochondrial translation	GO:0032543	27970	BP	translation
TRINITY_DN5943_c0_g1_i20	HiInc_DN5943_c0_g1_i20	AT1G07830	locus:2026550	AT1G07830	part of	mitochondrial large ribosomal subunit	GO:0005762	478	CC	other intracellular components
TRINITY_DN5123_c0_g1_i21	HiInc_DN5123_c0_g1_i21	AT1G07840	locus:2026530	AT1G07840	part of	small-subunit processome	GO:0032040	23326	CC	other cellular components
TRINITY_DN2942_c0_g1_i3	HiInc_DN2942_c0_g1_i3	AT1G11580	locus:2200076	AT1G11580	enables	enzyme inhibitor activity	GO:0004857	2267	MF	enzyme regulator activity
TRINITY_DN2942_c0_g1_i3	HiInc_DN2942_c0_g1_i3	AT1G11580	locus:2200076	AT1G11580	enables	rRNA N-glycosylase activity	GO:0030598	10943	MF	hydrolase activity
TRINITY_DN2966_c0_g1_i17	HiInc_DN2966_c0_g1_i17	AT1G13080	locus:2031900	AT1G13080	acts upstream of or within	heat acclimation	GO:0010286	25138	BP	response to stress
TRINITY_DN2919_c0_g1_i5	HiInc_DN2919_c0_g1_i5	AT1G08465	locus:2826731	AT1G08465	acts upstream of or within	abaxial cell fate specification	GO:0010158	17249	BP	other cellular processes
TRINITY_DN2919_c0_g1_i5	HiInc_DN2919_c0_g1_i5	AT1G08465	locus:2826731	AT1G08465	involved in	cell fate commitment	GO:0045165	11060	BP	cell differentiation
TRINITY_DN3010_c0_g1_i32	HiInc_DN3010_c0_g1_i32	AT1G18370	locus:2014069	AT1G18370	acts upstream of or within	embryo sac cellularization	GO:0009558	11322	BP	anatomical structure development
TRINITY_DN4097_c0_g1_i12	HiInc_DN4097_c0_g1_i12	AT1G08030	locus:2205135	AT1G08030	involved in	heparan sulfate proteoglycan biosynthetic process, enzymatic modification	GO:0015015	5978	BP	protein metabolic process
TRINITY_DN4097_c0_g1_i12	HiInc_DN4097_c0_g1_i12	AT1G08030	locus:2205135	AT1G08030	enables	heparan sulfate 6-O-sulfotransferase activity	GO:0017095	2663	MF	transferase activity
TRINITY_DN4097_c0_g1_i12	HiInc_DN4097_c0_g1_i12	AT1G08030	locus:2205135	AT1G08030	acts upstream of or within	negative regulation of ethylene biosynthetic process	GO:0010366	26798	BP	other metabolic processes
TRINITY_DN4097_c0_g1_i12	HiInc_DN4097_c0_g1_i12	AT1G08030	locus:2205135	AT1G08030	enables	protein-tyrosine sulfotransferase activity	GO:0008476	3937	MF	catalytic activity
TRINITY_DN4097_c0_g1_i12	HiInc_DN4097_c0_g1_i12	AT1G08030	locus:2205135	AT1G08030	acts upstream of or within	regulation of root meristem growth	GO:0010082	14827	BP	anatomical structure development
TRINITY_DN4097_c0_g1_i12	HiInc_DN4097_c0_g1_i12	AT1G08030	locus:2205135	AT1G08030	acts upstream of or within	copper ion homeostasis	GO:0055070	27755	BP	other biological processes
TRINITY_DN3045_c2_g1_i4	HiInc_DN3045_c2_g1_i4	AT1G13220	locus:2031875	AT1G13220	acts upstream of or within	nucleus organization	GO:0006997	6521	BP	cellular component organization
TRINITY_DN3045_c2_g1_i4	HiInc_DN3045_c2_g1_i4	AT1G13220	locus:2031875	AT1G13220	acts upstream of or within	cellular response to DNA damage stimulus	GO:0006974	4725	BP	other cellular processes
TRINITY_DN3045_c2_g1_i4	HiInc_DN3045_c2_g1_i4	AT1G13220	locus:2031875	AT1G13220	located in	nuclear periphery	GO:0034399	29387	CC	other intracellular components
TRINITY_DN3045_c2_g1_i4	HiInc_DN3045_c2_g1_i4	AT1G13220	locus:2031875	AT1G13220	involved in	regulation of nucleus size	GO:0097298	41192	BP	cellular component organization
TRINITY_DN3087_c0_g1_i3	HiInc_DN3087_c0_g1_i3	AT1G16310	locus:2032830	AT1G16310	acts upstream of or within	regulation of abscisic acid-activated signaling pathway	GO:0009787	11755	BP	response to chemical
TRINITY_DN3087_c0_g1_i3	HiInc_DN3087_c0_g1_i3	AT1G16310	locus:2032830	AT1G16310	acts upstream of or within	regulation of jasmonic acid mediated signaling pathway	GO:2000022	35570	BP	response to chemical
TRINITY_DN3087_c0_g1_i3	HiInc_DN3087_c0_g1_i3	AT1G16310	locus:2032830	AT1G16310	enables	cation transmembrane transporter activity	GO:0008324	1868	MF	transporter activity
TRINITY_DN4733_c0_g1_i5	HiInc_DN4733_c0_g1_i5	AT1G08060	locus:2205205	AT1G08060	enables	SUMO binding	GO:0032183	24258	MF	protein binding
TRINITY_DN3072_c0_g1_i10	HiInc_DN3072_c0_g1_i10	AT1G14140	locus:2035769	AT1G14140	involved in	mitochondrial transport	GO:0006839	6381	BP	transport
TRINITY_DN3453_c0_g1_i17	HiInc_DN3453_c0_g1_i17	AT1G08090	locus:2205190	AT1G08090	is active in	plant-type vacuole membrane	GO:0009705	11040	CC	other membranes
TRINITY_DN3453_c0_g1_i17	HiInc_DN3453_c0_g1_i17	AT1G08090	locus:2205190	AT1G08090	involved in	cellular response to nitrate	GO:0071249	33677	BP	other cellular processes
TRINITY_DN3453_c0_g1_i17	HiInc_DN3453_c0_g1_i17	AT1G08090	locus:2205190	AT1G08090	involved in	nitrate transport	GO:0015706	6490	BP	transport
TRINITY_DN3453_c0_g1_i17	HiInc_DN3453_c0_g1_i17	AT1G08090	locus:2205190	AT1G08090	enables	nitrate transmembrane transporter activity	GO:0015112	3346	MF	transporter activity
TRINITY_DN4212_c0_g1_i11	HiInc_DN4212_c0_g1_i11	AT1G08130	locus:2199953	AT1G08130	involved in	single strand break repair	GO:0000012	7248	BP	response to stress
TRINITY_DN4212_c0_g1_i11	HiInc_DN4212_c0_g1_i11	AT1G08130	locus:2199953	AT1G08130	involved in	DNA replication	GO:0006260	4743	BP	biosynthetic process
TRINITY_DN4212_c0_g1_i11	HiInc_DN4212_c0_g1_i11	AT1G08130	locus:2199953	AT1G08130	involved in	lagging strand elongation	GO:0006273	6139	BP	other metabolic processes
TRINITY_DN4212_c0_g1_i11	HiInc_DN4212_c0_g1_i11	AT1G08130	locus:2199953	AT1G08130	involved in	DNA biosynthetic process	GO:0071897	36240	BP	other cellular processes
TRINITY_DN4212_c0_g1_i11	HiInc_DN4212_c0_g1_i11	AT1G08130	locus:2199953	AT1G08130	involved in	double-strand break repair	GO:0006302	5643	BP	DNA metabolic process
TRINITY_DN4212_c0_g1_i11	HiInc_DN4212_c0_g1_i11	AT1G08130	locus:2199953	AT1G08130	involved in	DNA ligation	GO:0006266	4734	BP	DNA metabolic process
TRINITY_DN4212_c0_g1_i11	HiInc_DN4212_c0_g1_i11	AT1G08130	locus:2199953	AT1G08130	enables	DNA ligase (ATP) activity	GO:0003910	969	MF	catalytic activity
TRINITY_DN3172_c0_g1_i32	HiInc_DN3172_c0_g1_i32	AT1G19350	locus:2016472	AT1G19350	enables	transcription regulator activity	GO:0140110	55222	MF	transcription regulator activity
TRINITY_DN3172_c0_g1_i32	HiInc_DN3172_c0_g1_i32	AT1G19350	locus:2016472	AT1G19350	involved in	cellular response to brassinosteroid stimulus	GO:0071367	33892	BP	response to chemical
TRINITY_DN3172_c0_g1_i32	HiInc_DN3172_c0_g1_i32	AT1G19350	locus:2016472	AT1G19350	acts upstream of or within	UV protection	GO:0009650	4959	BP	response to light stimulus
TRINITY_DN3172_c0_g1_i32	HiInc_DN3172_c0_g1_i32	AT1G19350	locus:2016472	AT1G19350	involved in	quiescent center organization	GO:1904961	51353	BP	anatomical structure development
TRINITY_DN7161_c0_g1_i4	HiInc_DN7161_c0_g1_i4	AT1G08190	locus:2200008	AT1G08190	involved in	macroautophagy	GO:0016236	6236	BP	other cellular processes
TRINITY_DN7161_c0_g1_i4	HiInc_DN7161_c0_g1_i4	AT1G08190	locus:2200008	AT1G08190	involved in	endosomal vesicle fusion	GO:0034058	28891	BP	other cellular processes
TRINITY_DN7161_c0_g1_i4	HiInc_DN7161_c0_g1_i4	AT1G08190	locus:2200008	AT1G08190	involved in	cellular response to starvation	GO:0009267	7312	BP	response to stress
TRINITY_DN7161_c0_g1_i4	HiInc_DN7161_c0_g1_i4	AT1G08190	locus:2200008	AT1G08190	part of	HOPS complex	GO:0030897	17981	CC	other membranes
TRINITY_DN3199_c0_g1_i10	HiInc_DN3199_c0_g1_i10	AT1G14360	locus:2012482	AT1G14360	enables	UDP-glucose transmembrane transporter activity	GO:0005460	1290	MF	transporter activity
TRINITY_DN3199_c0_g1_i10	HiInc_DN3199_c0_g1_i10	AT1G14360	locus:2012482	AT1G14360	enables	UDP-galactose transmembrane transporter activity	GO:0005459	1286	MF	transporter activity
TRINITY_DN3199_c0_g1_i10	HiInc_DN3199_c0_g1_i10	AT1G14360	locus:2012482	AT1G14360	is active in	integral component of Golgi membrane	GO:0030173	7889	CC	other membranes
TRINITY_DN3199_c0_g1_i10	HiInc_DN3199_c0_g1_i10	AT1G14360	locus:2012482	AT1G14360	is active in	integral component of endoplasmic reticulum membrane	GO:0030176	7887	CC	other intracellular components
TRINITY_DN3199_c0_g1_i10	HiInc_DN3199_c0_g1_i10	AT1G14360	locus:2012482	AT1G14360	involved in	UDP-galactose transmembrane transport	GO:0072334	36468	BP	other cellular processes
TRINITY_DN3199_c0_g1_i10	HiInc_DN3199_c0_g1_i10	AT1G14360	locus:2012482	AT1G14360	involved in	embryo sac development	GO:0009553	11320	BP	multicellular organism development
TRINITY_DN3143_c1_g1_i14	HiInc_DN3143_c1_g1_i14	AT1G14710	locus:2006717	AT1G14710	enables	demethylase activity	GO:0032451	25446	MF	catalytic activity
TRINITY_DN5677_c0_g1_i9	HiInc_DN5677_c0_g1_i9	AT1G08220	locus:2200028	AT1G08220	is active in	mitochondrial inner membrane	GO:0005743	475	CC	other intracellular components
TRINITY_DN5677_c0_g1_i9	HiInc_DN5677_c0_g1_i9	AT1G08220	locus:2200028	AT1G08220	involved in	mitochondrial proton-transporting ATP synthase complex assembly	GO:0033615	28038	BP	cellular component organization
TRINITY_DN3112_c2_g1_i2	HiInc_DN3112_c2_g1_i2	AT1G12260	locus:2202028	AT1G12260	acts upstream of or within	positive regulation of secondary cell wall biogenesis	GO:1901348	43650	BP	other cellular processes
TRINITY_DN3164_c0_g1_i1	HiInc_DN3164_c0_g1_i1	AT1G10950	locus:2197364	AT1G10950	located in	Golgi medial cisterna	GO:0005797	53	CC	other intracellular components
TRINITY_DN3164_c0_g1_i1	HiInc_DN3164_c0_g1_i1	AT1G10950	locus:2197364	AT1G10950	involved in	protein localization to membrane	GO:0072657	37367	BP	other cellular processes
TRINITY_DN10972_c0_g1_i2	HiInc_DN10972_c0_g1_i2	AT1G08260	locus:2199973	AT1G08260	involved in	leading strand elongation	GO:0006272	6159	BP	other metabolic processes
TRINITY_DN10972_c0_g1_i2	HiInc_DN10972_c0_g1_i2	AT1G08260	locus:2199973	AT1G08260	involved in	nucleotide-excision repair, DNA gap filling	GO:0006297	7055	BP	DNA metabolic process
TRINITY_DN10972_c0_g1_i2	HiInc_DN10972_c0_g1_i2	AT1G08260	locus:2199973	AT1G08260	enables	DNA-directed DNA polymerase activity	GO:0003887	991	MF	catalytic activity
TRINITY_DN10972_c0_g1_i2	HiInc_DN10972_c0_g1_i2	AT1G08260	locus:2199973	AT1G08260	acts upstream of or within	negative regulation of long-day photoperiodism, flowering	GO:0048579	21446	BP	reproduction
TRINITY_DN10972_c0_g1_i2	HiInc_DN10972_c0_g1_i2	AT1G08260	locus:2199973	AT1G08260	part of	epsilon DNA polymerase complex	GO:0008622	275	CC	other intracellular components
TRINITY_DN10972_c0_g1_i2	HiInc_DN10972_c0_g1_i2	AT1G08260	locus:2199973	AT1G08260	involved in	DNA replication proofreading	GO:0045004	11146	BP	response to stress
TRINITY_DN10972_c0_g1_i2	HiInc_DN10972_c0_g1_i2	AT1G08260	locus:2199973	AT1G08260	enables	single-stranded DNA 3'-5' exodeoxyribonuclease activity	GO:0008310	4155	MF	nuclease activity
TRINITY_DN10972_c0_g1_i2	HiInc_DN10972_c0_g1_i2	AT1G08260	locus:2199973	AT1G08260	involved in	base-excision repair, gap-filling	GO:0006287	5211	BP	DNA metabolic process
TRINITY_DN10972_c0_g1_i2	HiInc_DN10972_c0_g1_i2	AT1G08260	locus:2199973	AT1G08260	acts upstream of or within	regulation of cell division	GO:0051302	20665	BP	other cellular processes
TRINITY_DN10972_c0_g1_i2	HiInc_DN10972_c0_g1_i2	AT1G08260	locus:2199973	AT1G08260	acts upstream of or within	embryonic root morphogenesis	GO:0010086	14840	BP	anatomical structure development
TRINITY_DN3105_c0_g1_i18	HiInc_DN3105_c0_g1_i18	AT1G18360	locus:2014084	AT1G18360	enables	acylglycerol lipase activity	GO:0047372	15523	MF	hydrolase activity
TRINITY_DN3105_c0_g1_i18	HiInc_DN3105_c0_g1_i18	AT1G18360	locus:2014084	AT1G18360	enables	lipase activity	GO:0016298	3019	MF	hydrolase activity
TRINITY_DN4041_c0_g1_i5	HiInc_DN4041_c0_g1_i5	AT1G08290	locus:2200003	AT1G08290	involved in	anatomical structure development	GO:0048856	25116	BP	anatomical structure development
TRINITY_DN7979_c0_g1_i12	HiInc_DN7979_c0_g1_i12	AT1G08350	locus:2201806	AT1G08350	enables	SNAP receptor activity	GO:0005484	1256	MF	other molecular functions
TRINITY_DN7979_c0_g1_i12	HiInc_DN7979_c0_g1_i12	AT1G08350	locus:2201806	AT1G08350	involved in	response to nematode	GO:0009624	7133	BP	response to external stimulus
TRINITY_DN7979_c0_g1_i12	HiInc_DN7979_c0_g1_i12	AT1G08350	locus:2201806	AT1G08350	acts upstream of or within	membrane fusion	GO:0061025	34381	BP	cellular component organization
TRINITY_DN3231_c0_g1_i17	HiInc_DN3231_c0_g1_i17	AT1G15820	locus:2036209	AT1G15820	enables	chlorophyll binding	GO:0016168	1912	MF	other binding
TRINITY_DN3231_c0_g1_i17	HiInc_DN3231_c0_g1_i17	AT1G15820	locus:2036209	AT1G15820	acts upstream of or within	photosynthesis	GO:0015979	6756	BP	photosynthesis
TRINITY_DN3231_c0_g1_i17	HiInc_DN3231_c0_g1_i17	AT1G15820	locus:2036209	AT1G15820	part of	photosystem II antenna complex	GO:0009783	11750	CC	other membranes
TRINITY_DN3231_c0_g1_i17	HiInc_DN3231_c0_g1_i17	AT1G15820	locus:2036209	AT1G15820	involved in	photosynthesis, light harvesting in photosystem I	GO:0009768	11735	BP	photosynthesis
TRINITY_DN3231_c0_g1_i17	HiInc_DN3231_c0_g1_i17	AT1G15820	locus:2036209	AT1G15820	acts upstream of or within	nonphotochemical quenching	GO:0010196	13514	BP	response to light stimulus
TRINITY_DN3248_c0_g1_i35	HiInc_DN3248_c0_g1_i35	AT1G16890	locus:2015581	AT1G16890	acts upstream of or within	response to iron ion	GO:0010039	14770	BP	response to chemical
TRINITY_DN3248_c0_g1_i35	HiInc_DN3248_c0_g1_i35	AT1G16890	locus:2015581	AT1G16890	part of	UBC13-MMS2 complex	GO:0031372	20945	CC	other cellular components
TRINITY_DN3248_c0_g1_i35	HiInc_DN3248_c0_g1_i35	AT1G16890	locus:2015581	AT1G16890	involved in	postreplication repair	GO:0006301	6824	BP	DNA metabolic process
TRINITY_DN10504_c0_g1_i10	HiInc_DN10504_c0_g1_i10	AT1G08410	locus:2201861	AT1G08410	enables	ribosome binding	GO:0043022	17747	MF	other binding
TRINITY_DN10504_c0_g1_i10	HiInc_DN10504_c0_g1_i10	AT1G08410	locus:2201861	AT1G08410	acts upstream of or within	cotyledon development	GO:0048825	23442	BP	reproduction
TRINITY_DN10504_c0_g1_i10	HiInc_DN10504_c0_g1_i10	AT1G08410	locus:2201861	AT1G08410	acts upstream of or within	positive regulation of ribosome biogenesis	GO:0090070	32987	BP	other cellular processes
TRINITY_DN5640_c0_g2_i3	HiInc_DN5640_c0_g2_i3	AT1G08450	locus:2201816	AT1G08450	acts upstream of or within	anthocyanin-containing compound metabolic process	GO:0046283	13001	BP	other metabolic processes
TRINITY_DN5640_c0_g2_i3	HiInc_DN5640_c0_g2_i3	AT1G08450	locus:2201816	AT1G08450	acts upstream of or within	calcium ion homeostasis	GO:0055074	27759	BP	other biological processes
TRINITY_DN3289_c0_g3_i4	HiInc_DN3289_c0_g3_i4	AT1G15460	locus:2037808	AT1G15460	involved in	cellular response to boron-containing substance levels	GO:0080029	31252	BP	response to external stimulus
TRINITY_DN3289_c0_g3_i4	HiInc_DN3289_c0_g3_i4	AT1G15460	locus:2037808	AT1G15460	acts upstream of or within	borate transport	GO:0046713	13663	BP	transport
TRINITY_DN3289_c0_g3_i4	HiInc_DN3289_c0_g3_i4	AT1G15460	locus:2037808	AT1G15460	enables	anion:anion antiporter activity	GO:0015301	1538	MF	transporter activity
TRINITY_DN3289_c0_g3_i4	HiInc_DN3289_c0_g3_i4	AT1G15460	locus:2037808	AT1G15460	involved in	ion homeostasis	GO:0050801	17971	BP	other biological processes
TRINITY_DN3289_c0_g3_i4	HiInc_DN3289_c0_g3_i4	AT1G15460	locus:2037808	AT1G15460	enables	inorganic anion exchanger activity	GO:0005452	2811	MF	transporter activity
TRINITY_DN3289_c0_g3_i4	HiInc_DN3289_c0_g3_i4	AT1G15460	locus:2037808	AT1G15460	enables	borate efflux transmembrane transporter activity	GO:0080139	32074	MF	transporter activity
TRINITY_DN3289_c0_g3_i4	HiInc_DN3289_c0_g3_i4	AT1G15460	locus:2037808	AT1G15460	acts upstream of or within	borate transmembrane transport	GO:0035445	35148	BP	other cellular processes
TRINITY_DN10509_c0_g1_i17	HiInc_DN10509_c0_g1_i17	AT1G08460	locus:2201826	AT1G08460	acts upstream of or within	histone deacetylation	GO:0016575	6005	BP	cellular component organization
TRINITY_DN10509_c0_g1_i17	HiInc_DN10509_c0_g1_i17	AT1G08460	locus:2201826	AT1G08460	enables	histone deacetylase activity	GO:0004407	2724	MF	catalytic activity
TRINITY_DN10509_c0_g1_i17	HiInc_DN10509_c0_g1_i17	AT1G08460	locus:2201826	AT1G08460	enables	NAD-dependent histone deacetylase activity (H3-K14 specific)	GO:0032041	23328	MF	hydrolase activity
TRINITY_DN3301_c0_g1_i11	HiInc_DN3301_c0_g1_i11	AT1G08480	locus:2201851	AT1G08480	part of	respiratory chain complex II	GO:0045273	11518	CC	other membranes
TRINITY_DN3301_c0_g1_i11	HiInc_DN3301_c0_g1_i11	AT1G08480	locus:2201851	AT1G08480	part of	mitochondrial respiratory chain complex II, succinate dehydrogenase complex (ubiquinone)	GO:0005749	624	CC	other intracellular components
TRINITY_DN3301_c0_g1_i11	HiInc_DN3301_c0_g1_i11	AT1G08480	locus:2201851	AT1G08480	enables	protein-membrane adaptor activity	GO:0043495	22241	MF	other molecular functions
TRINITY_DN7205_c0_g1_i4	HiInc_DN7205_c0_g1_i4	AT1G08490	locus:2201856	AT1G08490	acts upstream of or within	iron incorporation into metallo-sulfur cluster	GO:0018283	9089	BP	other cellular processes
TRINITY_DN7205_c0_g1_i4	HiInc_DN7205_c0_g1_i4	AT1G08490	locus:2201856	AT1G08490	involved in	cysteine metabolic process	GO:0006534	5481	BP	other cellular processes
TRINITY_DN7205_c0_g1_i4	HiInc_DN7205_c0_g1_i4	AT1G08490	locus:2201856	AT1G08490	acts upstream of or within	selenium compound metabolic process	GO:0001887	19214	BP	other metabolic processes
TRINITY_DN7205_c0_g1_i4	HiInc_DN7205_c0_g1_i4	AT1G08490	locus:2201856	AT1G08490	acts upstream of or within	response to selenium ion	GO:0010269	23393	BP	response to chemical
TRINITY_DN7205_c0_g1_i4	HiInc_DN7205_c0_g1_i4	AT1G08490	locus:2201856	AT1G08490	enables	cysteine desulfurase activity	GO:0031071	19621	MF	transferase activity
TRINITY_DN7205_c0_g1_i4	HiInc_DN7205_c0_g1_i4	AT1G08490	locus:2201856	AT1G08490	enables	selenocysteine lyase activity	GO:0009000	4093	MF	catalytic activity
TRINITY_DN3203_c0_g1_i50	HiInc_DN3203_c0_g1_i50	AT1G17980	locus:2030943	AT1G17980	involved in	mRNA polyadenylation	GO:0006378	6229	BP	other metabolic processes
TRINITY_DN3203_c0_g1_i50	HiInc_DN3203_c0_g1_i50	AT1G17980	locus:2030943	AT1G17980	enables	polynucleotide adenylyltransferase activity	GO:0004652	3792	MF	transferase activity
TRINITY_DN3203_c0_g1_i50	HiInc_DN3203_c0_g1_i50	AT1G17980	locus:2030943	AT1G17980	acts upstream of or within	negative regulation of innate immune response	GO:0045824	12531	BP	response to stress
TRINITY_DN3203_c0_g1_i50	HiInc_DN3203_c0_g1_i50	AT1G17980	locus:2030943	AT1G17980	acts upstream of or within	petal formation	GO:0048451	18870	BP	flower development
TRINITY_DN3203_c0_g1_i50	HiInc_DN3203_c0_g1_i50	AT1G17980	locus:2030943	AT1G17980	acts upstream of or within	RNA polyadenylation	GO:0043631	23386	BP	nucleobase-containing compound metabolic process
TRINITY_DN5404_c0_g1_i25	HiInc_DN5404_c0_g1_i25	AT1G08510	locus:2201786	AT1G08510	enables	acyl-[acyl-carrier-protein] hydrolase activity	GO:0016297	1309	MF	transferase activity
TRINITY_DN5404_c0_g1_i25	HiInc_DN5404_c0_g1_i25	AT1G08510	locus:2201786	AT1G08510	enables	acyl carrier activity	GO:0000036	1369	MF	other binding
TRINITY_DN5462_c0_g1_i5	HiInc_DN5462_c0_g1_i5	AT1G08520	locus:2201796	AT1G08520	part of	magnesium chelatase complex	GO:0010007	13477	CC	chloroplast
TRINITY_DN5462_c0_g1_i5	HiInc_DN5462_c0_g1_i5	AT1G08520	locus:2201796	AT1G08520	enables	magnesium chelatase activity	GO:0016851	3102	MF	catalytic activity
TRINITY_DN5148_c0_g1_i2	HiInc_DN5148_c0_g1_i2	AT1G08540	locus:2025650	AT1G08540	acts upstream of or within	DNA-templated transcription, initiation	GO:0006352	7456	BP	nucleobase-containing compound metabolic process
TRINITY_DN5148_c0_g1_i2	HiInc_DN5148_c0_g1_i2	AT1G08540	locus:2025650	AT1G08540	enables	sigma factor activity	GO:0016987	4138	MF	transcription regulator activity
TRINITY_DN5148_c0_g1_i2	HiInc_DN5148_c0_g1_i2	AT1G08540	locus:2025650	AT1G08540	involved in	regulation of RNA biosynthetic process	GO:2001141	39256	BP	other metabolic processes
TRINITY_DN5148_c0_g1_i2	HiInc_DN5148_c0_g1_i2	AT1G08540	locus:2025650	AT1G08540	involved in	tRNA metabolic process	GO:0006399	7395	BP	other metabolic processes
TRINITY_DN3375_c0_g1_i9	HiInc_DN3375_c0_g1_i9	AT1G16240	locus:2032835	AT1G16240	located in	endosome membrane	GO:0010008	14110	CC	other membranes
TRINITY_DN3375_c0_g1_i9	HiInc_DN3375_c0_g1_i9	AT1G16240	locus:2032835	AT1G16240	involved in	vesicle docking	GO:0048278	18030	BP	transport
TRINITY_DN3375_c0_g1_i9	HiInc_DN3375_c0_g1_i9	AT1G16240	locus:2032835	AT1G16240	involved in	vesicle fusion	GO:0006906	6505	BP	transport
TRINITY_DN3375_c0_g1_i9	HiInc_DN3375_c0_g1_i9	AT1G16240	locus:2032835	AT1G16240	part of	SNARE complex	GO:0031201	20634	CC	cytoplasm
TRINITY_DN3375_c0_g1_i9	HiInc_DN3375_c0_g1_i9	AT1G16240	locus:2032835	AT1G16240	enables	SNARE binding	GO:0000149	1257	MF	protein binding
TRINITY_DN3317_c0_g1_i3	HiInc_DN3317_c0_g1_i3	AT1G11680	locus:2027312	AT1G11680	enables	monooxygenase activity	GO:0004497	3243	MF	catalytic activity
TRINITY_DN3317_c0_g1_i3	HiInc_DN3317_c0_g1_i3	AT1G11680	locus:2027312	AT1G11680	enables	sterol 14-demethylase activity	GO:0008398	2978	MF	catalytic activity
TRINITY_DN3332_c0_g1_i14	HiInc_DN3332_c0_g1_i14	AT1G15140	locus:2037708	AT1G15140	enables	ferredoxin-NADP+ reductase activity	GO:0004324	2338	MF	catalytic activity
TRINITY_DN5980_c0_g1_i24	HiInc_DN5980_c0_g1_i24	AT1G08570	locus:2025625	AT1G08570	involved in	cell redox homeostasis	GO:0045454	12159	BP	other cellular processes
TRINITY_DN3322_c0_g2_i2	HiInc_DN3322_c0_g2_i2	AT1G16150	locus:2200442	AT1G16150	acts upstream of or within	response to nickel cation	GO:0010045	14701	BP	response to chemical
TRINITY_DN3322_c0_g2_i2	HiInc_DN3322_c0_g2_i2	AT1G16150	locus:2200442	AT1G16150	involved in	cell surface receptor signaling pathway	GO:0007166	5339	BP	signal transduction
TRINITY_DN3322_c0_g2_i2	HiInc_DN3322_c0_g2_i2	AT1G16150	locus:2200442	AT1G16150	located in	cell surface	GO:0009986	14229	CC	other cellular components
TRINITY_DN3322_c0_g1_i7	HiInc_DN3322_c0_g1_i7	AT1G16110	locus:2200527	AT1G16110	acts upstream of or within	cellular response to salicylic acid stimulus	GO:0071446	33982	BP	other cellular processes
TRINITY_DN3393_c0_g1_i13	HiInc_DN3393_c0_g1_i13	AT1G09880	locus:2024417	AT1G09880	enables	carbohydrate binding	GO:0030246	8584	MF	carbohydrate binding
TRINITY_DN3393_c0_g1_i13	HiInc_DN3393_c0_g1_i13	AT1G09880	locus:2024417	AT1G09880	enables	rhamnogalacturonan endolyase activity	GO:0102210	51859	MF	catalytic activity
TRINITY_DN3395_c0_g1_i18	HiInc_DN3395_c0_g1_i18	AT1G19270	locus:2202175	AT1G19270	involved in	regulation of DNA endoreduplication	GO:0032875	26512	BP	biosynthetic process
TRINITY_DN3395_c0_g1_i18	HiInc_DN3395_c0_g1_i18	AT1G19270	locus:2202175	AT1G19270	enables	peptidase activity	GO:0008233	3603	MF	hydrolase activity
TRINITY_DN3395_c0_g1_i18	HiInc_DN3395_c0_g1_i18	AT1G19270	locus:2202175	AT1G19270	acts upstream of or within	plant ovule morphogenesis	GO:0048482	19032	BP	multicellular organism development
TRINITY_DN3395_c0_g1_i18	HiInc_DN3395_c0_g1_i18	AT1G19270	locus:2202175	AT1G19270	acts upstream of or within	negative regulation of organ growth	GO:0046621	13527	BP	growth
TRINITY_DN6914_c0_g1_i11	HiInc_DN6914_c0_g1_i11	AT1G08650	locus:2025520	AT1G08650	enables	calcium-dependent protein serine/threonine kinase activity	GO:0009931	10931	MF	transferase activity
TRINITY_DN6914_c0_g1_i11	HiInc_DN6914_c0_g1_i11	AT1G08650	locus:2025520	AT1G08650	enables	calmodulin-dependent protein kinase activity	GO:0004683	1785	MF	kinase activity
TRINITY_DN3363_c0_g1_i22	HiInc_DN3363_c0_g1_i22	AT1G15290	locus:2037783	AT1G15290	involved in	chloroplast localization	GO:0019750	10828	BP	other cellular processes
TRINITY_DN3362_c0_g1_i18	HiInc_DN3362_c0_g1_i18	AT1G15040	locus:2196174	AT1G15040	acts upstream of or within	regulation of secondary shoot formation	GO:2000032	35580	BP	anatomical structure development
TRINITY_DN3362_c0_g1_i18	HiInc_DN3362_c0_g1_i18	AT1G15040	locus:2196174	AT1G15040	enables	hydrolase activity, acting on carbon-nitrogen (but not peptide) bonds, in linear amides	GO:0016811	2773	MF	hydrolase activity
TRINITY_DN3481_c0_g1_i15	HiInc_DN3481_c0_g1_i15	AT1G14230	locus:2035781	AT1G14230	enables	GTP phosphohydrolase activity	GO:0102489	54967	MF	hydrolase activity
TRINITY_DN3481_c0_g1_i15	HiInc_DN3481_c0_g1_i15	AT1G14230	locus:2035781	AT1G14230	enables	dUTP phosphohydrolase activity	GO:0102487	54976	MF	hydrolase activity
TRINITY_DN3481_c0_g1_i15	HiInc_DN3481_c0_g1_i15	AT1G14230	locus:2035781	AT1G14230	enables	dATP phosphohydrolase activity	GO:0102485	54972	MF	hydrolase activity
TRINITY_DN3481_c0_g1_i15	HiInc_DN3481_c0_g1_i15	AT1G14230	locus:2035781	AT1G14230	enables	nucleoside-diphosphatase activity	GO:0017110	8017	MF	hydrolase activity
TRINITY_DN3481_c0_g1_i15	HiInc_DN3481_c0_g1_i15	AT1G14230	locus:2035781	AT1G14230	involved in	nucleoside diphosphate catabolic process	GO:0009134	6542	BP	nucleobase-containing compound metabolic process
TRINITY_DN3481_c0_g1_i15	HiInc_DN3481_c0_g1_i15	AT1G14230	locus:2035781	AT1G14230	enables	dTTP phosphohydrolase activity	GO:0102488	54975	MF	hydrolase activity
TRINITY_DN3481_c0_g1_i15	HiInc_DN3481_c0_g1_i15	AT1G14230	locus:2035781	AT1G14230	enables	dGTP phosphohydrolase activity	GO:0102491	54974	MF	hydrolase activity
TRINITY_DN3481_c0_g1_i15	HiInc_DN3481_c0_g1_i15	AT1G14230	locus:2035781	AT1G14230	enables	dCTP phosphohydrolase activity	GO:0102486	54973	MF	hydrolase activity
TRINITY_DN3481_c0_g1_i15	HiInc_DN3481_c0_g1_i15	AT1G14230	locus:2035781	AT1G14230	enables	8-oxo-dGTP phosphohydrolase activity	GO:0102490	53135	MF	hydrolase activity
TRINITY_DN3478_c0_g1_i3	HiInc_DN3478_c0_g1_i3	AT1G15080	locus:2037758	AT1G15080	involved in	phospholipid metabolic process	GO:0006644	6741	BP	other cellular processes
TRINITY_DN3478_c0_g1_i3	HiInc_DN3478_c0_g1_i3	AT1G15080	locus:2037758	AT1G15080	enables	phosphatidate phosphatase activity	GO:0008195	3655	MF	hydrolase activity
TRINITY_DN3478_c0_g1_i3	HiInc_DN3478_c0_g1_i3	AT1G15080	locus:2037758	AT1G15080	enables	lipid phosphatase activity	GO:0042577	13889	MF	hydrolase activity
TRINITY_DN9084_c0_g1_i1	HiInc_DN9084_c0_g1_i1	AT1G08780	locus:2025655	AT1G08780	part of	prefoldin complex	GO:0016272	597	CC	other cellular components
TRINITY_DN3466_c1_g1_i5	HiInc_DN3466_c1_g1_i5	AT1G17930	locus:2030878	AT1G17930	acts upstream of or within	meristem development	GO:0048507	19325	BP	anatomical structure development
TRINITY_DN4555_c2_g1_i3	HiInc_DN4555_c2_g1_i3	AT1G08810	locus:2025565	AT1G08810	involved in	negative regulation of response to water deprivation	GO:0080148	35040	BP	response to stress
TRINITY_DN4555_c2_g1_i3	HiInc_DN4555_c2_g1_i3	AT1G08810	locus:2025565	AT1G08810	involved in	response to sucrose	GO:0009744	11391	BP	response to chemical
TRINITY_DN4555_c2_g1_i3	HiInc_DN4555_c2_g1_i3	AT1G08810	locus:2025565	AT1G08810	involved in	response to UV	GO:0009411	4960	BP	response to light stimulus
TRINITY_DN3455_c0_g1_i6	HiInc_DN3455_c0_g1_i6	AT1G11910	locus:2008940	AT1G11910	enables	endopeptidase activity	GO:0004175	2240	MF	catalytic activity
TRINITY_DN6339_c0_g1_i1	HiInc_DN6339_c0_g1_i1	AT1G08830	locus:2025595	AT1G08830	involved in	gene silencing by miRNA	GO:0035195	19039	BP	other cellular processes
TRINITY_DN6339_c0_g1_i1	HiInc_DN6339_c0_g1_i1	AT1G08830	locus:2025595	AT1G08830	acts upstream of or within	removal of superoxide radicals	GO:0019430	10756	BP	response to chemical
TRINITY_DN6339_c0_g1_i1	HiInc_DN6339_c0_g1_i1	AT1G08830	locus:2025595	AT1G08830	involved in	cellular response to ozone	GO:0071457	33993	BP	response to chemical
TRINITY_DN6339_c0_g1_i1	HiInc_DN6339_c0_g1_i1	AT1G08830	locus:2025595	AT1G08830	involved in	cellular response to UV-B	GO:0071493	34056	BP	other cellular processes
TRINITY_DN6339_c0_g1_i1	HiInc_DN6339_c0_g1_i1	AT1G08830	locus:2025595	AT1G08830	acts upstream of or within	cellular response to copper ion	GO:0071280	33805	BP	response to chemical
TRINITY_DN6339_c0_g1_i1	HiInc_DN6339_c0_g1_i1	AT1G08830	locus:2025595	AT1G08830	enables	superoxide dismutase activity	GO:0004784	4321	MF	catalytic activity
TRINITY_DN6339_c0_g1_i1	HiInc_DN6339_c0_g1_i1	AT1G08830	locus:2025595	AT1G08830	involved in	cellular response to sucrose stimulus	GO:0071329	33854	BP	other cellular processes
TRINITY_DN3459_c0_g1_i14	HiInc_DN3459_c0_g1_i14	AT1G18300	locus:2014164	AT1G18300	enables	ADP-ribose diphosphatase activity	GO:0047631	16003	MF	hydrolase activity
TRINITY_DN3459_c0_g1_i14	HiInc_DN3459_c0_g1_i14	AT1G18300	locus:2014164	AT1G18300	enables	NAD+ diphosphatase activity	GO:0000210	1151	MF	hydrolase activity
TRINITY_DN3698_c0_g1_i14	HiInc_DN3698_c0_g1_i14	AT1G08845	locus:1005716736	AT1G08845	enables	5S rRNA binding	GO:0008097	862	MF	RNA binding
TRINITY_DN4265_c0_g1_i2	HiInc_DN4265_c0_g1_i2	AT1G08910	locus:2035999	AT1G08910	enables	SUMO transferase activity	GO:0019789	9596	MF	transferase activity
TRINITY_DN4265_c0_g1_i2	HiInc_DN4265_c0_g1_i2	AT1G08910	locus:2035999	AT1G08910	acts upstream of or within	positive regulation of sulfur metabolic process	GO:0051176	19384	BP	other metabolic processes
TRINITY_DN3586_c0_g1_i8	HiInc_DN3586_c0_g1_i8	AT1G13280	locus:2205349	AT1G13280	acts upstream of or within	jasmonic acid biosynthetic process	GO:0009695	6117	BP	other cellular processes
TRINITY_DN3586_c0_g1_i8	HiInc_DN3586_c0_g1_i8	AT1G13280	locus:2205349	AT1G13280	enables	allene-oxide cyclase activity	GO:0046423	13279	MF	catalytic activity
TRINITY_DN3549_c1_g1_i4	HiInc_DN3549_c1_g1_i4	AT1G19480	locus:2016457	AT1G19480	involved in	DNA dealkylation involved in DNA repair	GO:0006307	4729	BP	DNA metabolic process
TRINITY_DN3549_c1_g1_i4	HiInc_DN3549_c1_g1_i4	AT1G19480	locus:2016457	AT1G19480	part of	protein-DNA complex	GO:0032993	26729	CC	other cellular components
TRINITY_DN3549_c1_g1_i4	HiInc_DN3549_c1_g1_i4	AT1G19480	locus:2016457	AT1G19480	enables	DNA-7-methylguanine glycosylase activity	GO:0043916	29603	MF	catalytic activity
TRINITY_DN3549_c1_g1_i4	HiInc_DN3549_c1_g1_i4	AT1G19480	locus:2016457	AT1G19480	enables	alkylated DNA binding	GO:0032131	23682	MF	DNA binding
TRINITY_DN3530_c0_g1_i5	HiInc_DN3530_c0_g1_i5	AT1G09960	locus:2024422	AT1G09960	acts upstream of or within	developmental growth involved in morphogenesis	GO:0060560	32023	BP	growth
TRINITY_DN3530_c0_g1_i5	HiInc_DN3530_c0_g1_i5	AT1G09960	locus:2024422	AT1G09960	enables	sucrose:proton symporter activity	GO:0008506	4297	MF	transporter activity
TRINITY_DN3530_c0_g1_i5	HiInc_DN3530_c0_g1_i5	AT1G09960	locus:2024422	AT1G09960	enables	sucrose transmembrane transporter activity	GO:0008515	4295	MF	transporter activity
TRINITY_DN3530_c0_g1_i5	HiInc_DN3530_c0_g1_i5	AT1G09960	locus:2024422	AT1G09960	involved in	sucrose transport	GO:0015770	7348	BP	transport
TRINITY_DN3529_c0_g1_i3	HiInc_DN3529_c0_g1_i3	AT1G14890	locus:2006842	AT1G14890	acts upstream of or within	negative regulation of catalytic activity	GO:0043086	18035	BP	regulation of molecular function
TRINITY_DN7165_c0_g1_i7	HiInc_DN7165_c0_g1_i7	AT1G08990	locus:2036024	AT1G08990	involved in	xylan biosynthetic process	GO:0045492	12233	BP	carbohydrate metabolic process
TRINITY_DN7288_c1_g1_i2	HiInc_DN7288_c1_g1_i2	AT1G09010	locus:2036094	AT1G09010	enables	mannosylglycoprotein endo-beta-mannosidase activity	GO:0033947	28767	MF	hydrolase activity
TRINITY_DN3503_c0_g1_i5	HiInc_DN3503_c0_g1_i5	AT1G12110	locus:2008855	AT1G12110	acts upstream of or within	basipetal auxin transport	GO:0010540	29104	BP	transport
TRINITY_DN3503_c0_g1_i5	HiInc_DN3503_c0_g1_i5	AT1G12110	locus:2008855	AT1G12110	involved in	oligopeptide transport	GO:0006857	6582	BP	transport
TRINITY_DN3566_c0_g1_i9	HiInc_DN3566_c0_g1_i9	AT1G12470	locus:2034735	AT1G12470	involved in	organelle fusion	GO:0048284	18301	BP	cellular component organization
TRINITY_DN3566_c0_g1_i9	HiInc_DN3566_c0_g1_i9	AT1G12470	locus:2034735	AT1G12470	involved in	vesicle docking involved in exocytosis	GO:0006904	6502	BP	other cellular processes
TRINITY_DN3566_c0_g1_i9	HiInc_DN3566_c0_g1_i9	AT1G12470	locus:2034735	AT1G12470	enables	protein-macromolecule adaptor activity	GO:0030674	14788	MF	other molecular functions
TRINITY_DN3566_c0_g1_i9	HiInc_DN3566_c0_g1_i9	AT1G12470	locus:2034735	AT1G12470	part of	CORVET complex	GO:0033263	27250	CC	endosome
TRINITY_DN3566_c0_g1_i9	HiInc_DN3566_c0_g1_i9	AT1G12470	locus:2034735	AT1G12470	involved in	endosome organization	GO:0007032	5686	BP	cellular component organization
TRINITY_DN3558_c0_g1_i15	HiInc_DN3558_c0_g1_i15	AT1G12970	locus:2010326	AT1G12970	acts upstream of or within	microgametogenesis	GO:0055046	26945	BP	multicellular organism development
TRINITY_DN7669_c0_g1_i5	HiInc_DN7669_c0_g1_i5	AT1G09060	locus:2036014	AT1G09060	enables	histone H3-methyl-lysine-9 demethylase activity	GO:0032454	25449	MF	catalytic activity
TRINITY_DN7669_c0_g1_i5	HiInc_DN7669_c0_g1_i5	AT1G09060	locus:2036014	AT1G09060	involved in	histone H3-K9 demethylation	GO:0033169	27052	BP	cellular component organization
TRINITY_DN7669_c0_g1_i5	HiInc_DN7669_c0_g1_i5	AT1G09060	locus:2036014	AT1G09060	acts upstream of or within	negative regulation of histone H3-K9 methylation	GO:0051573	21729	BP	other cellular processes
TRINITY_DN7669_c0_g1_i5	HiInc_DN7669_c0_g1_i5	AT1G09060	locus:2036014	AT1G09060	acts upstream of or within	negative regulation of histone H3-K9 acetylation	GO:2000616	37949	BP	cellular protein modification process
TRINITY_DN7669_c0_g1_i5	HiInc_DN7669_c0_g1_i5	AT1G09060	locus:2036014	AT1G09060	part of	Ino80 complex	GO:0031011	19245	CC	nucleus
TRINITY_DN3697_c0_g1_i5	HiInc_DN3697_c0_g1_i5	AT1G17720	locus:2007963	AT1G17720	involved in	peptidyl-serine dephosphorylation	GO:0070262	31277	BP	other cellular processes
TRINITY_DN3623_c0_g1_i34	HiInc_DN3623_c0_g1_i34	AT1G10500	locus:2194594	AT1G10500	involved in	iron-sulfur cluster assembly	GO:0016226	6105	BP	cellular component organization
TRINITY_DN7565_c0_g1_i1	HiInc_DN7565_c0_g1_i1	AT1G09130	locus:2036044	AT1G09130	acts upstream of or within	terpenoid metabolic process	GO:0006721	7420	BP	other cellular processes
TRINITY_DN7565_c0_g1_i1	HiInc_DN7565_c0_g1_i1	AT1G09130	locus:2036044	AT1G09130	involved in	protein quality control for misfolded or incompletely synthesized proteins	GO:0006515	5544	BP	other metabolic processes
TRINITY_DN7565_c0_g1_i1	HiInc_DN7565_c0_g1_i1	AT1G09130	gene:2036043	AT1G09130	located in	plastid stroma	GO:0009532	582	CC	plastid
TRINITY_DN7565_c0_g1_i1	HiInc_DN7565_c0_g1_i1	AT1G09130	locus:2036044	AT1G09130	enables	ATPase binding	GO:0051117	19112	MF	protein binding
TRINITY_DN7565_c0_g1_i1	HiInc_DN7565_c0_g1_i1	AT1G09130	locus:2036044	AT1G09130	part of	endopeptidase Clp complex	GO:0009368	267	CC	other cellular components
TRINITY_DN3627_c0_g1_i30	HiInc_DN3627_c0_g1_i30	AT1G13260	locus:2205319	AT1G13260	acts upstream of or within	response to brassinosteroid	GO:0009741	11399	BP	response to endogenous stimulus
TRINITY_DN3627_c0_g1_i30	HiInc_DN3627_c0_g1_i30	AT1G13260	locus:2205319	AT1G13260	acts upstream of or within	negative regulation of flower development	GO:0009910	9312	BP	reproduction
TRINITY_DN8392_c0_g1_i7	HiInc_DN8392_c0_g1_i7	AT1G091950	locus:4515102510	AT1G09195	enables	pyrophosphatase activity	GO:0016462	3970	MF	hydrolase activity
TRINITY_DN3888_c0_g1_i3	HiInc_DN3888_c0_g1_i3	AT1G09200	locus:2195341	AT1G09200	acts upstream of or within	chromosome organization	GO:0051276	19651	BP	cellular component organization
TRINITY_DN10155_c0_g1_i9	HiInc_DN10155_c0_g1_i9	AT1G09240	locus:2195301	AT1G09240	acts upstream of or within	nicotianamine biosynthetic process	GO:0030418	10324	BP	other cellular processes
TRINITY_DN10155_c0_g1_i9	HiInc_DN10155_c0_g1_i9	AT1G09240	locus:2195301	AT1G09240	enables	nicotianamine synthase activity	GO:0030410	9635	MF	transferase activity
TRINITY_DN9328_c0_g1_i10	HiInc_DN9328_c0_g1_i10	AT1G09300	locus:2203038	AT1G09300	enables	metalloaminopeptidase activity	GO:0070006	29881	MF	catalytic activity
TRINITY_DN9328_c0_g1_i10	HiInc_DN9328_c0_g1_i10	AT1G09300	locus:2203038	AT1G09300	enables	aminopeptidase activity	GO:0004177	1519	MF	hydrolase activity
TRINITY_DN9328_c0_g1_i10	HiInc_DN9328_c0_g1_i10	AT1G09300	locus:2203038	AT1G09300	acts upstream of or within	protein stabilization	GO:0050821	18007	BP	other biological processes
TRINITY_DN3766_c0_g1_i2	HiInc_DN3766_c0_g1_i2	AT1G18880	locus:2035005	AT1G18880	acts upstream of or within	phloem nitrate loading	GO:0090408	38026	BP	transport
TRINITY_DN4482_c0_g1_i31	HiInc_DN4482_c0_g1_i31	AT1G09310	locus:2203043	AT1G09310	involved in	trichome patterning	GO:0048629	21503	BP	other cellular processes
TRINITY_DN10706_c0_g1_i10	HiInc_DN10706_c0_g1_i10	AT1G09420	locus:2012305	AT1G09420	involved in	pentose-phosphate shunt	GO:0006098	6649	BP	generation of precursor metabolites and energy
TRINITY_DN10706_c0_g1_i10	HiInc_DN10706_c0_g1_i10	AT1G09420	locus:2012305	AT1G09420	enables	glucose-6-phosphate dehydrogenase activity	GO:0004345	2491	MF	catalytic activity
TRINITY_DN5240_c0_g1_i13	HiInc_DN5240_c0_g1_i13	AT1G09440	locus:2012325	AT1G09440	acts upstream of or within	positive regulation of nucleobase-containing compound metabolic process	GO:0045935	12684	BP	nucleobase-containing compound metabolic process
TRINITY_DN5240_c0_g1_i13	HiInc_DN5240_c0_g1_i13	AT1G09440	locus:2012325	AT1G09440	acts upstream of or within	positive regulation of cellular biosynthetic process	GO:0031328	20874	BP	biosynthetic process
TRINITY_DN8637_c1_g1_i2	HiInc_DN8637_c1_g1_i2	AT1G09480	locus:2012250	AT1G09480	enables	alcohol dehydrogenase (NAD+) activity	GO:0004022	1420	MF	catalytic activity
TRINITY_DN3855_c0_g1_i19	HiInc_DN3855_c0_g1_i19	AT1G13460	locus:2009912	AT1G13460	involved in	negative regulation of brassinosteroid mediated signaling pathway	GO:1900458	41206	BP	signal transduction
TRINITY_DN3878_c0_g2_i1	HiInc_DN3878_c0_g2_i1	AT1G15710	locus:2036164	AT1G15710	enables	arogenate dehydrogenase (NADP+) activity	GO:0033730	28159	MF	catalytic activity
TRINITY_DN3878_c0_g2_i1	HiInc_DN3878_c0_g2_i1	AT1G15710	locus:2036164	AT1G15710	involved in	tyrosine biosynthetic process	GO:0006571	7511	BP	biosynthetic process
TRINITY_DN3878_c0_g2_i1	HiInc_DN3878_c0_g2_i1	AT1G15710	locus:2036164	AT1G15710	enables	prephenate dehydrogenase (NAD+) activity	GO:0008977	3824	MF	catalytic activity
TRINITY_DN3878_c0_g2_i1	HiInc_DN3878_c0_g2_i1	AT1G15710	locus:2036164	AT1G15710	enables	prephenate dehydrogenase (NADP+) activity	GO:0004665	3825	MF	catalytic activity
TRINITY_DN8308_c0_g1_i1	HiInc_DN8308_c0_g1_i1	AT1G09540	locus:2012375	AT1G09540	involved in	regulation of stomatal movement	GO:0010119	13863	BP	other cellular processes
TRINITY_DN8308_c0_g1_i1	HiInc_DN8308_c0_g1_i1	AT1G09540	locus:2012375	AT1G09540	acts upstream of or within	seed coat development	GO:0010214	18521	BP	post-embryonic development
TRINITY_DN8308_c0_g1_i1	HiInc_DN8308_c0_g1_i1	AT1G09540	locus:2012375	AT1G09540	acts upstream of or within	xylem development	GO:0010089	14843	BP	anatomical structure development
TRINITY_DN3970_c0_g1_i4	HiInc_DN3970_c0_g1_i4	AT1G16470	locus:2032820	AT1G16470	involved in	proteasomal protein catabolic process	GO:0010498	28857	BP	other metabolic processes
TRINITY_DN3970_c0_g1_i4	HiInc_DN3970_c0_g1_i4	AT1G16470	locus:2032820	AT1G16470	part of	proteasome core complex	GO:0005839	12	CC	other intracellular components
TRINITY_DN3970_c0_g1_i4	HiInc_DN3970_c0_g1_i4	AT1G16470	locus:2032820	AT1G16470	part of	proteasome core complex, alpha-subunit complex	GO:0019773	9928	CC	other intracellular components
TRINITY_DN3940_c0_g1_i7	HiInc_DN3940_c0_g1_i7	AT1G11870	locus:2008865	AT1G11870	involved in	mitochondrial seryl-tRNA aminoacylation	GO:0070158	31022	BP	other metabolic processes
TRINITY_DN3940_c0_g1_i7	HiInc_DN3940_c0_g1_i7	AT1G11870	locus:2008865	AT1G11870	involved in	seryl-tRNA aminoacylation	GO:0006434	7218	BP	other metabolic processes
TRINITY_DN3940_c0_g1_i7	HiInc_DN3940_c0_g1_i7	AT1G11870	locus:2008865	AT1G11870	acts upstream of or within	plant ovule development	GO:0048481	19033	BP	flower development
TRINITY_DN3940_c0_g1_i7	HiInc_DN3940_c0_g1_i7	AT1G11870	locus:2008865	AT1G11870	enables	serine-tRNA ligase activity	GO:0004828	4106	MF	catalytic activity
TRINITY_DN3940_c0_g1_i7	HiInc_DN3940_c0_g1_i7	AT1G11870	locus:2008865	AT1G11870	involved in	selenocysteinyl-tRNA(Sec) biosynthetic process	GO:0097056	38133	BP	other cellular processes
TRINITY_DN3940_c0_g1_i7	HiInc_DN3940_c0_g1_i7	AT1G11870	locus:2008865	AT1G11870	acts upstream of or within	tRNA aminoacylation	GO:0043039	17919	BP	nucleobase-containing compound metabolic process
TRINITY_DN3941_c0_g1_i9	HiInc_DN3941_c0_g1_i9	AT1G18720	locus:2034975	AT1G18720	enables	fatty acid alpha-oxygenase activity	GO:0102672	54187	MF	catalytic activity
TRINITY_DN3941_c0_g1_i9	HiInc_DN3941_c0_g1_i9	AT1G18720	locus:2034975	AT1G18720	involved in	sphingoid catabolic process	GO:0046521	13396	BP	catabolic process
TRINITY_DN3983_c0_g1_i13	HiInc_DN3983_c0_g1_i13	AT1G17745	locus:505006128	AT1G17745	acts upstream of or within	L-serine biosynthetic process	GO:0006564	7205	BP	other metabolic processes
TRINITY_DN6780_c0_g1_i3	HiInc_DN6780_c0_g1_i3	AT1G09620	locus:2012240	AT1G09620	enables	leucine-tRNA ligase activity	GO:0004823	2991	MF	catalytic activity
TRINITY_DN6780_c0_g1_i3	HiInc_DN6780_c0_g1_i3	AT1G09620	locus:2012240	AT1G09620	involved in	leucyl-tRNA aminoacylation	GO:0006429	6173	BP	other metabolic processes
TRINITY_DN7092_c0_g1_i4	HiInc_DN7092_c0_g1_i4	AT1G09700	locus:2024407	AT1G09700	involved in	pre-miRNA processing	GO:0031054	19486	BP	nucleobase-containing compound metabolic process
TRINITY_DN7092_c0_g1_i4	HiInc_DN7092_c0_g1_i4	AT1G09700	locus:2024407	AT1G09700	acts upstream of or within	leaf proximal/distal pattern formation	GO:0010589	29505	BP	multicellular organism development
TRINITY_DN7092_c0_g1_i4	HiInc_DN7092_c0_g1_i4	AT1G09700	locus:2024407	AT1G09700	enables	miRNA binding	GO:0035198	18973	MF	RNA binding
TRINITY_DN3988_c0_g1_i1	HiInc_DN3988_c0_g1_i1	AT1G14630	locus:2204538	AT1G14630	involved in	female meiotic nuclear division	GO:0007143	5764	BP	cell cycle
TRINITY_DN4096_c0_g1_i9	HiInc_DN4096_c0_g1_i9	AT1G10200	locus:2012798	AT1G10200	involved in	actin filament bundle assembly	GO:0051017	18751	BP	cellular component organization
TRINITY_DN4043_c0_g1_i3	HiInc_DN4043_c0_g1_i3	AT1G16490	locus:2032860	AT1G16490	acts upstream of or within	regulation of secondary cell wall biogenesis	GO:2000652	37997	BP	other cellular processes
TRINITY_DN4037_c0_g1_i7	HiInc_DN4037_c0_g1_i7	AT1G12360	locus:2034670	AT1G12360	is active in	secretory granule	GO:0030141	7884	CC	other intracellular components
TRINITY_DN4037_c0_g1_i7	HiInc_DN4037_c0_g1_i7	AT1G12360	locus:2034670	AT1G12360	enables	syntaxin binding	GO:0019905	9745	MF	protein binding
TRINITY_DN7982_c0_g1_i8	HiInc_DN7982_c0_g1_i8	AT1G09800	locus:2024397	AT1G09800	enables	tRNA pseudouridine synthase activity	GO:0106029	54807	MF	catalytic activity
TRINITY_DN7982_c0_g1_i8	HiInc_DN7982_c0_g1_i8	AT1G09800	locus:2024397	AT1G09800	enables	pseudouridine synthase activity	GO:0009982	13398	MF	catalytic activity
TRINITY_DN4026_c3_g1_i1	HiInc_DN4026_c3_g1_i1	AT1G18590	locus:2027458	AT1G18590	enables	desulfoglucosinolate sulfotransferase activity	GO:0047364	15945	MF	transferase activity
TRINITY_DN4026_c3_g1_i1	HiInc_DN4026_c3_g1_i1	AT1G18590	locus:2027458	AT1G18590	acts upstream of or within	glucosinolate biosynthetic process	GO:0019761	10521	BP	biosynthetic process
TRINITY_DN4026_c3_g1_i1	HiInc_DN4026_c3_g1_i1	AT1G18590	locus:2027458	AT1G18590	enables	sulfotransferase activity	GO:0008146	4317	MF	transferase activity
TRINITY_DN4026_c3_g1_i1	HiInc_DN4026_c3_g1_i1	AT1G18590	locus:2027458	AT1G18590	involved in	sulfation	GO:0051923	23174	BP	other metabolic processes
TRINITY_DN8276_c0_g1_i18	HiInc_DN8276_c0_g1_i18	AT1G09815	locus:505006114	AT1G09815	involved in	DNA synthesis involved in DNA repair	GO:0000731	13297	BP	other metabolic processes
TRINITY_DN8276_c0_g1_i18	HiInc_DN8276_c0_g1_i18	AT1G09815	locus:505006114	AT1G09815	part of	delta DNA polymerase complex	GO:0043625	23152	CC	nucleus
TRINITY_DN4066_c0_g1_i3	HiInc_DN4066_c0_g1_i3	AT1G10450	locus:2194559	AT1G10450	located in	Sin3 complex	GO:0016580	85	CC	nucleus
TRINITY_DN4028_c0_g1_i3	HiInc_DN4028_c0_g1_i3	AT1G15100	locus:2037683	AT1G15100	acts upstream of or within	positive regulation of abscisic acid-activated signaling pathway	GO:0009789	11757	BP	response to endogenous stimulus
TRINITY_DN4028_c0_g1_i3	HiInc_DN4028_c0_g1_i3	AT1G15100	locus:2037683	AT1G15100	acts upstream of or within	regulation of response to osmotic stress	GO:0047484	15450	BP	response to stress
TRINITY_DN4180_c0_g1_i12	HiInc_DN4180_c0_g1_i12	AT1G15390	locus:2037733	AT1G15390	involved in	co-translational protein modification	GO:0043686	26544	BP	cellular protein modification process
TRINITY_DN4180_c0_g1_i12	HiInc_DN4180_c0_g1_i12	AT1G15390	locus:2037733	AT1G15390	involved in	peptidyl-methionine modification	GO:0018206	9292	BP	cellular protein modification process
TRINITY_DN4180_c0_g1_i12	HiInc_DN4180_c0_g1_i12	AT1G15390	locus:2037733	AT1G15390	enables	peptide deformylase activity	GO:0042586	13938	MF	hydrolase activity
TRINITY_DN4180_c0_g1_i12	HiInc_DN4180_c0_g1_i12	AT1G15390	locus:2037733	AT1G15390	involved in	N-terminal protein amino acid modification	GO:0031365	20933	BP	cellular protein modification process
TRINITY_DN4109_c1_g1_i1	HiInc_DN4109_c1_g1_i1	AT1G13300	locus:2205339	AT1G13300	acts upstream of or within	regulation of response to nutrient levels	GO:0032107	23569	BP	response to external stimulus
TRINITY_DN4109_c1_g1_i1	HiInc_DN4109_c1_g1_i1	AT1G13300	locus:2205339	AT1G13300	enables	DNA-binding transcription repressor activity	GO:0001217	40625	MF	DNA-binding transcription factor activity
TRINITY_DN4109_c1_g1_i1	HiInc_DN4109_c1_g1_i1	AT1G13300	locus:2205339	AT1G13300	acts upstream of or within	cellular response to nitrogen compound	GO:1901699	44642	BP	other cellular processes
TRINITY_DN4584_c0_g1_i5	HiInc_DN4584_c0_g1_i5	AT1G09970	locus:2024432	AT1G09970	enables	peptide receptor activity	GO:0001653	12047	MF	signaling receptor activity
TRINITY_DN4584_c0_g1_i5	HiInc_DN4584_c0_g1_i5	AT1G09970	locus:2024432	AT1G09970	acts upstream of or within	seed germination	GO:0009845	10882	BP	post-embryonic development
TRINITY_DN4673_c0_g1_i14	HiInc_DN4673_c0_g1_i14	AT1G10040	locus:2201901	AT1G10040	acts upstream of or within	glycosyl compound metabolic process	GO:1901657	44338	BP	other metabolic processes
TRINITY_DN5765_c0_g2_i1	HiInc_DN5765_c0_g2_i1	AT1G10050	locus:2201911	AT1G10050	enables	endo-1,4-beta-xylanase activity	GO:0031176	20636	MF	hydrolase activity
TRINITY_DN5765_c0_g2_i1	HiInc_DN5765_c0_g2_i1	AT1G10050	locus:2201911	AT1G10050	enables	hydrolase activity, hydrolyzing O-glycosyl compounds	GO:0004553	2781	MF	hydrolase activity
TRINITY_DN4269_c0_g1_i16	HiInc_DN4269_c0_g1_i16	AT1G10090	locus:2201876	AT1G10090	acts upstream of or within	cellular response to red or far red light	GO:0071489	34052	BP	other cellular processes
TRINITY_DN4269_c0_g1_i16	HiInc_DN4269_c0_g1_i16	AT1G10090	locus:2201876	AT1G10090	enables	calcium activated cation channel activity	GO:0005227	1754	MF	transporter activity
TRINITY_DN7298_c0_g1_i41	HiInc_DN7298_c0_g1_i41	AT1G10070	locus:2201921	AT1G10070	involved in	valine biosynthetic process	GO:0009099	7552	BP	other metabolic processes
TRINITY_DN7298_c0_g1_i41	HiInc_DN7298_c0_g1_i41	AT1G10070	locus:2201921	AT1G10070	involved in	isoleucine biosynthetic process	GO:0009097	6107	BP	other cellular processes
TRINITY_DN7298_c0_g1_i41	HiInc_DN7298_c0_g1_i41	AT1G10070	locus:2201921	AT1G10070	enables	branched-chain-amino-acid transaminase activity	GO:0004084	1730	MF	transferase activity
TRINITY_DN7298_c0_g1_i41	HiInc_DN7298_c0_g1_i41	AT1G10070	locus:2201921	AT1G10070	enables	L-isoleucine transaminase activity	GO:0052656	35872	MF	transferase activity
TRINITY_DN7298_c0_g1_i41	HiInc_DN7298_c0_g1_i41	AT1G10070	locus:2201921	AT1G10070	enables	L-leucine transaminase activity	GO:0052654	35870	MF	transferase activity
TRINITY_DN7298_c0_g1_i41	HiInc_DN7298_c0_g1_i41	AT1G10070	locus:2201921	AT1G10070	enables	L-valine transaminase activity	GO:0052655	35871	MF	transferase activity
TRINITY_DN4278_c0_g1_i1	HiInc_DN4278_c0_g1_i1	AT1G13590	locus:2009917	AT1G13590	located in	extracellular matrix	GO:0031012	19248	CC	external encapsulating structure
TRINITY_DN4278_c0_g1_i1	HiInc_DN4278_c0_g1_i1	AT1G13590	locus:2009917	AT1G13590	acts upstream of or within	callus formation	GO:1990110	46376	BP	response to stress
TRINITY_DN4278_c0_g1_i1	HiInc_DN4278_c0_g1_i1	AT1G13590	locus:2009917	AT1G13590	involved in	cell population proliferation	GO:0008283	5334	BP	other cellular processes
TRINITY_DN6365_c0_g1_i15	HiInc_DN6365_c0_g1_i15	AT1G10095	locus:1005716686	AT1G10095	involved in	protein prenylation	GO:0018342	9082	BP	cellular protein modification process
TRINITY_DN6365_c0_g1_i15	HiInc_DN6365_c0_g1_i15	AT1G10095	locus:1005716686	AT1G10095	enables	protein prenyltransferase activity	GO:0008318	3906	MF	transferase activity
TRINITY_DN10860_c0_g1_i3	HiInc_DN10860_c0_g1_i3	AT1G10170	locus:2012753	AT1G10170	enables	RNA polymerase II transcription regulatory region sequence-specific DNA binding	GO:0000977	35768	MF	DNA binding
TRINITY_DN10860_c0_g1_i3	HiInc_DN10860_c0_g1_i3	AT1G10170	locus:2012753	AT1G10170	involved in	regulation of hydrogen peroxide metabolic process	GO:0010310	25139	BP	other cellular processes
TRINITY_DN10860_c0_g1_i3	HiInc_DN10860_c0_g1_i3	AT1G10170	locus:2012753	AT1G10170	acts upstream of or within	response to microbial phytotoxin	GO:0010188	17782	BP	response to chemical
TRINITY_DN5564_c0_g1_i21	HiInc_DN5564_c0_g1_i21	AT1G10180	locus:2012768	AT1G10180	acts upstream of or within	acceptance of pollen	GO:0060321	30360	BP	other cellular processes
TRINITY_DN5564_c0_g1_i21	HiInc_DN5564_c0_g1_i21	AT1G10180	locus:2012768	AT1G10180	part of	exocyst	GO:0000145	289	CC	cytoplasm
TRINITY_DN5564_c0_g1_i21	HiInc_DN5564_c0_g1_i21	AT1G10180	locus:2012768	AT1G10180	involved in	Golgi to plasma membrane transport	GO:0006893	4806	BP	transport
TRINITY_DN4297_c0_g1_i6	HiInc_DN4297_c0_g1_i6	AT1G13930	locus:2035837	AT1G13930	involved in	regulation of abscisic acid biosynthetic process	GO:0010115	14863	BP	secondary metabolic process
TRINITY_DN4356_c0_g2_i2	HiInc_DN4356_c0_g2_i2	AT1G14080	locus:2014844	AT1G14080	enables	alpha-(1,2)-fucosyltransferase activity	GO:0031127	19745	MF	transferase activity
TRINITY_DN4356_c0_g2_i2	HiInc_DN4356_c0_g2_i2	AT1G14080	locus:2014844	AT1G14080	enables	fucosyltransferase activity	GO:0008417	2402	MF	transferase activity
TRINITY_DN4356_c0_g2_i2	HiInc_DN4356_c0_g2_i2	AT1G14080	locus:2014844	AT1G14080	involved in	xyloglucan biosynthetic process	GO:0009969	13639	BP	other cellular processes
TRINITY_DN4356_c0_g2_i2	HiInc_DN4356_c0_g2_i2	AT1G14080	locus:2014844	AT1G14080	enables	galactoside 2-alpha-L-fucosyltransferase activity	GO:0008107	2423	MF	transferase activity
TRINITY_DN9892_c1_g1_i3	HiInc_DN9892_c1_g1_i3	AT1G10320	locus:2012843	AT1G10320	part of	U2AF complex	GO:0089701	46215	CC	nucleus
TRINITY_DN9892_c1_g1_i3	HiInc_DN9892_c1_g1_i3	AT1G10320	locus:2012843	AT1G10320	enables	pre-mRNA 3'-splice site binding	GO:0030628	11436	MF	RNA binding
TRINITY_DN4366_c0_g1_i5	HiInc_DN4366_c0_g1_i5	AT1G14400	locus:2012622	AT1G14400	involved in	histone ubiquitination	GO:0016574	6014	BP	cellular protein modification process
TRINITY_DN4366_c0_g1_i5	HiInc_DN4366_c0_g1_i5	AT1G14400	locus:2012622	AT1G14400	acts upstream of or within	histone H2B ubiquitination	GO:0033523	27708	BP	cellular component organization
TRINITY_DN4351_c0_g1_i27	HiInc_DN4351_c0_g1_i27	AT1G14910	locus:2006727	AT1G14910	enables	phosphatidylinositol-4,5-bisphosphate binding	GO:0005546	3675	MF	lipid binding
TRINITY_DN4351_c0_g1_i27	HiInc_DN4351_c0_g1_i27	AT1G14910	locus:2006727	AT1G14910	enables	clathrin heavy chain binding	GO:0032050	23396	MF	protein binding
TRINITY_DN4351_c0_g1_i27	HiInc_DN4351_c0_g1_i27	AT1G14910	locus:2006727	AT1G14910	acts upstream of or within	clathrin-dependent endocytosis	GO:0072583	37354	BP	other cellular processes
TRINITY_DN4351_c0_g1_i27	HiInc_DN4351_c0_g1_i27	AT1G14910	locus:2006727	AT1G14910	involved in	vesicle budding from membrane	GO:0006900	6500	BP	cellular component organization
TRINITY_DN4351_c0_g1_i27	HiInc_DN4351_c0_g1_i27	AT1G14910	locus:2006727	AT1G14910	is active in	clathrin-coated vesicle	GO:0030136	7869	CC	cytoplasm
TRINITY_DN4351_c0_g1_i27	HiInc_DN4351_c0_g1_i27	AT1G14910	locus:2006727	AT1G14910	is active in	clathrin-coated pit	GO:0005905	194	CC	other membranes
TRINITY_DN4351_c0_g1_i27	HiInc_DN4351_c0_g1_i27	AT1G14910	locus:2006727	AT1G14910	enables	1-phosphatidylinositol binding	GO:0005545	3669	MF	lipid binding
TRINITY_DN4351_c0_g1_i27	HiInc_DN4351_c0_g1_i27	AT1G14910	locus:2006727	AT1G14910	enables	clathrin binding	GO:0030276	8599	MF	protein binding
TRINITY_DN7100_c0_g1_i20	HiInc_DN7100_c0_g1_i20	AT1G10470	locus:2194584	AT1G10470	enables	phosphorelay response regulator activity	GO:0000156	4542	MF	other molecular functions
TRINITY_DN7100_c0_g1_i20	HiInc_DN7100_c0_g1_i20	AT1G10470	locus:2194584	AT1G10470	involved in	phosphorelay signal transduction system	GO:0000160	7510	BP	signal transduction
TRINITY_DN4409_c0_g1_i9	HiInc_DN4409_c0_g1_i9	AT1G16320	locus:2032850	AT1G16320	enables	G protein-coupled receptor activity	GO:0004930	1009	MF	signaling receptor activity
TRINITY_DN4409_c0_g1_i9	HiInc_DN4409_c0_g1_i9	AT1G16320	locus:2032850	AT1G16320	involved in	regulation of metabolic process	GO:0019222	10447	BP	other metabolic processes
TRINITY_DN4409_c0_g1_i9	HiInc_DN4409_c0_g1_i9	AT1G16320	locus:2032850	AT1G16320	involved in	adenylate cyclase-activating G protein-coupled receptor signaling pathway	GO:0007189	4778	BP	signal transduction
TRINITY_DN10849_c0_g1_i1	HiInc_DN10849_c0_g1_i1	AT1G10522	locus:505006116	AT1G10522	located in	plastid nucleoid	GO:0042646	14201	CC	other intracellular components
TRINITY_DN10849_c0_g1_i1	HiInc_DN10849_c0_g1_i1	AT1G10522	locus:505006116	AT1G10522	part of	plastid-encoded plastid RNA polymerase complex	GO:0000427	25859	CC	plastid
TRINITY_DN4458_c0_g1_i19	HiInc_DN4458_c0_g1_i19	AT1G18140	locus:2194110	AT1G18140	enables	hydroquinone:oxygen oxidoreductase activity	GO:0052716	38872	MF	catalytic activity
TRINITY_DN4458_c0_g1_i19	HiInc_DN4458_c0_g1_i19	AT1G18140	locus:2194110	AT1G18140	located in	Casparian strip	GO:0048226	17016	CC	cell wall
TRINITY_DN5722_c0_g1_i9	HiInc_DN5722_c0_g1_i9	AT1G10570	locus:2194574	AT1G10570	enables	SUMO-specific isopeptidase activity	GO:0070140	31004	MF	hydrolase activity
TRINITY_DN4520_c0_g1_i9	HiInc_DN4520_c0_g1_i9	AT1G18150	locus:2194040	AT1G18150	acts upstream of or within	response to hydrogen peroxide	GO:0042542	13166	BP	response to stress
TRINITY_DN7138_c0_g1_i1	HiInc_DN7138_c0_g1_i1	AT1G10630	locus:2019948	AT1G10630	enables	phospholipase activator activity	GO:0016004	3708	MF	enzyme regulator activity
TRINITY_DN7973_c0_g1_i5	HiInc_DN7973_c0_g1_i5	AT1G10657	locus:4010713425	AT1G10657	acts upstream of or within	radial pattern formation	GO:0009956	14227	BP	multicellular organism development
TRINITY_DN4547_c2_g1_i2	HiInc_DN4547_c2_g1_i2	AT1G19230	locus:2202210	AT1G19230	enables	NAD(P)H oxidase H2O2-forming activity	GO:0016174	1158	MF	catalytic activity
TRINITY_DN9467_c0_g1_i1	HiInc_DN9467_c0_g1_i1	AT1G10690	locus:2196459	AT1G10690	involved in	negative regulation of mitotic nuclear division	GO:0045839	12565	BP	cellular component organization
TRINITY_DN6374_c0_g1_i1	HiInc_DN6374_c0_g1_i1	AT1G10700	locus:2019973	AT1G10700	involved in	purine nucleotide biosynthetic process	GO:0006164	6974	BP	other metabolic processes
TRINITY_DN6374_c0_g1_i1	HiInc_DN6374_c0_g1_i1	AT1G10700	locus:2019973	AT1G10700	involved in	nucleoside metabolic process	GO:0009116	6544	BP	other metabolic processes
TRINITY_DN6374_c0_g1_i1	HiInc_DN6374_c0_g1_i1	AT1G10700	locus:2019973	AT1G10700	enables	ribose phosphate diphosphokinase activity	GO:0004749	4063	MF	transferase activity
TRINITY_DN6374_c0_g1_i1	HiInc_DN6374_c0_g1_i1	AT1G10700	locus:2019973	AT1G10700	part of	ribose phosphate diphosphokinase complex	GO:0002189	38510	CC	other cellular components
TRINITY_DN6374_c0_g1_i1	HiInc_DN6374_c0_g1_i1	AT1G10700	locus:2019973	AT1G10700	involved in	5-phosphoribose 1-diphosphate biosynthetic process	GO:0006015	4682	BP	other cellular processes
TRINITY_DN4541_c0_g1_i30	HiInc_DN4541_c0_g1_i30	AT1G12300	locus:2034760	AT1G12300	acts upstream of or within	mitochondrial mRNA processing	GO:0090615	47090	BP	nucleobase-containing compound metabolic process
TRINITY_DN4500_c0_g1_i13	HiInc_DN4500_c0_g1_i13	AT1G17340	locus:2029105	AT1G17340	enables	phosphatidylinositol-3,5-bisphosphate 5-phosphatase activity	GO:0043813	27391	MF	hydrolase activity
TRINITY_DN4622_c0_g1_i22	HiInc_DN4622_c0_g1_i22	AT1G18340	locus:2014124	AT1G18340	part of	transcription factor TFIIH core complex	GO:0000439	26899	CC	nucleus
TRINITY_DN4622_c0_g1_i22	HiInc_DN4622_c0_g1_i22	AT1G18340	locus:2014124	AT1G18340	involved in	nucleotide-excision repair	GO:0006289	6564	BP	response to stress
TRINITY_DN4622_c0_g1_i22	HiInc_DN4622_c0_g1_i22	AT1G18340	locus:2014124	AT1G18340	part of	transcription factor TFIIH holo complex	GO:0005675	713	CC	nucleoplasm
TRINITY_DN4648_c0_g1_i6	HiInc_DN4648_c0_g1_i6	AT1G12350	locus:2034690	AT1G12350	involved in	coenzyme A biosynthetic process	GO:0015937	5423	BP	other cellular processes
TRINITY_DN4648_c0_g1_i6	HiInc_DN4648_c0_g1_i6	AT1G12350	locus:2034690	AT1G12350	enables	phosphopantothenate--cysteine ligase activity	GO:0004632	3720	MF	catalytic activity
TRINITY_DN4756_c0_g1_i1	HiInc_DN4756_c0_g1_i1	AT1G10840	locus:2196469	AT1G10840	involved in	positive regulation of translational initiation	GO:0045948	12643	BP	protein metabolic process
TRINITY_DN4756_c0_g1_i1	HiInc_DN4756_c0_g1_i1	AT1G10840	locus:2196469	AT1G10840	enables	metallopeptidase activity	GO:0008237	3178	MF	hydrolase activity
TRINITY_DN4756_c0_g1_i1	HiInc_DN4756_c0_g1_i1	AT1G10840	locus:2196469	AT1G10840	enables	isopeptidase activity	GO:0070122	30969	MF	hydrolase activity
TRINITY_DN4756_c0_g1_i1	HiInc_DN4756_c0_g1_i1	AT1G10840	locus:2196469	AT1G10840	involved in	response to maltose	GO:0034286	29268	BP	response to chemical
TRINITY_DN4756_c0_g1_i1	HiInc_DN4756_c0_g1_i1	AT1G10840	locus:2196469	AT1G10840	involved in	response to glucose	GO:0009749	11412	BP	response to chemical
TRINITY_DN4756_c0_g1_i1	HiInc_DN4756_c0_g1_i1	AT1G10840	locus:2196469	AT1G10840	part of	eukaryotic 43S preinitiation complex	GO:0016282	281	CC	cytoplasm
TRINITY_DN4756_c0_g1_i1	HiInc_DN4756_c0_g1_i1	AT1G10840	locus:2196469	AT1G10840	part of	eukaryotic translation initiation factor 3 complex	GO:0005852	286	CC	cytoplasm
TRINITY_DN5106_c0_g1_i3	HiInc_DN5106_c0_g1_i3	AT1G10865	locus:4010713430	AT1G10865	involved in	mitochondrial cytochrome c oxidase assembly	GO:0033617	28040	BP	cellular component organization
TRINITY_DN4614_c0_g1_i16	HiInc_DN4614_c0_g1_i16	AT1G13030	locus:2031810	AT1G13030	enables	U2 snRNA binding	GO:0030620	11441	MF	RNA binding
TRINITY_DN4614_c0_g1_i16	HiInc_DN4614_c0_g1_i16	AT1G13030	locus:2031810	AT1G13030	involved in	spliceosomal snRNP assembly	GO:0000387	15975	BP	nucleobase-containing compound metabolic process
TRINITY_DN4614_c0_g1_i16	HiInc_DN4614_c0_g1_i16	AT1G13030	locus:2031810	AT1G13030	enables	U1 snRNA binding	GO:0030619	11438	MF	RNA binding
TRINITY_DN4614_c0_g1_i16	HiInc_DN4614_c0_g1_i16	AT1G13030	locus:2031810	AT1G13030	is active in	Cajal body	GO:0015030	30	CC	nucleoplasm
TRINITY_DN9982_c0_g1_i3	HiInc_DN9982_c0_g1_i3	AT1G10910	locus:2197424	AT1G10910	acts upstream of or within	chloroplast RNA modification	GO:1900865	41806	BP	nucleobase-containing compound metabolic process
TRINITY_DN6813_c1_g1_i7	HiInc_DN6813_c1_g1_i7	AT1G10970	locus:2197459	AT1G10970	enables	copper ion transmembrane transporter activity	GO:0005375	1993	MF	transporter activity
TRINITY_DN6813_c1_g1_i7	HiInc_DN6813_c1_g1_i7	AT1G10970	locus:2197459	AT1G10970	enables	zinc ion transmembrane transporter activity	GO:0005385	4663	MF	transporter activity
TRINITY_DN6813_c1_g1_i7	HiInc_DN6813_c1_g1_i7	AT1G10970	locus:2197459	AT1G10970	involved in	zinc ion transmembrane transport	GO:0071577	34306	BP	transport
TRINITY_DN4755_c0_g2_i8	HiInc_DN4755_c0_g2_i8	AT1G15940	locus:2200557	AT1G15940	involved in	mitotic sister chromatid cohesion	GO:0007064	6406	BP	other cellular processes
TRINITY_DN4755_c0_g2_i8	HiInc_DN4755_c0_g2_i8	AT1G15940	locus:2200557	AT1G15940	involved in	DNA recombination	GO:0006310	4740	BP	DNA metabolic process
TRINITY_DN4755_c0_g2_i8	HiInc_DN4755_c0_g2_i8	AT1G15940	locus:2200557	AT1G15940	involved in	homologous recombination	GO:0035825	38001	BP	DNA metabolic process
TRINITY_DN7278_c0_g1_i13	HiInc_DN7278_c0_g1_i13	AT1G11050	locus:2197414	AT1G11050	acts upstream of or within	salicylic acid mediated signaling pathway	GO:0009863	8851	BP	signal transduction
TRINITY_DN4723_c0_g1_i1	HiInc_DN4723_c0_g1_i1	AT1G16870	locus:2015631	AT1G16870	part of	mitochondrial small ribosomal subunit	GO:0005763	485	CC	other intracellular components
TRINITY_DN4751_c0_g1_i6	HiInc_DN4751_c0_g1_i6	AT1G13180	locus:2031815	AT1G13180	is active in	actin cortical patch	GO:0030479	9911	CC	cytoplasm
TRINITY_DN4751_c0_g1_i6	HiInc_DN4751_c0_g1_i6	AT1G13180	locus:2031815	AT1G13180	acts upstream of or within	cell morphogenesis	GO:0000902	13488	BP	anatomical structure development
TRINITY_DN4751_c0_g1_i6	HiInc_DN4751_c0_g1_i6	AT1G13180	locus:2031815	AT1G13180	involved in	Arp2/3 complex-mediated actin nucleation	GO:0034314	29296	BP	cellular component organization
TRINITY_DN4751_c0_g1_i6	HiInc_DN4751_c0_g1_i6	AT1G13180	locus:2031815	AT1G13180	part of	Arp2/3 protein complex	GO:0005885	24	CC	cytoskeleton
TRINITY_DN4795_c1_g1_i16	HiInc_DN4795_c1_g1_i16	AT1G12860	locus:2010311	AT1G12860	acts upstream of or within	guard mother cell differentiation	GO:0010444	27954	BP	cell differentiation
TRINITY_DN4793_c0_g1_i41	HiInc_DN4793_c0_g1_i41	AT1G18080	locus:2194060	AT1G18080	involved in	positive regulation of signal transduction	GO:0009967	13830	BP	other cellular processes
TRINITY_DN4793_c0_g1_i41	HiInc_DN4793_c0_g1_i41	AT1G18080	locus:2194060	AT1G18080	acts upstream of or within	response to gibberellin	GO:0009739	11405	BP	response to endogenous stimulus
TRINITY_DN4793_c0_g1_i41	HiInc_DN4793_c0_g1_i41	AT1G18080	locus:2194060	AT1G18080	involved in	positive regulation of protein phosphorylation	GO:0001934	19729	BP	cellular protein modification process
TRINITY_DN4793_c0_g1_i41	HiInc_DN4793_c0_g1_i41	AT1G18080	locus:2194060	AT1G18080	enables	protein kinase C binding	GO:0005080	3892	MF	protein binding
TRINITY_DN4793_c0_g1_i41	HiInc_DN4793_c0_g1_i41	AT1G18080	locus:2194060	AT1G18080	acts upstream of or within	gibberellin mediated signaling pathway	GO:0010476	28653	BP	response to endogenous stimulus
TRINITY_DN4793_c0_g1_i41	HiInc_DN4793_c0_g1_i41	AT1G18080	locus:2194060	AT1G18080	involved in	rescue of stalled ribosome	GO:0072344	36502	BP	other cellular processes
TRINITY_DN4793_c0_g1_i41	HiInc_DN4793_c0_g1_i41	AT1G18080	locus:2194060	AT1G18080	enables	MAP-kinase scaffold activity	GO:0005078	1099	MF	other molecular functions
TRINITY_DN6892_c0_g1_i33	HiInc_DN6892_c0_g1_i33	AT1G11200	locus:2202104	AT1G11200	involved in	transport	GO:0006810	7489	BP	transport
TRINITY_DN6892_c0_g1_i33	HiInc_DN6892_c0_g1_i33	AT1G11200	locus:2202104	AT1G11200	enables	transporter activity	GO:0005215	4504	MF	transporter activity
TRINITY_DN4857_c0_g1_i19	HiInc_DN4857_c0_g1_i19	AT1G18950	locus:2011261	AT1G18950	located in	ISWI-type complex	GO:0031010	19246	CC	nucleus
TRINITY_DN4857_c0_g1_i19	HiInc_DN4857_c0_g1_i19	AT1G18950	locus:2011261	AT1G18950	part of	RSF complex	GO:0031213	20712	CC	nucleus
TRINITY_DN4951_c0_g1_i24	HiInc_DN4951_c0_g1_i24	AT1G15800	locus:2036179	AT1G15800	acts upstream of or within	long-day photoperiodism	GO:0048571	21199	BP	response to light stimulus
TRINITY_DN6818_c0_g1_i35	HiInc_DN6818_c0_g1_i35	AT1G11400	locus:2200116	AT1G11400	involved in	exon-exon junction complex disassembly	GO:1903259	46676	BP	cellular component organization
TRINITY_DN6277_c0_g1_i3	HiInc_DN6277_c0_g1_i3	AT1G11430	locus:2200131	AT1G11430	involved in	cytidine to uridine editing	GO:0016554	5487	BP	other metabolic processes
TRINITY_DN5427_c0_g1_i8	HiInc_DN5427_c0_g1_i8	AT1G11475	locus:2823924	AT1G11475	contributes to	DNA-directed 5'-3' RNA polymerase activity	GO:0003899	992	MF	transferase activity
TRINITY_DN5427_c0_g1_i8	HiInc_DN5427_c0_g1_i8	AT1G11475	locus:2823924	AT1G11475	involved in	transcription by RNA polymerase I	GO:0006360	7452	BP	nucleobase-containing compound metabolic process
TRINITY_DN5427_c0_g1_i8	HiInc_DN5427_c0_g1_i8	AT1G11475	locus:2823924	AT1G11475	involved in	tRNA transcription by RNA polymerase III	GO:0042797	15130	BP	biosynthetic process
TRINITY_DN5427_c0_g1_i8	HiInc_DN5427_c0_g1_i8	AT1G11475	locus:2823924	AT1G11475	part of	RNA polymerase IV complex	GO:0000418	25383	CC	nucleus
TRINITY_DN5427_c0_g1_i8	HiInc_DN5427_c0_g1_i8	AT1G11475	locus:2823924	AT1G11475	part of	RNA polymerase II, core complex	GO:0005665	43	CC	nucleus
TRINITY_DN5427_c0_g1_i8	HiInc_DN5427_c0_g1_i8	AT1G11475	locus:2823924	AT1G11475	part of	RNA polymerase V complex	GO:0000419	25384	CC	nucleus
TRINITY_DN5427_c0_g1_i8	HiInc_DN5427_c0_g1_i8	AT1G11475	locus:2823924	AT1G11475	part of	RNA polymerase I complex	GO:0005736	41	CC	nucleolus
TRINITY_DN5427_c0_g1_i8	HiInc_DN5427_c0_g1_i8	AT1G11475	locus:2823924	AT1G11475	part of	RNA polymerase III complex	GO:0005666	42	CC	nucleus
TRINITY_DN5009_c1_g2_i13	HiInc_DN5009_c1_g2_i13	AT1G18170	locus:2194065	AT1G18170	enables	peptidyl-prolyl cis-trans isomerase activity	GO:0003755	3623	MF	catalytic activity
TRINITY_DN5089_c0_g1_i5	HiInc_DN5089_c0_g1_i5	AT1G14020	locus:2014869	AT1G14020	acts upstream of or within	Golgi vesicle transport	GO:0048193	15580	BP	transport
TRINITY_DN5089_c0_g1_i5	HiInc_DN5089_c0_g1_i5	AT1G14020	locus:2014869	AT1G14020	acts upstream of or within	secretion by cell	GO:0032940	26601	BP	other cellular processes
TRINITY_DN5089_c0_g1_i5	HiInc_DN5089_c0_g1_i5	AT1G14020	locus:2014869	AT1G14020	acts upstream of or within	pollination	GO:0009856	10019	BP	pollination
TRINITY_DN5051_c0_g1_i1	HiInc_DN5051_c0_g1_i1	AT1G17060	locus:2020347	AT1G17060	acts upstream of or within	brassinosteroid metabolic process	GO:0016131	5264	BP	lipid metabolic process
TRINITY_DN5051_c0_g1_i1	HiInc_DN5051_c0_g1_i1	AT1G17060	locus:2020347	AT1G17060	enables	brassinosteroid binding	GO:0090411	38881	MF	other binding
TRINITY_DN6759_c0_g1_i1	HiInc_DN6759_c0_g1_i1	AT1G11670	locus:2027322	AT1G11670	acts upstream of or within	cellular component assembly	GO:0022607	25738	BP	other cellular processes
TRINITY_DN6759_c0_g1_i1	HiInc_DN6759_c0_g1_i1	AT1G11670	locus:2027322	AT1G11670	enables	xenobiotic transmembrane transporter activity	GO:0042910	17153	MF	transporter activity
TRINITY_DN6759_c0_g1_i1	HiInc_DN6759_c0_g1_i1	AT1G11670	locus:2027322	AT1G11670	involved in	xenobiotic detoxification by transmembrane export across the plasma membrane	GO:1990961	52057	BP	transport
TRINITY_DN5167_c0_g1_i3	HiInc_DN5167_c0_g1_i3	AT1G13960	locus:2014799	AT1G13960	involved in	regulation of defense response to fungus	GO:1900150	40347	BP	response to external stimulus
TRINITY_DN8454_c0_g1_i13	HiInc_DN8454_c0_g1_i13	AT1G11720	locus:2027367	AT1G11720	enables	alpha-1,4-glucan synthase activity	GO:0033201	27131	MF	transferase activity
TRINITY_DN8454_c0_g1_i13	HiInc_DN8454_c0_g1_i13	AT1G11720	locus:2027367	AT1G11720	enables	starch synthase activity	GO:0009011	4224	MF	transferase activity
TRINITY_DN8454_c0_g1_i13	HiInc_DN8454_c0_g1_i13	AT1G11720	locus:2027367	AT1G11720	enables	glycogen (starch) synthase activity	GO:0004373	2587	MF	transferase activity
TRINITY_DN5145_c2_g1_i1	HiInc_DN5145_c2_g1_i1	AT1G13160	locus:2031895	AT1G13160	involved in	ribosomal large subunit export from nucleus	GO:0000055	7171	BP	transport
TRINITY_DN5120_c0_g1_i6	HiInc_DN5120_c0_g1_i6	AT1G14320	locus:2012612	AT1G14320	acts upstream of or within	developmental process	GO:0032502	25755	BP	other biological processes
TRINITY_DN5120_c0_g1_i6	HiInc_DN5120_c0_g1_i6	AT1G14320	locus:2012612	AT1G14320	located in	ribosome	GO:0005840	633	CC	ribosome
TRINITY_DN5144_c0_g1_i2	HiInc_DN5144_c0_g1_i2	AT1G14370	locus:2012492	AT1G14370	enables	Tat protein binding	GO:0030957	18637	MF	protein binding
TRINITY_DN5192_c0_g1_i6	HiInc_DN5192_c0_g1_i6	AT1G18450	locus:2014104	AT1G18450	acts upstream of or within	pollen sperm cell differentiation	GO:0048235	17127	BP	other cellular processes
TRINITY_DN5192_c0_g1_i6	HiInc_DN5192_c0_g1_i6	AT1G18450	locus:2014104	AT1G18450	part of	SWI/SNF complex	GO:0016514	84	CC	nucleus
TRINITY_DN5192_c0_g1_i6	HiInc_DN5192_c0_g1_i6	AT1G18450	locus:2014104	AT1G18450	located in	Swr1 complex	GO:0000812	18578	CC	nucleus
TRINITY_DN5192_c0_g1_i6	HiInc_DN5192_c0_g1_i6	AT1G18450	locus:2014104	AT1G18450	part of	NuA4 histone acetyltransferase complex	GO:0035267	19432	CC	nucleoplasm
TRINITY_DN5192_c0_g1_i6	HiInc_DN5192_c0_g1_i6	AT1G18450	locus:2014104	AT1G18450	enables	structural constituent of cytoskeleton	GO:0005200	4264	MF	structural molecule activity
TRINITY_DN5147_c0_g1_i17	HiInc_DN5147_c0_g1_i17	AT1G17890	locus:2030973	AT1G17890	acts upstream of or within	small molecule biosynthetic process	GO:0044283	34294	BP	other metabolic processes
TRINITY_DN5147_c0_g1_i17	HiInc_DN5147_c0_g1_i17	AT1G17890	locus:2030973	AT1G17890	enables	GDP-L-fucose synthase activity	GO:0050577	17429	MF	catalytic activity
TRINITY_DN5147_c0_g1_i17	HiInc_DN5147_c0_g1_i17	AT1G17890	locus:2030973	AT1G17890	involved in	'de novo' GDP-L-fucose biosynthetic process	GO:0042351	11927	BP	other metabolic processes
TRINITY_DN6511_c0_g1_i2	HiInc_DN6511_c0_g1_i2	AT1G11820	locus:2027317	AT1G11820	enables	glucan endo-1,3-beta-D-glucosidase activity	GO:0042973	17561	MF	hydrolase activity
TRINITY_DN5519_c0_g1_i6	HiInc_DN5519_c0_g1_i6	AT1G11860	locus:2008900	AT1G11860	enables	aminomethyltransferase activity	GO:0004047	1518	MF	transferase activity
TRINITY_DN5519_c0_g1_i6	HiInc_DN5519_c0_g1_i6	AT1G11860	locus:2008900	AT1G11860	involved in	glycine decarboxylation via glycine cleavage system	GO:0019464	10432	BP	other cellular processes
TRINITY_DN5268_c0_g1_i19	HiInc_DN5268_c0_g1_i19	AT1G17840	locus:2030898	AT1G17840	involved in	cutin transport	GO:0080051	31832	BP	transport
TRINITY_DN5268_c0_g1_i19	HiInc_DN5268_c0_g1_i19	AT1G17840	locus:2030898	AT1G17840	enables	efflux transmembrane transporter activity	GO:0015562	2219	MF	transporter activity
TRINITY_DN5268_c0_g1_i19	HiInc_DN5268_c0_g1_i19	AT1G17840	locus:2030898	AT1G17840	acts upstream of or within	stem vascular tissue pattern formation	GO:0010222	18527	BP	multicellular organism development
TRINITY_DN5268_c0_g1_i19	HiInc_DN5268_c0_g1_i19	AT1G17840	locus:2030898	AT1G17840	enables	fatty acid transmembrane transporter activity	GO:0015245	2330	MF	transporter activity
TRINITY_DN5268_c0_g1_i19	HiInc_DN5268_c0_g1_i19	AT1G17840	locus:2030898	AT1G17840	located in	external side of plasma membrane	GO:0009897	12005	CC	plasma membrane
TRINITY_DN5268_c0_g1_i19	HiInc_DN5268_c0_g1_i19	AT1G17840	locus:2030898	AT1G17840	acts upstream of or within	fatty acid transport	GO:0015908	5756	BP	transport
TRINITY_DN6824_c0_g1_i14	HiInc_DN6824_c0_g1_i14	AT1G11880	locus:2008970	AT1G11880	involved in	GPI anchor biosynthetic process	GO:0006506	4800	BP	other metabolic processes
TRINITY_DN6824_c0_g1_i14	HiInc_DN6824_c0_g1_i14	AT1G11880	locus:2008970	AT1G11880	part of	mannosyltransferase complex	GO:0031501	21195	CC	other cellular components
TRINITY_DN6824_c0_g1_i14	HiInc_DN6824_c0_g1_i14	AT1G11880	locus:2008970	AT1G11880	enables	glycolipid mannosyltransferase activity	GO:0004376	2596	MF	transferase activity
TRINITY_DN10359_c0_g1_i1	HiInc_DN10359_c0_g1_i1	AT1G11905	locus:1005716776	AT1G11905	involved in	protein localization to endoplasmic reticulum exit site	GO:0070973	33140	BP	other cellular processes
TRINITY_DN5292_c0_g1_i1	HiInc_DN5292_c0_g1_i1	AT1G15980	locus:2200452	AT1G15980	part of	NAD(P)H dehydrogenase complex (plastoquinone)	GO:0010598	29491	CC	other cellular components
TRINITY_DN5292_c0_g1_i1	HiInc_DN5292_c0_g1_i1	AT1G15980	locus:2200452	AT1G15980	acts upstream of or within	photosynthetic electron transport in photosystem I	GO:0009773	11730	BP	generation of precursor metabolites and energy
TRINITY_DN8502_c0_g1_i4	HiInc_DN8502_c0_g1_i4	AT1G12050	locus:2008845	AT1G12050	involved in	homogentisate catabolic process	GO:1902000	45156	BP	other cellular processes
TRINITY_DN8502_c0_g1_i4	HiInc_DN8502_c0_g1_i4	AT1G12050	locus:2008845	AT1G12050	enables	fumarylacetoacetase activity	GO:0004334	2406	MF	hydrolase activity
TRINITY_DN8360_c0_g1_i9	HiInc_DN8360_c0_g1_i9	AT1G12230	locus:2202007	AT1G12230	enables	transaldolase activity	GO:0004801	4442	MF	transferase activity
TRINITY_DN8360_c0_g1_i9	HiInc_DN8360_c0_g1_i9	AT1G12230	locus:2202007	AT1G12230	involved in	pentose-phosphate shunt, non-oxidative branch	GO:0009052	6650	BP	generation of precursor metabolites and energy
TRINITY_DN5402_c0_g1_i17	HiInc_DN5402_c0_g1_i17	AT1G18580	locus:2027453	AT1G18580	acts upstream of or within	rhamnogalacturonan I biosynthetic process	GO:0010246	21555	BP	other metabolic processes
TRINITY_DN5402_c0_g1_i17	HiInc_DN5402_c0_g1_i17	AT1G18580	locus:2027453	AT1G18580	acts upstream of or within	mucilage pectin biosynthetic process	GO:0048358	18911	BP	other cellular processes
TRINITY_DN5402_c0_g1_i17	HiInc_DN5402_c0_g1_i17	AT1G18580	locus:2027453	AT1G18580	acts upstream of or within	mucilage biosynthetic process	GO:0010192	17778	BP	other cellular processes
TRINITY_DN5475_c0_g1_i10	HiInc_DN5475_c0_g1_i10	AT1G14510	locus:2012577	AT1G14510	enables	methylated histone binding	GO:0035064	17850	MF	protein binding
TRINITY_DN8990_c0_g1_i2	HiInc_DN8990_c0_g1_i2	AT1G12410	locus:2034625	AT1G12410	part of	chloroplastic endopeptidase Clp complex	GO:0009840	9952	CC	plastid
TRINITY_DN5593_c0_g1_i11	HiInc_DN5593_c0_g1_i11	AT1G12900	locus:2010361	AT1G12900	enables	glyceraldehyde-3-phosphate dehydrogenase (NADP+) (phosphorylating) activity	GO:0047100	15682	MF	catalytic activity
TRINITY_DN5593_c0_g1_i11	HiInc_DN5593_c0_g1_i11	AT1G12900	locus:2010361	AT1G12900	involved in	reductive pentose-phosphate cycle	GO:0019253	10658	BP	biosynthetic process
TRINITY_DN10454_c0_g1_i2	HiInc_DN10454_c0_g1_i2	AT1G12430	locus:2034640	AT1G12430	involved in	regulation of microtubule-based process	GO:0032886	26523	BP	other cellular processes
TRINITY_DN10454_c0_g1_i2	HiInc_DN10454_c0_g1_i2	AT1G12430	locus:2034640	AT1G12430	located in	preprophase band	GO:0009574	599	CC	cytoskeleton
TRINITY_DN5541_c1_g1_i3	HiInc_DN5541_c1_g1_i3	AT1G14450	locus:2012592	AT1G14450	part of	mitochondrial respiratory chain complex I	GO:0005747	623	CC	other membranes
TRINITY_DN5541_c1_g1_i3	HiInc_DN5541_c1_g1_i3	AT1G14450	locus:2012592	AT1G14450	part of	respiratory chain complex I	GO:0045271	11517	CC	other membranes
TRINITY_DN5541_c1_g1_i3	HiInc_DN5541_c1_g1_i3	AT1G14450	locus:2012592	AT1G14450	involved in	mitochondrial respiratory chain complex I assembly	GO:0032981	26712	BP	cellular component organization
TRINITY_DN5541_c1_g1_i3	HiInc_DN5541_c1_g1_i3	AT1G14450	locus:2012592	AT1G14450	acts upstream of or within	photorespiration	GO:0009853	10115	BP	other cellular processes
TRINITY_DN5541_c1_g1_i3	HiInc_DN5541_c1_g1_i3	AT1G14450	locus:2012592	AT1G14450	involved in	electron transport chain	GO:0022900	29250	BP	generation of precursor metabolites and energy
TRINITY_DN6582_c0_g1_i7	HiInc_DN6582_c0_g1_i7	AT1G12520	locus:2034740	AT1G12520	acts upstream of or within	cellular copper ion homeostasis	GO:0006878	5450	BP	cellular homeostasis
TRINITY_DN6582_c0_g1_i7	HiInc_DN6582_c0_g1_i7	AT1G12520	locus:2034740	AT1G12520	enables	superoxide dismutase copper chaperone activity	GO:0016532	4322	MF	enzyme regulator activity
TRINITY_DN8676_c0_g1_i4	HiInc_DN8676_c0_g1_i4	AT1G12530	locus:2034755	AT1G12530	acts upstream of or within	regulation of immune response	GO:0050776	17901	BP	other biological processes
TRINITY_DN6230_c0_g1_i9	HiInc_DN6230_c0_g1_i9	AT1G12540	locus:2034750	AT1G12540	part of	RNA polymerase II transcription regulator complex	GO:0090575	46149	CC	nucleus
TRINITY_DN5693_c0_g1_i10	HiInc_DN5693_c0_g1_i10	AT1G19140	locus:2011271	AT1G19140	involved in	ubiquinone biosynthetic process	GO:0006744	7518	BP	biosynthetic process
TRINITY_DN5641_c0_g1_i20	HiInc_DN5641_c0_g1_i20	AT1G18570	locus:2027463	AT1G18570	acts upstream of or within	indole glucosinolate biosynthetic process	GO:0009759	11430	BP	other metabolic processes
TRINITY_DN5641_c0_g1_i20	HiInc_DN5641_c0_g1_i20	AT1G18570	locus:2027463	AT1G18570	acts upstream of or within	defense response by callose deposition in cell wall	GO:0052544	26419	BP	other cellular processes
TRINITY_DN5641_c0_g1_i20	HiInc_DN5641_c0_g1_i20	AT1G18570	locus:2027463	AT1G18570	acts upstream of or within	induced systemic resistance	GO:0009682	6054	BP	response to stress
TRINITY_DN8878_c0_g1_i8	HiInc_DN8878_c0_g1_i8	AT1G12640	locus:2195072	AT1G12640	acts upstream of or within	glycerolipid biosynthetic process	GO:0045017	11232	BP	other cellular processes
TRINITY_DN8878_c0_g1_i8	HiInc_DN8878_c0_g1_i8	AT1G12640	locus:2195072	AT1G12640	enables	lysophospholipid acyltransferase activity	GO:0071617	34370	MF	transferase activity
TRINITY_DN8878_c0_g1_i8	HiInc_DN8878_c0_g1_i8	AT1G12640	locus:2195072	AT1G12640	acts upstream of or within	galactolipid biosynthetic process	GO:0019375	10518	BP	biosynthetic process
TRINITY_DN8878_c0_g1_i8	HiInc_DN8878_c0_g1_i8	AT1G12640	locus:2195072	AT1G12640	acts upstream of or within	triglyceride biosynthetic process	GO:0019432	10538	BP	biosynthetic process
TRINITY_DN8878_c0_g1_i8	HiInc_DN8878_c0_g1_i8	AT1G12640	locus:2195072	AT1G12640	enables	1-acylglycerophosphocholine O-acyltransferase activity	GO:0047184	15715	MF	transferase activity
TRINITY_DN8878_c0_g1_i8	HiInc_DN8878_c0_g1_i8	AT1G12640	locus:2195072	AT1G12640	involved in	lipid modification	GO:0030258	8995	BP	other cellular processes
TRINITY_DN8878_c0_g1_i8	HiInc_DN8878_c0_g1_i8	AT1G12640	locus:2195072	AT1G12640	enables	acyltransferase activity	GO:0016746	4460	MF	transferase activity
TRINITY_DN5655_c1_g1_i12	HiInc_DN5655_c1_g1_i12	AT1G16040	locus:2200467	AT1G16040	enables	mannose-ethanolamine phosphotransferase activity	GO:0051377	21284	MF	transferase activity
TRINITY_DN7383_c0_g1_i12	HiInc_DN7383_c0_g1_i12	AT1G12780	locus:2010371	AT1G12780	involved in	UDP-L-arabinose biosynthetic process	GO:0033358	27512	BP	nucleobase-containing compound metabolic process
TRINITY_DN7383_c0_g1_i12	HiInc_DN7383_c0_g1_i12	AT1G12780	locus:2010371	AT1G12780	enables	UDP-glucose 4-epimerase activity	GO:0003978	1288	MF	catalytic activity
TRINITY_DN7383_c0_g1_i12	HiInc_DN7383_c0_g1_i12	AT1G12780	locus:2010371	AT1G12780	involved in	capsule polysaccharide biosynthetic process	GO:0045227	11428	BP	carbohydrate metabolic process
TRINITY_DN7383_c0_g1_i12	HiInc_DN7383_c0_g1_i12	AT1G12780	locus:2010371	AT1G12780	acts upstream of or within	galactose biosynthetic process	GO:0046369	13235	BP	carbohydrate metabolic process
TRINITY_DN7383_c0_g1_i12	HiInc_DN7383_c0_g1_i12	AT1G12780	locus:2010371	AT1G12780	involved in	galactose metabolic process	GO:0006012	5818	BP	carbohydrate metabolic process
TRINITY_DN7383_c0_g1_i12	HiInc_DN7383_c0_g1_i12	AT1G12780	locus:2010371	AT1G12780	enables	UDP-arabinose 4-epimerase activity	GO:0050373	16422	MF	catalytic activity
TRINITY_DN6538_c0_g1_i20	HiInc_DN6538_c0_g1_i20	AT1G12800	locus:2010336	AT1G12800	acts upstream of or within	RNA folding	GO:0034337	29319	BP	other cellular processes
TRINITY_DN7283_c0_g1_i1	HiInc_DN7283_c0_g1_i1	AT1G12830	locus:2010376	AT1G12830	part of	mitochondrial respiratory chain complex III	GO:0005750	625	CC	mitochondrion
TRINITY_DN7283_c0_g1_i1	HiInc_DN7283_c0_g1_i1	AT1G12830	locus:2010376	AT1G12830	involved in	mitochondrial electron transport, ubiquinol to cytochrome c	GO:0006122	5442	BP	other metabolic processes
TRINITY_DN9306_c0_g1_i37	HiInc_DN9306_c0_g1_i37	AT1G12840	locus:2010386	AT1G12840	involved in	proton transmembrane transport	GO:1902600	46853	BP	transport
TRINITY_DN9306_c0_g1_i37	HiInc_DN9306_c0_g1_i37	AT1G12840	locus:2010386	AT1G12840	part of	vacuolar proton-transporting V-type ATPase, V1 domain	GO:0000221	365	CC	other membranes
TRINITY_DN9306_c0_g1_i37	HiInc_DN9306_c0_g1_i37	AT1G12840	locus:2010386	AT1G12840	contributes to	proton-transporting ATPase activity, rotational mechanism	GO:0046961	15081	MF	transporter activity
TRINITY_DN5758_c0_g1_i15	HiInc_DN5758_c0_g1_i15	AT1G19180	locus:2202180	AT1G19180	acts upstream of or within	regulation of cellular response to alkaline pH	GO:1900067	39889	BP	response to abiotic stimulus
TRINITY_DN5804_c0_g1_i4	HiInc_DN5804_c0_g1_i4	AT1G16720	locus:2015651	AT1G16720	located in	thylakoid membrane	GO:0042651	14711	CC	other membranes
TRINITY_DN5804_c0_g1_i4	HiInc_DN5804_c0_g1_i4	AT1G16720	locus:2015651	AT1G16720	acts upstream of or within	translational initiation	GO:0006413	6906	BP	translation
TRINITY_DN5951_c0_g1_i2	HiInc_DN5951_c0_g1_i2	AT1G15020	locus:2196209	AT1G15020	enables	flavin-linked sulfhydryl oxidase activity	GO:0016971	2364	MF	catalytic activity
TRINITY_DN5951_c0_g1_i2	HiInc_DN5951_c0_g1_i2	AT1G15020	locus:2196209	AT1G15020	involved in	positive regulation of potassium ion transport	GO:0043268	19624	BP	transport
TRINITY_DN5951_c0_g1_i2	HiInc_DN5951_c0_g1_i2	AT1G15020	locus:2196209	AT1G15020	acts upstream of or within	response to cation stress	GO:0043157	18965	BP	response to stress
TRINITY_DN5951_c0_g1_i2	HiInc_DN5951_c0_g1_i2	AT1G15020	locus:2196209	AT1G15020	enables	thiol oxidase activity	GO:0016972	4311	MF	catalytic activity
TRINITY_DN6011_c0_g1_i14	HiInc_DN6011_c0_g1_i14	AT1G15750	locus:2036204	AT1G15750	acts upstream of or within	primary shoot apical meristem specification	GO:0010072	14812	BP	embryo development
TRINITY_DN6088_c0_g1_i1	HiInc_DN6088_c0_g1_i1	AT1G14030	locus:2014764	AT1G14030	enables	protein-lysine N-methyltransferase activity	GO:0016279	3929	MF	transferase activity
TRINITY_DN6088_c0_g1_i1	HiInc_DN6088_c0_g1_i1	AT1G14030	locus:2014764	AT1G14030	acts upstream of or within	peptidyl-lysine trimethylation	GO:0018023	9283	BP	cellular protein modification process
TRINITY_DN6088_c0_g1_i1	HiInc_DN6088_c0_g1_i1	AT1G14030	locus:2014764	AT1G14030	involved in	peptidyl-lysine monomethylation	GO:0018026	9282	BP	cellular protein modification process
TRINITY_DN6088_c0_g1_i1	HiInc_DN6088_c0_g1_i1	AT1G14030	locus:2014764	AT1G14030	enables	[ribulose-bisphosphate carboxylase]-lysine N-methyltransferase activity	GO:0030785	15380	MF	transferase activity
TRINITY_DN8745_c0_g1_i3	HiInc_DN8745_c0_g1_i3	AT1G13390	locus:2009937	AT1G13390	acts upstream of or within	regulation of cell communication	GO:0010646	29817	BP	cell communication
TRINITY_DN6176_c0_g1_i4	HiInc_DN6176_c0_g1_i4	AT1G16010	locus:2200542	AT1G16010	acts upstream of or within	magnesium ion transmembrane transport	GO:1903830	49056	BP	transport
TRINITY_DN6176_c0_g1_i4	HiInc_DN6176_c0_g1_i4	AT1G16010	locus:2200542	AT1G16010	involved in	magnesium ion transport	GO:0015693	6239	BP	transport
TRINITY_DN6176_c0_g1_i4	HiInc_DN6176_c0_g1_i4	AT1G16010	locus:2200542	AT1G16010	enables	magnesium ion transmembrane transporter activity	GO:0015095	3103	MF	transporter activity
TRINITY_DN8752_c0_g1_i15	HiInc_DN8752_c0_g1_i15	AT1G13520	locus:2010002	AT1G13520	acts upstream of or within	indole phytoalexin biosynthetic process	GO:0009700	11133	BP	other metabolic processes
TRINITY_DN6237_c0_g1_i2	HiInc_DN6237_c0_g1_i2	AT1G16730	locus:2015621	AT1G16730	acts upstream of or within	cellular response to blue light	GO:0071483	34046	BP	response to light stimulus
TRINITY_DN8991_c0_g1_i10	HiInc_DN8991_c0_g1_i10	AT1G13640	locus:2023865	AT1G13640	enables	1-phosphatidylinositol 4-kinase activity	GO:0004430	746	MF	transferase activity
TRINITY_DN10201_c0_g1_i6	HiInc_DN10201_c0_g1_i6	AT1G13710	locus:2023848	AT1G13710	acts upstream of or within	positive regulation of cell population proliferation	GO:0008284	6820	BP	other cellular processes
TRINITY_DN10201_c0_g1_i6	HiInc_DN10201_c0_g1_i6	AT1G13710	locus:2023848	AT1G13710	acts upstream of or within	leaf formation	GO:0010338	26554	BP	anatomical structure development
TRINITY_DN10201_c0_g1_i6	HiInc_DN10201_c0_g1_i6	AT1G13710	locus:2023848	AT1G13710	acts upstream of or within	organ growth	GO:0035265	19424	BP	growth
TRINITY_DN10201_c0_g1_i6	HiInc_DN10201_c0_g1_i6	AT1G13710	locus:2023848	AT1G13710	acts upstream of or within	positive regulation of organ growth	GO:0046622	13529	BP	growth
TRINITY_DN10201_c0_g1_i6	HiInc_DN10201_c0_g1_i6	AT1G13710	locus:2023848	AT1G13710	acts upstream of or within	regulation of growth rate	GO:0040009	10889	BP	growth
TRINITY_DN8174_c0_g1_i2	HiInc_DN8174_c0_g1_i2	AT1G13870	locus:2014804	AT1G13870	involved in	root meristem growth	GO:0010449	28043	BP	anatomical structure development
TRINITY_DN8174_c0_g1_i2	HiInc_DN8174_c0_g1_i2	AT1G13870	locus:2014804	AT1G13870	acts upstream of or within	5-carbamoylmethyl uridine residue modification	GO:0080178	37994	BP	other metabolic processes
TRINITY_DN8174_c0_g1_i2	HiInc_DN8174_c0_g1_i2	AT1G13870	locus:2014804	AT1G13870	enables	purine nucleotide binding	GO:0017076	3948	MF	nucleotide binding
TRINITY_DN8174_c0_g1_i2	HiInc_DN8174_c0_g1_i2	AT1G13870	locus:2014804	AT1G13870	involved in	tRNA wobble uridine modification	GO:0002098	25861	BP	nucleobase-containing compound metabolic process
TRINITY_DN8174_c0_g1_i2	HiInc_DN8174_c0_g1_i2	AT1G13870	locus:2014804	AT1G13870	part of	elongator holoenzyme complex	GO:0033588	27892	CC	other cellular components
TRINITY_DN8174_c0_g1_i2	HiInc_DN8174_c0_g1_i2	AT1G13870	locus:2014804	AT1G13870	acts upstream of or within	meristem structural organization	GO:0009933	13132	BP	anatomical structure development
TRINITY_DN8970_c0_g1_i16	HiInc_DN8970_c0_g1_i16	AT1G13900	locus:2014839	AT1G13900	acts upstream of or within	protein targeting to mitochondrion	GO:0006626	6918	BP	other cellular processes
TRINITY_DN8970_c0_g1_i16	HiInc_DN8970_c0_g1_i16	AT1G13900	locus:2014839	AT1G13900	acts upstream of or within	protein insertion into mitochondrial outer membrane	GO:0045040	11183	BP	transport
TRINITY_DN8970_c0_g1_i16	HiInc_DN8970_c0_g1_i16	AT1G13900	locus:2014839	AT1G13900	enables	mitochondrion targeting sequence binding	GO:0030943	18602	MF	other binding
TRINITY_DN8970_c0_g1_i16	HiInc_DN8970_c0_g1_i16	AT1G13900	locus:2014839	AT1G13900	located in	mitochondrial envelope	GO:0005740	480	CC	other intracellular components
TRINITY_DN8970_c0_g1_i16	HiInc_DN8970_c0_g1_i16	AT1G13900	locus:2014839	AT1G13900	acts upstream of or within	regulation of carbohydrate metabolic process	GO:0006109	5835	BP	carbohydrate metabolic process
TRINITY_DN8985_c0_g1_i3	HiInc_DN8985_c0_g1_i3	AT1G13980	locus:2035853	AT1G13980	acts upstream of or within	longitudinal axis specification	GO:0009942	13182	BP	multicellular organism development
TRINITY_DN8985_c0_g1_i3	HiInc_DN8985_c0_g1_i3	AT1G13980	locus:2035853	AT1G13980	enables	guanyl-nucleotide exchange factor activity	GO:0005085	2634	MF	enzyme regulator activity
TRINITY_DN8985_c0_g1_i3	HiInc_DN8985_c0_g1_i3	AT1G13980	locus:2035853	AT1G13980	acts upstream of or within	cell wall organization	GO:0071555	34184	BP	cellular component organization
TRINITY_DN8985_c0_g1_i3	HiInc_DN8985_c0_g1_i3	AT1G13980	locus:2035853	AT1G13980	acts upstream of or within	root hair cell differentiation	GO:0048765	22771	BP	other cellular processes
TRINITY_DN8985_c0_g1_i3	HiInc_DN8985_c0_g1_i3	AT1G13980	locus:2035853	AT1G13980	acts upstream of or within	regulation of vesicle targeting, to, from or within Golgi	GO:0048209	15566	BP	other cellular processes
TRINITY_DN8985_c0_g1_i3	HiInc_DN8985_c0_g1_i3	AT1G13980	locus:2035853	AT1G13980	enables	GTP:GDP antiporter activity	GO:0010292	25142	MF	transporter activity
TRINITY_DN8985_c0_g1_i3	HiInc_DN8985_c0_g1_i3	AT1G13980	locus:2035853	AT1G13980	acts upstream of or within	establishment of planar polarity	GO:0001736	13957	BP	anatomical structure development
TRINITY_DN8985_c0_g1_i3	HiInc_DN8985_c0_g1_i3	AT1G13980	locus:2035853	AT1G13980	acts upstream of or within	cell adhesion	GO:0007155	5318	BP	other cellular processes
TRINITY_DN10846_c0_g1_i19	HiInc_DN10846_c0_g1_i19	AT1G14150	locus:2035775	AT1G14150	enables	electron transporter, transferring electrons within the cyclic electron transport pathway of photosynthesis activity	GO:0045156	11013	MF	catalytic activity
TRINITY_DN10846_c0_g1_i19	HiInc_DN10846_c0_g1_i19	AT1G14150	locus:2035775	AT1G14150	involved in	photosynthetic electron transport chain	GO:0009767	11728	BP	photosynthesis
TRINITY_DN10846_c0_g1_i19	HiInc_DN10846_c0_g1_i19	AT1G14150	locus:2035775	AT1G14150	part of	nitrite reductase complex [NAD(P)H]	GO:0009344	507	CC	other cellular components
TRINITY_DN9550_c0_g1_i7	HiInc_DN9550_c0_g1_i7	AT1G14190	locus:2035830	AT1G14190	enables	oxidoreductase activity, acting on CH-OH group of donors	GO:0016614	3461	MF	catalytic activity
TRINITY_DN6681_c0_g3_i1	HiInc_DN6681_c0_g3_i1	AT1G17455	locus:505006126	AT1G17455	involved in	entrainment of circadian clock	GO:0009649	5699	BP	circadian rhythm
TRINITY_DN6681_c0_g3_i1	HiInc_DN6681_c0_g3_i1	AT1G17455	locus:505006126	AT1G17455	involved in	positive regulation of circadian rhythm	GO:0042753	14991	BP	circadian rhythm
TRINITY_DN7680_c0_g1_i6	HiInc_DN7680_c0_g1_i6	AT1G14350	locus:2012587	AT1G14350	acts upstream of or within	guard cell differentiation	GO:0010052	14796	BP	cell differentiation
TRINITY_DN7680_c0_g1_i6	HiInc_DN7680_c0_g1_i6	AT1G14350	locus:2012587	AT1G14350	involved in	megasporogenesis	GO:0009554	11328	BP	cell cycle
TRINITY_DN7680_c0_g1_i6	HiInc_DN7680_c0_g1_i6	AT1G14350	locus:2012587	AT1G14350	involved in	positive regulation of histone H3-K27 methylation	GO:0061087	35215	BP	other metabolic processes
TRINITY_DN7680_c0_g1_i6	HiInc_DN7680_c0_g1_i6	AT1G14350	locus:2012587	AT1G14350	involved in	positive regulation of response to water deprivation	GO:1902584	45639	BP	response to stress
TRINITY_DN7680_c0_g1_i6	HiInc_DN7680_c0_g1_i6	AT1G14350	locus:2012587	AT1G14350	involved in	regulation of cell cycle G1/S phase transition	GO:1902806	48296	BP	other cellular processes
TRINITY_DN7680_c0_g1_i6	HiInc_DN7680_c0_g1_i6	AT1G14350	locus:2012587	AT1G14350	involved in	stomatal complex formation	GO:0010376	26831	BP	post-embryonic development
TRINITY_DN7680_c0_g1_i6	HiInc_DN7680_c0_g1_i6	AT1G14350	locus:2012587	AT1G14350	involved in	positive regulation of lateral root development	GO:1901333	43602	BP	anatomical structure development
TRINITY_DN7680_c0_g1_i6	HiInc_DN7680_c0_g1_i6	AT1G14350	locus:2012587	AT1G14350	involved in	multicellular organismal water homeostasis	GO:0050891	18215	BP	other biological processes
TRINITY_DN7680_c0_g1_i6	HiInc_DN7680_c0_g1_i6	AT1G14350	locus:2012587	AT1G14350	involved in	auxin polar transport	GO:0009926	12027	BP	transport
TRINITY_DN7680_c0_g1_i6	HiInc_DN7680_c0_g1_i6	AT1G14350	locus:2012587	AT1G14350	involved in	regulation of stomatal complex patterning	GO:2000037	35585	BP	multicellular organism development
TRINITY_DN7680_c0_g1_i6	HiInc_DN7680_c0_g1_i6	AT1G14350	locus:2012587	AT1G14350	involved in	guard mother cell cytokinesis	GO:0010235	19801	BP	cell cycle
TRINITY_DN7680_c0_g1_i6	HiInc_DN7680_c0_g1_i6	AT1G14350	locus:2012587	AT1G14350	involved in	response to gravity	GO:0009629	7125	BP	response to abiotic stimulus
TRINITY_DN6709_c0_g1_i6	HiInc_DN6709_c0_g1_i6	AT1G18870	locus:2034954	AT1G18870	enables	isochorismate synthase activity	GO:0008909	2929	MF	catalytic activity
TRINITY_DN6709_c0_g1_i6	HiInc_DN6709_c0_g1_i6	AT1G18870	locus:2034954	AT1G18870	involved in	phylloquinone biosynthetic process	GO:0042372	11974	BP	other metabolic processes
TRINITY_DN6895_c0_g1_i7	HiInc_DN6895_c0_g1_i7	AT1G19080	locus:2011311	AT1G19080	involved in	mitotic DNA replication initiation	GO:1902975	47109	BP	DNA metabolic process
TRINITY_DN6895_c0_g1_i7	HiInc_DN6895_c0_g1_i7	AT1G19080	locus:2011311	AT1G19080	part of	GINS complex	GO:0000811	14897	CC	other intracellular components
TRINITY_DN8175_c0_g1_i2	HiInc_DN8175_c0_g1_i2	AT1G14530	locus:2012552	AT1G14530	enables	virion binding	GO:0046790	13723	MF	other binding
TRINITY_DN6980_c0_g1_i8	HiInc_DN6980_c0_g1_i8	AT1G19025	locus:505006131	AT1G19025	enables	damaged DNA binding	GO:0003684	2092	MF	DNA binding
TRINITY_DN6980_c0_g1_i8	HiInc_DN6980_c0_g1_i8	AT1G19025	locus:505006131	AT1G19025	involved in	double-strand break repair via nonhomologous end joining	GO:0006303	5645	BP	response to stress
TRINITY_DN6980_c0_g1_i8	HiInc_DN6980_c0_g1_i8	AT1G19025	locus:505006131	AT1G19025	involved in	interstrand cross-link repair	GO:0036297	43337	BP	response to stress
TRINITY_DN6980_c0_g1_i8	HiInc_DN6980_c0_g1_i8	AT1G19025	locus:505006131	AT1G19025	enables	5'-3' exodeoxyribonuclease activity	GO:0035312	19744	MF	nuclease activity
TRINITY_DN6980_c0_g1_i8	HiInc_DN6980_c0_g1_i8	AT1G19025	locus:505006131	AT1G19025	involved in	protection from non-homologous end joining at telomere	GO:0031848	22217	BP	response to stress
TRINITY_DN7419_c0_g1_i6	HiInc_DN7419_c0_g1_i6	AT1G14700	locus:2006742	AT1G14700	enables	ferrous iron binding	GO:0008198	2351	MF	other binding
TRINITY_DN7419_c0_g1_i6	HiInc_DN7419_c0_g1_i6	AT1G14700	locus:2006742	AT1G14700	acts upstream of or within	generation of precursor metabolites and energy	GO:0006091	5694	BP	generation of precursor metabolites and energy
TRINITY_DN7419_c0_g1_i6	HiInc_DN7419_c0_g1_i6	AT1G14700	locus:2006742	AT1G14700	enables	ferric iron binding	GO:0008199	2342	MF	other binding
TRINITY_DN7141_c0_g1_i2	HiInc_DN7141_c0_g1_i2	AT1G15690	locus:2036134	AT1G15690	enables	pyrophosphate hydrolysis-driven proton transmembrane transporter activity	GO:0009678	2748	MF	transporter activity
TRINITY_DN7141_c0_g1_i2	HiInc_DN7141_c0_g1_i2	AT1G15690	locus:2036134	AT1G15690	acts upstream of or within	cell wall pectin metabolic process	GO:0052546	26421	BP	cellular component organization
TRINITY_DN7141_c0_g1_i2	HiInc_DN7141_c0_g1_i2	AT1G15690	locus:2036134	AT1G15690	acts upstream of or within	establishment or maintenance of transmembrane electrochemical gradient	GO:0010248	21562	BP	other cellular processes
TRINITY_DN7632_c0_g1_i3	HiInc_DN7632_c0_g1_i3	AT1G15125	locus:504956193	AT1G15125	enables	S-adenosylmethionine-dependent methyltransferase activity	GO:0008757	1241	MF	transferase activity
TRINITY_DN7632_c0_g1_i3	HiInc_DN7632_c0_g1_i3	AT1G15125	locus:504956193	AT1G15125	involved in	methylation	GO:0032259	24571	BP	other metabolic processes
TRINITY_DN9801_c0_g1_i6	HiInc_DN9801_c0_g1_i6	AT1G15340	locus:2037863	AT1G15340	enables	methyl-CpG binding	GO:0008327	3190	MF	DNA binding
TRINITY_DN9801_c0_g1_i6	HiInc_DN9801_c0_g1_i6	AT1G15340	locus:2037863	AT1G15340	acts upstream of or within	adaxial/abaxial axis specification	GO:0009943	13175	BP	multicellular organism development
TRINITY_DN7601_c0_g1_i16	HiInc_DN7601_c0_g1_i16	AT1G15470	locus:2037818	AT1G15470	part of	SMN complex	GO:0032797	25802	CC	cytoplasm
TRINITY_DN7709_c0_g1_i2	HiInc_DN7709_c0_g1_i2	AT1G19520	locus:2016402	AT1G19520	involved in	polar nucleus fusion	GO:0010197	17770	BP	cellular component organization
TRINITY_DN7709_c0_g1_i2	HiInc_DN7709_c0_g1_i2	AT1G19520	locus:2016402	AT1G19520	involved in	karyogamy	GO:0000741	14228	BP	cellular component organization
TRINITY_DN7795_c0_g1_i3	HiInc_DN7795_c0_g1_i3	AT1G17420	locus:2018848	AT1G17420	involved in	lipid oxidation	GO:0034440	29469	BP	lipid metabolic process
TRINITY_DN7795_c0_g1_i3	HiInc_DN7795_c0_g1_i3	AT1G17420	locus:2018848	AT1G17420	acts upstream of or within	stamen filament development	GO:0080086	31864	BP	anatomical structure development
TRINITY_DN7795_c0_g1_i3	HiInc_DN7795_c0_g1_i3	AT1G17420	locus:2018848	AT1G17420	enables	linoleate 13S-lipoxygenase activity	GO:0016165	3043	MF	catalytic activity
TRINITY_DN7795_c0_g1_i3	HiInc_DN7795_c0_g1_i3	AT1G17420	locus:2018848	AT1G17420	involved in	oxylipin biosynthetic process	GO:0031408	21006	BP	other metabolic processes
TRINITY_DN7795_c0_g1_i3	HiInc_DN7795_c0_g1_i3	AT1G17420	locus:2018848	AT1G17420	acts upstream of or within	anther dehiscence	GO:0009901	12031	BP	multicellular organism development
TRINITY_DN7795_c0_g1_i3	HiInc_DN7795_c0_g1_i3	AT1G17420	locus:2018848	AT1G17420	enables	oxidoreductase activity, acting on single donors with incorporation of molecular oxygen, incorporation of two atoms of oxygen	GO:0016702	3515	MF	catalytic activity
TRINITY_DN10437_c0_g1_i8	HiInc_DN10437_c0_g1_i8	AT1G15670	locus:2036119	AT1G15670	acts upstream of or within	negative regulation of cytokinin-activated signaling pathway	GO:0080037	31296	BP	signal transduction
TRINITY_DN10437_c0_g1_i8	HiInc_DN10437_c0_g1_i8	AT1G15670	locus:2036119	AT1G15670	acts upstream of or within	regulation of phenylpropanoid metabolic process	GO:2000762	38266	BP	other metabolic processes
TRINITY_DN7851_c0_g1_i15	HiInc_DN7851_c0_g1_i15	AT1G16190	locus:2200522	AT1G16190	enables	proteasome binding	GO:0070628	32083	MF	other binding
TRINITY_DN7851_c0_g1_i15	HiInc_DN7851_c0_g1_i15	AT1G16190	locus:2200522	AT1G16190	enables	polyubiquitin modification-dependent protein binding	GO:0031593	21832	MF	protein binding
TRINITY_DN8024_c0_g1_i3	HiInc_DN8024_c0_g1_i3	AT1G17200	locus:2020297	AT1G17200	enables	4 iron, 4 sulfur cluster binding	GO:0051539	21612	MF	other binding
TRINITY_DN8291_c0_g1_i24	HiInc_DN8291_c0_g1_i24	AT1G16920	locus:2015576	AT1G16920	acts upstream of or within	regulation of vesicle-mediated transport	GO:0060627	32178	BP	other cellular processes
TRINITY_DN8501_c0_g1_i13	HiInc_DN8501_c0_g1_i13	AT1G16280	locus:2032910	AT1G16280	located in	pollen tube	GO:0090406	36934	CC	other cellular components
TRINITY_DN8479_c0_g1_i3	HiInc_DN8479_c0_g1_i3	AT1G18800	locus:2034995	AT1G18800	acts upstream of or within	double-strand break repair via homologous recombination	GO:0000724	14226	BP	DNA metabolic process
TRINITY_DN8479_c0_g1_i3	HiInc_DN8479_c0_g1_i3	AT1G18800	locus:2034995	AT1G18800	involved in	somatic cell DNA recombination	GO:0016444	7270	BP	DNA metabolic process
TRINITY_DN10786_c0_g1_i12	HiInc_DN10786_c0_g1_i12	AT1G16700	locus:2015636	AT1G16700	involved in	mitochondrial electron transport, NADH to ubiquinone	GO:0006120	5440	BP	other metabolic processes
TRINITY_DN10786_c0_g1_i12	HiInc_DN10786_c0_g1_i12	AT1G16700	locus:2015636	AT1G16700	enables	NADH dehydrogenase (ubiquinone) activity	GO:0008137	1152	MF	catalytic activity
TRINITY_DN10786_c0_g1_i12	HiInc_DN10786_c0_g1_i12	AT1G16700	locus:2015636	AT1G16700	part of	plasma membrane respiratory chain complex I	GO:0045272	11481	CC	other membranes
TRINITY_DN10786_c0_g1_i12	HiInc_DN10786_c0_g1_i12	AT1G16700	locus:2015636	AT1G16700	involved in	aerobic respiration	GO:0009060	5059	BP	generation of precursor metabolites and energy
TRINITY_DN8807_c0_g1_i8	HiInc_DN8807_c0_g1_i8	AT1G16880	locus:2015616	AT1G16880	located in	stromule	GO:0010319	25120	CC	other intracellular components
TRINITY_DN9020_c0_g1_i21	HiInc_DN9020_c0_g1_i21	AT1G17260	locus:2020372	AT1G17260	enables	P-type proton-exporting transporter activity	GO:0008553	2744	MF	transporter activity
TRINITY_DN9020_c0_g1_i21	HiInc_DN9020_c0_g1_i21	AT1G17260	locus:2020372	AT1G17260	acts upstream of or within	proanthocyanidin biosynthetic process	GO:0010023	13721	BP	secondary metabolic process
TRINITY_DN9020_c0_g1_i21	HiInc_DN9020_c0_g1_i21	AT1G17260	locus:2020372	AT1G17260	acts upstream of or within	vacuolar acidification	GO:0007035	7544	BP	cellular homeostasis
TRINITY_DN9020_c0_g1_i21	HiInc_DN9020_c0_g1_i21	AT1G17260	locus:2020372	AT1G17260	involved in	proton export across plasma membrane	GO:0120029	54334	BP	other cellular processes
TRINITY_DN9020_c0_g1_i21	HiInc_DN9020_c0_g1_i21	AT1G17260	locus:2020372	AT1G17260	enables	ATPase-coupled cation transmembrane transporter activity	GO:0019829	9539	MF	transporter activity
TRINITY_DN8919_c0_g1_i18	HiInc_DN8919_c0_g1_i18	AT1G17470	locus:2018826	AT1G17470	located in	cytoplasmic vesicle	GO:0031410	21008	CC	cytoplasm
TRINITY_DN8919_c0_g1_i18	HiInc_DN8919_c0_g1_i18	AT1G17470	locus:2018826	AT1G17470	enables	GDP binding	GO:0019003	8594	MF	other binding
TRINITY_DN9203_c0_g1_i11	HiInc_DN9203_c0_g1_i11	AT1G18440	locus:2014134	AT1G18440	enables	aminoacyl-tRNA hydrolase activity	GO:0004045	1515	MF	hydrolase activity
TRINITY_DN9203_c0_g1_i11	HiInc_DN9203_c0_g1_i11	AT1G18440	locus:2014134	AT1G18440	acts upstream of or within	cellular ketone metabolic process	GO:0042180	11076	BP	other cellular processes
TRINITY_DN10302_c3_g1_i2	HiInc_DN10302_c3_g1_i2	AT1G17610	locus:2007873	AT1G17610	enables	NAD+ nucleotidase, cyclic ADP-ribose generating	GO:0061809	53245	MF	hydrolase activity
TRINITY_DN10302_c3_g1_i2	HiInc_DN10302_c3_g1_i2	AT1G17610	locus:2007873	AT1G17610	enables	NAD(P)+ nucleosidase activity	GO:0050135	16367	MF	hydrolase activity
TRINITY_DN9206_c0_g1_i19	HiInc_DN9206_c0_g1_i19	AT1G17760	locus:2007973	AT1G17760	involved in	posttranscriptional gene silencing	GO:0016441	6825	BP	other cellular processes
TRINITY_DN9206_c0_g1_i19	HiInc_DN9206_c0_g1_i19	AT1G17760	locus:2007973	AT1G17760	involved in	antisense RNA metabolic process	GO:0042868	17087	BP	other metabolic processes
TRINITY_DN9206_c0_g1_i19	HiInc_DN9206_c0_g1_i19	AT1G17760	locus:2007973	AT1G17760	involved in	gene silencing by RNA	GO:0031047	19490	BP	other metabolic processes
TRINITY_DN9206_c0_g1_i19	HiInc_DN9206_c0_g1_i19	AT1G17760	locus:2007973	AT1G17760	involved in	RNA 3'-end processing	GO:0031123	19783	BP	other metabolic processes
TRINITY_DN9393_c0_g1_i5	HiInc_DN9393_c0_g1_i5	AT1G17780	locus:2030978	AT1G17780	is active in	phagophore	GO:0061908	54796	CC	cytoplasm
TRINITY_DN10364_c0_g1_i18	HiInc_DN10364_c0_g1_i18	AT1G18040	locus:2194045	AT1G18040	part of	transcription factor TFIIK complex	GO:0070985	33377	CC	nucleus
TRINITY_DN9556_c0_g1_i13	HiInc_DN9556_c0_g1_i13	AT1G19290	locus:2016427	AT1G19290	involved in	mitochondrial RNA processing	GO:0000963	29418	BP	nucleobase-containing compound metabolic process
TRINITY_DN9635_c1_g1_i13	HiInc_DN9635_c1_g1_i13	AT1G18640	locus:2027433	AT1G18640	acts upstream of or within	sulfur amino acid metabolic process	GO:0000096	7356	BP	other metabolic processes
TRINITY_DN9635_c1_g1_i13	HiInc_DN9635_c1_g1_i13	AT1G18640	locus:2027433	AT1G18640	involved in	L-serine metabolic process	GO:0006563	7210	BP	other cellular processes
TRINITY_DN9719_c1_g1_i2	HiInc_DN9719_c1_g1_i2	AT1G19200	locus:2202195	AT1G19200	acts upstream of or within	cellular response to cytokinin stimulus	GO:0071368	33893	BP	response to endogenous stimulus
TRINITY_DN9719_c1_g1_i2	HiInc_DN9719_c1_g1_i2	AT1G19200	locus:2202195	AT1G19200	involved in	response to mannose	GO:1905582	53102	BP	response to chemical
TRINITY_DN1878_c0_g1_i4	HiInc_DN1878_c0_g1_i4	AT1G19720	locus:2013079	AT1G19720	involved in	RNA modification	GO:0009451	4901	BP	other metabolic processes
TRINITY_DN4069_c0_g1_i11	HiInc_DN4069_c0_g1_i11	AT1G19770	locus:2013124	AT1G19770	acts upstream of or within	cytokinin transport	GO:0010184	17774	BP	transport
TRINITY_DN4069_c0_g1_i11	HiInc_DN4069_c0_g1_i11	AT1G19770	locus:2013124	AT1G19770	enables	purine nucleobase transmembrane transporter activity	GO:0005345	3951	MF	transporter activity
TRINITY_DN4069_c0_g1_i11	HiInc_DN4069_c0_g1_i11	AT1G19770	locus:2013124	AT1G19770	acts upstream of or within	purine nucleobase transport	GO:0006863	6994	BP	transport
TRINITY_DN4069_c0_g1_i11	HiInc_DN4069_c0_g1_i11	AT1G19770	locus:2013124	AT1G19770	enables	purine nucleoside transmembrane transporter activity	GO:0015211	3947	MF	transporter activity
TRINITY_DN8248_c0_g1_i1	HiInc_DN8248_c0_g1_i1	AT1G19800	locus:2013099	AT1G19800	acts upstream of or within	lipid transport	GO:0006869	6187	BP	transport
TRINITY_DN8248_c0_g1_i1	HiInc_DN8248_c0_g1_i1	AT1G19800	locus:2013099	AT1G19800	enables	lipid transporter activity	GO:0005319	3021	MF	transporter activity
TRINITY_DN8248_c0_g1_i1	HiInc_DN8248_c0_g1_i1	AT1G19800	locus:2013099	AT1G19800	part of	ATP-binding cassette (ABC) transporter complex	GO:0043190	19068	CC	plasma membrane
TRINITY_DN8248_c0_g1_i1	HiInc_DN8248_c0_g1_i1	AT1G19800	locus:2013099	AT1G19800	enables	phospholipid transporter activity	GO:0005548	3713	MF	transporter activity
TRINITY_DN8248_c0_g1_i1	HiInc_DN8248_c0_g1_i1	AT1G19800	locus:2013099	AT1G19800	involved in	phospholipid transport	GO:0015914	6743	BP	transport
TRINITY_DN1780_c0_g1_i16	HiInc_DN1780_c0_g1_i16	AT1G19835	locus:2824556	AT1G19835	acts upstream of or within	microtubule polymerization	GO:0046785	13746	BP	cellular component organization
TRINITY_DN1780_c0_g1_i16	HiInc_DN1780_c0_g1_i16	AT1G19835	locus:2824556	AT1G19835	colocalizes with	cortical microtubule	GO:0055028	26580	CC	cytoskeleton
TRINITY_DN7462_c0_g1_i21	HiInc_DN7462_c0_g1_i21	AT1G19920	locus:2035395	AT1G19920	enables	sulfate adenylyltransferase (ATP) activity	GO:0004781	4304	MF	transferase activity
TRINITY_DN7462_c0_g1_i21	HiInc_DN7462_c0_g1_i21	AT1G19920	locus:2035395	AT1G19920	involved in	cellular response to sulfate starvation	GO:0009970	13531	BP	cell communication
TRINITY_DN7462_c0_g1_i21	HiInc_DN7462_c0_g1_i21	AT1G19920	locus:2035395	AT1G19920	involved in	sulfate assimilation	GO:0000103	7351	BP	other cellular processes
TRINITY_DN7462_c0_g1_i21	HiInc_DN7462_c0_g1_i21	AT1G19920	locus:2035395	AT1G19920	enables	adenylylsulfate kinase activity	GO:0004020	1402	MF	transferase activity
TRINITY_DN7462_c0_g1_i21	HiInc_DN7462_c0_g1_i21	AT1G19920	locus:2035395	AT1G19920	involved in	hydrogen sulfide biosynthetic process	GO:0070814	32537	BP	other metabolic processes
TRINITY_DN8562_c0_g1_i4	HiInc_DN8562_c0_g1_i4	AT1G19980	locus:2198586	AT1G19980	acts upstream of or within	peptidyl-lysine modification	GO:0018205	9265	BP	cellular protein modification process
TRINITY_DN3285_c0_g1_i7	HiInc_DN3285_c0_g1_i7	AT1G20020	locus:2198651	AT1G20020	part of	chloroplast thylakoid membrane protein complex	GO:0098807	49784	CC	other intracellular components
TRINITY_DN9442_c0_g1_i6	HiInc_DN9442_c0_g1_i6	AT1G20050	locus:2198626	AT1G20050	enables	C-8 sterol isomerase activity	GO:0000247	915	MF	catalytic activity
TRINITY_DN9442_c0_g1_i6	HiInc_DN9442_c0_g1_i6	AT1G20050	locus:2198626	AT1G20050	enables	steroid delta-isomerase activity	GO:0004769	4234	MF	catalytic activity
TRINITY_DN9442_c0_g1_i6	HiInc_DN9442_c0_g1_i6	AT1G20050	locus:2198626	AT1G20050	enables	cholestenol delta-isomerase activity	GO:0047750	16159	MF	catalytic activity
TRINITY_DN6358_c0_g2_i1	HiInc_DN6358_c0_g2_i1	AT1G20090	locus:2198566	AT1G20090	involved in	establishment or maintenance of cell polarity	GO:0007163	5705	BP	other cellular processes
TRINITY_DN6358_c0_g2_i1	HiInc_DN6358_c0_g2_i1	AT1G20090	locus:2198566	AT1G20090	is active in	cell projection	GO:0042995	17631	CC	other cellular components
TRINITY_DN6358_c0_g2_i1	HiInc_DN6358_c0_g2_i1	AT1G20090	locus:2198566	AT1G20090	involved in	regulation of actin cytoskeleton organization	GO:0032956	26622	BP	other cellular processes
TRINITY_DN6358_c0_g2_i1	HiInc_DN6358_c0_g2_i1	AT1G20090	locus:2198566	AT1G20090	involved in	cortical cytoskeleton organization	GO:0030865	17799	BP	cellular component organization
TRINITY_DN6358_c0_g2_i1	HiInc_DN6358_c0_g2_i1	AT1G20090	locus:2198566	AT1G20090	is active in	cytoskeleton	GO:0005856	240	CC	cytoskeleton
TRINITY_DN6358_c0_g2_i1	HiInc_DN6358_c0_g2_i1	AT1G20090	locus:2198566	AT1G20090	is active in	cell cortex	GO:0005938	224	CC	cytoplasm
TRINITY_DN6358_c0_g2_i1	HiInc_DN6358_c0_g2_i1	AT1G20090	locus:2198566	AT1G20090	involved in	small GTPase mediated signal transduction	GO:0007264	7252	BP	signal transduction
TRINITY_DN2129_c0_g1_i19	HiInc_DN2129_c0_g1_i19	AT1G20110	locus:2198646	AT1G20110	part of	ESCRT I complex	GO:0000813	18570	CC	other membranes
TRINITY_DN2129_c0_g1_i19	HiInc_DN2129_c0_g1_i19	AT1G20110	locus:2198646	AT1G20110	is active in	late endosome membrane	GO:0031902	22232	CC	endosome
TRINITY_DN2129_c0_g1_i19	HiInc_DN2129_c0_g1_i19	AT1G20110	locus:2198646	AT1G20110	involved in	multivesicular body assembly	GO:0036258	41764	BP	other cellular processes
TRINITY_DN2129_c0_g1_i19	HiInc_DN2129_c0_g1_i19	AT1G20110	locus:2198646	AT1G20110	acts upstream of or within	intralumenal vesicle formation	GO:0070676	32246	BP	other cellular processes
TRINITY_DN1607_c3_g1_i1	HiInc_DN1607_c3_g1_i1	AT1G20160	locus:2198656	AT1G20160	involved in	negative regulation of stomatal complex development	GO:2000122	35956	BP	multicellular organism development
TRINITY_DN1607_c3_g1_i1	HiInc_DN1607_c3_g1_i1	AT1G20160	locus:2198656	AT1G20160	enables	tripeptidyl-peptidase activity	GO:0008240	4517	MF	catalytic activity
[truncated: 11,049 more rows]
