# Supplementary material for: De Novo Transcriptome Assembly, Gene Annotations, and Characterization of Functional Profiling Reveal Key Genes for Lead Alleviation in the Pb Hyperaccumulator Greek Mustard (Hirschfeldia incana L.)
Source: Curr Issues Mol Biol. 2022 Oct 4;44(10):4658–75. doi: 10.3390/cimb44100318 (PMC9600276; doi:10.3390/cimb44100318)
Supplement: Supplementary file 1 [file cimb-44-00318-s001.zip › Supplementary data/supplementary files/Table S4 (gene expressions normal methods).xlsx]

## Sheet: shoots upregulated
transcripts id	H.incana Transcripts ID	baseMean	log2FoldChange	lfcSE	stat	pvalue	padj	trascripts id	TAIR id	locus	TAIR id in GO	envolvement	function	GO	numbers	Category	role	name	description
TRINITY_DN6940_c0_g1	HiInc_DN6940_c0_g1	163.624	10.5673	1.94375	5.43658	5.43125e-08	5.58194e-06	TRINITY_DN6940_c0_g1_i11	AT3G55510.2	locus:2100006	AT3G55510	located in	nucleolus	GO:0005730	527	CC	nucleolus	RBL	Noc2p family
TRINITY_DN6940_c0_g1	HiInc_DN6940_c0_g1	163.624	10.5673	1.94375	5.43658	5.43125e-08	5.58194e-06	TRINITY_DN6940_c0_g1_i11	AT3G55510.2	locus:2100006	AT3G55510	acts upstream of or within	floral meristem determinacy	GO:0010582	29503	BP	anatomical structure development	RBL	Noc2p family
TRINITY_DN6940_c0_g1	HiInc_DN6940_c0_g1	163.624	10.5673	1.94375	5.43658	5.43125e-08	5.58194e-06	TRINITY_DN6940_c0_g1_i11	AT3G55510.2	locus:2100006	AT3G55510	part of	Noc2p-Noc3p complex	GO:0030691	14924	CC	nucleus	RBL	Noc2p family		Number GO Molecular function (F): 454
TRINITY_DN6940_c0_g1	HiInc_DN6940_c0_g1	163.624	10.5673	1.94375	5.43658	5.43125e-08	5.58194e-06	TRINITY_DN6940_c0_g1_i11	AT3G55510.2	locus:2100006	AT3G55510	enables	protein binding	GO:0005515	3877	MF	protein binding	RBL	Noc2p family		Number GO Biological process (P) : 711
TRINITY_DN6940_c0_g1	HiInc_DN6940_c0_g1	163.624	10.5673	1.94375	5.43658	5.43125e-08	5.58194e-06	TRINITY_DN6940_c0_g1_i11	AT3G55510.2	locus:2100006	AT3G55510	involved in	ribosomal large subunit biogenesis	GO:0042273	11502	BP	other cellular processes	RBL	Noc2p family		Number GO Cellular component (C ): 119
TRINITY_DN6940_c0_g1	HiInc_DN6940_c0_g1	163.624	10.5673	1.94375	5.43658	5.43125e-08	5.58194e-06	TRINITY_DN6940_c0_g1_i11	AT3G55510.2	gene:2100005	AT3G55510	located in	nucleus	GO:0005634	537	CC	nucleus	RBL	Noc2p family		Total GO found : 1284
TRINITY_DN6940_c0_g1	HiInc_DN6940_c0_g1	163.624	10.5673	1.94375	5.43658	5.43125e-08	5.58194e-06	TRINITY_DN6940_c0_g1_i11	AT3G55510.2	locus:2100006	AT3G55510	part of	Noc1p-Noc2p complex	GO:0030690	14921	CC	nucleus	RBL	Noc2p family
TRINITY_DN6940_c0_g1	HiInc_DN6940_c0_g1	163.624	10.5673	1.94375	5.43658	5.43125e-08	5.58194e-06	TRINITY_DN6940_c0_g1_i11	AT3G55510.2	locus:2100006	AT3G55510	located in	nucleoplasm	GO:0005654	529	CC	nucleoplasm	RBL	Noc2p family
TRINITY_DN6940_c0_g1	HiInc_DN6940_c0_g1	163.624	10.5673	1.94375	5.43658	5.43125e-08	5.58194e-06
TRINITY_DN9665_c0_g1	HiInc_DN9665_c0_g1	233.233	8.74412	1.88784	4.6318	3.62492e-06	0.000185264	TRINITY_DN9665_c0_g1_i3	AT1G33790.2	gene:2012702	AT1G33790	located in	cytoplasm	GO:0005737	231	CC	cytoplasm	JAL4	Jacalin-related lectin 4
TRINITY_DN9665_c0_g1	HiInc_DN9665_c0_g1	233.233	8.74412	1.88784	4.6318	3.62492e-06	0.000185264	TRINITY_DN9665_c0_g1_i3	AT1G33790.2	locus:2012703	AT1G33790	enables	molecular_function	GO:0003674	3226	MF	unknown molecular functions	JAL4	Jacalin-related lectin 4
TRINITY_DN9665_c0_g1	HiInc_DN9665_c0_g1	233.233	8.74412	1.88784	4.6318	3.62492e-06	0.000185264	TRINITY_DN9665_c0_g1_i3	AT1G33790.2	locus:2012703	AT1G33790	acts upstream of or within	biological_process	GO:0008150	5239	BP	unknown biological processes	JAL4	Jacalin-related lectin 4
TRINITY_DN64666_c0_g1	HiInc_DN64666_c0_g1	40.5627	8.5557	1.47726	5.7916	6.97191e-09	9.75481e-07	TRINITY_DN64666_c0_g1_i1	AT1G43730.1	locus:2031118	AT1G43730	is active in	cellular_component	GO:0005575	163	CC	unknown cellular components	AT1G43730	RNA-directed DNA polymerase (Reverse transcriptase)-related family protein
TRINITY_DN54630_c0_g1	HiInc_DN54630_c0_g1	17.1976	7.31562	1.40755	5.19741	2.02084e-07	1.75244e-05	TRINITY_DN54630_c0_g1_i2	AT4G30690.2	gene:2131928	AT4G30690	located in	cell wall	GO:0005618	153	CC	cell wall	IF3-4	Translation initiation factor IF3-4
TRINITY_DN54630_c0_g1	HiInc_DN54630_c0_g1	17.1976	7.31562	1.40755	5.19741	2.02084e-07	1.75244e-05	TRINITY_DN54630_c0_g1_i2	AT4G30690.2	locus:2131929	AT4G30690	located in	plasma membrane	GO:0005886	570	CC	plasma membrane	IF3-4	Translation initiation factor IF3-4
TRINITY_DN54630_c0_g1	HiInc_DN54630_c0_g1	17.1976	7.31562	1.40755	5.19741	2.02084e-07	1.75244e-05	TRINITY_DN54630_c0_g1_i2	AT4G30690.2	gene:2131928	AT4G30690	located in	chloroplast	GO:0009507	175	CC	chloroplast	IF3-4	Translation initiation factor IF3-4
TRINITY_DN54630_c0_g1	HiInc_DN54630_c0_g1	17.1976	7.31562	1.40755	5.19741	2.02084e-07	1.75244e-05	TRINITY_DN54630_c0_g1_i2	AT4G30690.2	locus:2131929	AT4G30690	involved in	ribosome disassembly	GO:0032790	25795	BP	cellular component organization	IF3-4	Translation initiation factor IF3-4
TRINITY_DN54630_c0_g1	HiInc_DN54630_c0_g1	17.1976	7.31562	1.40755	5.19741	2.02084e-07	1.75244e-05	TRINITY_DN54630_c0_g1_i2	AT4G30690.2	locus:2131929	AT4G30690	enables	ribosome binding	GO:0043022	17747	MF	other binding	IF3-4	Translation initiation factor IF3-4
TRINITY_DN54630_c0_g1	HiInc_DN54630_c0_g1	17.1976	7.31562	1.40755	5.19741	2.02084e-07	1.75244e-05	TRINITY_DN54630_c0_g1_i2	AT4G30690.2	locus:2131929	AT4G30690	enables	mRNA binding	GO:0003729	3091	MF	RNA binding	IF3-4	Translation initiation factor IF3-4
TRINITY_DN54630_c0_g1	HiInc_DN54630_c0_g1	17.1976	7.31562	1.40755	5.19741	2.02084e-07	1.75244e-05	TRINITY_DN54630_c0_g1_i2	AT4G30690.2	locus:2131929	AT4G30690	enables	translation initiation factor activity	GO:0003743	4485	MF	translation factor activity, RNA binding	IF3-4	Translation initiation factor IF3-4
TRINITY_DN34503_c0_g1	HiInc_DN34503_c0_g1	116.696	7.24063	1.84061	3.93383	8.3602e-05	0.00219391	TRINITY_DN34503_c0_g1_i6	AT3G15870.1	locus:2093207	AT3G15870	enables	oxidoreductase activity, acting on paired donors, with oxidation of a pair of donors resulting in the reduction of molecular oxygen to two molecules of water	GO:0016717	3505	MF	catalytic activity	ADS3.2	Probable lipid desaturase ADS3.2
TRINITY_DN34503_c0_g1	HiInc_DN34503_c0_g1	116.696	7.24063	1.84061	3.93383	8.3602e-05	0.00219391	TRINITY_DN34503_c0_g1_i6	AT3G15870.1	locus:2093207	AT3G15870	is active in	endoplasmic reticulum membrane	GO:0005789	271	CC	other membranes	ADS3.2	Probable lipid desaturase ADS3.2
TRINITY_DN34503_c0_g1	HiInc_DN34503_c0_g1	116.696	7.24063	1.84061	3.93383	8.3602e-05	0.00219391	TRINITY_DN34503_c0_g1_i6	AT3G15870.1	locus:2093207	AT3G15870	involved in	unsaturated fatty acid biosynthetic process	GO:0006636	5753	BP	other cellular processes	ADS3.2	Probable lipid desaturase ADS3.2
TRINITY_DN34503_c0_g1	HiInc_DN34503_c0_g1	116.696	7.24063	1.84061	3.93383	8.3602e-05	0.00219391	TRINITY_DN34503_c0_g1_i6	AT3G15870.1	locus:2093207	AT3G15870	enables	16:0 monogalactosyldiacylglycerol desaturase activity	GO:0009979	13434	MF	catalytic activity	ADS3.2	Probable lipid desaturase ADS3.2
TRINITY_DN12141_c0_g1	HiInc_DN12141_c0_g1	13.5883	6.97451	1.53502	4.54359	5.53038e-06	0.000260509	TRINITY_DN12141_c0_g1_i1	AT4G31480.7	locus:2125254	AT4G31480	enables	structural molecule activity	GO:0005198	4259	MF	structural molecule activity	AT4G31480	Coatomer
TRINITY_DN12141_c0_g1	HiInc_DN12141_c0_g1	13.5883	6.97451	1.53502	4.54359	5.53038e-06	0.000260509	TRINITY_DN12141_c0_g1_i1	AT4G31480.7	locus:2125254	AT4G31480	part of	COPI vesicle coat	GO:0030126	7880	CC	other intracellular components	AT4G31480	Coatomer
TRINITY_DN12141_c0_g1	HiInc_DN12141_c0_g1	13.5883	6.97451	1.53502	4.54359	5.53038e-06	0.000260509	TRINITY_DN12141_c0_g1_i1	AT4G31480.7	locus:2125254	AT4G31480	involved in	intra-Golgi vesicle-mediated transport	GO:0006891	6086	BP	other cellular processes	AT4G31480	Coatomer
TRINITY_DN12141_c0_g1	HiInc_DN12141_c0_g1	13.5883	6.97451	1.53502	4.54359	5.53038e-06	0.000260509	TRINITY_DN12141_c0_g1_i1	AT4G31480.7	locus:2125254	AT4G31480	involved in	endoplasmic reticulum to Golgi vesicle-mediated transport	GO:0006888	4768	BP	transport	AT4G31480	Coatomer
TRINITY_DN12141_c0_g1	HiInc_DN12141_c0_g1	13.5883	6.97451	1.53502	4.54359	5.53038e-06	0.000260509	TRINITY_DN12141_c0_g1_i1	AT4G31480.7	locus:2125254	AT4G31480	involved in	intracellular protein transport	GO:0006886	6091	BP	transport	AT4G31480	Coatomer
TRINITY_DN12141_c0_g1	HiInc_DN12141_c0_g1	13.5883	6.97451	1.53502	4.54359	5.53038e-06	0.000260509	TRINITY_DN12141_c0_g1_i1	AT4G31480.7	gene:2125253	AT4G31480	located in	plasmodesma	GO:0009506	571	CC	other cellular components	AT4G31480	Coatomer
TRINITY_DN20027_c1_g1	HiInc_DN20027_c1_g1	13.2272	6.93852	2.27959	3.04376	0.00233644	0.0271524	TRINITY_DN20027_c1_g1_i1	AT1G51420.1	locus:2033893	AT1G51420	acts upstream of or within	response to inorganic substance	GO:0010035	14767	BP	response to chemical	ATSPP1	sucrose-phosphatase 1
TRINITY_DN20027_c1_g1	HiInc_DN20027_c1_g1	13.2272	6.93852	2.27959	3.04376	0.00233644	0.0271524	TRINITY_DN20027_c1_g1_i1	AT1G51420.1	locus:2033893	AT1G51420	acts upstream of or within	response to jasmonic acid	GO:0009753	11419	BP	response to endogenous stimulus	ATSPP1	sucrose-phosphatase 1
TRINITY_DN20027_c1_g1	HiInc_DN20027_c1_g1	13.2272	6.93852	2.27959	3.04376	0.00233644	0.0271524	TRINITY_DN20027_c1_g1_i1	AT1G51420.1	locus:2033893	AT1G51420	acts upstream of or within	regulation of defense response	GO:0031347	20899	BP	response to stress	ATSPP1	sucrose-phosphatase 1
TRINITY_DN20027_c1_g1	HiInc_DN20027_c1_g1	13.2272	6.93852	2.27959	3.04376	0.00233644	0.0271524	TRINITY_DN20027_c1_g1_i1	AT1G51420.1	locus:2033893	AT1G51420	involved in	sucrose biosynthetic process	GO:0005986	7345	BP	other metabolic processes	ATSPP1	sucrose-phosphatase 1
TRINITY_DN20027_c1_g1	HiInc_DN20027_c1_g1	13.2272	6.93852	2.27959	3.04376	0.00233644	0.0271524	TRINITY_DN20027_c1_g1_i1	AT1G51420.1	locus:2033893	AT1G51420	acts upstream of or within	defense response to other organism	GO:0098542	46569	BP	response to biotic stimulus	ATSPP1	sucrose-phosphatase 1
TRINITY_DN20027_c1_g1	HiInc_DN20027_c1_g1	13.2272	6.93852	2.27959	3.04376	0.00233644	0.0271524	TRINITY_DN20027_c1_g1_i1	AT1G51420.1	locus:2033893	AT1G51420	enables	sucrose-phosphate phosphatase activity	GO:0050307	16344	MF	hydrolase activity	ATSPP1	sucrose-phosphatase 1
TRINITY_DN20027_c1_g1	HiInc_DN20027_c1_g1	13.2272	6.93852	2.27959	3.04376	0.00233644	0.0271524	TRINITY_DN20027_c1_g1_i1	AT1G51420.1	locus:2033893	AT1G51420	acts upstream of or within	plant epidermis development	GO:0090558	47687	BP	anatomical structure development	ATSPP1	sucrose-phosphatase 1
TRINITY_DN20027_c1_g1	HiInc_DN20027_c1_g1	13.2272	6.93852	2.27959	3.04376	0.00233644	0.0271524	TRINITY_DN20027_c1_g1_i1	AT1G51420.1	locus:2033893	AT1G51420	acts upstream of or within	carboxylic acid metabolic process	GO:0019752	10638	BP	other cellular processes	ATSPP1	sucrose-phosphatase 1
TRINITY_DN20027_c1_g1	HiInc_DN20027_c1_g1	13.2272	6.93852	2.27959	3.04376	0.00233644	0.0271524	TRINITY_DN20027_c1_g1_i1	AT1G51420.1	locus:2033893	AT1G51420	acts upstream of or within	secondary metabolic process	GO:0019748	10327	BP	secondary metabolic process	ATSPP1	sucrose-phosphatase 1
TRINITY_DN20027_c1_g1	HiInc_DN20027_c1_g1	13.2272	6.93852	2.27959	3.04376	0.00233644	0.0271524	TRINITY_DN20027_c1_g1_i1	AT1G51420.1	locus:2033893	AT1G51420	acts upstream of or within	response to oxidative stress	GO:0006979	6625	BP	response to stress	ATSPP1	sucrose-phosphatase 1
TRINITY_DN20027_c1_g1	HiInc_DN20027_c1_g1	13.2272	6.93852	2.27959	3.04376	0.00233644	0.0271524	TRINITY_DN20027_c1_g1_i1	AT1G51420.1	locus:2033893	AT1G51420	enables	magnesium ion binding	GO:0000287	3101	MF	other binding	ATSPP1	sucrose-phosphatase 1
TRINITY_DN20027_c1_g1	HiInc_DN20027_c1_g1	13.2272	6.93852	2.27959	3.04376	0.00233644	0.0271524	TRINITY_DN20027_c1_g1_i1	AT1G51420.1	gene:2033892	AT1G51420	located in	plant-type vacuole	GO:0000325	11545	CC	vacuole	ATSPP1	sucrose-phosphatase 1
TRINITY_DN19572_c0_g1	HiInc_DN19572_c0_g1	12.7657	6.88222	1.64139	4.19292	2.75389e-05	0.000913535	TRINITY_DN19572_c0_g1_i1	AT3G07565.1	locus:2079636	AT3G07565	acts upstream of or within	signal transduction	GO:0007165	7243	BP	signal transduction	AT3G07565	Histone H2A deubiquitinase (DUF3755)
TRINITY_DN57179_c0_g2	HiInc_DN57179_c0_g2	12.4461	6.84837	2.28941	2.99133	0.00277767	0.0307849	TRINITY_DN57179_c0_g2_i1	AT5G18370.1	locus:2146253	AT5G18370	enables	ADP binding	GO:0043531	22291	MF	nucleotide binding	DSC2	Disease resistance-like protein DSC2
TRINITY_DN57179_c0_g2	HiInc_DN57179_c0_g2	12.4461	6.84837	2.28941	2.99133	0.00277767	0.0307849	TRINITY_DN57179_c0_g2_i1	AT5G18370.1	locus:2146253	AT5G18370	involved in	defense response to bacterium	GO:0042742	14972	BP	response to biotic stimulus	DSC2	Disease resistance-like protein DSC2
TRINITY_DN57179_c0_g2	HiInc_DN57179_c0_g2	12.4461	6.84837	2.28941	2.99133	0.00277767	0.0307849	TRINITY_DN57179_c0_g2_i1	AT5G18370.1	locus:2146253	AT5G18370	enables	NAD(P)+ nucleosidase activity	GO:0050135	16367	MF	hydrolase activity	DSC2	Disease resistance-like protein DSC2
TRINITY_DN57179_c0_g2	HiInc_DN57179_c0_g2	12.4461	6.84837	2.28941	2.99133	0.00277767	0.0307849	TRINITY_DN57179_c0_g2_i1	AT5G18370.1	locus:2146253	AT5G18370	acts upstream of or within	defense response	GO:0006952	5542	BP	response to stress	DSC2	Disease resistance-like protein DSC2
TRINITY_DN57179_c0_g2	HiInc_DN57179_c0_g2	12.4461	6.84837	2.28941	2.99133	0.00277767	0.0307849	TRINITY_DN57179_c0_g2_i1	AT5G18370.1	locus:2146253	AT5G18370	enables	NAD+ nucleotidase, cyclic ADP-ribose generating	GO:0061809	53245	MF	hydrolase activity	DSC2	Disease resistance-like protein DSC2
TRINITY_DN65609_c0_g1	HiInc_DN65609_c0_g1	10.4732	6.60073	2.32227	2.84236	0.00447813	0.0432111	TRINITY_DN65609_c0_g1_i1	AT2G30840.2	locus:2052796	AT2G30840	acts upstream of or within	root morphogenesis	GO:0010015	13857	BP	multicellular organism development	AT2G30840	2-oxoglutarate (2OG) and Fe(II)-dependent oxygenase superfamily protein
TRINITY_DN65609_c0_g1	HiInc_DN65609_c0_g1	10.4732	6.60073	2.32227	2.84236	0.00447813	0.0432111	TRINITY_DN65609_c0_g1_i1	AT2G30840.2	locus:2052796	AT2G30840	acts upstream of or within	tryptophan metabolic process	GO:0006568	7506	BP	other metabolic processes	AT2G30840	2-oxoglutarate (2OG) and Fe(II)-dependent oxygenase superfamily protein
TRINITY_DN65609_c0_g1	HiInc_DN65609_c0_g1	10.4732	6.60073	2.32227	2.84236	0.00447813	0.0432111	TRINITY_DN65609_c0_g1_i1	AT2G30840.2	locus:2052796	AT2G30840	acts upstream of or within	cellular response to hormone stimulus	GO:0032870	26507	BP	other cellular processes	AT2G30840	2-oxoglutarate (2OG) and Fe(II)-dependent oxygenase superfamily protein
TRINITY_DN65609_c0_g1	HiInc_DN65609_c0_g1	10.4732	6.60073	2.32227	2.84236	0.00447813	0.0432111	TRINITY_DN65609_c0_g1_i1	AT2G30840.2	locus:2052796	AT2G30840	acts upstream of or within	cellular response to oxygen-containing compound	GO:1901701	44644	BP	other cellular processes	AT2G30840	2-oxoglutarate (2OG) and Fe(II)-dependent oxygenase superfamily protein
TRINITY_DN65609_c0_g1	HiInc_DN65609_c0_g1	10.4732	6.60073	2.32227	2.84236	0.00447813	0.0432111	TRINITY_DN65609_c0_g1_i1	AT2G30840.2	locus:2052796	AT2G30840	enables	1-aminocyclopropane-1-carboxylate oxidase activity	GO:0009815	744	MF	catalytic activity	AT2G30840	2-oxoglutarate (2OG) and Fe(II)-dependent oxygenase superfamily protein
TRINITY_DN63955_c0_g1	HiInc_DN63955_c0_g1	9.60956	6.48231	1.72074	3.76717	0.000165111	0.00371917	TRINITY_DN63955_c0_g1_i1	AT5G46230.1	locus:2170463	AT5G46230	involved in	response to abscisic acid	GO:0009737	11395	BP	response to chemical	AT5G46230	At5g46230
TRINITY_DN63955_c0_g1	HiInc_DN63955_c0_g1	9.60956	6.48231	1.72074	3.76717	0.000165111	0.00371917	TRINITY_DN63955_c0_g1_i1	AT5G46230.1	locus:2170463	AT5G46230	acts upstream of or within	response to organic cyclic compound	GO:0014070	26665	BP	response to chemical	AT5G46230	At5g46230
TRINITY_DN65571_c0_g1	HiInc_DN65571_c0_g1	221.796	6.44077	1.63232	3.94578	7.95422e-05	0.00210496	TRINITY_DN65571_c0_g1_i1	AT2G24850.1	locus:2047441	AT2G24850	enables	L-tyrosine:2-oxoglutarate aminotransferase activity	GO:0004838	4558	MF	transferase activity	TAT3	Probable aminotransferase TAT3
TRINITY_DN65571_c0_g1	HiInc_DN65571_c0_g1	221.796	6.44077	1.63232	3.94578	7.95422e-05	0.00210496	TRINITY_DN65571_c0_g1_i1	AT2G24850.1	locus:2047441	AT2G24850	acts upstream of or within	response to wounding	GO:0009611	7144	BP	response to stress	TAT3	Probable aminotransferase TAT3
TRINITY_DN65571_c0_g1	HiInc_DN65571_c0_g1	221.796	6.44077	1.63232	3.94578	7.95422e-05	0.00210496	TRINITY_DN65571_c0_g1_i1	AT2G24850.1	locus:2047441	AT2G24850	involved in	cellular amino acid metabolic process	GO:0006520	5099	BP	other metabolic processes	TAT3	Probable aminotransferase TAT3
TRINITY_DN65571_c0_g1	HiInc_DN65571_c0_g1	221.796	6.44077	1.63232	3.94578	7.95422e-05	0.00210496	TRINITY_DN65571_c0_g1_i1	AT2G24850.1	locus:2047441	AT2G24850	enables	pyridoxal phosphate binding	GO:0030170	8613	MF	other binding	TAT3	Probable aminotransferase TAT3
TRINITY_DN65571_c0_g1	HiInc_DN65571_c0_g1	221.796	6.44077	1.63232	3.94578	7.95422e-05	0.00210496	TRINITY_DN65571_c0_g1_i1	AT2G24850.1	locus:2047441	AT2G24850	involved in	biosynthetic process	GO:0009058	5243	BP	biosynthetic process	TAT3	Probable aminotransferase TAT3
TRINITY_DN25364_c0_g1	HiInc_DN25364_c0_g1	14.6859	6.11215	2.15771	2.8327	0.00461561	0.0439228	TRINITY_DN25364_c0_g1_i8	AT1G19210.1	locus:2202200	AT1G19210	involved in	regulation of transcription, DNA-templated	GO:0006355	7461	BP	other metabolic processes	ERF017	Ethylene-responsive transcription factor ERF017
TRINITY_DN25364_c0_g1	HiInc_DN25364_c0_g1	14.6859	6.11215	2.15771	2.8327	0.00461561	0.0439228	TRINITY_DN25364_c0_g1_i8	AT1G19210.1	locus:2202200	AT1G19210	enables	transcription cis-regulatory region binding	GO:0000976	35767	MF	DNA binding	ERF017	Ethylene-responsive transcription factor ERF017
TRINITY_DN25364_c0_g1	HiInc_DN25364_c0_g1	14.6859	6.11215	2.15771	2.8327	0.00461561	0.0439228	TRINITY_DN25364_c0_g1_i8	AT1G19210.1	locus:2202200	AT1G19210	acts upstream of or within	jasmonic acid mediated signaling pathway	GO:0009867	8850	BP	response to chemical	ERF017	Ethylene-responsive transcription factor ERF017
TRINITY_DN25364_c0_g1	HiInc_DN25364_c0_g1	14.6859	6.11215	2.15771	2.8327	0.00461561	0.0439228	TRINITY_DN25364_c0_g1_i8	AT1G19210.1	locus:2202200	AT1G19210	acts upstream of or within	response to water deprivation	GO:0009414	5647	BP	response to stress	ERF017	Ethylene-responsive transcription factor ERF017
TRINITY_DN25364_c0_g1	HiInc_DN25364_c0_g1	14.6859	6.11215	2.15771	2.8327	0.00461561	0.0439228	TRINITY_DN25364_c0_g1_i8	AT1G19210.1	locus:2202200	AT1G19210	acts upstream of or within	small molecule metabolic process	GO:0044281	34292	BP	other metabolic processes	ERF017	Ethylene-responsive transcription factor ERF017
TRINITY_DN25364_c0_g1	HiInc_DN25364_c0_g1	14.6859	6.11215	2.15771	2.8327	0.00461561	0.0439228	TRINITY_DN25364_c0_g1_i8	AT1G19210.1	locus:2202200	AT1G19210	acts upstream of or within	response to chitin	GO:0010200	17780	BP	response to chemical	ERF017	Ethylene-responsive transcription factor ERF017
TRINITY_DN25364_c0_g1	HiInc_DN25364_c0_g1	14.6859	6.11215	2.15771	2.8327	0.00461561	0.0439228	TRINITY_DN25364_c0_g1_i8	AT1G19210.1	locus:2202200	AT1G19210	acts upstream of or within	response to cold	GO:0009409	5433	BP	response to stress	ERF017	Ethylene-responsive transcription factor ERF017
TRINITY_DN25364_c0_g1	HiInc_DN25364_c0_g1	14.6859	6.11215	2.15771	2.8327	0.00461561	0.0439228	TRINITY_DN25364_c0_g1_i8	AT1G19210.1	locus:2202200	AT1G19210	enables	DNA-binding transcription factor activity	GO:0003700	4449	MF	DNA-binding transcription factor activity	ERF017	Ethylene-responsive transcription factor ERF017
TRINITY_DN25364_c0_g1	HiInc_DN25364_c0_g1	14.6859	6.11215	2.15771	2.8327	0.00461561	0.0439228	TRINITY_DN25364_c0_g1_i8	AT1G19210.1	locus:2202200	AT1G19210	acts upstream of or within	defense response to fungus	GO:0050832	18013	BP	response to external stimulus	ERF017	Ethylene-responsive transcription factor ERF017
TRINITY_DN38797_c0_g1	HiInc_DN38797_c0_g1	52.8433	6.07674	0.901425	6.74126	1.57015e-11	4.95467e-09	TRINITY_DN38797_c0_g1_i1	AT5G39580.1	gene:1009022295	AT5G39580	located in	extracellular region	GO:0005576	294	CC	extracellular region	PER62	Peroxidase 62
TRINITY_DN38797_c0_g1	HiInc_DN38797_c0_g1	52.8433	6.07674	0.901425	6.74126	1.57015e-11	4.95467e-09	TRINITY_DN38797_c0_g1_i1	AT5G39580.1	locus:2164865	AT5G39580	enables	peroxidase activity	GO:0004601	3626	MF	catalytic activity	PER62	Peroxidase 62
TRINITY_DN38797_c0_g1	HiInc_DN38797_c0_g1	52.8433	6.07674	0.901425	6.74126	1.57015e-11	4.95467e-09	TRINITY_DN38797_c0_g1_i1	AT5G39580.1	locus:2164865	AT5G39580	involved in	response to stress	GO:0006950	7330	BP	response to stress	PER62	Peroxidase 62
TRINITY_DN38797_c0_g1	HiInc_DN38797_c0_g1	52.8433	6.07674	0.901425	6.74126	1.57015e-11	4.95467e-09	TRINITY_DN38797_c0_g1_i1	AT5G39580.1	gene:2164864	AT5G39580	located in	Golgi apparatus	GO:0005794	48	CC	Golgi apparatus	PER62	Peroxidase 62
TRINITY_DN38797_c0_g1	HiInc_DN38797_c0_g1	52.8433	6.07674	0.901425	6.74126	1.57015e-11	4.95467e-09	TRINITY_DN38797_c0_g1_i1	AT5G39580.1	locus:2164865	AT5G39580	is active in	plant-type cell wall	GO:0009505	156	CC	cell wall	PER62	Peroxidase 62
TRINITY_DN38797_c0_g1	HiInc_DN38797_c0_g1	52.8433	6.07674	0.901425	6.74126	1.57015e-11	4.95467e-09	TRINITY_DN38797_c0_g1_i1	AT5G39580.1	locus:2164865	AT5G39580	enables	heme binding	GO:0020037	9668	MF	other binding	PER62	Peroxidase 62
TRINITY_DN57663_c0_g1	HiInc_DN57663_c0_g1	13.0907	5.93868	1.58778	3.74024	0.000183843	0.00403726	TRINITY_DN57663_c0_g1_i1	AT3G42170.2	locus:2100809	AT3G42170	acts upstream of or within	post-embryonic development	GO:0009791	11999	BP	post-embryonic development	HAT	DAYSLEEPER
TRINITY_DN57663_c0_g1	HiInc_DN57663_c0_g1	13.0907	5.93868	1.58778	3.74024	0.000183843	0.00403726	TRINITY_DN57663_c0_g1_i1	AT3G42170.2	locus:2100809	AT3G42170	enables	protein dimerization activity	GO:0046983	15253	MF	protein binding	HAT	DAYSLEEPER
TRINITY_DN57663_c0_g1	HiInc_DN57663_c0_g1	13.0907	5.93868	1.58778	3.74024	0.000183843	0.00403726	TRINITY_DN57663_c0_g1_i1	AT3G42170.2	locus:2100809	AT3G42170	located in	cytosol	GO:0005829	241	CC	cytosol	HAT	DAYSLEEPER
TRINITY_DN57663_c0_g1	HiInc_DN57663_c0_g1	13.0907	5.93868	1.58778	3.74024	0.000183843	0.00403726	TRINITY_DN57663_c0_g1_i1	AT3G42170.2	locus:2100809	AT3G42170	enables	DNA binding	GO:0003677	961	MF	DNA binding	HAT	DAYSLEEPER
TRINITY_DN38354_c0_g1	HiInc_DN38354_c0_g1	23.1771	5.82044	1.73819	3.34857	0.000812307	0.0125249	TRINITY_DN38354_c0_g1_i2	AT1G72840.1	locus:2032707	AT1G72840	enables	NAD+ nucleosidase activity	GO:0003953	1141	MF	hydrolase activity	AT1G72840	Disease resistance protein (TIR-NBS-LRR class)
TRINITY_DN38354_c0_g1	HiInc_DN38354_c0_g1	23.1771	5.82044	1.73819	3.34857	0.000812307	0.0125249	TRINITY_DN38354_c0_g1_i2	AT1G72840.1	locus:2032707	AT1G72840	involved in	positive regulation of cell death	GO:0010942	31713	BP	other cellular processes	AT1G72840	Disease resistance protein (TIR-NBS-LRR class)
TRINITY_DN38354_c0_g1	HiInc_DN38354_c0_g1	23.1771	5.82044	1.73819	3.34857	0.000812307	0.0125249	TRINITY_DN38354_c0_g1_i2	AT1G72840.1	locus:2032707	AT1G72840	acts upstream of or within	cellular component biogenesis	GO:0044085	31671	BP	other cellular processes	AT1G72840	Disease resistance protein (TIR-NBS-LRR class)
TRINITY_DN23282_c0_g1	HiInc_DN23282_c0_g1	671.022	5.66996	1.22008	4.64722	3.36442e-06	0.000174795	TRINITY_DN23282_c0_g1_i1	AT3G25180.1	locus:2090275	AT3G25180	involved in	terpenoid biosynthetic process	GO:0016114	7418	BP	other cellular processes	CYP82G1	Cytochrome P450 82G1
TRINITY_DN23282_c0_g1	HiInc_DN23282_c0_g1	671.022	5.66996	1.22008	4.64722	3.36442e-06	0.000174795	TRINITY_DN23282_c0_g1_i1	AT3G25180.1	locus:2090275	AT3G25180	involved in	defense response to insect	GO:0002213	25064	BP	response to stress	CYP82G1	Cytochrome P450 82G1
TRINITY_DN23282_c0_g1	HiInc_DN23282_c0_g1	671.022	5.66996	1.22008	4.64722	3.36442e-06	0.000174795	TRINITY_DN23282_c0_g1_i1	AT3G25180.1	locus:2090275	AT3G25180	acts upstream of or within	terpene biosynthetic process	GO:0046246	13013	BP	other metabolic processes	CYP82G1	Cytochrome P450 82G1
TRINITY_DN23282_c0_g1	HiInc_DN23282_c0_g1	671.022	5.66996	1.22008	4.64722	3.36442e-06	0.000174795	TRINITY_DN23282_c0_g1_i1	AT3G25180.1	locus:2090275	AT3G25180	enables	(3E)-4,8-dimethyl-1,3,7-nonatriene synthase activity	GO:0097008	37628	MF	catalytic activity	CYP82G1	Cytochrome P450 82G1
TRINITY_DN23282_c0_g1	HiInc_DN23282_c0_g1	671.022	5.66996	1.22008	4.64722	3.36442e-06	0.000174795	TRINITY_DN23282_c0_g1_i1	AT3G25180.1	locus:2090275	AT3G25180	enables	iron ion binding	GO:0005506	2918	MF	other binding	CYP82G1	Cytochrome P450 82G1
TRINITY_DN23282_c0_g1	HiInc_DN23282_c0_g1	671.022	5.66996	1.22008	4.64722	3.36442e-06	0.000174795	TRINITY_DN23282_c0_g1_i1	AT3G25180.1	locus:2090275	AT3G25180	enables	4,8,12-trimethyltrideca-1,3,7,11-tetraene synthase activity	GO:0097007	37627	MF	catalytic activity	CYP82G1	Cytochrome P450 82G1
TRINITY_DN23282_c0_g1	HiInc_DN23282_c0_g1	671.022	5.66996	1.22008	4.64722	3.36442e-06	0.000174795	TRINITY_DN23282_c0_g1_i1	AT3G25180.1	locus:2090275	AT3G25180	involved in	response to bacterium	GO:0009617	7120	BP	response to external stimulus	CYP82G1	Cytochrome P450 82G1
TRINITY_DN23282_c0_g1	HiInc_DN23282_c0_g1	671.022	5.66996	1.22008	4.64722	3.36442e-06	0.000174795	TRINITY_DN23282_c0_g1_i1	AT3G25180.1	locus:2090275	AT3G25180	involved in	negative regulation of oviposition	GO:1901045	43128	BP	reproduction	CYP82G1	Cytochrome P450 82G1
TRINITY_DN8233_c0_g1	HiInc_DN8233_c0_g1	69.94	5.65972	0.867202	6.52642	6.7362e-11	1.73078e-08	TRINITY_DN8233_c0_g1_i18	AT1G17710.2	locus:2007958	AT1G17710	enables	inorganic diphosphatase activity	GO:0004427	2813	MF	hydrolase activity	AT1G17710	Inorganic pyrophosphatase 2
TRINITY_DN8233_c0_g1	HiInc_DN8233_c0_g1	69.94	5.65972	0.867202	6.52642	6.7362e-11	1.73078e-08	TRINITY_DN8233_c0_g1_i18	AT1G17710.2	locus:2007958	AT1G17710	acts upstream of or within	dephosphorylation	GO:0016311	5574	BP	other cellular processes	AT1G17710	Inorganic pyrophosphatase 2
TRINITY_DN8233_c0_g1	HiInc_DN8233_c0_g1	69.94	5.65972	0.867202	6.52642	6.7362e-11	1.73078e-08	TRINITY_DN8233_c0_g1_i18	AT1G17710.2	locus:2007958	AT1G17710	involved in	protein tetramerization	GO:0051262	19377	BP	cellular component organization	AT1G17710	Inorganic pyrophosphatase 2
TRINITY_DN8233_c0_g1	HiInc_DN8233_c0_g1	69.94	5.65972	0.867202	6.52642	6.7362e-11	1.73078e-08	TRINITY_DN8233_c0_g1_i18	AT1G17710.2	locus:2007958	AT1G17710	enables	phosphoethanolamine phosphatase activity	GO:0052732	38937	MF	hydrolase activity	AT1G17710	Inorganic pyrophosphatase 2
TRINITY_DN8233_c0_g1	HiInc_DN8233_c0_g1	69.94	5.65972	0.867202	6.52642	6.7362e-11	1.73078e-08	TRINITY_DN8233_c0_g1_i18	AT1G17710.2	locus:2007958	AT1G17710	enables	phosphocholine phosphatase activity	GO:0052731	38936	MF	hydrolase activity	AT1G17710	Inorganic pyrophosphatase 2
TRINITY_DN8233_c0_g1	HiInc_DN8233_c0_g1	69.94	5.65972	0.867202	6.52642	6.7362e-11	1.73078e-08	TRINITY_DN8233_c0_g1_i18	AT1G17710.2	locus:2007958	AT1G17710	enables	phosphatase activity	GO:0016791	3735	MF	hydrolase activity	AT1G17710	Inorganic pyrophosphatase 2
TRINITY_DN46296_c0_g1	HiInc_DN46296_c0_g1	18.0219	5.56728	1.5005	3.71029	0.000207023	0.00440594	TRINITY_DN46296_c0_g1_i4	AT4G27860.2	locus:2137375	AT4G27860	located in	ER body	GO:0010168	17750	CC	other intracellular components	AT4G27860	vacuolar iron transporter (VIT) family protein
TRINITY_DN46296_c0_g1	HiInc_DN46296_c0_g1	18.0219	5.56728	1.5005	3.71029	0.000207023	0.00440594	TRINITY_DN46296_c0_g1_i4	AT4G27860.2	locus:2137375	AT4G27860	enables	manganese ion transmembrane transporter activity	GO:0005384	3130	MF	transporter activity	AT4G27860	vacuolar iron transporter (VIT) family protein
TRINITY_DN46296_c0_g1	HiInc_DN46296_c0_g1	18.0219	5.56728	1.5005	3.71029	0.000207023	0.00440594	TRINITY_DN46296_c0_g1_i4	AT4G27860.2	locus:2137375	AT4G27860	involved in	cellular manganese ion homeostasis	GO:0030026	8899	BP	cellular homeostasis	AT4G27860	vacuolar iron transporter (VIT) family protein
TRINITY_DN46296_c0_g1	HiInc_DN46296_c0_g1	18.0219	5.56728	1.5005	3.71029	0.000207023	0.00440594	TRINITY_DN46296_c0_g1_i4	AT4G27860.2	locus:2137375	AT4G27860	located in	endoplasmic reticulum	GO:0005783	268	CC	endoplasmic reticulum	AT4G27860	vacuolar iron transporter (VIT) family protein
TRINITY_DN46296_c0_g1	HiInc_DN46296_c0_g1	18.0219	5.56728	1.5005	3.71029	0.000207023	0.00440594	TRINITY_DN46296_c0_g1_i4	AT4G27860.2	locus:2137375	AT4G27860	enables	iron ion transmembrane transporter activity	GO:0005381	2923	MF	transporter activity	AT4G27860	vacuolar iron transporter (VIT) family protein
TRINITY_DN46296_c0_g1	HiInc_DN46296_c0_g1	18.0219	5.56728	1.5005	3.71029	0.000207023	0.00440594	TRINITY_DN46296_c0_g1_i4	AT4G27860.2	locus:2137375	AT4G27860	involved in	intracellular sequestering of iron ion	GO:0006880	6089	BP	cellular homeostasis	AT4G27860	vacuolar iron transporter (VIT) family protein
TRINITY_DN46296_c0_g1	HiInc_DN46296_c0_g1	18.0219	5.56728	1.5005	3.71029	0.000207023	0.00440594	TRINITY_DN46296_c0_g1_i4	AT4G27860.2	locus:2137375	AT4G27860	is active in	membrane	GO:0016020	453	CC	other membranes	AT4G27860	vacuolar iron transporter (VIT) family protein
TRINITY_DN19632_c0_g1	HiInc_DN19632_c0_g1	17.9957	5.55518	1.44644	3.84058	0.000122744	0.00298804	TRINITY_DN19632_c0_g1_i1	AT5G44050.1	locus:2172477	AT5G44050	enables	transmembrane transporter activity	GO:0022857	27431	MF	transporter activity	DTX28	Protein DETOXIFICATION 28
TRINITY_DN19632_c0_g1	HiInc_DN19632_c0_g1	17.9957	5.55518	1.44644	3.84058	0.000122744	0.00298804	TRINITY_DN19632_c0_g1_i1	AT5G44050.1	locus:2172477	AT5G44050	involved in	xenobiotic detoxification by transmembrane export across the plasma membrane	GO:1990961	52057	BP	transport	DTX28	Protein DETOXIFICATION 28
TRINITY_DN19632_c0_g1	HiInc_DN19632_c0_g1	17.9957	5.55518	1.44644	3.84058	0.000122744	0.00298804	TRINITY_DN19632_c0_g1_i1	AT5G44050.1	locus:2172477	AT5G44050	acts upstream of or within	monocarboxylic acid metabolic process	GO:0032787	25790	BP	other cellular processes	DTX28	Protein DETOXIFICATION 28
TRINITY_DN19632_c0_g1	HiInc_DN19632_c0_g1	17.9957	5.55518	1.44644	3.84058	0.000122744	0.00298804	TRINITY_DN19632_c0_g1_i1	AT5G44050.1	locus:2172477	AT5G44050	acts upstream of or within	organic hydroxy compound biosynthetic process	GO:1901617	44276	BP	biosynthetic process	DTX28	Protein DETOXIFICATION 28
TRINITY_DN19632_c0_g1	HiInc_DN19632_c0_g1	17.9957	5.55518	1.44644	3.84058	0.000122744	0.00298804	TRINITY_DN19632_c0_g1_i1	AT5G44050.1	locus:2172477	AT5G44050	acts upstream of or within	carboxylic acid biosynthetic process	GO:0046394	13251	BP	biosynthetic process	DTX28	Protein DETOXIFICATION 28
TRINITY_DN19632_c0_g1	HiInc_DN19632_c0_g1	17.9957	5.55518	1.44644	3.84058	0.000122744	0.00298804	TRINITY_DN19632_c0_g1_i1	AT5G44050.1	locus:2172477	AT5G44050	acts upstream of or within	response to fungus	GO:0009620	7124	BP	response to biotic stimulus	DTX28	Protein DETOXIFICATION 28
TRINITY_DN19632_c0_g1	HiInc_DN19632_c0_g1	17.9957	5.55518	1.44644	3.84058	0.000122744	0.00298804	TRINITY_DN19632_c0_g1_i1	AT5G44050.1	locus:2172477	AT5G44050	enables	antiporter activity	GO:0015297	1550	MF	transporter activity	DTX28	Protein DETOXIFICATION 28
TRINITY_DN19632_c0_g1	HiInc_DN19632_c0_g1	17.9957	5.55518	1.44644	3.84058	0.000122744	0.00298804	TRINITY_DN19632_c0_g1_i1	AT5G44050.1	locus:2172477	AT5G44050	enables	xenobiotic transmembrane transporter activity	GO:0042910	17153	MF	transporter activity	DTX28	Protein DETOXIFICATION 28
TRINITY_DN13629_c0_g1	HiInc_DN13629_c0_g1	283.324	5.38157	1.37493	3.91407	9.07522e-05	0.00233605	TRINITY_DN13629_c0_g1_i1	AT4G19390.1	locus:2140411	AT4G19390	acts upstream of or within	lipid biosynthetic process	GO:0008610	6184	BP	biosynthetic process	AT4G19390	AT4g19390/T5K18_170
TRINITY_DN13629_c0_g1	HiInc_DN13629_c0_g1	283.324	5.38157	1.37493	3.91407	9.07522e-05	0.00233605	TRINITY_DN13629_c0_g1_i1	AT4G19390.1	locus:2140411	AT4G19390	acts upstream of or within	glucosinolate metabolic process	GO:0019760	10522	BP	other metabolic processes	AT4G19390	AT4g19390/T5K18_170
TRINITY_DN13629_c0_g1	HiInc_DN13629_c0_g1	283.324	5.38157	1.37493	3.91407	9.07522e-05	0.00233605	TRINITY_DN13629_c0_g1_i1	AT4G19390.1	gene:2140410	AT4G19390	located in	chloroplast envelope	GO:0009941	12482	CC	plastid	AT4G19390	AT4g19390/T5K18_170
TRINITY_DN13629_c0_g1	HiInc_DN13629_c0_g1	283.324	5.38157	1.37493	3.91407	9.07522e-05	0.00233605	TRINITY_DN13629_c0_g1_i1	AT4G19390.1	locus:2140411	AT4G19390	acts upstream of or within	cellular lipid metabolic process	GO:0044255	19692	BP	other metabolic processes	AT4G19390	AT4g19390/T5K18_170
TRINITY_DN13629_c0_g1	HiInc_DN13629_c0_g1	283.324	5.38157	1.37493	3.91407	9.07522e-05	0.00233605	TRINITY_DN13629_c0_g1_i1	AT4G19390.1	locus:2140411	AT4G19390	acts upstream of or within	response to alcohol	GO:0097305	41357	BP	response to chemical	AT4G19390	AT4g19390/T5K18_170
TRINITY_DN36257_c0_g1	HiInc_DN36257_c0_g1	22.2512	5.3018	1.57027	3.37636	0.00073453	0.0116826	TRINITY_DN36257_c0_g1_i9	AT3G53260.1	locus:2101958	AT3G53260	enables	phenylalanine ammonia-lyase activity	GO:0045548	12251	MF	catalytic activity	PAL2	Phenylalanine ammonia-lyase 2
TRINITY_DN36257_c0_g1	HiInc_DN36257_c0_g1	22.2512	5.3018	1.57027	3.37636	0.00073453	0.0116826	TRINITY_DN36257_c0_g1_i9	AT3G53260.1	locus:2101958	AT3G53260	involved in	cinnamic acid biosynthetic process	GO:0009800	5406	BP	other metabolic processes	PAL2	Phenylalanine ammonia-lyase 2
TRINITY_DN36257_c0_g1	HiInc_DN36257_c0_g1	22.2512	5.3018	1.57027	3.37636	0.00073453	0.0116826	TRINITY_DN36257_c0_g1_i9	AT3G53260.1	locus:2101958	AT3G53260	involved in	L-phenylalanine catabolic process	GO:0006559	6707	BP	other cellular processes	PAL2	Phenylalanine ammonia-lyase 2
TRINITY_DN36257_c0_g1	HiInc_DN36257_c0_g1	22.2512	5.3018	1.57027	3.37636	0.00073453	0.0116826	TRINITY_DN36257_c0_g1_i9	AT3G53260.1	locus:2101958	AT3G53260	acts upstream of or within	phenylpropanoid biosynthetic process	GO:0009699	6711	BP	other cellular processes	PAL2	Phenylalanine ammonia-lyase 2
TRINITY_DN36257_c0_g1	HiInc_DN36257_c0_g1	22.2512	5.3018	1.57027	3.37636	0.00073453	0.0116826	TRINITY_DN36257_c0_g1_i9	AT3G53260.1	locus:2101958	AT3G53260	enables	ammonia-lyase activity	GO:0016841	1525	MF	catalytic activity	PAL2	Phenylalanine ammonia-lyase 2
TRINITY_DN250_c0_g1	HiInc_DN250_c0_g1	176.947	5.28013	0.889239	5.93781	2.8886e-09	4.51052e-07	TRINITY_DN250_c0_g1_i3	AT1G20310.1	locus:2012948	AT1G20310	acts upstream of or within	hormone-mediated signaling pathway	GO:0009755	11413	BP	other cellular processes	AT1G20310	Syringolide-induced protein
TRINITY_DN250_c0_g1	HiInc_DN250_c0_g1	176.947	5.28013	0.889239	5.93781	2.8886e-09	4.51052e-07	TRINITY_DN250_c0_g1_i3	AT1G20310.1	locus:2012948	AT1G20310	acts upstream of or within	immune system process	GO:0002376	24701	BP	other biological processes	AT1G20310	Syringolide-induced protein
TRINITY_DN250_c0_g1	HiInc_DN250_c0_g1	176.947	5.28013	0.889239	5.93781	2.8886e-09	4.51052e-07	TRINITY_DN250_c0_g1_i3	AT1G20310.1	locus:2012948	AT1G20310	acts upstream of or within	response to salicylic acid	GO:0009751	11421	BP	response to chemical	AT1G20310	Syringolide-induced protein
TRINITY_DN35271_c0_g1	HiInc_DN35271_c0_g1	92.9424	5.13172	0.735968	6.97275	3.10798e-12	1.22001e-09	TRINITY_DN35271_c0_g1_i1	AT5G24550.1	locus:2153944	AT5G24550	involved in	response to salt stress	GO:0009651	7182	BP	response to abiotic stimulus	BGLU32	Beta-glucosidase 32
TRINITY_DN35271_c0_g1	HiInc_DN35271_c0_g1	92.9424	5.13172	0.735968	6.97275	3.10798e-12	1.22001e-09	TRINITY_DN35271_c0_g1_i1	AT5G24550.1	locus:2153944	AT5G24550	involved in	glucosinolate catabolic process	GO:0019762	10617	BP	catabolic process	BGLU32	Beta-glucosidase 32
TRINITY_DN35271_c0_g1	HiInc_DN35271_c0_g1	92.9424	5.13172	0.735968	6.97275	3.10798e-12	1.22001e-09	TRINITY_DN35271_c0_g1_i1	AT5G24550.1	locus:2153944	AT5G24550	involved in	carbohydrate metabolic process	GO:0005975	5291	BP	carbohydrate metabolic process	BGLU32	Beta-glucosidase 32
TRINITY_DN35271_c0_g1	HiInc_DN35271_c0_g1	92.9424	5.13172	0.735968	6.97275	3.10798e-12	1.22001e-09	TRINITY_DN35271_c0_g1_i1	AT5G24550.1	locus:2153944	AT5G24550	enables	beta-glucosidase activity	GO:0008422	1673	MF	hydrolase activity	BGLU32	Beta-glucosidase 32
TRINITY_DN35271_c0_g1	HiInc_DN35271_c0_g1	92.9424	5.13172	0.735968	6.97275	3.10798e-12	1.22001e-09	TRINITY_DN35271_c0_g1_i1	AT5G24550.1	locus:2153944	AT5G24550	acts upstream of or within	response to other organism	GO:0051707	22499	BP	response to biotic stimulus	BGLU32	Beta-glucosidase 32
TRINITY_DN35271_c0_g1	HiInc_DN35271_c0_g1	92.9424	5.13172	0.735968	6.97275	3.10798e-12	1.22001e-09	TRINITY_DN35271_c0_g1_i1	AT5G24550.1	locus:2153944	AT5G24550	enables	scopolin beta-glucosidase activity	GO:0102483	51861	MF	hydrolase activity	BGLU32	Beta-glucosidase 32
TRINITY_DN18600_c0_g1	HiInc_DN18600_c0_g1	19.4571	5.1236	1.71481	2.98784	0.00280953	0.0310264	TRINITY_DN18600_c0_g1_i1	AT3G09600.3	locus:2075049	AT3G09600	acts upstream of or within	positive regulation of circadian rhythm	GO:0042753	14991	BP	circadian rhythm	RVE8	Protein REVEILLE 8
TRINITY_DN18600_c0_g1	HiInc_DN18600_c0_g1	19.4571	5.1236	1.71481	2.98784	0.00280953	0.0310264	TRINITY_DN18600_c0_g1_i1	AT3G09600.3	locus:2075049	AT3G09600	enables	sequence-specific DNA binding	GO:0043565	22416	MF	DNA binding	RVE8	Protein REVEILLE 8
TRINITY_DN18600_c0_g1	HiInc_DN18600_c0_g1	19.4571	5.1236	1.71481	2.98784	0.00280953	0.0310264	TRINITY_DN18600_c0_g1_i1	AT3G09600.3	locus:2075049	AT3G09600	acts upstream of or within	photoperiodism, flowering	GO:0048573	21196	BP	reproduction	RVE8	Protein REVEILLE 8
TRINITY_DN18600_c0_g1	HiInc_DN18600_c0_g1	19.4571	5.1236	1.71481	2.98784	0.00280953	0.0310264	TRINITY_DN18600_c0_g1_i1	AT3G09600.3	locus:2075049	AT3G09600	acts upstream of or within	histone H3 acetylation	GO:0043966	31217	BP	other metabolic processes	RVE8	Protein REVEILLE 8
TRINITY_DN18600_c0_g1	HiInc_DN18600_c0_g1	19.4571	5.1236	1.71481	2.98784	0.00280953	0.0310264	TRINITY_DN18600_c0_g1_i1	AT3G09600.3	locus:2075049	AT3G09600	acts upstream of or within	positive regulation of transcription by RNA polymerase II	GO:0045944	12514	BP	nucleobase-containing compound metabolic process	RVE8	Protein REVEILLE 8
TRINITY_DN18600_c0_g1	HiInc_DN18600_c0_g1	19.4571	5.1236	1.71481	2.98784	0.00280953	0.0310264	TRINITY_DN18600_c0_g1_i1	AT3G09600.3	locus:2075049	AT3G09600	acts upstream of or within	circadian regulation of gene expression	GO:0032922	26571	BP	circadian rhythm	RVE8	Protein REVEILLE 8
TRINITY_DN18600_c0_g1	HiInc_DN18600_c0_g1	19.4571	5.1236	1.71481	2.98784	0.00280953	0.0310264	TRINITY_DN18600_c0_g1_i1	AT3G09600.3	locus:2075049	AT3G09600	acts upstream of or within	regulation of circadian rhythm	GO:0042752	14989	BP	circadian rhythm	RVE8	Protein REVEILLE 8
TRINITY_DN18600_c0_g1	HiInc_DN18600_c0_g1	19.4571	5.1236	1.71481	2.98784	0.00280953	0.0310264	TRINITY_DN18600_c0_g1_i1	AT3G09600.3	locus:2075049	AT3G09600	acts upstream of or within	positive regulation of gene expression	GO:0010628	29745	BP	other metabolic processes	RVE8	Protein REVEILLE 8
TRINITY_DN5802_c0_g2	HiInc_DN5802_c0_g2	95.5243	5.10009	0.57074	8.93593	4.03771e-19	8.15126e-16	TRINITY_DN5802_c0_g2_i1	AT5G20410.1	locus:2149274	AT5G20410	enables	1,2-diacylglycerol 3-beta-galactosyltransferase activity	GO:0046509	13309	MF	transferase activity	MGD2	Monogalactosyldiacylglycerol synthase 2
TRINITY_DN5802_c0_g2	HiInc_DN5802_c0_g2	95.5243	5.10009	0.57074	8.93593	4.03771e-19	8.15126e-16	TRINITY_DN5802_c0_g2_i1	AT5G20410.1	locus:2149274	AT5G20410	acts upstream of or within	cellular response to phosphate starvation	GO:0016036	6720	BP	response to stress	MGD2	Monogalactosyldiacylglycerol synthase 2
TRINITY_DN5802_c0_g2	HiInc_DN5802_c0_g2	95.5243	5.10009	0.57074	8.93593	4.03771e-19	8.15126e-16	TRINITY_DN5802_c0_g2_i1	AT5G20410.1	locus:2149274	AT5G20410	involved in	glycolipid biosynthetic process	GO:0009247	5916	BP	lipid metabolic process	MGD2	Monogalactosyldiacylglycerol synthase 2
TRINITY_DN5802_c0_g2	HiInc_DN5802_c0_g2	95.5243	5.10009	0.57074	8.93593	4.03771e-19	8.15126e-16	TRINITY_DN5802_c0_g2_i1	AT5G20410.1	locus:2149274	AT5G20410	located in	chloroplast outer membrane	GO:0009707	11034	CC	other membranes	MGD2	Monogalactosyldiacylglycerol synthase 2
TRINITY_DN5802_c0_g2	HiInc_DN5802_c0_g2	95.5243	5.10009	0.57074	8.93593	4.03771e-19	8.15126e-16	TRINITY_DN5802_c0_g2_i1	AT5G20410.1	locus:2149274	AT5G20410	acts upstream of or within	fatty acid metabolic process	GO:0006631	5754	BP	other cellular processes	MGD2	Monogalactosyldiacylglycerol synthase 2
TRINITY_DN5802_c0_g2	HiInc_DN5802_c0_g2	95.5243	5.10009	0.57074	8.93593	4.03771e-19	8.15126e-16	TRINITY_DN5802_c0_g2_i1	AT5G20410.1	locus:2149274	AT5G20410	enables	UDP-galactosyltransferase activity	GO:0035250	19265	MF	transferase activity	MGD2	Monogalactosyldiacylglycerol synthase 2
TRINITY_DN5802_c0_g2	HiInc_DN5802_c0_g2	95.5243	5.10009	0.57074	8.93593	4.03771e-19	8.15126e-16	TRINITY_DN5802_c0_g2_i1	AT5G20410.1	locus:2149274	AT5G20410	enables	glycosyltransferase activity	GO:0016757	14916	MF	transferase activity	MGD2	Monogalactosyldiacylglycerol synthase 2
TRINITY_DN5802_c0_g2	HiInc_DN5802_c0_g2	95.5243	5.10009	0.57074	8.93593	4.03771e-19	8.15126e-16	TRINITY_DN5802_c0_g2_i1	AT5G20410.1	locus:2149274	AT5G20410	acts upstream of or within	galactolipid biosynthetic process	GO:0019375	10518	BP	other cellular processes	MGD2	Monogalactosyldiacylglycerol synthase 2
TRINITY_DN5802_c0_g2	HiInc_DN5802_c0_g2	95.5243	5.10009	0.57074	8.93593	4.03771e-19	8.15126e-16	TRINITY_DN5802_c0_g2_i1	AT5G20410.1	locus:2149274	AT5G20410	acts upstream of or within	galactolipid metabolic process	GO:0019374	10519	BP	other cellular processes	MGD2	Monogalactosyldiacylglycerol synthase 2
TRINITY_DN12789_c0_g1	HiInc_DN12789_c0_g1	293.169	5.02751	0.690249	7.28361	3.24999e-13	1.70101e-10	TRINITY_DN12789_c0_g1_i5	AT3G05500.1	locus:2079782	AT3G05500	located in	lipid droplet	GO:0005811	440	CC	other intracellular components	AT3G05500	REF/SRPP-like protein At3g05500
TRINITY_DN12789_c0_g1	HiInc_DN12789_c0_g1	293.169	5.02751	0.690249	7.28361	3.24999e-13	1.70101e-10	TRINITY_DN12789_c0_g1_i5	AT3G05500.1	locus:2079782	AT3G05500	acts upstream of or within	developmental vegetative growth	GO:0080186	38944	BP	growth	AT3G05500	REF/SRPP-like protein At3g05500
TRINITY_DN12789_c0_g1	HiInc_DN12789_c0_g1	293.169	5.02751	0.690249	7.28361	3.24999e-13	1.70101e-10	TRINITY_DN12789_c0_g1_i5	AT3G05500.1	locus:2079782	AT3G05500	acts upstream of or within	positive regulation of growth	GO:0045927	12751	BP	growth	AT3G05500	REF/SRPP-like protein At3g05500
TRINITY_DN12789_c0_g1	HiInc_DN12789_c0_g1	293.169	5.02751	0.690249	7.28361	3.24999e-13	1.70101e-10	TRINITY_DN12789_c0_g1_i5	AT3G05500.1	locus:2079782	AT3G05500	acts upstream of or within	positive regulation of response to water deprivation	GO:1902584	45639	BP	response to abiotic stimulus	AT3G05500	REF/SRPP-like protein At3g05500
TRINITY_DN12789_c0_g1	HiInc_DN12789_c0_g1	293.169	5.02751	0.690249	7.28361	3.24999e-13	1.70101e-10	TRINITY_DN12789_c0_g1_i5	AT3G05500.1	locus:2079782	AT3G05500	acts upstream of or within	lipid droplet organization	GO:0034389	29376	BP	cellular component organization	AT3G05500	REF/SRPP-like protein At3g05500
TRINITY_DN12789_c0_g1	HiInc_DN12789_c0_g1	293.169	5.02751	0.690249	7.28361	3.24999e-13	1.70101e-10	TRINITY_DN12789_c0_g1_i5	AT3G05500.1	locus:2079782	AT3G05500	acts upstream of or within	lipid storage	GO:0019915	10835	BP	other biological processes	AT3G05500	REF/SRPP-like protein At3g05500
TRINITY_DN25052_c0_g1	HiInc_DN25052_c0_g1	361.156	4.96094	1.29429	3.83295	0.000126618	0.00305603	TRINITY_DN25052_c0_g1_i1	AT4G38220.2	locus:2120958	AT4G38220	located in	secretory vesicle	GO:0099503	51212	CC	other intracellular components	AT4G38220	Peptidase M20/M25/M40 family protein
TRINITY_DN25052_c0_g1	HiInc_DN25052_c0_g1	361.156	4.96094	1.29429	3.83295	0.000126618	0.00305603	TRINITY_DN25052_c0_g1_i1	AT4G38220.2	locus:2120958	AT4G38220	enables	aminoacylase activity	GO:0004046	1516	MF	hydrolase activity	AT4G38220	Peptidase M20/M25/M40 family protein
TRINITY_DN25052_c0_g1	HiInc_DN25052_c0_g1	361.156	4.96094	1.29429	3.83295	0.000126618	0.00305603	TRINITY_DN25052_c0_g1_i1	AT4G38220.2	locus:2120958	AT4G38220	acts upstream of or within	response to zinc ion	GO:0010043	12087	BP	response to chemical	AT4G38220	Peptidase M20/M25/M40 family protein
TRINITY_DN63720_c0_g1	HiInc_DN63720_c0_g1	13.3671	4.94189	1.4021	3.52464	0.000424055	0.00769259	TRINITY_DN63720_c0_g1_i2	AT5G47220.1	locus:2171514	AT5G47220	acts upstream of or within	positive regulation of transcription, DNA-templated	GO:0045893	12513	BP	nucleobase-containing compound metabolic process	ERF2	ERF2
TRINITY_DN63720_c0_g1	HiInc_DN63720_c0_g1	13.3671	4.94189	1.4021	3.52464	0.000424055	0.00769259	TRINITY_DN63720_c0_g1_i2	AT5G47220.1	locus:2171514	AT5G47220	acts upstream of or within	ethylene-activated signaling pathway	GO:0009873	8852	BP	other cellular processes	ERF2	ERF2
TRINITY_DN63720_c0_g1	HiInc_DN63720_c0_g1	13.3671	4.94189	1.4021	3.52464	0.000424055	0.00769259	TRINITY_DN63720_c0_g1_i2	AT5G47220.1	locus:2171514	AT5G47220	acts upstream of or within	phloem or xylem histogenesis	GO:0010087	14841	BP	anatomical structure development	ERF2	ERF2
TRINITY_DN63720_c0_g1	HiInc_DN63720_c0_g1	13.3671	4.94189	1.4021	3.52464	0.000424055	0.00769259	TRINITY_DN63720_c0_g1_i2	AT5G47220.1	locus:2171514	AT5G47220	acts upstream of or within	induced systemic resistance, jasmonic acid mediated signaling pathway	GO:0009864	8834	BP	response to endogenous stimulus	ERF2	ERF2
TRINITY_DN63720_c0_g1	HiInc_DN63720_c0_g1	13.3671	4.94189	1.4021	3.52464	0.000424055	0.00769259	TRINITY_DN63720_c0_g1_i2	AT5G47220.1	locus:2171514	AT5G47220	acts upstream of or within	cell division	GO:0051301	20664	BP	other cellular processes	ERF2	ERF2
TRINITY_DN63720_c0_g1	HiInc_DN63720_c0_g1	13.3671	4.94189	1.4021	3.52464	0.000424055	0.00769259	TRINITY_DN63720_c0_g1_i2	AT5G47220.1	locus:2171514	AT5G47220	located in	intracellular anatomical structure	GO:0005622	402	CC	other intracellular components	ERF2	ERF2
TRINITY_DN22720_c0_g1	HiInc_DN22720_c0_g1	18.1876	4.91996	1.07148	4.59175	4.3954e-06	0.000215672	TRINITY_DN22720_c0_g1_i2	AT5G19520.1	locus:2180811	AT5G19520	enables	mechanosensitive ion channel activity	GO:0008381	3159	MF	transporter activity	MSL9	Mechanosensitive ion channel protein 9
TRINITY_DN22720_c0_g1	HiInc_DN22720_c0_g1	18.1876	4.91996	1.07148	4.59175	4.3954e-06	0.000215672	TRINITY_DN22720_c0_g1_i2	AT5G19520.1	locus:2180811	AT5G19520	involved in	detection of mechanical stimulus	GO:0050982	18334	BP	response to abiotic stimulus	MSL9	Mechanosensitive ion channel protein 9
TRINITY_DN22720_c0_g1	HiInc_DN22720_c0_g1	18.1876	4.91996	1.07148	4.59175	4.3954e-06	0.000215672	TRINITY_DN22720_c0_g1_i2	AT5G19520.1	locus:2180811	AT5G19520	involved in	anion transport	GO:0006820	5125	BP	transport	MSL9	Mechanosensitive ion channel protein 9
TRINITY_DN1096_c0_g4	HiInc_DN1096_c0_g4	57.216	4.89366	0.928517	5.27041	1.36121e-07	1.24505e-05	TRINITY_DN1096_c0_g4_i1	AT3G11480.1	locus:2080747	AT3G11480	enables	S-adenosylmethionine-dependent methyltransferase activity	GO:0008757	1241	MF	transferase activity	BSMT1	Salicylate/benzoate carboxyl methyltransferase
TRINITY_DN1096_c0_g4	HiInc_DN1096_c0_g4	57.216	4.89366	0.928517	5.27041	1.36121e-07	1.24505e-05	TRINITY_DN1096_c0_g4_i1	AT3G11480.1	locus:2080747	AT3G11480	acts upstream of or within	methylation	GO:0032259	24571	BP	other metabolic processes	BSMT1	Salicylate/benzoate carboxyl methyltransferase
TRINITY_DN1096_c0_g4	HiInc_DN1096_c0_g4	57.216	4.89366	0.928517	5.27041	1.36121e-07	1.24505e-05	TRINITY_DN1096_c0_g4_i1	AT3G11480.1	locus:2080747	AT3G11480	enables	2-phytyl-1,4-naphthoquinone methyltransferase activity	GO:0052624	35655	MF	transferase activity	BSMT1	Salicylate/benzoate carboxyl methyltransferase
TRINITY_DN1096_c0_g4	HiInc_DN1096_c0_g4	57.216	4.89366	0.928517	5.27041	1.36121e-07	1.24505e-05	TRINITY_DN1096_c0_g4_i1	AT3G11480.1	locus:2080747	AT3G11480	enables	S-adenosyl-L-methionine:benzoic acid carboxyl methyl transferase activity	GO:0080150	35015	MF	transferase activity	BSMT1	Salicylate/benzoate carboxyl methyltransferase
TRINITY_DN40101_c0_g1	HiInc_DN40101_c0_g1	55.6611	4.86482	1.08427	4.48672	7.23293e-06	0.000323456	TRINITY_DN40101_c0_g1_i5	AT1G14040.1	locus:2014779	AT1G14040	located in	trans-Golgi network	GO:0005802	57	CC	other intracellular components	PHO1"	"H3
TRINITY_DN40101_c0_g1	HiInc_DN40101_c0_g1	55.6611	4.86482	1.08427	4.48672	7.23293e-06	0.000323456	TRINITY_DN40101_c0_g1_i5	AT1G14040.1	locus:2014779	AT1G14040	involved in	phosphate ion transport	GO:0006817	6721	BP	transport	PHO1"	"H3
TRINITY_DN40101_c0_g1	HiInc_DN40101_c0_g1	55.6611	4.86482	1.08427	4.48672	7.23293e-06	0.000323456	TRINITY_DN40101_c0_g1_i5	AT1G14040.1	locus:2014779	AT1G14040	enables	phosphate ion transmembrane transporter activity	GO:0015114	3652	MF	transporter activity	PHO1"	"H3
TRINITY_DN40101_c0_g1	HiInc_DN40101_c0_g1	55.6611	4.86482	1.08427	4.48672	7.23293e-06	0.000323456	TRINITY_DN40101_c0_g1_i5	AT1G14040.1	locus:2014779	AT1G14040	enables	inositol hexakisphosphate binding	GO:0000822	28882	MF	other binding	PHO1"	"H3
TRINITY_DN40101_c0_g1	HiInc_DN40101_c0_g1	55.6611	4.86482	1.08427	4.48672	7.23293e-06	0.000323456	TRINITY_DN40101_c0_g1_i5	AT1G14040.1	locus:2014779	AT1G14040	acts upstream of or within	zinc ion homeostasis	GO:0055069	27754	BP	other biological processes	PHO1"	"H3
TRINITY_DN40101_c0_g1	HiInc_DN40101_c0_g1	55.6611	4.86482	1.08427	4.48672	7.23293e-06	0.000323456	TRINITY_DN40101_c0_g1_i5	AT1G14040.1	locus:2014779	AT1G14040	acts upstream of or within	phosphate ion homeostasis	GO:0055062	27747	BP	other biological processes	PHO1"	"H3
TRINITY_DN40101_c0_g1	HiInc_DN40101_c0_g1	55.6611	4.86482	1.08427	4.48672	7.23293e-06	0.000323456	TRINITY_DN40101_c0_g1_i2	AT2G03240.1	locus:2056941	AT2G03240	located in	endosome	GO:0005768	272	CC	endosome	PHO1-H5	Phosphate transporter PHO1 homolog 5
TRINITY_DN37168_c0_g1	HiInc_DN37168_c0_g1	11.0279	4.84546	1.62735	2.97751	0.002906	0.0316383	TRINITY_DN37168_c0_g1_i1	AT5G03390.1	locus:2142629	AT5G03390	acts upstream of or within	negative regulation of gene expression	GO:0010629	29746	BP	other metabolic processes	AT5G03390	At5g03390
TRINITY_DN37168_c0_g1	HiInc_DN37168_c0_g1	11.0279	4.84546	1.62735	2.97751	0.002906	0.0316383	TRINITY_DN37168_c0_g1_i1	AT5G03390.1	locus:2142629	AT5G03390	acts upstream of or within	indole-containing compound metabolic process	GO:0042430	12131	BP	other metabolic processes	AT5G03390	At5g03390
TRINITY_DN37168_c0_g1	HiInc_DN37168_c0_g1	11.0279	4.84546	1.62735	2.97751	0.002906	0.0316383	TRINITY_DN37168_c0_g1_i1	AT5G03390.1	locus:2142629	AT5G03390	acts upstream of or within	response to nitrogen compound	GO:1901698	44641	BP	response to chemical	AT5G03390	At5g03390
TRINITY_DN20971_c0_g1	HiInc_DN20971_c0_g1	52.8662	4.82592	0.815199	5.91993	3.22087e-09	5.00172e-07	TRINITY_DN20971_c0_g1_i5	AT1G73340.1	gene:2206899	AT1G73340	located in	mitochondrion	GO:0005739	486	CC	mitochondrion	AT1G73340	Cytochrome P450 superfamily protein
TRINITY_DN20971_c0_g1	HiInc_DN20971_c0_g1	52.8662	4.82592	0.815199	5.91993	3.22087e-09	5.00172e-07	TRINITY_DN20971_c0_g1_i5	AT1G73340.1	locus:2206900	AT1G73340	enables	oxidoreductase activity, acting on paired donors, with incorporation or reduction of molecular oxygen	GO:0016705	3495	MF	catalytic activity	AT1G73340	Cytochrome P450 superfamily protein
TRINITY_DN20971_c0_g1	HiInc_DN20971_c0_g1	52.8662	4.82592	0.815199	5.91993	3.22087e-09	5.00172e-07	TRINITY_DN20971_c0_g1_i5	AT1G73340.1	locus:2206900	AT1G73340	involved in	sterol metabolic process	GO:0016125	7324	BP	other metabolic processes	AT1G73340	Cytochrome P450 superfamily protein
TRINITY_DN20971_c0_g1	HiInc_DN20971_c0_g1	52.8662	4.82592	0.815199	5.91993	3.22087e-09	5.00172e-07	TRINITY_DN20971_c0_g1_i5	AT1G73340.1	locus:2206900	AT1G73340	involved in	brassinosteroid homeostasis	GO:0010268	23387	BP	other biological processes	AT1G73340	Cytochrome P450 superfamily protein
TRINITY_DN20971_c0_g1	HiInc_DN20971_c0_g1	52.8662	4.82592	0.815199	5.91993	3.22087e-09	5.00172e-07	TRINITY_DN20971_c0_g1_i5	AT1G73340.1	locus:2206900	AT1G73340	enables	oxidoreductase activity	GO:0016491	3460	MF	catalytic activity	AT1G73340	Cytochrome P450 superfamily protein
TRINITY_DN20971_c0_g1	HiInc_DN20971_c0_g1	52.8662	4.82592	0.815199	5.91993	3.22087e-09	5.00172e-07	TRINITY_DN20971_c0_g1_i5	AT1G73340.1	locus:2206900	AT1G73340	involved in	brassinosteroid biosynthetic process	GO:0016132	5262	BP	other metabolic processes	AT1G73340	Cytochrome P450 superfamily protein
TRINITY_DN20971_c0_g1	HiInc_DN20971_c0_g1	52.8662	4.82592	0.815199	5.91993	3.22087e-09	5.00172e-07	TRINITY_DN20971_c0_g1_i5	AT1G73340.1	locus:2206900	AT1G73340	enables	monooxygenase activity	GO:0004497	3243	MF	catalytic activity	AT1G73340	Cytochrome P450 superfamily protein
TRINITY_DN20971_c0_g1	HiInc_DN20971_c0_g1	52.8662	4.82592	0.815199	5.91993	3.22087e-09	5.00172e-07	TRINITY_DN20971_c0_g1_i5	AT1G73340.1	locus:2206900	AT1G73340	involved in	multicellular organism development	GO:0007275	5590	BP	multicellular organism development	AT1G73340	Cytochrome P450 superfamily protein
TRINITY_DN18461_c0_g1	HiInc_DN18461_c0_g1	383.905	4.80375	0.763722	6.28992	3.17632e-10	6.9591e-08	TRINITY_DN18461_c0_g1_i13	AT4G20860.1	locus:2133044	AT4G20860	acts upstream of or within	positive regulation of hydrogen peroxide biosynthetic process	GO:0010729	30391	BP	other cellular processes	FAD-OXR	Berberine bridge enzyme-like 22
TRINITY_DN18461_c0_g1	HiInc_DN18461_c0_g1	383.905	4.80375	0.763722	6.28992	3.17632e-10	6.9591e-08	TRINITY_DN18461_c0_g1_i13	AT4G20860.1	locus:2133044	AT4G20860	enables	FAD binding	GO:0071949	35892	MF	other binding	FAD-OXR	Berberine bridge enzyme-like 22
TRINITY_DN18461_c0_g1	HiInc_DN18461_c0_g1	383.905	4.80375	0.763722	6.28992	3.17632e-10	6.9591e-08	TRINITY_DN18461_c0_g1_i13	AT4G20860.1	locus:2133044	AT4G20860	acts upstream of or within	cellular response to hypoxia	GO:0071456	33992	BP	other cellular processes	FAD-OXR	Berberine bridge enzyme-like 22
TRINITY_DN25478_c0_g1	HiInc_DN25478_c0_g1	253.559	4.79121	1.64995	2.90386	0.00368595	0.0377312	TRINITY_DN25478_c0_g1_i9	AT1G59640.1	locus:2202867	AT1G59640	acts upstream of or within	petal morphogenesis	GO:0048446	18875	BP	reproduction	BPE	Transcription factor BPE
TRINITY_DN25478_c0_g1	HiInc_DN25478_c0_g1	253.559	4.79121	1.64995	2.90386	0.00368595	0.0377312	TRINITY_DN25478_c0_g1_i3	AT4G23160.3	locus:2121651	AT4G23160	involved in	protein phosphorylation	GO:0006468	6897	BP	cellular protein modification process	CRK8	cysteine-rich RLK (RECEPTOR-like protein kinase) 8
TRINITY_DN25478_c0_g1	HiInc_DN25478_c0_g1	253.559	4.79121	1.64995	2.90386	0.00368595	0.0377312	TRINITY_DN25478_c0_g1_i3	AT4G23160.3	locus:2121651	AT4G23160	enables	protein serine/threonine kinase activity	GO:0004674	3907	MF	catalytic activity	CRK8	cysteine-rich RLK (RECEPTOR-like protein kinase) 8
TRINITY_DN25478_c0_g1	HiInc_DN25478_c0_g1	253.559	4.79121	1.64995	2.90386	0.00368595	0.0377312	TRINITY_DN25478_c0_g1_i3	AT4G23160.3	locus:2121651	AT4G23160	enables	protein kinase activity	GO:0004672	3889	MF	kinase activity	CRK8	cysteine-rich RLK (RECEPTOR-like protein kinase) 8
TRINITY_DN25478_c0_g1	HiInc_DN25478_c0_g1	253.559	4.79121	1.64995	2.90386	0.00368595	0.0377312	TRINITY_DN25478_c0_g1_i3	AT4G23160.3	locus:2121651	AT4G23160	enables	kinase activity	GO:0016301	2953	MF	kinase activity	CRK8	cysteine-rich RLK (RECEPTOR-like protein kinase) 8
TRINITY_DN3688_c2_g1	HiInc_DN3688_c2_g1	10.6729	4.78066	1.48284	3.22399	0.00126416	0.0173985	TRINITY_DN3688_c2_g1_i1	AT3G13790.1	locus:2091606	AT3G13790	enables	beta-fructofuranosidase activity	GO:0004564	1665	MF	hydrolase activity	CWINV1	Beta-fructofuranosidase
TRINITY_DN3688_c2_g1	HiInc_DN3688_c2_g1	10.6729	4.78066	1.48284	3.22399	0.00126416	0.0173985	TRINITY_DN3688_c2_g1_i1	AT3G13790.1	locus:2091606	AT3G13790	enables	hydrolase activity, hydrolyzing O-glycosyl compounds	GO:0004553	2781	MF	hydrolase activity	CWINV1	Beta-fructofuranosidase
TRINITY_DN3547_c0_g2	HiInc_DN3547_c0_g2	20.7886	4.7626	1.14208	4.17011	3.04447e-05	0.000991312	TRINITY_DN3547_c0_g2_i1	AT2G46650.1	locus:2039939	AT2G46650	is active in	intracellular membrane-bounded organelle	GO:0043231	19388	CC	other intracellular components	CYTB5-C	Cytochrome B5 isoform C
TRINITY_DN3547_c0_g2	HiInc_DN3547_c0_g2	20.7886	4.7626	1.14208	4.17011	3.04447e-05	0.000991312	TRINITY_DN3547_c0_g2_i1	AT2G46650.1	locus:2039939	AT2G46650	acts upstream of or within	cellular catabolic process	GO:0044248	19683	BP	catabolic process	CYTB5-C	Cytochrome B5 isoform C
TRINITY_DN3547_c0_g2	HiInc_DN3547_c0_g2	20.7886	4.7626	1.14208	4.17011	3.04447e-05	0.000991312	TRINITY_DN3547_c0_g2_i1	AT2G46650.1	locus:2039939	AT2G46650	acts upstream of or within	cellular macromolecule localization	GO:0070727	32414	BP	other cellular processes	CYTB5-C	Cytochrome B5 isoform C
TRINITY_DN3547_c0_g2	HiInc_DN3547_c0_g2	20.7886	4.7626	1.14208	4.17011	3.04447e-05	0.000991312	TRINITY_DN3547_c0_g2_i1	AT2G46650.1	locus:2039939	AT2G46650	acts upstream of or within	cell wall organization or biogenesis	GO:0071554	34183	BP	other cellular processes	CYTB5-C	Cytochrome B5 isoform C
TRINITY_DN3547_c0_g2	HiInc_DN3547_c0_g2	20.7886	4.7626	1.14208	4.17011	3.04447e-05	0.000991312	TRINITY_DN3547_c0_g2_i1	AT2G46650.1	locus:2039939	AT2G46650	acts upstream of or within	regulation of small molecule metabolic process	GO:0062012	55573	BP	other metabolic processes	CYTB5-C	Cytochrome B5 isoform C
TRINITY_DN3547_c0_g2	HiInc_DN3547_c0_g2	20.7886	4.7626	1.14208	4.17011	3.04447e-05	0.000991312	TRINITY_DN3547_c0_g2_i1	AT2G46650.1	locus:2039939	AT2G46650	acts upstream of or within	organic substance catabolic process	GO:1901575	44214	BP	catabolic process	CYTB5-C	Cytochrome B5 isoform C
TRINITY_DN19499_c0_g1	HiInc_DN19499_c0_g1	16.2738	4.68452	1.17738	3.97878	6.9271e-05	0.00189343	TRINITY_DN19499_c0_g1_i8	AT5G52400.1	locus:2156672	AT5G52400	acts upstream of or within	alpha-amino acid metabolic process	GO:1901605	44243	BP	other cellular processes	CYP715A1	Cytochrome P450
TRINITY_DN19499_c0_g1	HiInc_DN19499_c0_g1	16.2738	4.68452	1.17738	3.97878	6.9271e-05	0.00189343	TRINITY_DN19499_c0_g1_i8	AT5G52400.1	locus:2156672	AT5G52400	acts upstream of or within	cellular response to organic substance	GO:0071310	33835	BP	other cellular processes	CYP715A1	Cytochrome P450
TRINITY_DN3682_c0_g1	HiInc_DN3682_c0_g1	3352.45	4.61742	1.23641	3.73455	0.000188048	0.0041041	TRINITY_DN3682_c0_g1_i72	AT1G61120.1	locus:2008485	AT1G61120	involved in	diterpenoid biosynthetic process	GO:0016102	5622	BP	other cellular processes	GES	(E
TRINITY_DN3682_c0_g1	HiInc_DN3682_c0_g1	3352.45	4.61742	1.23641	3.73455	0.000188048	0.0041041	TRINITY_DN3682_c0_g1_i72	AT1G61120.1	locus:2008485	AT1G61120	involved in	response to herbivore	GO:0080027	31080	BP	response to external stimulus	GES	(E
TRINITY_DN3682_c0_g1	HiInc_DN3682_c0_g1	3352.45	4.61742	1.23641	3.73455	0.000188048	0.0041041	TRINITY_DN3682_c0_g1_i72	AT1G61120.1	locus:2008485	AT1G61120	acts upstream of or within	response to singlet oxygen	GO:0000304	10200	BP	response to stress	GES	(E
TRINITY_DN3682_c0_g1	HiInc_DN3682_c0_g1	3352.45	4.61742	1.23641	3.73455	0.000188048	0.0041041	TRINITY_DN3682_c0_g1_i72	AT1G61120.1	locus:2008485	AT1G61120	enables	terpene synthase activity	GO:0010333	26549	MF	catalytic activity	GES	(E
TRINITY_DN3682_c0_g1	HiInc_DN3682_c0_g1	3352.45	4.61742	1.23641	3.73455	0.000188048	0.0041041	TRINITY_DN3682_c0_g1_i72	AT1G61120.1	locus:2008485	AT1G61120	enables	(E,E)-geranyllinalool synthase activity	GO:0080013	30288	MF	catalytic activity	GES	(E
TRINITY_DN26489_c0_g2	HiInc_DN26489_c0_g2	15.716	4.57469	1.5978	2.86312	0.00419492	0.0413825	TRINITY_DN26489_c0_g2_i1	AT5G11250.3	locus:2147992	AT5G11250	acts upstream of or within	regulation of cellular response to stress	GO:0080135	32116	BP	other cellular processes	AT5G11250	Disease resistance protein (TIR-NBS-LRR class)
TRINITY_DN14211_c0_g1	HiInc_DN14211_c0_g1	13.8593	4.49969	1.33456	3.37167	0.000747151	0.0118134	TRINITY_DN14211_c0_g1_i2	AT1G51760.1	locus:2017607	AT1G51760	enables	hydrolase activity	GO:0016787	2757	MF	hydrolase activity	ILL4	JR3
TRINITY_DN14211_c0_g1	HiInc_DN14211_c0_g1	13.8593	4.49969	1.33456	3.37167	0.000747151	0.0118134	TRINITY_DN14211_c0_g1_i2	AT1G51760.1	locus:2017607	AT1G51760	involved in	auxin metabolic process	GO:0009850	10462	BP	other metabolic processes	ILL4	JR3
TRINITY_DN14211_c0_g1	HiInc_DN14211_c0_g1	13.8593	4.49969	1.33456	3.37167	0.000747151	0.0118134	TRINITY_DN14211_c0_g1_i2	AT1G51760.1	locus:2017607	AT1G51760	enables	IAA-Ala conjugate hydrolase activity	GO:0010179	17726	MF	hydrolase activity	ILL4	JR3
TRINITY_DN26433_c0_g2	HiInc_DN26433_c0_g2	24.356	4.43446	1.31175	3.38056	0.000723384	0.0115443	TRINITY_DN26433_c0_g2_i1	AT3G18500.3	locus:2095057	AT3G18500	enables	catalytic activity	GO:0003824	2265	MF	catalytic activity	AT3G18500	DNAse I-like superfamily protein
TRINITY_DN26433_c0_g2	HiInc_DN26433_c0_g2	24.356	4.43446	1.31175	3.38056	0.000723384	0.0115443	TRINITY_DN26433_c0_g2_i1	AT3G18500.3	locus:2095057	AT3G18500	enables	3'-5'-exoribonuclease activity	GO:0000175	800	MF	nuclease activity	AT3G18500	DNAse I-like superfamily protein
TRINITY_DN26433_c0_g2	HiInc_DN26433_c0_g2	24.356	4.43446	1.31175	3.38056	0.000723384	0.0115443	TRINITY_DN26433_c0_g2_i1	AT3G18500.3	locus:2095057	AT3G18500	enables	poly(A)-specific ribonuclease activity	GO:0004535	3780	MF	nuclease activity	AT3G18500	DNAse I-like superfamily protein
TRINITY_DN20460_c0_g1	HiInc_DN20460_c0_g1	26.2242	4.42139	0.885218	4.99469	5.89317e-07	4.27073e-05	TRINITY_DN20460_c0_g1_i1	AT3G21070.4	locus:2092935	AT3G21070	acts upstream of or within	NADP biosynthetic process	GO:0006741	4860	BP	nucleobase-containing compound metabolic process	NADK1	NAD kinase 1
TRINITY_DN20460_c0_g1	HiInc_DN20460_c0_g1	26.2242	4.42139	0.885218	4.99469	5.89317e-07	4.27073e-05	TRINITY_DN20460_c0_g1_i1	AT3G21070.4	locus:2092935	AT3G21070	enables	NAD+ kinase activity	GO:0003951	1140	MF	transferase activity	NADK1	NAD kinase 1
TRINITY_DN20460_c0_g1	HiInc_DN20460_c0_g1	26.2242	4.42139	0.885218	4.99469	5.89317e-07	4.27073e-05	TRINITY_DN20460_c0_g1_i1	AT3G21070.4	locus:2092935	AT3G21070	enables	NADH kinase activity	GO:0042736	14914	MF	transferase activity	NADK1	NAD kinase 1
TRINITY_DN20460_c0_g1	HiInc_DN20460_c0_g1	26.2242	4.42139	0.885218	4.99469	5.89317e-07	4.27073e-05	TRINITY_DN20460_c0_g1_i1	AT3G21070.4	locus:2092935	AT3G21070	involved in	NAD metabolic process	GO:0019674	10507	BP	other metabolic processes	NADK1	NAD kinase 1
TRINITY_DN20460_c0_g1	HiInc_DN20460_c0_g1	26.2242	4.42139	0.885218	4.99469	5.89317e-07	4.27073e-05	TRINITY_DN20460_c0_g1_i1	AT3G21070.4	locus:2092935	AT3G21070	acts upstream of or within	phosphorylation	GO:0016310	6748	BP	other cellular processes	NADK1	NAD kinase 1
TRINITY_DN30683_c0_g3	HiInc_DN30683_c0_g3	39.2884	4.39874	0.712495	6.17371	6.67049e-10	1.27384e-07	TRINITY_DN30683_c0_g3_i4	AT1G69085.1	locus:6532568733	AT1G69085	enables	ubiquitin-protein transferase activity	GO:0004842	4573	MF	transferase activity	AT1G69085	E3 ubiquitin-protein ligase
TRINITY_DN16747_c0_g1	HiInc_DN16747_c0_g1	12.1592	4.38899	1.33314	3.29223	0.000993956	0.0145667	TRINITY_DN16747_c0_g1_i1	AT1G59890.3	locus:2025956	AT1G59890	involved in	histone deacetylation	GO:0016575	6005	BP	cellular protein modification process	SNL5	SIN3-like 5
TRINITY_DN16747_c0_g1	HiInc_DN16747_c0_g1	12.1592	4.38899	1.33314	3.29223	0.000993956	0.0145667	TRINITY_DN16747_c0_g1_i1	AT1G59890.3	locus:2025956	AT1G59890	part of	histone deacetylase complex	GO:0000118	353	CC	nucleoplasm	SNL5	SIN3-like 5
TRINITY_DN16747_c0_g1	HiInc_DN16747_c0_g1	12.1592	4.38899	1.33314	3.29223	0.000993956	0.0145667	TRINITY_DN16747_c0_g1_i1	AT1G59890.3	locus:2025956	AT1G59890	located in	Sin3 complex	GO:0016580	85	CC	nucleoplasm	SNL5	SIN3-like 5
TRINITY_DN16747_c0_g1	HiInc_DN16747_c0_g1	12.1592	4.38899	1.33314	3.29223	0.000993956	0.0145667	TRINITY_DN16747_c0_g1_i1	AT1G59890.3	locus:2025956	AT1G59890	involved in	negative regulation of transcription by RNA polymerase II	GO:0000122	7113	BP	other metabolic processes	SNL5	SIN3-like 5
TRINITY_DN16747_c0_g1	HiInc_DN16747_c0_g1	12.1592	4.38899	1.33314	3.29223	0.000993956	0.0145667	TRINITY_DN16747_c0_g1_i1	AT1G59890.3	locus:2025956	AT1G59890	is active in	chromatin	GO:0000785	14233	CC	other intracellular components	SNL5	SIN3-like 5
TRINITY_DN16747_c0_g1	HiInc_DN16747_c0_g1	12.1592	4.38899	1.33314	3.29223	0.000993956	0.0145667	TRINITY_DN16747_c0_g1_i1	AT1G59890.3	locus:2025956	AT1G59890	enables	transcription corepressor activity	GO:0003714	4447	MF	transcription regulator activity	SNL5	SIN3-like 5
TRINITY_DN20601_c0_g2	HiInc_DN20601_c0_g2	162.72	4.38113	1.55933	2.80963	0.00495989	0.0459634	TRINITY_DN20601_c0_g2_i1	AT5G37300.1	locus:2169175	AT5G37300	enables	long-chain fatty acid-CoA ligase activity	GO:0004467	3051	MF	hydrolase activity	WSD1	O-acyltransferase (WSD1-like) family protein
TRINITY_DN20601_c0_g2	HiInc_DN20601_c0_g2	162.72	4.38113	1.55933	2.80963	0.00495989	0.0459634	TRINITY_DN20601_c0_g2_i1	AT5G37300.1	locus:2169175	AT5G37300	involved in	triglyceride biosynthetic process	GO:0019432	10538	BP	other metabolic processes	WSD1	O-acyltransferase (WSD1-like) family protein
TRINITY_DN20601_c0_g2	HiInc_DN20601_c0_g2	162.72	4.38113	1.55933	2.80963	0.00495989	0.0459634	TRINITY_DN20601_c0_g2_i1	AT5G37300.1	locus:2169175	AT5G37300	enables	long-chain-alcohol O-fatty-acyltransferase activity	GO:0047196	15750	MF	transferase activity	WSD1	O-acyltransferase (WSD1-like) family protein
TRINITY_DN20601_c0_g2	HiInc_DN20601_c0_g2	162.72	4.38113	1.55933	2.80963	0.00495989	0.0459634	TRINITY_DN20601_c0_g2_i1	AT5G37300.1	locus:2169175	AT5G37300	enables	diacylglycerol O-acyltransferase activity	GO:0004144	2123	MF	transferase activity	WSD1	O-acyltransferase (WSD1-like) family protein
TRINITY_DN20601_c0_g2	HiInc_DN20601_c0_g2	162.72	4.38113	1.55933	2.80963	0.00495989	0.0459634	TRINITY_DN20601_c0_g2_i1	AT5G37300.1	locus:2169175	AT5G37300	involved in	wax biosynthetic process	GO:0010025	11025	BP	other metabolic processes	WSD1	O-acyltransferase (WSD1-like) family protein
TRINITY_DN20601_c0_g2	HiInc_DN20601_c0_g2	162.72	4.38113	1.55933	2.80963	0.00495989	0.0459634	TRINITY_DN20601_c0_g2_i1	AT5G37300.1	locus:2169175	AT5G37300	enables	arachidoyl-CoA:1-dodecanol O-acyltransferase activity	GO:0102966	54602	MF	transferase activity	WSD1	O-acyltransferase (WSD1-like) family protein
TRINITY_DN4049_c0_g1	HiInc_DN4049_c0_g1	619.653	4.36964	1.2229	3.57317	0.000352685	0.0066586	TRINITY_DN4049_c0_g1_i6	AT5G03610.1	locus:2144558	AT5G03610	acts upstream of or within	embryo development ending in seed dormancy	GO:0009793	11994	BP	embryo development	AT5G03610	GDSL esterase/lipase At5g03610
TRINITY_DN4049_c0_g1	HiInc_DN4049_c0_g1	619.653	4.36964	1.2229	3.57317	0.000352685	0.0066586	TRINITY_DN4049_c0_g1_i6	AT5G03610.1	locus:2144558	AT5G03610	acts upstream of or within	post-embryonic plant morphogenesis	GO:0090698	52622	BP	anatomical structure development	AT5G03610	GDSL esterase/lipase At5g03610
TRINITY_DN4049_c0_g1	HiInc_DN4049_c0_g1	619.653	4.36964	1.2229	3.57317	0.000352685	0.0066586	TRINITY_DN4049_c0_g1_i6	AT5G03610.1	locus:2144558	AT5G03610	acts upstream of or within	root development	GO:0048364	18902	BP	multicellular organism development	AT5G03610	GDSL esterase/lipase At5g03610
TRINITY_DN4049_c0_g1	HiInc_DN4049_c0_g1	619.653	4.36964	1.2229	3.57317	0.000352685	0.0066586	TRINITY_DN4049_c0_g1_i6	AT5G03610.1	locus:2144558	AT5G03610	acts upstream of or within	phyllome development	GO:0048827	23475	BP	multicellular organism development	AT5G03610	GDSL esterase/lipase At5g03610
TRINITY_DN4049_c0_g1	HiInc_DN4049_c0_g1	619.653	4.36964	1.2229	3.57317	0.000352685	0.0066586	TRINITY_DN4049_c0_g1_i6	AT5G03610.1	locus:2144558	AT5G03610	acts upstream of or within	cell differentiation	GO:0030154	9398	BP	cell differentiation	AT5G03610	GDSL esterase/lipase At5g03610
TRINITY_DN4049_c0_g1	HiInc_DN4049_c0_g1	619.653	4.36964	1.2229	3.57317	0.000352685	0.0066586	TRINITY_DN4049_c0_g1_i6	AT5G03610.1	locus:2144558	AT5G03610	enables	hydrolase activity, acting on ester bonds	GO:0016788	2777	MF	hydrolase activity	AT5G03610	GDSL esterase/lipase At5g03610
TRINITY_DN4049_c0_g1	HiInc_DN4049_c0_g1	619.653	4.36964	1.2229	3.57317	0.000352685	0.0066586	TRINITY_DN4049_c0_g1_i6	AT5G03610.1	locus:2144558	AT5G03610	acts upstream of or within	plant organ morphogenesis	GO:1905392	52613	BP	multicellular organism development	AT5G03610	GDSL esterase/lipase At5g03610
TRINITY_DN4049_c0_g1	HiInc_DN4049_c0_g1	619.653	4.36964	1.2229	3.57317	0.000352685	0.0066586	TRINITY_DN4049_c0_g1_i6	AT5G03610.1	locus:2144558	AT5G03610	acts upstream of or within	organonitrogen compound catabolic process	GO:1901565	44204	BP	catabolic process	AT5G03610	GDSL esterase/lipase At5g03610
TRINITY_DN4049_c0_g1	HiInc_DN4049_c0_g1	619.653	4.36964	1.2229	3.57317	0.000352685	0.0066586	TRINITY_DN4049_c0_g1_i6	AT5G03610.1	locus:2144558	AT5G03610	acts upstream of or within	xylem and phloem pattern formation	GO:0010051	14829	BP	multicellular organism development	AT5G03610	GDSL esterase/lipase At5g03610
TRINITY_DN4049_c0_g1	HiInc_DN4049_c0_g1	619.653	4.36964	1.2229	3.57317	0.000352685	0.0066586	TRINITY_DN4049_c0_g1_i6	AT5G03610.1	locus:2144558	AT5G03610	acts upstream of or within	tissue development	GO:0009888	11998	BP	anatomical structure development	AT5G03610	GDSL esterase/lipase At5g03610
TRINITY_DN4049_c0_g1	HiInc_DN4049_c0_g1	619.653	4.36964	1.2229	3.57317	0.000352685	0.0066586	TRINITY_DN4049_c0_g1_i6	AT5G03610.1	locus:2144558	AT5G03610	acts upstream of or within	response to lipid	GO:0033993	28865	BP	response to chemical	AT5G03610	GDSL esterase/lipase At5g03610
TRINITY_DN7377_c0_g1	HiInc_DN7377_c0_g1	130.59	4.34835	0.812821	5.3497	8.80985e-08	8.58596e-06	TRINITY_DN7377_c0_g1_i4	AT1G47603.1	locus:1006230693	AT1G47603	acts upstream of or within	purine nucleobase transport	GO:0006863	6994	BP	transport	ATPUP19	purine permease 19
TRINITY_DN7377_c0_g1	HiInc_DN7377_c0_g1	130.59	4.34835	0.812821	5.3497	8.80985e-08	8.58596e-06	TRINITY_DN7377_c0_g1_i4	AT1G47603.1	locus:1006230693	AT1G47603	enables	purine nucleoside transmembrane transporter activity	GO:0015211	3947	MF	transporter activity	ATPUP19	purine permease 19
TRINITY_DN7377_c0_g1	HiInc_DN7377_c0_g1	130.59	4.34835	0.812821	5.3497	8.80985e-08	8.58596e-06	TRINITY_DN7377_c0_g1_i4	AT1G47603.1	locus:1006230693	AT1G47603	enables	purine nucleobase transmembrane transporter activity	GO:0005345	3951	MF	transporter activity	ATPUP19	purine permease 19
TRINITY_DN25593_c0_g1	HiInc_DN25593_c0_g1	264.299	4.32249	0.725686	5.95642	2.57818e-09	4.11679e-07	TRINITY_DN25593_c0_g1_i2	AT1G76790.1	locus:2030081	AT1G76790	enables	O-methyltransferase activity	GO:0008171	1175	MF	transferase activity	IGMT5	Indole glucosinolate O-methyltransferase 5
TRINITY_DN25593_c0_g1	HiInc_DN25593_c0_g1	264.299	4.32249	0.725686	5.95642	2.57818e-09	4.11679e-07	TRINITY_DN25593_c0_g1_i2	AT1G76790.1	locus:2030081	AT1G76790	acts upstream of or within	indole glucosinolate biosynthetic process	GO:0009759	11430	BP	other cellular processes	IGMT5	Indole glucosinolate O-methyltransferase 5
TRINITY_DN25593_c0_g1	HiInc_DN25593_c0_g1	264.299	4.32249	0.725686	5.95642	2.57818e-09	4.11679e-07	TRINITY_DN25593_c0_g1_i2	AT1G76790.1	locus:2030081	AT1G76790	involved in	aromatic compound biosynthetic process	GO:0019438	10128	BP	biosynthetic process	IGMT5	Indole glucosinolate O-methyltransferase 5
TRINITY_DN30931_c0_g2	HiInc_DN30931_c0_g2	289.624	4.30583	1.46304	2.94306	0.00324985	0.0344267	TRINITY_DN30931_c0_g2_i1	AT3G55970.1	locus:2082058	AT3G55970	acts upstream of or within	regulation of jasmonic acid mediated signaling pathway	GO:2000022	35570	BP	other cellular processes	JRG21	JRG21
TRINITY_DN30931_c0_g2	HiInc_DN30931_c0_g2	289.624	4.30583	1.46304	2.94306	0.00324985	0.0344267	TRINITY_DN30931_c0_g2_i1	AT3G55970.1	locus:2082058	AT3G55970	enables	jasmonic acid hydrolase	GO:0120091	54980	MF	hydrolase activity	JRG21	JRG21
TRINITY_DN30931_c0_g2	HiInc_DN30931_c0_g2	289.624	4.30583	1.46304	2.94306	0.00324985	0.0344267	TRINITY_DN30931_c0_g2_i1	AT3G55970.1	locus:2082058	AT3G55970	involved in	negative regulation of defense response to insect	GO:1900366	40791	BP	response to biotic stimulus	JRG21	JRG21
TRINITY_DN30931_c0_g2	HiInc_DN30931_c0_g2	289.624	4.30583	1.46304	2.94306	0.00324985	0.0344267	TRINITY_DN30931_c0_g2_i1	AT3G55970.1	locus:2082058	AT3G55970	enables	dioxygenase activity	GO:0051213	19457	MF	catalytic activity	JRG21	JRG21
TRINITY_DN30931_c0_g2	HiInc_DN30931_c0_g2	289.624	4.30583	1.46304	2.94306	0.00324985	0.0344267	TRINITY_DN30931_c0_g2_i1	AT3G55970.1	locus:2082058	AT3G55970	involved in	regulation of defense response to fungus	GO:1900150	40347	BP	response to external stimulus	JRG21	JRG21
TRINITY_DN5441_c0_g1	HiInc_DN5441_c0_g1	514.268	4.30211	0.739482	5.81774	5.96487e-09	8.68996e-07	TRINITY_DN5441_c0_g1_i3	AT4G34710.1	locus:2139629	AT4G34710	acts upstream of or within	response to osmotic stress	GO:0006970	6618	BP	response to stress	ADC2	Arginine decarboxylase 2
TRINITY_DN5441_c0_g1	HiInc_DN5441_c0_g1	514.268	4.30211	0.739482	5.81774	5.96487e-09	8.68996e-07	TRINITY_DN5441_c0_g1_i3	AT4G34710.1	locus:2139629	AT4G34710	enables	arginine decarboxylase activity	GO:0008792	1576	MF	catalytic activity	ADC2	Arginine decarboxylase 2
TRINITY_DN5441_c0_g1	HiInc_DN5441_c0_g1	514.268	4.30211	0.739482	5.81774	5.96487e-09	8.68996e-07	TRINITY_DN5441_c0_g1_i3	AT4G34710.1	locus:2139629	AT4G34710	acts upstream of or within	seed development	GO:0048316	18540	BP	post-embryonic development	ADC2	Arginine decarboxylase 2
TRINITY_DN5441_c0_g1	HiInc_DN5441_c0_g1	514.268	4.30211	0.739482	5.81774	5.96487e-09	8.68996e-07	TRINITY_DN5441_c0_g1_i3	AT4G34710.1	locus:2139629	AT4G34710	involved in	putrescine biosynthetic process from arginine	GO:0033388	27606	BP	biosynthetic process	ADC2	Arginine decarboxylase 2
TRINITY_DN5441_c0_g1	HiInc_DN5441_c0_g1	514.268	4.30211	0.739482	5.81774	5.96487e-09	8.68996e-07	TRINITY_DN5441_c0_g1_i3	AT4G34710.1	locus:2139629	AT4G34710	acts upstream of or within	polyamine biosynthetic process	GO:0006596	6795	BP	biosynthetic process	ADC2	Arginine decarboxylase 2
TRINITY_DN5441_c0_g1	HiInc_DN5441_c0_g1	514.268	4.30211	0.739482	5.81774	5.96487e-09	8.68996e-07	TRINITY_DN5441_c0_g1_i3	AT4G34710.1	locus:2139629	AT4G34710	acts upstream of or within	putrescine biosynthetic process	GO:0009446	6996	BP	other cellular processes	ADC2	Arginine decarboxylase 2
TRINITY_DN5441_c0_g1	HiInc_DN5441_c0_g1	514.268	4.30211	0.739482	5.81774	5.96487e-09	8.68996e-07	TRINITY_DN5441_c0_g1_i3	AT4G34710.1	locus:2139629	AT4G34710	involved in	arginine catabolic process	GO:0006527	5157	BP	other metabolic processes	ADC2	Arginine decarboxylase 2
TRINITY_DN5441_c0_g1	HiInc_DN5441_c0_g1	514.268	4.30211	0.739482	5.81774	5.96487e-09	8.68996e-07	TRINITY_DN5441_c0_g1_i3	AT4G34710.1	locus:2139629	AT4G34710	enables	protein homodimerization activity	GO:0042803	15211	MF	protein binding	ADC2	Arginine decarboxylase 2
TRINITY_DN9281_c0_g1	HiInc_DN9281_c0_g1	27.8338	4.27606	1.23967	3.44934	0.000561952	0.00955049	TRINITY_DN9281_c0_g1_i1	AT5G17540.1	locus:2151376	AT5G17540	enables	acyltransferase activity, transferring groups other than amino-acyl groups	GO:0016747	4465	MF	transferase activity	AT5G17540	At5g17540
TRINITY_DN11716_c0_g1	HiInc_DN11716_c0_g1	32.3847	4.23978	0.971015	4.36634	1.26346e-05	0.000490412	TRINITY_DN11716_c0_g1_i3	AT4G25300.1	locus:2122669	AT4G25300	acts upstream of or within	response to light stimulus	GO:0009416	6176	BP	response to light stimulus	AT4G25300	2-oxoglutarate (2OG) and Fe(II)-dependent oxygenase superfamily protein
TRINITY_DN10715_c0_g1	HiInc_DN10715_c0_g1	116.301	4.1937	0.712305	5.8875	3.9208e-09	5.95773e-07	TRINITY_DN10715_c0_g1_i6	AT5G06720.1	locus:2170204	AT5G06720	acts upstream of or within	defense response to nematode	GO:0002215	25065	BP	response to external stimulus	PER53	Peroxidase 53
TRINITY_DN10715_c0_g1	HiInc_DN10715_c0_g1	116.301	4.1937	0.712305	5.8875	3.9208e-09	5.95773e-07	TRINITY_DN10715_c0_g1_i6	AT5G06720.1	locus:2170204	AT5G06720	acts upstream of or within	flower development	GO:0009908	11347	BP	flower development	PER53	Peroxidase 53
TRINITY_DN7524_c0_g1	HiInc_DN7524_c0_g1	17.9646	4.15339	0.947	4.38584	1.15538e-05	0.000459276	TRINITY_DN7524_c0_g1_i18	AT5G48400.2	locus:2166001	AT5G48400	involved in	calcium ion transport	GO:0006816	5278	BP	transport	GLR1.2	Glutamate receptor 1.2
TRINITY_DN7524_c0_g1	HiInc_DN7524_c0_g1	17.9646	4.15339	0.947	4.38584	1.15538e-05	0.000459276	TRINITY_DN7524_c0_g1_i18	AT5G48400.2	locus:2166001	AT5G48400	enables	glutamate receptor activity	GO:0008066	2513	MF	signaling receptor activity	GLR1.2	Glutamate receptor 1.2
TRINITY_DN7524_c0_g1	HiInc_DN7524_c0_g1	17.9646	4.15339	0.947	4.38584	1.15538e-05	0.000459276	TRINITY_DN7524_c0_g1_i18	AT5G48400.2	locus:2166001	AT5G48400	enables	intracellular ligand-gated ion channel activity	GO:0005217	2893	MF	transporter activity	GLR1.2	Glutamate receptor 1.2
TRINITY_DN7524_c0_g1	HiInc_DN7524_c0_g1	17.9646	4.15339	0.947	4.38584	1.15538e-05	0.000459276	TRINITY_DN7524_c0_g1_i18	AT5G48400.2	locus:2166001	AT5G48400	involved in	cellular response to amino acid stimulus	GO:0071230	33658	BP	response to chemical	GLR1.2	Glutamate receptor 1.2
TRINITY_DN7524_c0_g1	HiInc_DN7524_c0_g1	17.9646	4.15339	0.947	4.38584	1.15538e-05	0.000459276	TRINITY_DN7524_c0_g1_i18	AT5G48400.2	locus:2166001	AT5G48400	enables	calcium channel activity	GO:0005262	1756	MF	transporter activity	GLR1.2	Glutamate receptor 1.2
TRINITY_DN7524_c0_g1	HiInc_DN7524_c0_g1	17.9646	4.15339	0.947	4.38584	1.15538e-05	0.000459276	TRINITY_DN7524_c0_g1_i18	AT5G48400.2	locus:2166001	AT5G48400	involved in	calcium-mediated signaling	GO:0019722	10040	BP	signal transduction	GLR1.2	Glutamate receptor 1.2
TRINITY_DN7524_c0_g1	HiInc_DN7524_c0_g1	17.9646	4.15339	0.947	4.38584	1.15538e-05	0.000459276	TRINITY_DN7524_c0_g1_i18	AT5G48400.2	locus:2166001	AT5G48400	enables	signaling receptor activity	GO:0038023	38730	MF	signaling receptor activity	GLR1.2	Glutamate receptor 1.2
TRINITY_DN7524_c0_g1	HiInc_DN7524_c0_g1	17.9646	4.15339	0.947	4.38584	1.15538e-05	0.000459276	TRINITY_DN7524_c0_g1_i18	AT5G48400.2	locus:2166001	AT5G48400	acts upstream of or within	cellular calcium ion homeostasis	GO:0006874	5277	BP	cellular homeostasis	GLR1.2	Glutamate receptor 1.2
TRINITY_DN7524_c0_g1	HiInc_DN7524_c0_g1	17.9646	4.15339	0.947	4.38584	1.15538e-05	0.000459276	TRINITY_DN7524_c0_g1_i18	AT5G48400.2	locus:2166001	AT5G48400	enables	ligand-gated ion channel activity	GO:0015276	3007	MF	transporter activity	GLR1.2	Glutamate receptor 1.2
TRINITY_DN35356_c0_g1	HiInc_DN35356_c0_g1	14.4516	4.15321	1.45089	2.86253	0.00420273	0.0414294	TRINITY_DN35356_c0_g1_i1	AT3G49660.1	locus:2097435	AT3G49660	involved in	histone H3-K4 methylation	GO:0051568	21723	BP	other cellular processes	WDR5A	WDR5a
TRINITY_DN35356_c0_g1	HiInc_DN35356_c0_g1	14.4516	4.15321	1.45089	2.86253	0.00420273	0.0414294	TRINITY_DN35356_c0_g1_i1	AT3G49660.1	locus:2097435	AT3G49660	enables	histone binding	GO:0042393	12058	MF	protein binding	WDR5A	WDR5a
TRINITY_DN35356_c0_g1	HiInc_DN35356_c0_g1	14.4516	4.15321	1.45089	2.86253	0.00420273	0.0414294	TRINITY_DN35356_c0_g1_i1	AT3G49660.1	locus:2097435	AT3G49660	acts upstream of or within	vegetative to reproductive phase transition of meristem	GO:0010228	19673	BP	post-embryonic development	WDR5A	WDR5a
TRINITY_DN35356_c0_g1	HiInc_DN35356_c0_g1	14.4516	4.15321	1.45089	2.86253	0.00420273	0.0414294	TRINITY_DN35356_c0_g1_i1	AT3G49660.1	locus:2097435	AT3G49660	part of	Set1C/COMPASS complex	GO:0048188	15280	CC	other intracellular components	WDR5A	WDR5a
TRINITY_DN330_c1_g2	HiInc_DN330_c1_g2	37.6628	4.11735	0.819127	5.02651	4.99481e-07	3.72476e-05	TRINITY_DN330_c1_g2_i1	AT1G73010.1	locus:2032748	AT1G73010	enables	pyrophosphatase activity	GO:0016462	3970	MF	hydrolase activity	PS2	Inorganic pyrophosphatase 1
TRINITY_DN45973_c0_g1	HiInc_DN45973_c0_g1	130.438	4.10387	0.544969	7.53046	5.05618e-14	3.48543e-11	TRINITY_DN45973_c0_g1_i1	AT1G74090.1	locus:2031516	AT1G74090	enables	8-methylthiooctyl-desulfoglucosinolate sulfotransferase activity	GO:0080070	31853	MF	transferase activity	SOT18	Sulfotransferase
TRINITY_DN45973_c0_g1	HiInc_DN45973_c0_g1	130.438	4.10387	0.544969	7.53046	5.05618e-14	3.48543e-11	TRINITY_DN45973_c0_g1_i1	AT1G74090.1	locus:2031516	AT1G74090	acts upstream of or within	glucosinolate biosynthetic process	GO:0019761	10521	BP	biosynthetic process	SOT18	Sulfotransferase
TRINITY_DN45973_c0_g1	HiInc_DN45973_c0_g1	130.438	4.10387	0.544969	7.53046	5.05618e-14	3.48543e-11	TRINITY_DN45973_c0_g1_i1	AT1G74090.1	locus:2031516	AT1G74090	enables	desulfoglucosinolate sulfotransferase activity	GO:0047364	15945	MF	transferase activity	SOT18	Sulfotransferase
TRINITY_DN45973_c0_g1	HiInc_DN45973_c0_g1	130.438	4.10387	0.544969	7.53046	5.05618e-14	3.48543e-11	TRINITY_DN45973_c0_g1_i1	AT1G74090.1	locus:2031516	AT1G74090	enables	3-methylthiopropyl-desulfoglucosinolate sulfotransferase activity	GO:0080066	31849	MF	transferase activity	SOT18	Sulfotransferase
TRINITY_DN45973_c0_g1	HiInc_DN45973_c0_g1	130.438	4.10387	0.544969	7.53046	5.05618e-14	3.48543e-11	TRINITY_DN45973_c0_g1_i1	AT1G74090.1	locus:2031516	AT1G74090	enables	5-methylthiopentyl-desulfoglucosinolate sulfotransferase activity	GO:0080068	31851	MF	transferase activity	SOT18	Sulfotransferase
TRINITY_DN45973_c0_g1	HiInc_DN45973_c0_g1	130.438	4.10387	0.544969	7.53046	5.05618e-14	3.48543e-11	TRINITY_DN45973_c0_g1_i1	AT1G74090.1	locus:2031516	AT1G74090	involved in	sulfation	GO:0051923	23174	BP	other cellular processes	SOT18	Sulfotransferase
TRINITY_DN45973_c0_g1	HiInc_DN45973_c0_g1	130.438	4.10387	0.544969	7.53046	5.05618e-14	3.48543e-11	TRINITY_DN45973_c0_g1_i1	AT1G74090.1	locus:2031516	AT1G74090	enables	indol-3-yl-methyl-desulfoglucosinolate sulfotransferase activity	GO:0080071	31854	MF	transferase activity	SOT18	Sulfotransferase
TRINITY_DN45973_c0_g1	HiInc_DN45973_c0_g1	130.438	4.10387	0.544969	7.53046	5.05618e-14	3.48543e-11	TRINITY_DN45973_c0_g1_i1	AT1G74090.1	locus:2031516	AT1G74090	enables	sulfotransferase activity	GO:0008146	4317	MF	transferase activity	SOT18	Sulfotransferase
TRINITY_DN45973_c0_g1	HiInc_DN45973_c0_g1	130.438	4.10387	0.544969	7.53046	5.05618e-14	3.48543e-11	TRINITY_DN45973_c0_g1_i1	AT1G74090.1	locus:2031516	AT1G74090	enables	4-methylthiobutyl-desulfoglucosinolate sulfotransferase activity	GO:0080067	31850	MF	transferase activity	SOT18	Sulfotransferase
TRINITY_DN45973_c0_g1	HiInc_DN45973_c0_g1	130.438	4.10387	0.544969	7.53046	5.05618e-14	3.48543e-11	TRINITY_DN45973_c0_g1_i1	AT1G74090.1	locus:2031516	AT1G74090	enables	7-methylthioheptyl-desulfoglucosinolate sulfotransferase activity	GO:0080069	31852	MF	transferase activity	SOT18	Sulfotransferase
TRINITY_DN19334_c0_g1	HiInc_DN19334_c0_g1	148.358	4.06971	0.903562	4.50407	6.66632e-06	0.000301939	TRINITY_DN19334_c0_g1_i1	AT4G21910.3	locus:2141672	AT4G21910	acts upstream of or within	cell wall biogenesis	GO:0042546	13564	BP	other cellular processes	AT4G21910	MATE efflux family protein
TRINITY_DN19334_c0_g1	HiInc_DN19334_c0_g1	148.358	4.06971	0.903562	4.50407	6.66632e-06	0.000301939	TRINITY_DN19334_c0_g1_i1	AT4G21910.3	locus:2141672	AT4G21910	acts upstream of or within	monocarboxylic acid biosynthetic process	GO:0072330	36462	BP	biosynthetic process	AT4G21910	MATE efflux family protein
TRINITY_DN19334_c0_g1	HiInc_DN19334_c0_g1	148.358	4.06971	0.903562	4.50407	6.66632e-06	0.000301939	TRINITY_DN19334_c0_g1_i1	AT4G21910.3	locus:2141672	AT4G21910	acts upstream of or within	flavonoid biosynthetic process	GO:0009813	5785	BP	biosynthetic process	AT4G21910	MATE efflux family protein
TRINITY_DN19334_c0_g1	HiInc_DN19334_c0_g1	148.358	4.06971	0.903562	4.50407	6.66632e-06	0.000301939	TRINITY_DN19334_c0_g1_i1	AT4G21910.3	locus:2141672	AT4G21910	acts upstream of or within	carbohydrate biosynthetic process	GO:0016051	5289	BP	carbohydrate metabolic process	AT4G21910	MATE efflux family protein
TRINITY_DN19334_c0_g1	HiInc_DN19334_c0_g1	148.358	4.06971	0.903562	4.50407	6.66632e-06	0.000301939	TRINITY_DN19334_c0_g1_i1	AT4G21910.3	locus:2141672	AT4G21910	acts upstream of or within	plant-type cell wall organization or biogenesis	GO:0071669	34585	BP	other cellular processes	AT4G21910	MATE efflux family protein
TRINITY_DN8804_c0_g1	HiInc_DN8804_c0_g1	117.809	4.05814	0.611245	6.63913	3.15538e-11	9.00813e-09	TRINITY_DN8804_c0_g1_i10	AT2G02010.2	locus:2041130	AT2G02010	acts upstream of or within	toxin metabolic process	GO:0009404	7445	BP	secondary metabolic process	GAD4	glutamate decarboxylase 4
TRINITY_DN8804_c0_g1	HiInc_DN8804_c0_g1	117.809	4.05814	0.611245	6.63913	3.15538e-11	9.00813e-09	TRINITY_DN8804_c0_g1_i10	AT2G02010.2	locus:2041130	AT2G02010	acts upstream of or within	sulfur compound metabolic process	GO:0006790	7358	BP	other metabolic processes	GAD4	glutamate decarboxylase 4
TRINITY_DN8804_c0_g1	HiInc_DN8804_c0_g1	117.809	4.05814	0.611245	6.63913	3.15538e-11	9.00813e-09	TRINITY_DN8804_c0_g1_i10	AT2G02010.2	locus:2041130	AT2G02010	involved in	glutamate catabolic process	GO:0006538	5879	BP	other cellular processes	GAD4	glutamate decarboxylase 4
TRINITY_DN8804_c0_g1	HiInc_DN8804_c0_g1	117.809	4.05814	0.611245	6.63913	3.15538e-11	9.00813e-09	TRINITY_DN8804_c0_g1_i10	AT2G02010.2	locus:2041130	AT2G02010	involved in	glutamate metabolic process	GO:0006536	5882	BP	other metabolic processes	GAD4	glutamate decarboxylase 4
TRINITY_DN8804_c0_g1	HiInc_DN8804_c0_g1	117.809	4.05814	0.611245	6.63913	3.15538e-11	9.00813e-09	TRINITY_DN8804_c0_g1_i10	AT2G02010.2	locus:2041130	AT2G02010	enables	glutamate decarboxylase activity	GO:0004351	2507	MF	catalytic activity	GAD4	glutamate decarboxylase 4
TRINITY_DN21344_c0_g1	HiInc_DN21344_c0_g1	18.6664	4.03429	1.45027	2.78175	0.00540673	0.0487433	TRINITY_DN21344_c0_g1_i20	AT3G04210.2	locus:2103065	AT3G04210	acts upstream of or within	systemic acquired resistance	GO:0009627	7392	BP	response to biotic stimulus	AT3G04210	At3g04210/T6K12_17
TRINITY_DN21344_c0_g1	HiInc_DN21344_c0_g1	18.6664	4.03429	1.45027	2.78175	0.00540673	0.0487433	TRINITY_DN21344_c0_g1_i20	AT3G04210.2	locus:2103065	AT3G04210	involved in	innate immune response	GO:0045087	11128	BP	response to external stimulus	AT3G04210	At3g04210/T6K12_17
TRINITY_DN59535_c0_g4	HiInc_DN59535_c0_g4	25.5107	4.0183	1.28597	3.12472	0.00177974	0.0223258	TRINITY_DN59535_c0_g4_i1	AT2G32680.1	locus:2046357	AT2G32680	involved in	defense response to oomycetes	GO:0002229	25049	BP	response to external stimulus	AtRLP23	Receptor like protein 23
TRINITY_DN59535_c0_g4	HiInc_DN59535_c0_g4	25.5107	4.0183	1.28597	3.12472	0.00177974	0.0223258	TRINITY_DN59535_c0_g4_i1	AT2G32680.1	locus:2046357	AT2G32680	involved in	response to molecule of fungal origin	GO:0002238	25069	BP	response to chemical	AtRLP23	Receptor like protein 23
TRINITY_DN59535_c0_g4	HiInc_DN59535_c0_g4	25.5107	4.0183	1.28597	3.12472	0.00177974	0.0223258	TRINITY_DN59535_c0_g4_i1	AT2G32680.1	locus:2046357	AT2G32680	involved in	innate immune response-activating signal transduction	GO:0002758	24358	BP	signal transduction	AtRLP23	Receptor like protein 23
TRINITY_DN59535_c0_g4	HiInc_DN59535_c0_g4	25.5107	4.0183	1.28597	3.12472	0.00177974	0.0223258	TRINITY_DN59535_c0_g4_i1	AT2G32680.1	locus:2046357	AT2G32680	involved in	response to molecule of oomycetes origin	GO:0002240	25071	BP	response to chemical	AtRLP23	Receptor like protein 23
TRINITY_DN59535_c0_g4	HiInc_DN59535_c0_g4	25.5107	4.0183	1.28597	3.12472	0.00177974	0.0223258	TRINITY_DN59535_c0_g4_i1	AT2G32680.1	locus:2046357	AT2G32680	enables	protein kinase binding	GO:0019901	9733	MF	protein binding	AtRLP23	Receptor like protein 23
TRINITY_DN59535_c0_g4	HiInc_DN59535_c0_g4	25.5107	4.0183	1.28597	3.12472	0.00177974	0.0223258	TRINITY_DN59535_c0_g4_i1	AT2G32680.1	locus:2046357	AT2G32680	involved in	detection of molecule of fungal origin	GO:0032491	25662	BP	response to biotic stimulus	AtRLP23	Receptor like protein 23
TRINITY_DN59535_c0_g4	HiInc_DN59535_c0_g4	25.5107	4.0183	1.28597	3.12472	0.00177974	0.0223258	TRINITY_DN59535_c0_g4_i1	AT2G32680.1	locus:2046357	AT2G32680	acts upstream of or within	PAMP-triggered immunity signalling pathway	GO:0140426	57341	BP	signal transduction	AtRLP23	Receptor like protein 23
TRINITY_DN59535_c0_g4	HiInc_DN59535_c0_g4	25.5107	4.0183	1.28597	3.12472	0.00177974	0.0223258	TRINITY_DN59535_c0_g4_i1	AT2G32680.1	locus:2046357	AT2G32680	involved in	response to molecule of bacterial origin	GO:0002237	25068	BP	response to external stimulus	AtRLP23	Receptor like protein 23
TRINITY_DN59535_c0_g4	HiInc_DN59535_c0_g4	25.5107	4.0183	1.28597	3.12472	0.00177974	0.0223258	TRINITY_DN59535_c0_g4_i1	AT2G32680.1	locus:2046357	AT2G32680	involved in	response to mannitol	GO:0010555	29222	BP	response to chemical	AtRLP23	Receptor like protein 23
TRINITY_DN35060_c0_g1	HiInc_DN35060_c0_g1	149.966	4.01828	0.840637	4.78005	1.75253e-06	0.00010384	TRINITY_DN35060_c0_g1_i3	AT4G37410.1	locus:2126382	AT4G37410	enables	oxidoreductase activity, acting on paired donors, with incorporation or reduction of molecular oxygen, NAD(P)H as one donor, and incorporation of one atom of oxygen	GO:0016709	3497	MF	catalytic activity	CYP81F4	Cytochrome P450 81F4
TRINITY_DN35060_c0_g1	HiInc_DN35060_c0_g1	149.966	4.01828	0.840637	4.78005	1.75253e-06	0.00010384	TRINITY_DN35060_c0_g1_i3	AT4G37410.1	locus:2126382	AT4G37410	acts upstream of or within	indole glucosinolate metabolic process	GO:0042343	11930	BP	other cellular processes	CYP81F4	Cytochrome P450 81F4
TRINITY_DN1608_c0_g1	HiInc_DN1608_c0_g1	7603.85	3.99064	0.574722	6.9436	3.82237e-12	1.44042e-09	TRINITY_DN1608_c0_g1_i11	AT2G34930.1	locus:2044767	AT2G34930	acts upstream of or within	response to oomycetes	GO:0002239	25072	BP	response to external stimulus	AT2G34930	Disease resistance family protein / LRR family protein
TRINITY_DN30994_c0_g2	HiInc_DN30994_c0_g2	38.2887	3.98448	0.726026	5.48806	4.06362e-08	4.41731e-06	TRINITY_DN30994_c0_g2_i1	AT1G04280.2	locus:2018304	AT1G04280	located in	mitochondrial outer membrane	GO:0005741	481	CC	mitochondrion	AT1G04280	p-loop containing nucleoside triphosphate hydrolases superfamily protein
TRINITY_DN30994_c0_g2	HiInc_DN30994_c0_g2	38.2887	3.98448	0.726026	5.48806	4.06362e-08	4.41731e-06	TRINITY_DN30994_c0_g2_i1	AT1G04280.2	locus:2018304	AT1G04280	acts upstream of or within	growth	GO:0040007	10293	BP	growth	AT1G04280	p-loop containing nucleoside triphosphate hydrolases superfamily protein
TRINITY_DN30994_c0_g2	HiInc_DN30994_c0_g2	38.2887	3.98448	0.726026	5.48806	4.06362e-08	4.41731e-06	TRINITY_DN30994_c0_g2_i1	AT1G04280.2	locus:2018304	AT1G04280	enables	calmodulin binding	GO:0005516	1783	MF	protein binding	AT1G04280	p-loop containing nucleoside triphosphate hydrolases superfamily protein
TRINITY_DN7795_c0_g1	HiInc_DN7795_c0_g1	26890	3.89987	1.16158	3.3574	0.000786801	0.0122587	TRINITY_DN7795_c0_g1_i3	AT1G17420.1	locus:2018848	AT1G17420	acts upstream of or within	pollen development	GO:0009555	11329	BP	multicellular organism development	LOX3	Lipoxygenase 3
TRINITY_DN7795_c0_g1	HiInc_DN7795_c0_g1	26890	3.89987	1.16158	3.3574	0.000786801	0.0122587	TRINITY_DN7795_c0_g1_i3	AT1G17420.1	locus:2018848	AT1G17420	involved in	lipid oxidation	GO:0034440	29469	BP	lipid metabolic process	LOX3	Lipoxygenase 3
TRINITY_DN7795_c0_g1	HiInc_DN7795_c0_g1	26890	3.89987	1.16158	3.3574	0.000786801	0.0122587	TRINITY_DN7795_c0_g1_i3	AT1G17420.1	locus:2018848	AT1G17420	acts upstream of or within	stamen filament development	GO:0080086	31864	BP	anatomical structure development	LOX3	Lipoxygenase 3
TRINITY_DN7795_c0_g1	HiInc_DN7795_c0_g1	26890	3.89987	1.16158	3.3574	0.000786801	0.0122587	TRINITY_DN7795_c0_g1_i3	AT1G17420.1	locus:2018848	AT1G17420	acts upstream of or within	jasmonic acid biosynthetic process	GO:0009695	6117	BP	other metabolic processes	LOX3	Lipoxygenase 3
TRINITY_DN7795_c0_g1	HiInc_DN7795_c0_g1	26890	3.89987	1.16158	3.3574	0.000786801	0.0122587	TRINITY_DN7795_c0_g1_i3	AT1G17420.1	locus:2018848	AT1G17420	enables	linoleate 13S-lipoxygenase activity	GO:0016165	3043	MF	catalytic activity	LOX3	Lipoxygenase 3
TRINITY_DN7795_c0_g1	HiInc_DN7795_c0_g1	26890	3.89987	1.16158	3.3574	0.000786801	0.0122587	TRINITY_DN7795_c0_g1_i3	AT1G17420.1	locus:2018848	AT1G17420	acts upstream of or within	anther development	GO:0048653	21591	BP	anatomical structure development	LOX3	Lipoxygenase 3
TRINITY_DN7795_c0_g1	HiInc_DN7795_c0_g1	26890	3.89987	1.16158	3.3574	0.000786801	0.0122587	TRINITY_DN7795_c0_g1_i3	AT1G17420.1	locus:2018848	AT1G17420	involved in	oxylipin biosynthetic process	GO:0031408	21006	BP	other metabolic processes	LOX3	Lipoxygenase 3
TRINITY_DN7795_c0_g1	HiInc_DN7795_c0_g1	26890	3.89987	1.16158	3.3574	0.000786801	0.0122587	TRINITY_DN7795_c0_g1_i3	AT1G17420.1	locus:2018848	AT1G17420	acts upstream of or within	anther dehiscence	GO:0009901	12031	BP	multicellular organism development	LOX3	Lipoxygenase 3
TRINITY_DN7795_c0_g1	HiInc_DN7795_c0_g1	26890	3.89987	1.16158	3.3574	0.000786801	0.0122587	TRINITY_DN7795_c0_g1_i3	AT1G17420.1	locus:2018848	AT1G17420	enables	oxidoreductase activity, acting on single donors with incorporation of molecular oxygen, incorporation of two atoms of oxygen	GO:0016702	3515	MF	catalytic activity	LOX3	Lipoxygenase 3
TRINITY_DN7795_c0_g1	HiInc_DN7795_c0_g1	26890	3.89987	1.16158	3.3574	0.000786801	0.0122587	TRINITY_DN7795_c0_g1_i3	AT1G17420.1	locus:2018848	AT1G17420	involved in	response to high light intensity	GO:0009644	7127	BP	response to light stimulus	LOX3	Lipoxygenase 3
TRINITY_DN7795_c0_g1	HiInc_DN7795_c0_g1	26890	3.89987	1.16158	3.3574	0.000786801	0.0122587	TRINITY_DN7795_c0_g1_i7	AT1G72520.1	locus:2030215	AT1G72520	involved in	response to ozone	GO:0010193	17773	BP	response to stress	LOX4	Lipoxygenase 4
TRINITY_DN20252_c0_g1	HiInc_DN20252_c0_g1	629.862	3.89891	0.604387	6.45101	1.11105e-10	2.68389e-08	TRINITY_DN20252_c0_g1_i1	AT4G39940.1	locus:2140005	AT4G39940	involved in	hydrogen sulfide biosynthetic process	GO:0070814	32537	BP	other cellular processes	APK2	Adenylyl-sulfate kinase 2
TRINITY_DN20252_c0_g1	HiInc_DN20252_c0_g1	629.862	3.89891	0.604387	6.45101	1.11105e-10	2.68389e-08	TRINITY_DN20252_c0_g1_i1	AT4G39940.1	locus:2140005	AT4G39940	acts upstream of or within	sulfate assimilation	GO:0000103	7351	BP	other cellular processes	APK2	Adenylyl-sulfate kinase 2
TRINITY_DN20252_c0_g1	HiInc_DN20252_c0_g1	629.862	3.89891	0.604387	6.45101	1.11105e-10	2.68389e-08	TRINITY_DN20252_c0_g1_i1	AT4G39940.1	locus:2140005	AT4G39940	enables	adenylylsulfate kinase activity	GO:0004020	1402	MF	kinase activity	APK2	Adenylyl-sulfate kinase 2
TRINITY_DN20252_c0_g1	HiInc_DN20252_c0_g1	629.862	3.89891	0.604387	6.45101	1.11105e-10	2.68389e-08	TRINITY_DN20252_c0_g1_i1	AT4G39940.1	locus:2140005	AT4G39940	acts upstream of or within	regulation of glucosinolate biosynthetic process	GO:0010439	27948	BP	biosynthetic process	APK2	Adenylyl-sulfate kinase 2
TRINITY_DN20252_c0_g1	HiInc_DN20252_c0_g1	629.862	3.89891	0.604387	6.45101	1.11105e-10	2.68389e-08	TRINITY_DN20252_c0_g1_i1	AT4G39940.1	locus:2140005	AT4G39940	located in	plastid	GO:0009536	576	CC	plastid	APK2	Adenylyl-sulfate kinase 2
TRINITY_DN20252_c0_g1	HiInc_DN20252_c0_g1	629.862	3.89891	0.604387	6.45101	1.11105e-10	2.68389e-08	TRINITY_DN20252_c0_g1_i1	AT4G39940.1	locus:2140005	AT4G39940	acts upstream of or within	male gamete generation	GO:0048232	17128	BP	reproduction	APK2	Adenylyl-sulfate kinase 2
TRINITY_DN32884_c0_g1	HiInc_DN32884_c0_g1	69.6782	3.81202	1.16216	3.2801	0.0010377	0.0150326	TRINITY_DN32884_c0_g1_i1	AT5G67310.1	locus:2158222	AT5G67310	acts upstream of or within	response to temperature stimulus	GO:0009266	7411	BP	response to abiotic stimulus	CYP81G1	At5g67310
TRINITY_DN17233_c0_g1	HiInc_DN17233_c0_g1	172.995	3.78148	0.505252	7.48434	7.19091e-14	4.72643e-11	TRINITY_DN17233_c0_g1_i1	AT3G47960.1	gene:2097909	AT3G47960	located in	Golgi trans cisterna	GO:0000138	56	CC	other intracellular components	NPF2.10	GTR1
TRINITY_DN17233_c0_g1	HiInc_DN17233_c0_g1	172.995	3.78148	0.505252	7.48434	7.19091e-14	4.72643e-11	TRINITY_DN17233_c0_g1_i1	AT3G47960.1	locus:2097910	AT3G47960	acts upstream of or within	glucosinolate transport	GO:1901349	43651	BP	transport	NPF2.10	GTR1
TRINITY_DN17233_c0_g1	HiInc_DN17233_c0_g1	172.995	3.78148	0.505252	7.48434	7.19091e-14	4.72643e-11	TRINITY_DN17233_c0_g1_i1	AT3G47960.1	locus:2097910	AT3G47960	enables	glucosinolate:proton symporter activity	GO:0090448	43639	MF	transporter activity	NPF2.10	GTR1
TRINITY_DN17233_c0_g1	HiInc_DN17233_c0_g1	172.995	3.78148	0.505252	7.48434	7.19091e-14	4.72643e-11	TRINITY_DN17233_c0_g1_i1	AT3G47960.1	locus:2097910	AT3G47960	acts upstream of or within	phloem glucosinolate loading	GO:0090449	43640	BP	transport	NPF2.10	GTR1
TRINITY_DN45405_c0_g1	HiInc_DN45405_c0_g1	51.4332	3.77619	1.27824	2.95422	0.00313465	0.0334934	TRINITY_DN45405_c0_g1_i1	AT3G17900.1	locus:2088495	AT3G17900	part of	TRAPPII protein complex	GO:1990071	45223	CC	Golgi apparatus	AT3G17900	AT3g17900/MEB5_12
TRINITY_DN45405_c0_g1	HiInc_DN45405_c0_g1	51.4332	3.77619	1.27824	2.95422	0.00313465	0.0334934	TRINITY_DN45405_c0_g1_i1	AT3G17900.1	locus:2088495	AT3G17900	acts upstream of or within	vesicle-mediated transport	GO:0016192	7567	BP	transport	AT3G17900	AT3g17900/MEB5_12
TRINITY_DN45405_c0_g1	HiInc_DN45405_c0_g1	51.4332	3.77619	1.27824	2.95422	0.00313465	0.0334934	TRINITY_DN45405_c0_g1_i1	AT3G17900.1	locus:2088495	AT3G17900	located in	cell plate	GO:0009504	152	CC	cytoplasm	AT3G17900	AT3g17900/MEB5_12
TRINITY_DN2205_c0_g1	HiInc_DN2205_c0_g1	2610.96	3.75746	0.536538	7.00315	2.50268e-12	1.02512e-09	TRINITY_DN2205_c0_g1_i1	AT1G61800.1	locus:2036778	AT1G61800	enables	phosphoglycerate transmembrane transporter activity	GO:0015120	3698	MF	transporter activity	GPT2	glucose-6-phosphate/phosphate translocator 2
TRINITY_DN2205_c0_g1	HiInc_DN2205_c0_g1	2610.96	3.75746	0.536538	7.00315	2.50268e-12	1.02512e-09	TRINITY_DN2205_c0_g1_i1	AT1G61800.1	locus:2036778	AT1G61800	acts upstream of or within	response to sucrose	GO:0009744	11391	BP	response to chemical	GPT2	glucose-6-phosphate/phosphate translocator 2
TRINITY_DN2205_c0_g1	HiInc_DN2205_c0_g1	2610.96	3.75746	0.536538	7.00315	2.50268e-12	1.02512e-09	TRINITY_DN2205_c0_g1_i1	AT1G61800.1	locus:2036778	AT1G61800	involved in	phosphoenolpyruvate transport	GO:0015714	6734	BP	transport	GPT2	glucose-6-phosphate/phosphate translocator 2
TRINITY_DN2205_c0_g1	HiInc_DN2205_c0_g1	2610.96	3.75746	0.536538	7.00315	2.50268e-12	1.02512e-09	TRINITY_DN2205_c0_g1_i1	AT1G61800.1	locus:2036778	AT1G61800	acts upstream of or within	response to nematode	GO:0009624	7133	BP	response to biotic stimulus	GPT2	glucose-6-phosphate/phosphate translocator 2
TRINITY_DN2205_c0_g1	HiInc_DN2205_c0_g1	2610.96	3.75746	0.536538	7.00315	2.50268e-12	1.02512e-09	TRINITY_DN2205_c0_g1_i1	AT1G61800.1	locus:2036778	AT1G61800	involved in	glucose-6-phosphate transport	GO:0015760	5871	BP	transport	GPT2	glucose-6-phosphate/phosphate translocator 2
TRINITY_DN2205_c0_g1	HiInc_DN2205_c0_g1	2610.96	3.75746	0.536538	7.00315	2.50268e-12	1.02512e-09	TRINITY_DN2205_c0_g1_i1	AT1G61800.1	locus:2036778	AT1G61800	acts upstream of or within	photosynthesis	GO:0015979	6756	BP	photosynthesis	GPT2	glucose-6-phosphate/phosphate translocator 2
TRINITY_DN2205_c0_g1	HiInc_DN2205_c0_g1	2610.96	3.75746	0.536538	7.00315	2.50268e-12	1.02512e-09	TRINITY_DN2205_c0_g1_i1	AT1G61800.1	locus:2036778	AT1G61800	involved in	triose phosphate transmembrane transport	GO:0035436	35097	BP	transport	GPT2	glucose-6-phosphate/phosphate translocator 2
TRINITY_DN2205_c0_g1	HiInc_DN2205_c0_g1	2610.96	3.75746	0.536538	7.00315	2.50268e-12	1.02512e-09	TRINITY_DN2205_c0_g1_i1	AT1G61800.1	locus:2036778	AT1G61800	involved in	photosynthetic acclimation	GO:0009643	6757	BP	response to light stimulus	GPT2	glucose-6-phosphate/phosphate translocator 2
TRINITY_DN2205_c0_g1	HiInc_DN2205_c0_g1	2610.96	3.75746	0.536538	7.00315	2.50268e-12	1.02512e-09	TRINITY_DN2205_c0_g1_i1	AT1G61800.1	locus:2036778	AT1G61800	acts upstream of or within	regulation of photosynthesis	GO:0010109	14864	BP	photosynthesis	GPT2	glucose-6-phosphate/phosphate translocator 2
TRINITY_DN2205_c0_g1	HiInc_DN2205_c0_g1	2610.96	3.75746	0.536538	7.00315	2.50268e-12	1.02512e-09	TRINITY_DN2205_c0_g1_i1	AT1G61800.1	locus:2036778	AT1G61800	acts upstream of or within	response to glucose	GO:0009749	11412	BP	response to chemical	GPT2	glucose-6-phosphate/phosphate translocator 2
TRINITY_DN2205_c0_g1	HiInc_DN2205_c0_g1	2610.96	3.75746	0.536538	7.00315	2.50268e-12	1.02512e-09	TRINITY_DN2205_c0_g1_i1	AT1G61800.1	locus:2036778	AT1G61800	involved in	phosphoglycerate transmembrane transport	GO:0015713	6737	BP	other cellular processes	GPT2	glucose-6-phosphate/phosphate translocator 2
TRINITY_DN2205_c0_g1	HiInc_DN2205_c0_g1	2610.96	3.75746	0.536538	7.00315	2.50268e-12	1.02512e-09	TRINITY_DN2205_c0_g1_i1	AT1G61800.1	locus:2036778	AT1G61800	enables	triose-phosphate transmembrane transporter activity	GO:0071917	35889	MF	transporter activity	GPT2	glucose-6-phosphate/phosphate translocator 2
TRINITY_DN2205_c0_g1	HiInc_DN2205_c0_g1	2610.96	3.75746	0.536538	7.00315	2.50268e-12	1.02512e-09	TRINITY_DN2205_c0_g1_i1	AT1G61800.1	locus:2036778	AT1G61800	enables	inorganic phosphate transmembrane transporter activity	GO:0005315	2814	MF	transporter activity	GPT2	glucose-6-phosphate/phosphate translocator 2
TRINITY_DN2205_c0_g1	HiInc_DN2205_c0_g1	2610.96	3.75746	0.536538	7.00315	2.50268e-12	1.02512e-09	TRINITY_DN2205_c0_g1_i1	AT1G61800.1	locus:2036778	AT1G61800	enables	glucose-6-phosphate transmembrane transporter activity	GO:0015152	2493	MF	transporter activity	GPT2	glucose-6-phosphate/phosphate translocator 2
TRINITY_DN11824_c0_g1	HiInc_DN11824_c0_g1	12.4692	3.75708	1.34112	2.80144	0.00508747	0.0467496	TRINITY_DN11824_c0_g1_i3	AT5G47230.1	locus:2171529	AT5G47230	acts upstream of or within	response to auxin	GO:0009733	11397	BP	response to endogenous stimulus	ERF5	ERF5
TRINITY_DN3520_c1_g1	HiInc_DN3520_c1_g1	1432.13	3.74718	1.04647	3.58079	0.000342561	0.00650658	TRINITY_DN3520_c1_g1_i2	AT3G48520.1	locus:2114460	AT3G48520	acts upstream of or within	fruit development	GO:0010154	13859	BP	anatomical structure development	CYP94B3	CYP94B3
TRINITY_DN3520_c1_g1	HiInc_DN3520_c1_g1	1432.13	3.74718	1.04647	3.58079	0.000342561	0.00650658	TRINITY_DN3520_c1_g1_i2	AT3G48520.1	locus:2114460	AT3G48520	enables	jasmonoyl-isoleucine-12-hydroxylase activity	GO:0052694	38119	MF	catalytic activity	CYP94B3	CYP94B3
TRINITY_DN3520_c1_g1	HiInc_DN3520_c1_g1	1432.13	3.74718	1.04647	3.58079	0.000342561	0.00650658	TRINITY_DN3520_c1_g1_i2	AT3G48520.1	locus:2114460	AT3G48520	acts upstream of or within	stigma development	GO:0048480	19034	BP	multicellular organism development	CYP94B3	CYP94B3
TRINITY_DN3520_c1_g1	HiInc_DN3520_c1_g1	1432.13	3.74718	1.04647	3.58079	0.000342561	0.00650658	TRINITY_DN3520_c1_g1_i2	AT3G48520.1	locus:2114460	AT3G48520	acts upstream of or within	jasmonic acid metabolic process	GO:0009694	6118	BP	other metabolic processes	CYP94B3	CYP94B3
TRINITY_DN2225_c0_g1	HiInc_DN2225_c0_g1	127.956	3.73973	0.859088	4.35314	1.34202e-05	0.00051049	TRINITY_DN2225_c0_g1_i4	AT5G42050.1	locus:2165765	AT5G42050	involved in	response to endoplasmic reticulum stress	GO:0034976	30280	BP	other cellular processes	AT5G42050	DCD (Development and Cell Death) domain protein
TRINITY_DN2225_c0_g1	HiInc_DN2225_c0_g1	127.956	3.73973	0.859088	4.35314	1.34202e-05	0.00051049	TRINITY_DN2225_c0_g1_i4	AT5G42050.1	locus:2165765	AT5G42050	acts upstream of or within	regulation of protein catabolic process in the vacuole	GO:1904350	50041	BP	protein metabolic process	AT5G42050	DCD (Development and Cell Death) domain protein
TRINITY_DN2225_c0_g1	HiInc_DN2225_c0_g1	127.956	3.73973	0.859088	4.35314	1.34202e-05	0.00051049	TRINITY_DN2225_c0_g1_i4	AT5G42050.1	locus:2165765	AT5G42050	involved in	response to salt	GO:1902074	45327	BP	response to chemical	AT5G42050	DCD (Development and Cell Death) domain protein
TRINITY_DN2225_c0_g1	HiInc_DN2225_c0_g1	127.956	3.73973	0.859088	4.35314	1.34202e-05	0.00051049	TRINITY_DN2225_c0_g1_i4	AT5G42050.1	locus:2165765	AT5G42050	involved in	regulation of cell death	GO:0010941	31712	BP	other cellular processes	AT5G42050	DCD (Development and Cell Death) domain protein
TRINITY_DN1691_c0_g3	HiInc_DN1691_c0_g3	542.02	3.72843	0.762661	4.88872	1.01495e-06	6.68663e-05	TRINITY_DN1691_c0_g3_i1	AT1G07135.1	locus:505006106	AT1G07135	acts upstream of or within	cellular response to ethylene stimulus	GO:0071369	33894	BP	response to endogenous stimulus	AT1G07135	At1g07135
TRINITY_DN1691_c0_g3	HiInc_DN1691_c0_g3	542.02	3.72843	0.762661	4.88872	1.01495e-06	6.68663e-05	TRINITY_DN1691_c0_g3_i1	AT1G07135.1	locus:505006106	AT1G07135	located in	anchored component of membrane	GO:0031225	20778	CC	other membranes	AT1G07135	At1g07135
TRINITY_DN1691_c0_g3	HiInc_DN1691_c0_g3	542.02	3.72843	0.762661	4.88872	1.01495e-06	6.68663e-05	TRINITY_DN1691_c0_g3_i1	AT1G07135.1	locus:505006106	AT1G07135	acts upstream of or within	regulation of cellular ketone metabolic process	GO:0010565	29247	BP	other cellular processes	AT1G07135	At1g07135
TRINITY_DN11309_c0_g1	HiInc_DN11309_c0_g1	613.549	3.71099	0.767526	4.835	1.33145e-06	8.40542e-05	TRINITY_DN11309_c0_g1_i5	AT5G54010.1	locus:2154754	AT5G54010	enables	UDP-glucosyltransferase activity	GO:0035251	19266	MF	transferase activity	UGT79B6	UDP-glycosyltransferase 79B6
TRINITY_DN34160_c0_g1	HiInc_DN34160_c0_g1	24.694	3.70622	0.745542	4.97118	6.65464e-07	4.702e-05	TRINITY_DN34160_c0_g1_i1	AT1G35580.3	locus:2014676	AT1G35580	involved in	sucrose catabolic process	GO:0005987	7346	BP	other metabolic processes	CINV1	Alkaline/neutral invertase CINV1
TRINITY_DN34160_c0_g1	HiInc_DN34160_c0_g1	24.694	3.70622	0.745542	4.97118	6.65464e-07	4.702e-05	TRINITY_DN34160_c0_g1_i1	AT1G35580.3	locus:2014676	AT1G35580	involved in	protein hexamerization	GO:0034214	29092	BP	other cellular processes	CINV1	Alkaline/neutral invertase CINV1
TRINITY_DN34160_c0_g1	HiInc_DN34160_c0_g1	24.694	3.70622	0.745542	4.97118	6.65464e-07	4.702e-05	TRINITY_DN34160_c0_g1_i1	AT1G35580.3	locus:2014676	AT1G35580	acts upstream of or within	response to hydrogen peroxide	GO:0042542	13166	BP	response to stress	CINV1	Alkaline/neutral invertase CINV1
TRINITY_DN34160_c0_g1	HiInc_DN34160_c0_g1	24.694	3.70622	0.745542	4.97118	6.65464e-07	4.702e-05	TRINITY_DN34160_c0_g1_i1	AT1G35580.3	locus:2014676	AT1G35580	enables	sucrose alpha-glucosidase activity	GO:0004575	4296	MF	hydrolase activity	CINV1	Alkaline/neutral invertase CINV1
TRINITY_DN34160_c0_g1	HiInc_DN34160_c0_g1	24.694	3.70622	0.745542	4.97118	6.65464e-07	4.702e-05	TRINITY_DN34160_c0_g1_i1	AT1G35580.3	locus:2014676	AT1G35580	enables	glycopeptide alpha-N-acetylgalactosaminidase activity	GO:0033926	28746	MF	hydrolase activity	CINV1	Alkaline/neutral invertase CINV1
TRINITY_DN36448_c0_g1	HiInc_DN36448_c0_g1	23.8656	3.7002	1.33371	2.77437	0.00553092	0.0495312	TRINITY_DN36448_c0_g1_i4	AT5G03940.1	locus:2150620	AT5G03940	enables	signal sequence binding	GO:0005048	4144	MF	other binding	FFC	SRP54CP
TRINITY_DN36448_c0_g1	HiInc_DN36448_c0_g1	23.8656	3.7002	1.33371	2.77437	0.00553092	0.0495312	TRINITY_DN36448_c0_g1_i4	AT5G03940.1	locus:2150620	AT5G03940	involved in	SRP-dependent cotranslational protein targeting to membrane	GO:0006614	4918	BP	other cellular processes	FFC	SRP54CP
TRINITY_DN36448_c0_g1	HiInc_DN36448_c0_g1	23.8656	3.7002	1.33371	2.77437	0.00553092	0.0495312	TRINITY_DN36448_c0_g1_i4	AT5G03940.1	locus:2150620	AT5G03940	located in	chloroplast stroma	GO:0009570	178	CC	plastid	FFC	SRP54CP
TRINITY_DN36448_c0_g1	HiInc_DN36448_c0_g1	23.8656	3.7002	1.33371	2.77437	0.00553092	0.0495312	TRINITY_DN36448_c0_g1_i4	AT5G03940.1	locus:2150620	AT5G03940	acts upstream of or within	protein import into chloroplast thylakoid membrane	GO:0045038	11197	BP	other cellular processes	FFC	SRP54CP
TRINITY_DN36448_c0_g1	HiInc_DN36448_c0_g1	23.8656	3.7002	1.33371	2.77437	0.00553092	0.0495312	TRINITY_DN36448_c0_g1_i4	AT5G03940.1	locus:2150620	AT5G03940	enables	GTPase activity	GO:0003924	1041	MF	hydrolase activity	FFC	SRP54CP
TRINITY_DN36448_c0_g1	HiInc_DN36448_c0_g1	23.8656	3.7002	1.33371	2.77437	0.00553092	0.0495312	TRINITY_DN36448_c0_g1_i4	AT5G03940.1	locus:2150620	AT5G03940	enables	7S RNA binding	GO:0008312	873	MF	RNA binding	FFC	SRP54CP
TRINITY_DN36448_c0_g1	HiInc_DN36448_c0_g1	23.8656	3.7002	1.33371	2.77437	0.00553092	0.0495312	TRINITY_DN36448_c0_g1_i4	AT5G03940.1	locus:2150620	AT5G03940	part of	signal recognition particle, chloroplast targeting	GO:0080085	31863	CC	cytoplasm	FFC	SRP54CP
TRINITY_DN535_c0_g1	HiInc_DN535_c0_g1	1106.16	3.66778	0.716587	5.1184	3.08135e-07	2.48114e-05	TRINITY_DN535_c0_g1_i17	AT5G13220.3	locus:2183921	AT5G13220	acts upstream of or within	regulation of systemic acquired resistance	GO:0010112	14865	BP	response to external stimulus	JAZ10	jasmonate-zim-domain protein 10
TRINITY_DN3715_c0_g1	HiInc_DN3715_c0_g1	534.252	3.66686	0.740298	4.95322	7.29965e-07	5.05662e-05	TRINITY_DN3715_c0_g1_i5	AT3G61640.1	locus:2076730	AT3G61640	acts upstream of or within	developmental growth	GO:0048589	21420	BP	growth	AGP20	Arabinogalactan protein 20
TRINITY_DN31416_c0_g1	HiInc_DN31416_c0_g1	33.347	3.66665	0.968626	3.78541	0.000153454	0.00350612	TRINITY_DN31416_c0_g1_i1	AT1G71880.1	gene:2016068	AT1G71880	located in	vacuole	GO:0005773	730	CC	vacuole	SUC1	Sucrose transport protein SUC1
TRINITY_DN31416_c0_g1	HiInc_DN31416_c0_g1	33.347	3.66665	0.968626	3.78541	0.000153454	0.00350612	TRINITY_DN31416_c0_g1_i1	AT1G71880.1	locus:2016069	AT1G71880	involved in	sucrose metabolic process	GO:0005985	7347	BP	other cellular processes	SUC1	Sucrose transport protein SUC1
TRINITY_DN31416_c0_g1	HiInc_DN31416_c0_g1	33.347	3.66665	0.968626	3.78541	0.000153454	0.00350612	TRINITY_DN31416_c0_g1_i1	AT1G71880.1	locus:2016069	AT1G71880	enables	sucrose:proton symporter activity	GO:0008506	4297	MF	transporter activity	SUC1	Sucrose transport protein SUC1
TRINITY_DN31416_c0_g1	HiInc_DN31416_c0_g1	33.347	3.66665	0.968626	3.78541	0.000153454	0.00350612	TRINITY_DN31416_c0_g1_i1	AT1G71880.1	locus:2016069	AT1G71880	acts upstream of or within	pollen germination	GO:0009846	10881	BP	reproduction	SUC1	Sucrose transport protein SUC1
TRINITY_DN31416_c0_g1	HiInc_DN31416_c0_g1	33.347	3.66665	0.968626	3.78541	0.000153454	0.00350612	TRINITY_DN31416_c0_g1_i1	AT1G71880.1	locus:2016069	AT1G71880	located in	integral component of plasma membrane	GO:0005887	384	CC	other membranes	SUC1	Sucrose transport protein SUC1
TRINITY_DN31416_c0_g1	HiInc_DN31416_c0_g1	33.347	3.66665	0.968626	3.78541	0.000153454	0.00350612	TRINITY_DN31416_c0_g1_i1	AT1G71880.1	locus:2016069	AT1G71880	acts upstream of or within	proton transmembrane transport	GO:1902600	46853	BP	transport	SUC1	Sucrose transport protein SUC1
TRINITY_DN31416_c0_g1	HiInc_DN31416_c0_g1	33.347	3.66665	0.968626	3.78541	0.000153454	0.00350612	TRINITY_DN31416_c0_g1_i1	AT1G71880.1	locus:2016069	AT1G71880	involved in	sucrose transport	GO:0015770	7348	BP	transport	SUC1	Sucrose transport protein SUC1
TRINITY_DN31416_c0_g1	HiInc_DN31416_c0_g1	33.347	3.66665	0.968626	3.78541	0.000153454	0.00350612	TRINITY_DN31416_c0_g1_i1	AT1G71880.1	locus:2016069	AT1G71880	acts upstream of or within	carbohydrate transmembrane transport	GO:0034219	29102	BP	other cellular processes	SUC1	Sucrose transport protein SUC1
TRINITY_DN33898_c0_g1	HiInc_DN33898_c0_g1	58.8825	3.62392	0.846235	4.28241	1.84882e-05	0.000669056	TRINITY_DN33898_c0_g1_i1	AT5G06870.1	locus:2169404	AT5G06870	enables	polygalacturonase inhibitor activity	GO:0090353	35366	MF	enzyme regulator activity	PGIP2	PGIP2
TRINITY_DN20090_c0_g1	HiInc_DN20090_c0_g1	85.632	3.61834	0.827845	4.3708	1.23794e-05	0.00048527	TRINITY_DN20090_c0_g1_i1	AT1G03070.2	locus:2007509	AT1G03070	enables	glutamate binding	GO:0016595	2505	MF	other binding	LFG4	Protein LIFEGUARD 4
TRINITY_DN20090_c0_g1	HiInc_DN20090_c0_g1	85.632	3.61834	0.827845	4.3708	1.23794e-05	0.00048527	TRINITY_DN20090_c0_g1_i1	AT1G03070.2	locus:2007509	AT1G03070	acts upstream of or within	xylan metabolic process	GO:0045491	12234	BP	other metabolic processes	LFG4	Protein LIFEGUARD 4
TRINITY_DN50457_c0_g1	HiInc_DN50457_c0_g1	12.6926	3.61468	0.979278	3.69117	0.000223229	0.00466305	TRINITY_DN50457_c0_g1_i1	AT5G42870.3	locus:2160036	AT5G42870	acts upstream of or within	phospholipid biosynthetic process	GO:0008654	6739	BP	other cellular processes	PAH2	Phosphatidate phosphatase PAH2
TRINITY_DN50457_c0_g1	HiInc_DN50457_c0_g1	12.6926	3.61468	0.979278	3.69117	0.000223229	0.00466305	TRINITY_DN50457_c0_g1_i1	AT5G42870.3	locus:2160036	AT5G42870	enables	phosphatidate phosphatase activity	GO:0008195	3655	MF	hydrolase activity	PAH2	Phosphatidate phosphatase PAH2
TRINITY_DN50457_c0_g1	HiInc_DN50457_c0_g1	12.6926	3.61468	0.979278	3.69117	0.000223229	0.00466305	TRINITY_DN50457_c0_g1_i1	AT5G42870.3	gene:2160035	AT5G42870	located in	apoplast	GO:0048046	14693	CC	extracellular region	PAH2	Phosphatidate phosphatase PAH2
TRINITY_DN50457_c0_g1	HiInc_DN50457_c0_g1	12.6926	3.61468	0.979278	3.69117	0.000223229	0.00466305	TRINITY_DN50457_c0_g1_i1	AT5G42870.3	locus:2160036	AT5G42870	acts upstream of or within	lipid metabolic process	GO:0006629	6186	BP	lipid metabolic process	PAH2	Phosphatidate phosphatase PAH2
TRINITY_DN807_c0_g1	HiInc_DN807_c0_g1	35.7761	3.60051	1.13587	3.16982	0.00152534	0.0200242	TRINITY_DN807_c0_g1_i26	AT1G17750.1	locus:2007918	AT1G17750	enables	peptide binding	GO:0042277	11349	MF	other binding	PEPR2	Leucine-rich repeat receptor-like protein kinase PEPR2
TRINITY_DN807_c0_g1	HiInc_DN807_c0_g1	35.7761	3.60051	1.13587	3.16982	0.00152534	0.0200242	TRINITY_DN807_c0_g1_i17	AT1G73080.1	locus:2032697	AT1G73080	enables	guanylate cyclase activity	GO:0004383	2637	MF	catalytic activity	PEPR1	Leucine-rich repeat receptor-like protein kinase PEPR1
TRINITY_DN807_c0_g1	HiInc_DN807_c0_g1	35.7761	3.60051	1.13587	3.16982	0.00152534	0.0200242	TRINITY_DN807_c0_g1_i17	AT1G73080.1	locus:2032697	AT1G73080	enables	peptide receptor activity	GO:0001653	12047	MF	signaling receptor activity	PEPR1	Leucine-rich repeat receptor-like protein kinase PEPR1
TRINITY_DN807_c0_g1	HiInc_DN807_c0_g1	35.7761	3.60051	1.13587	3.16982	0.00152534	0.0200242	TRINITY_DN807_c0_g1_i17	AT1G73080.1	locus:2032697	AT1G73080	acts upstream of or within	immune response	GO:0006955	6041	BP	other biological processes	PEPR1	Leucine-rich repeat receptor-like protein kinase PEPR1
TRINITY_DN25616_c0_g1	HiInc_DN25616_c0_g1	50.185	3.59841	0.805186	4.46904	7.85727e-06	0.000339038	TRINITY_DN25616_c0_g1_i5	AT5G10750.1	locus:2183705	AT5G10750	acts upstream of or within	salicylic acid mediated signaling pathway	GO:0009863	8851	BP	response to chemical	AT5G10750	At5g10750
TRINITY_DN5513_c0_g1	HiInc_DN5513_c0_g1	1515.47	3.57186	1.07328	3.32799	0.000874746	0.013235	TRINITY_DN5513_c0_g1_i4	AT4G16590.1	locus:2130844	AT4G16590	acts upstream of or within	pigment biosynthetic process	GO:0046148	13081	BP	other metabolic processes	ATCSLA01	cellulose synthase-like A01
TRINITY_DN5513_c0_g1	HiInc_DN5513_c0_g1	1515.47	3.57186	1.07328	3.32799	0.000874746	0.013235	TRINITY_DN5513_c0_g1_i4	AT4G16590.1	locus:2130844	AT4G16590	enables	mannan synthase activity	GO:0051753	22358	MF	transferase activity	ATCSLA01	cellulose synthase-like A01
TRINITY_DN5513_c0_g1	HiInc_DN5513_c0_g1	1515.47	3.57186	1.07328	3.32799	0.000874746	0.013235	TRINITY_DN5513_c0_g1_i4	AT4G16590.1	locus:2130844	AT4G16590	acts upstream of or within	anthocyanin-containing compound metabolic process	GO:0046283	13001	BP	other metabolic processes	ATCSLA01	cellulose synthase-like A01
TRINITY_DN5513_c0_g1	HiInc_DN5513_c0_g1	1515.47	3.57186	1.07328	3.32799	0.000874746	0.013235	TRINITY_DN5513_c0_g1_i4	AT4G16590.1	locus:2130844	AT4G16590	enables	cellulose synthase activity	GO:0016759	1882	MF	transferase activity	ATCSLA01	cellulose synthase-like A01
TRINITY_DN5050_c0_g1	HiInc_DN5050_c0_g1	500.275	3.56421	1.1228	3.1744	0.00150144	0.0198203	TRINITY_DN5050_c0_g1_i11	AT5G52050.1	locus:2173098	AT5G52050	involved in	abscisic acid transport	GO:0080168	35960	BP	transport	DTX50	Protein DETOXIFICATION 50
TRINITY_DN5050_c0_g1	HiInc_DN5050_c0_g1	500.275	3.56421	1.1228	3.1744	0.00150144	0.0198203	TRINITY_DN5050_c0_g1_i11	AT5G52050.1	locus:2173098	AT5G52050	involved in	regulation of response to water deprivation	GO:2000070	35739	BP	response to abiotic stimulus	DTX50	Protein DETOXIFICATION 50
TRINITY_DN5050_c0_g1	HiInc_DN5050_c0_g1	500.275	3.56421	1.1228	3.1744	0.00150144	0.0198203	TRINITY_DN5050_c0_g1_i11	AT5G52050.1	locus:2173098	AT5G52050	enables	abscisic acid transmembrane transporter activity	GO:0090440	44160	MF	transporter activity	DTX50	Protein DETOXIFICATION 50
TRINITY_DN5050_c0_g1	HiInc_DN5050_c0_g1	500.275	3.56421	1.1228	3.1744	0.00150144	0.0198203	TRINITY_DN5050_c0_g1_i11	AT5G52050.1	locus:2173098	AT5G52050	located in	late endosome	GO:0005770	428	CC	endosome	DTX50	Protein DETOXIFICATION 50
TRINITY_DN3612_c0_g1	HiInc_DN3612_c0_g1	183.203	3.56366	0.460345	7.74128	9.84174e-15	7.72659e-12	TRINITY_DN3612_c0_g1_i11	AT1G79360.1	locus:2207360	AT1G79360	located in	plant-type vacuole membrane	GO:0009705	11040	CC	vacuole	2002-10-01	Organic cation/carnitine transporter 2
TRINITY_DN3612_c0_g1	HiInc_DN3612_c0_g1	183.203	3.56366	0.460345	7.74128	9.84174e-15	7.72659e-12	TRINITY_DN3612_c0_g1_i11	AT1G79360.1	locus:2207360	AT1G79360	involved in	transmembrane transport	GO:0055085	28452	BP	transport	2002-10-01	Organic cation/carnitine transporter 2
TRINITY_DN3612_c0_g1	HiInc_DN3612_c0_g1	183.203	3.56366	0.460345	7.74128	9.84174e-15	7.72659e-12	TRINITY_DN3612_c0_g1_i11	AT1G79360.1	locus:2207360	AT1G79360	acts upstream of or within	shoot system development	GO:0048367	18906	BP	multicellular organism development	2002-10-01	Organic cation/carnitine transporter 2
TRINITY_DN3612_c0_g1	HiInc_DN3612_c0_g1	183.203	3.56366	0.460345	7.74128	9.84174e-15	7.72659e-12	TRINITY_DN3612_c0_g1_i11	AT1G79360.1	locus:2207360	AT1G79360	enables	carbohydrate transmembrane transporter activity	GO:0015144	1797	MF	transporter activity	2002-10-01	Organic cation/carnitine transporter 2
TRINITY_DN18360_c0_g1	HiInc_DN18360_c0_g1	24.6847	3.55923	1.08454	3.28179	0.00103149	0.0149657	TRINITY_DN18360_c0_g1_i1	AT5G27360.2	locus:2146365	AT5G27360	acts upstream of or within	negative regulation of cellular metabolic process	GO:0031324	20876	BP	other cellular processes	SFP2	Major facilitator superfamily protein
TRINITY_DN18360_c0_g1	HiInc_DN18360_c0_g1	24.6847	3.55923	1.08454	3.28179	0.00103149	0.0149657	TRINITY_DN18360_c0_g1_i1	AT5G27360.2	locus:2146365	AT5G27360	enables	sugar transmembrane transporter activity	GO:0051119	19195	MF	transporter activity	SFP2	Major facilitator superfamily protein
TRINITY_DN10487_c0_g1	HiInc_DN10487_c0_g1	41.292	3.53983	0.613237	5.77237	7.81632e-09	1.08291e-06	TRINITY_DN10487_c0_g1_i1	AT4G21640.1	locus:2119018	AT4G21640	enables	serine-type endopeptidase activity	GO:0004252	4112	MF	catalytic activity	AT4G21640	Subtilase family protein
TRINITY_DN10487_c0_g1	HiInc_DN10487_c0_g1	41.292	3.53983	0.613237	5.77237	7.81632e-09	1.08291e-06	TRINITY_DN10487_c0_g1_i1	AT4G21640.1	locus:2119018	AT4G21640	is active in	extracellular space	GO:0005615	296	CC	extracellular region	AT4G21640	Subtilase family protein
TRINITY_DN64907_c0_g1	HiInc_DN64907_c0_g1	14.7117	3.53385	0.923049	3.82846	0.000128949	0.00310433	TRINITY_DN64907_c0_g1_i1	AT5G59510.1	locus:2148388	AT5G59510	involved in	negative regulation of cell population proliferation	GO:0008285	6462	BP	other cellular processes	RTFL5	At5g59510
TRINITY_DN40043_c0_g1	HiInc_DN40043_c0_g1	13.6444	3.52681	1.24527	2.83216	0.0046234	0.0439379	TRINITY_DN40043_c0_g1_i1	AT2G35980.1	locus:2039185	AT2G35980	acts upstream of or within	defense response to virus	GO:0051607	21804	BP	response to stress	NHL10	NDR1/HIN1-like protein 10
TRINITY_DN40043_c0_g1	HiInc_DN40043_c0_g1	13.6444	3.52681	1.24527	2.83216	0.0046234	0.0439379	TRINITY_DN40043_c0_g1_i1	AT2G35980.1	locus:2039185	AT2G35980	acts upstream of or within	leaf senescence	GO:0010150	17252	BP	multicellular organism development	NHL10	NDR1/HIN1-like protein 10
TRINITY_DN40043_c0_g1	HiInc_DN40043_c0_g1	13.6444	3.52681	1.24527	2.83216	0.0046234	0.0439379	TRINITY_DN40043_c0_g1_i1	AT2G35980.1	locus:2039185	AT2G35980	is active in	anchored component of plasma membrane	GO:0046658	13536	CC	other membranes	NHL10	NDR1/HIN1-like protein 10
TRINITY_DN1357_c0_g1	HiInc_DN1357_c0_g1	2234.37	3.52495	0.981145	3.59269	0.000327281	0.00629676	TRINITY_DN1357_c0_g1_i6	AT1G27100.1	locus:2205744	AT1G27100	acts upstream of or within	cellular response to salicylic acid stimulus	GO:0071446	33982	BP	response to chemical	AT1G27100	Actin cross-linking protein
TRINITY_DN1357_c0_g1	HiInc_DN1357_c0_g1	2234.37	3.52495	0.981145	3.59269	0.000327281	0.00629676	TRINITY_DN1357_c0_g1_i6	AT1G27100.1	locus:2205744	AT1G27100	acts upstream of or within	regulation of immune system process	GO:0002682	24985	BP	other biological processes	AT1G27100	Actin cross-linking protein
TRINITY_DN1357_c0_g1	HiInc_DN1357_c0_g1	2234.37	3.52495	0.981145	3.59269	0.000327281	0.00629676	TRINITY_DN1357_c0_g1_i6	AT1G27100.1	locus:2205744	AT1G27100	acts upstream of or within	response to ethylene	GO:0009723	11403	BP	response to chemical	AT1G27100	Actin cross-linking protein
TRINITY_DN45871_c0_g1	HiInc_DN45871_c0_g1	63.9174	3.48711	0.900778	3.87122	0.00010829	0.00269683	TRINITY_DN45871_c0_g1_i1	AT1G80840.1	locus:2025687	AT1G80840	involved in	negative regulation of transcription, DNA-templated	GO:0045892	12510	BP	biosynthetic process	WRKY40	Probable WRKY transcription factor 40
TRINITY_DN45871_c0_g1	HiInc_DN45871_c0_g1	63.9174	3.48711	0.900778	3.87122	0.00010829	0.00269683	TRINITY_DN45871_c0_g1_i1	AT1G80840.1	locus:2025687	AT1G80840	acts upstream of or within	regulation of defense response to virus by host	GO:0050691	17602	BP	response to biotic stimulus	WRKY40	Probable WRKY transcription factor 40
TRINITY_DN2139_c0_g1	HiInc_DN2139_c0_g1	115.344	3.45449	1.12097	3.0817	0.00205819	0.024838	TRINITY_DN2139_c0_g1_i3	AT5G19110.1	locus:2182182	AT5G19110	acts upstream of or within	oxoacid metabolic process	GO:0043436	21524	BP	other metabolic processes	AT5G19110	Eukaryotic aspartyl protease family protein
TRINITY_DN2139_c0_g1	HiInc_DN2139_c0_g1	115.344	3.45449	1.12097	3.0817	0.00205819	0.024838	TRINITY_DN2139_c0_g1_i3	AT5G19110.1	locus:2182182	AT5G19110	enables	aspartic-type endopeptidase activity	GO:0004190	1621	MF	hydrolase activity	AT5G19110	Eukaryotic aspartyl protease family protein
TRINITY_DN11393_c0_g1	HiInc_DN11393_c0_g1	70.8397	3.43633	0.813282	4.22526	2.3866e-05	0.000826757	TRINITY_DN11393_c0_g1_i1	AT5G38530.1	locus:2159838	AT5G38530	acts upstream of or within	tryptophan biosynthetic process	GO:0000162	7503	BP	other cellular processes	TSBtype2	Tryptophan synthase beta chain
TRINITY_DN11393_c0_g1	HiInc_DN11393_c0_g1	70.8397	3.43633	0.813282	4.22526	2.3866e-05	0.000826757	TRINITY_DN11393_c0_g1_i1	AT5G38530.1	locus:2159838	AT5G38530	enables	tryptophan synthase activity	GO:0004834	4528	MF	catalytic activity	TSBtype2	Tryptophan synthase beta chain
TRINITY_DN11393_c0_g1	HiInc_DN11393_c0_g1	70.8397	3.43633	0.813282	4.22526	2.3866e-05	0.000826757	TRINITY_DN11393_c0_g1_i1	AT5G38530.1	locus:2159838	AT5G38530	enables	L-serine hydro-lyase (adding indole, L-tryptophan-forming) activity	GO:0052684	37873	MF	catalytic activity	TSBtype2	Tryptophan synthase beta chain
TRINITY_DN39551_c0_g1	HiInc_DN39551_c0_g1	55.6343	3.42728	1.06189	3.22752	0.00124869	0.0172576	TRINITY_DN39551_c0_g1_i1	AT4G25530.1	locus:2131814	AT4G25530	acts upstream of or within	positive regulation of flower development	GO:0009911	9309	BP	anatomical structure development	HDG6	Homeodomain-containing transcription factor FWA
TRINITY_DN39551_c0_g1	HiInc_DN39551_c0_g1	55.6343	3.42728	1.06189	3.22752	0.00124869	0.0172576	TRINITY_DN39551_c0_g1_i1	AT4G25530.1	locus:2131814	AT4G25530	acts upstream of or within	regulation of gene expression by genomic imprinting	GO:0006349	6042	BP	regulation of gene expression, epigenetic	HDG6	Homeodomain-containing transcription factor FWA
TRINITY_DN39551_c0_g1	HiInc_DN39551_c0_g1	55.6343	3.42728	1.06189	3.22752	0.00124869	0.0172576	TRINITY_DN39551_c0_g1_i1	AT4G25530.1	locus:2131814	AT4G25530	acts upstream of or within	gene silencing by RNA	GO:0031047	19490	BP	other cellular processes	HDG6	Homeodomain-containing transcription factor FWA
TRINITY_DN39551_c0_g1	HiInc_DN39551_c0_g1	55.6343	3.42728	1.06189	3.22752	0.00124869	0.0172576	TRINITY_DN39551_c0_g1_i1	AT4G25530.1	locus:2131814	AT4G25530	enables	lipid binding	GO:0008289	3020	MF	lipid binding	HDG6	Homeodomain-containing transcription factor FWA
TRINITY_DN123_c0_g1	HiInc_DN123_c0_g1	835.491	3.42068	0.433485	7.89112	2.99475e-15	2.64502e-12	TRINITY_DN123_c0_g1_i32	AT1G50190.1	locus:2011972	AT1G50190	involved in	intracellular signal transduction	GO:0035556	35314	BP	signal transduction	AT1G50190	Cysteine/Histidine-rich C1 domain family protein
TRINITY_DN4361_c3_g1	HiInc_DN4361_c3_g1	47.8929	3.38479	0.738721	4.58196	4.6064e-06	0.000222929	TRINITY_DN4361_c3_g1_i2	AT2G37040.1	locus:2057981	AT2G37040	acts upstream of or within	lignin catabolic process	GO:0046274	13010	BP	secondary metabolic process	PAL1	Phenylalanine ammonia-lyase 1
TRINITY_DN4361_c3_g1	HiInc_DN4361_c3_g1	47.8929	3.38479	0.738721	4.58196	4.6064e-06	0.000222929	TRINITY_DN4361_c3_g1_i2	AT2G37040.1	locus:2057981	AT2G37040	acts upstream of or within	drought recovery	GO:0009819	8701	BP	response to stress	PAL1	Phenylalanine ammonia-lyase 1
TRINITY_DN4361_c3_g1	HiInc_DN4361_c3_g1	47.8929	3.38479	0.738721	4.58196	4.6064e-06	0.000222929	TRINITY_DN4361_c3_g1_i2	AT2G37040.1	locus:2057981	AT2G37040	acts upstream of or within	response to UV-B	GO:0010224	18529	BP	response to light stimulus	PAL1	Phenylalanine ammonia-lyase 1
TRINITY_DN4361_c3_g1	HiInc_DN4361_c3_g1	47.8929	3.38479	0.738721	4.58196	4.6064e-06	0.000222929	TRINITY_DN4361_c3_g1_i2	AT2G37040.1	locus:2057981	AT2G37040	acts upstream of or within	salicylic acid catabolic process	GO:0046244	13018	BP	other metabolic processes	PAL1	Phenylalanine ammonia-lyase 1
TRINITY_DN14425_c0_g1	HiInc_DN14425_c0_g1	1183.65	3.37316	0.679451	4.96453	6.88668e-07	4.82973e-05	TRINITY_DN14425_c0_g1_i2	AT5G13700.1	locus:2173219	AT5G13700	enables	norspermine:oxygen oxidoreductase activity	GO:0052894	40124	MF	catalytic activity	PAO1	Polyamine oxidase 1
TRINITY_DN14425_c0_g1	HiInc_DN14425_c0_g1	1183.65	3.37316	0.679451	4.96453	6.88668e-07	4.82973e-05	TRINITY_DN14425_c0_g1_i2	AT5G13700.1	locus:2173219	AT5G13700	enables	polyamine oxidase activity	GO:0046592	13497	MF	catalytic activity	PAO1	Polyamine oxidase 1
TRINITY_DN14425_c0_g1	HiInc_DN14425_c0_g1	1183.65	3.37316	0.679451	4.96453	6.88668e-07	4.82973e-05	TRINITY_DN14425_c0_g1_i2	AT5G13700.1	locus:2173219	AT5G13700	enables	spermine:oxygen oxidoreductase (spermidine-forming) activity	GO:0052901	40131	MF	catalytic activity	PAO1	Polyamine oxidase 1
TRINITY_DN14425_c0_g1	HiInc_DN14425_c0_g1	1183.65	3.37316	0.679451	4.96453	6.88668e-07	4.82973e-05	TRINITY_DN14425_c0_g1_i2	AT5G13700.1	locus:2173219	AT5G13700	involved in	spermine catabolic process	GO:0046208	12997	BP	catabolic process	PAO1	Polyamine oxidase 1
TRINITY_DN14425_c0_g1	HiInc_DN14425_c0_g1	1183.65	3.37316	0.679451	4.96453	6.88668e-07	4.82973e-05	TRINITY_DN14425_c0_g1_i2	AT5G13700.1	locus:2173219	AT5G13700	enables	flavin adenine dinucleotide binding	GO:0050660	17564	MF	other binding	PAO1	Polyamine oxidase 1
TRINITY_DN14425_c0_g1	HiInc_DN14425_c0_g1	1183.65	3.37316	0.679451	4.96453	6.88668e-07	4.82973e-05	TRINITY_DN14425_c0_g1_i2	AT5G13700.1	locus:2173219	AT5G13700	enables	spermidine:oxygen oxidoreductase (3-aminopropanal-forming) activity	GO:0052902	40132	MF	catalytic activity	PAO1	Polyamine oxidase 1
TRINITY_DN14425_c0_g1	HiInc_DN14425_c0_g1	1183.65	3.37316	0.679451	4.96453	6.88668e-07	4.82973e-05	TRINITY_DN14425_c0_g1_i2	AT5G13700.1	locus:2173219	AT5G13700	enables	N1-acetylspermine:oxygen oxidoreductase (3-acetamidopropanal-forming) activity	GO:0052903	40133	MF	catalytic activity	PAO1	Polyamine oxidase 1
TRINITY_DN14425_c0_g1	HiInc_DN14425_c0_g1	1183.65	3.37316	0.679451	4.96453	6.88668e-07	4.82973e-05	TRINITY_DN14425_c0_g1_i2	AT5G13700.1	locus:2173219	AT5G13700	acts upstream of or within	polyamine catabolic process	GO:0006598	6796	BP	catabolic process	PAO1	Polyamine oxidase 1
TRINITY_DN14425_c0_g1	HiInc_DN14425_c0_g1	1183.65	3.37316	0.679451	4.96453	6.88668e-07	4.82973e-05	TRINITY_DN14425_c0_g1_i2	AT5G13700.1	locus:2173219	AT5G13700	enables	N1-acetylspermidine:oxygen oxidoreductase (3-acetamidopropanal-forming) activity	GO:0052904	40134	MF	catalytic activity	PAO1	Polyamine oxidase 1
TRINITY_DN14425_c0_g1	HiInc_DN14425_c0_g1	1183.65	3.37316	0.679451	4.96453	6.88668e-07	4.82973e-05	TRINITY_DN14425_c0_g1_i2	AT5G13700.1	locus:2173219	AT5G13700	enables	N1-acetylspermine:oxygen oxidoreductase (N1-acetylspermidine-forming) activity	GO:0052895	40125	MF	catalytic activity	PAO1	Polyamine oxidase 1
TRINITY_DN41810_c0_g1	HiInc_DN41810_c0_g1	42.3383	3.37075	0.552621	6.09957	1.06357e-09	1.85554e-07	TRINITY_DN41810_c0_g1_i5	AT5G25930.1	locus:2180617	AT5G25930	acts upstream of or within	regulation of signal transduction	GO:0009966	13829	BP	signal transduction	AT5G25930	Kinase family with leucine-rich repeat domain-containing protein
TRINITY_DN41810_c0_g1	HiInc_DN41810_c0_g1	42.3383	3.37075	0.552621	6.09957	1.06357e-09	1.85554e-07	TRINITY_DN41810_c0_g1_i5	AT5G25930.1	locus:2180617	AT5G25930	acts upstream of or within	cellular response to organic cyclic compound	GO:0071407	33938	BP	response to chemical	AT5G25930	Kinase family with leucine-rich repeat domain-containing protein
TRINITY_DN41810_c0_g1	HiInc_DN41810_c0_g1	42.3383	3.37075	0.552621	6.09957	1.06357e-09	1.85554e-07	TRINITY_DN41810_c0_g1_i5	AT5G25930.1	locus:2180617	AT5G25930	acts upstream of or within	negative regulation of cell death	GO:0060548	31926	BP	other cellular processes	AT5G25930	Kinase family with leucine-rich repeat domain-containing protein
TRINITY_DN41810_c0_g1	HiInc_DN41810_c0_g1	42.3383	3.37075	0.552621	6.09957	1.06357e-09	1.85554e-07	TRINITY_DN41810_c0_g1_i5	AT5G25930.1	locus:2180617	AT5G25930	acts upstream of or within	negative regulation of cellular process	GO:0048523	20726	BP	other cellular processes	AT5G25930	Kinase family with leucine-rich repeat domain-containing protein
TRINITY_DN23117_c0_g1	HiInc_DN23117_c0_g1	464.672	3.36295	0.402266	8.36001	6.27144e-17	8.08762e-14	TRINITY_DN23117_c0_g1_i1	AT2G30490.1	locus:2064402	AT2G30490	involved in	lignin metabolic process	GO:0009808	6182	BP	secondary metabolic process	CYP73A5	Cinnamate-4-hydroxylase
TRINITY_DN23117_c0_g1	HiInc_DN23117_c0_g1	464.672	3.36295	0.402266	8.36001	6.27144e-17	8.08762e-14	TRINITY_DN23117_c0_g1_i1	AT2G30490.1	locus:2064402	AT2G30490	acts upstream of or within	phenylpropanoid metabolic process	GO:0009698	6712	BP	other cellular processes	CYP73A5	Cinnamate-4-hydroxylase
TRINITY_DN23117_c0_g1	HiInc_DN23117_c0_g1	464.672	3.36295	0.402266	8.36001	6.27144e-17	8.08762e-14	TRINITY_DN23117_c0_g1_i1	AT2G30490.1	locus:2064402	AT2G30490	acts upstream of or within	ubiquinone biosynthetic process	GO:0006744	7518	BP	biosynthetic process	CYP73A5	Cinnamate-4-hydroxylase
TRINITY_DN23117_c0_g1	HiInc_DN23117_c0_g1	464.672	3.36295	0.402266	8.36001	6.27144e-17	8.08762e-14	TRINITY_DN23117_c0_g1_i1	AT2G30490.1	locus:2064402	AT2G30490	acts upstream of or within	developmental process	GO:0032502	25755	BP	other biological processes	CYP73A5	Cinnamate-4-hydroxylase
TRINITY_DN23117_c0_g1	HiInc_DN23117_c0_g1	464.672	3.36295	0.402266	8.36001	6.27144e-17	8.08762e-14	TRINITY_DN23117_c0_g1_i1	AT2G30490.1	locus:2064402	AT2G30490	enables	identical protein binding	GO:0042802	15210	MF	protein binding	CYP73A5	Cinnamate-4-hydroxylase
TRINITY_DN23117_c0_g1	HiInc_DN23117_c0_g1	464.672	3.36295	0.402266	8.36001	6.27144e-17	8.08762e-14	TRINITY_DN23117_c0_g1_i1	AT2G30490.1	locus:2064402	AT2G30490	located in	peroxisome	GO:0005777	556	CC	peroxisome	CYP73A5	Cinnamate-4-hydroxylase
TRINITY_DN23117_c0_g1	HiInc_DN23117_c0_g1	464.672	3.36295	0.402266	8.36001	6.27144e-17	8.08762e-14	TRINITY_DN23117_c0_g1_i1	AT2G30490.1	locus:2064402	AT2G30490	enables	trans-cinnamate 4-monooxygenase activity	GO:0016710	4439	MF	catalytic activity	CYP73A5	Cinnamate-4-hydroxylase
TRINITY_DN566_c0_g1	HiInc_DN566_c0_g1	195.046	3.34738	0.491601	6.80914	9.81842e-12	3.34335e-09	TRINITY_DN566_c0_g1_i10	AT1G15210.1	locus:2037703	AT1G15210	enables	ATPase-coupled transmembrane transporter activity	GO:0042626	14104	MF	transporter activity	ABCG35	PDR7
TRINITY_DN566_c0_g1	HiInc_DN566_c0_g1	195.046	3.34738	0.491601	6.80914	9.81842e-12	3.34335e-09	TRINITY_DN566_c0_g1_i10	AT1G15210.1	locus:2037703	AT1G15210	enables	ABC-type transporter activity	GO:0140359	56762	MF	transporter activity	ABCG35	PDR7
TRINITY_DN4079_c0_g2	HiInc_DN4079_c0_g2	51.3755	3.3452	0.875397	3.82135	0.000132722	0.00315751	TRINITY_DN4079_c0_g2_i4	AT3G47060.1	locus:2075581	AT3G47060	enables	metalloendopeptidase activity	GO:0004222	3176	MF	hydrolase activity	FTSH7	ATP-dependent zinc metalloprotease FTSH 7
TRINITY_DN4079_c0_g2	HiInc_DN4079_c0_g2	51.3755	3.3452	0.875397	3.82135	0.000132722	0.00315751	TRINITY_DN4079_c0_g2_i4	AT3G47060.1	locus:2075581	AT3G47060	enables	ATP-dependent peptidase activity	GO:0004176	904	MF	hydrolase activity	FTSH7	ATP-dependent zinc metalloprotease FTSH 7
TRINITY_DN4079_c0_g2	HiInc_DN4079_c0_g2	51.3755	3.3452	0.875397	3.82135	0.000132722	0.00315751	TRINITY_DN4079_c0_g2_i4	AT3G47060.1	locus:2075581	AT3G47060	is active in	chloroplast thylakoid	GO:0009534	704	CC	other intracellular components	FTSH7	ATP-dependent zinc metalloprotease FTSH 7
TRINITY_DN4079_c0_g2	HiInc_DN4079_c0_g2	51.3755	3.3452	0.875397	3.82135	0.000132722	0.00315751	TRINITY_DN4079_c0_g2_i4	AT3G47060.1	locus:2075581	AT3G47060	involved in	proteolysis	GO:0006508	6934	BP	protein metabolic process	FTSH7	ATP-dependent zinc metalloprotease FTSH 7
TRINITY_DN4079_c0_g2	HiInc_DN4079_c0_g2	51.3755	3.3452	0.875397	3.82135	0.000132722	0.00315751	TRINITY_DN4079_c0_g2_i4	AT3G47060.1	locus:2075581	AT3G47060	enables	zinc ion binding	GO:0008270	4661	MF	other binding	FTSH7	ATP-dependent zinc metalloprotease FTSH 7
TRINITY_DN4079_c0_g2	HiInc_DN4079_c0_g2	51.3755	3.3452	0.875397	3.82135	0.000132722	0.00315751	TRINITY_DN4079_c0_g2_i4	AT3G47060.1	locus:2075581	AT3G47060	enables	ATP hydrolysis activity	GO:0016887	907	MF	hydrolase activity	FTSH7	ATP-dependent zinc metalloprotease FTSH 7
TRINITY_DN26297_c0_g1	HiInc_DN26297_c0_g1	433.498	3.34073	0.35271	9.47159	2.75607e-21	2.11584e-17	TRINITY_DN26297_c0_g1_i2	AT4G14040.1	locus:2129356	AT4G14040	acts upstream of or within	polar nucleus fusion	GO:0010197	17770	BP	cellular component organization	SBP2	Selenium-binding protein 2
TRINITY_DN26297_c0_g1	HiInc_DN26297_c0_g1	433.498	3.34073	0.35271	9.47159	2.75607e-21	2.11584e-17	TRINITY_DN26297_c0_g1_i2	AT4G14040.1	locus:2129356	AT4G14040	enables	selenium binding	GO:0008430	4092	MF	other binding	SBP2	Selenium-binding protein 2
TRINITY_DN7922_c0_g1	HiInc_DN7922_c0_g1	894.06	3.33607	0.589084	5.66316	1.48613e-08	1.85034e-06	TRINITY_DN7922_c0_g1_i9	AT4G20830.2	locus:2121539	AT4G20830	enables	oxidoreductase activity, acting on the CH-OH group of donors, oxygen as acceptor	GO:0016899	3550	MF	catalytic activity	AT4G20830	Berberine bridge enzyme-like 19
TRINITY_DN39197_c0_g1	HiInc_DN39197_c0_g1	80.186	3.30639	1.15961	2.8513	0.00435414	0.0423729	TRINITY_DN39197_c0_g1_i6	AT2G22200.1	locus:2060385	AT2G22200	acts upstream of or within	carbohydrate derivative metabolic process	GO:1901135	43217	BP	other metabolic processes	ERF056	Ethylene-responsive transcription factor ERF056
TRINITY_DN12173_c0_g1	HiInc_DN12173_c0_g1	102.6	3.28029	0.503312	6.51741	7.15321e-11	1.81201e-08	TRINITY_DN12173_c0_g1_i1	AT1G21100.1	locus:2199607	AT1G21100	enables	methyltransferase activity	GO:0008168	3208	MF	transferase activity	IGMT1	Indole glucosinolate O-methyltransferase 1
TRINITY_DN10020_c0_g1	HiInc_DN10020_c0_g1	490.65	3.26123	0.636973	5.11988	3.05723e-07	2.46876e-05	TRINITY_DN10020_c0_g1_i1	AT5G20230.1	locus:2149249	AT5G20230	acts upstream of or within	regulation of lignin biosynthetic process	GO:1901141	43223	BP	secondary metabolic process	BCB	SAG14
TRINITY_DN10020_c0_g1	HiInc_DN10020_c0_g1	490.65	3.26123	0.636973	5.11988	3.05723e-07	2.46876e-05	TRINITY_DN10020_c0_g1_i1	AT5G20230.1	locus:2149249	AT5G20230	acts upstream of or within	cellular response to cold	GO:0070417	31524	BP	response to stress	BCB	SAG14
TRINITY_DN10020_c0_g1	HiInc_DN10020_c0_g1	490.65	3.26123	0.636973	5.11988	3.05723e-07	2.46876e-05	TRINITY_DN10020_c0_g1_i1	AT5G20230.1	locus:2149249	AT5G20230	enables	electron transfer activity	GO:0009055	2223	MF	catalytic activity	BCB	SAG14
TRINITY_DN10020_c0_g1	HiInc_DN10020_c0_g1	490.65	3.26123	0.636973	5.11988	3.05723e-07	2.46876e-05	TRINITY_DN10020_c0_g1_i1	AT5G20230.1	locus:2149249	AT5G20230	acts upstream of or within	response to absence of light	GO:0009646	7119	BP	response to light stimulus	BCB	SAG14
TRINITY_DN10020_c0_g1	HiInc_DN10020_c0_g1	490.65	3.26123	0.636973	5.11988	3.05723e-07	2.46876e-05	TRINITY_DN10020_c0_g1_i1	AT5G20230.1	locus:2149249	AT5G20230	acts upstream of or within	aluminum cation transport	GO:0015690	5088	BP	transport	BCB	SAG14
TRINITY_DN19434_c0_g2	HiInc_DN19434_c0_g2	20.7935	3.25016	0.953921	3.40715	0.000656442	0.0107258	TRINITY_DN19434_c0_g2_i1	AT1G03060.1	locus:2007514	AT1G03060	acts upstream of or within	mucilage extrusion from seed coat	GO:0080001	29792	BP	post-embryonic development	SPI	Protein SPIRRIG
TRINITY_DN19434_c0_g2	HiInc_DN19434_c0_g2	20.7935	3.25016	0.953921	3.40715	0.000656442	0.0107258	TRINITY_DN19434_c0_g2_i1	AT1G03060.1	locus:2007514	AT1G03060	acts upstream of or within	cellular response to salt stress	GO:0071472	34035	BP	response to stress	SPI	Protein SPIRRIG
TRINITY_DN19434_c0_g2	HiInc_DN19434_c0_g2	20.7935	3.25016	0.953921	3.40715	0.000656442	0.0107258	TRINITY_DN19434_c0_g2_i1	AT1G03060.1	locus:2007514	AT1G03060	acts upstream of or within	trichome morphogenesis	GO:0010090	14838	BP	cell differentiation	SPI	Protein SPIRRIG
TRINITY_DN19434_c0_g2	HiInc_DN19434_c0_g2	20.7935	3.25016	0.953921	3.40715	0.000656442	0.0107258	TRINITY_DN19434_c0_g2_i1	AT1G03060.1	locus:2007514	AT1G03060	involved in	positive regulation of root hair elongation	GO:1902892	48008	BP	cell growth	SPI	Protein SPIRRIG
TRINITY_DN19434_c0_g2	HiInc_DN19434_c0_g2	20.7935	3.25016	0.953921	3.40715	0.000656442	0.0107258	TRINITY_DN19434_c0_g2_i1	AT1G03060.1	locus:2007514	AT1G03060	acts upstream of or within	regulation of vacuolar transport	GO:1903335	48575	BP	transport	SPI	Protein SPIRRIG
TRINITY_DN19434_c0_g2	HiInc_DN19434_c0_g2	20.7935	3.25016	0.953921	3.40715	0.000656442	0.0107258	TRINITY_DN19434_c0_g2_i1	AT1G03060.1	locus:2007514	AT1G03060	involved in	vacuole organization	GO:0007033	7551	BP	cellular component organization	SPI	Protein SPIRRIG
TRINITY_DN19434_c0_g2	HiInc_DN19434_c0_g2	20.7935	3.25016	0.953921	3.40715	0.000656442	0.0107258	TRINITY_DN19434_c0_g2_i1	AT1G03060.1	locus:2007514	AT1G03060	acts upstream of or within	regulation of intracellular mRNA localization	GO:1904580	50452	BP	other cellular processes	SPI	Protein SPIRRIG
TRINITY_DN19434_c0_g2	HiInc_DN19434_c0_g2	20.7935	3.25016	0.953921	3.40715	0.000656442	0.0107258	TRINITY_DN19434_c0_g2_i1	AT1G03060.1	locus:2007514	AT1G03060	acts upstream of or within	P-body assembly	GO:0033962	28860	BP	cellular component organization	SPI	Protein SPIRRIG
TRINITY_DN19434_c0_g2	HiInc_DN19434_c0_g2	20.7935	3.25016	0.953921	3.40715	0.000656442	0.0107258	TRINITY_DN19434_c0_g2_i1	AT1G03060.1	locus:2007514	AT1G03060	located in	P-body	GO:0000932	15011	CC	other intracellular components	SPI	Protein SPIRRIG
TRINITY_DN19434_c0_g2	HiInc_DN19434_c0_g2	20.7935	3.25016	0.953921	3.40715	0.000656442	0.0107258	TRINITY_DN19434_c0_g2_i1	AT1G03060.1	locus:2007514	AT1G03060	acts upstream of or within	multidimensional cell growth	GO:0009825	10251	BP	cell growth	SPI	Protein SPIRRIG
TRINITY_DN19434_c0_g2	HiInc_DN19434_c0_g2	20.7935	3.25016	0.953921	3.40715	0.000656442	0.0107258	TRINITY_DN19434_c0_g2_i1	AT1G03060.1	locus:2007514	AT1G03060	located in	root hair tip	GO:0035619	36716	CC	other cellular components	SPI	Protein SPIRRIG
TRINITY_DN16207_c0_g1	HiInc_DN16207_c0_g1	12.6949	3.24594	1.00374	3.23386	0.00122128	0.0169951	TRINITY_DN16207_c0_g1_i1	AT1G13080.2	locus:2031900	AT1G13080	acts upstream of or within	heat acclimation	GO:0010286	25138	BP	response to stress	CYP71B2	Cytochrome P450 71B2
TRINITY_DN6413_c0_g2	HiInc_DN6413_c0_g2	190.616	3.23207	0.693715	4.65907	3.17638e-06	0.000166866	TRINITY_DN6413_c0_g2_i1	AT3G57530.2	locus:2103498	AT3G57530	enables	calmodulin-dependent protein kinase activity	GO:0004683	1785	MF	kinase activity	CPK32	Calcium-dependent protein kinase 32
TRINITY_DN6413_c0_g2	HiInc_DN6413_c0_g2	190.616	3.23207	0.693715	4.65907	3.17638e-06	0.000166866	TRINITY_DN6413_c0_g2_i1	AT3G57530.2	locus:2103498	AT3G57530	enables	calcium-dependent protein kinase C activity	GO:0004698	1758	MF	catalytic activity	CPK32	Calcium-dependent protein kinase 32
TRINITY_DN6413_c0_g2	HiInc_DN6413_c0_g2	190.616	3.23207	0.693715	4.65907	3.17638e-06	0.000166866	TRINITY_DN6413_c0_g2_i1	AT3G57530.2	locus:2103498	AT3G57530	enables	calcium ion binding	GO:0005509	1755	MF	other binding	CPK32	Calcium-dependent protein kinase 32
TRINITY_DN6413_c0_g2	HiInc_DN6413_c0_g2	190.616	3.23207	0.693715	4.65907	3.17638e-06	0.000166866	TRINITY_DN6413_c0_g2_i1	AT3G57530.2	locus:2103498	AT3G57530	enables	calcium-dependent protein serine/threonine kinase activity	GO:0009931	10931	MF	transferase activity	CPK32	Calcium-dependent protein kinase 32
TRINITY_DN6413_c0_g2	HiInc_DN6413_c0_g2	190.616	3.23207	0.693715	4.65907	3.17638e-06	0.000166866	TRINITY_DN6413_c0_g2_i1	AT3G57530.2	locus:2103498	AT3G57530	involved in	protein autophosphorylation	GO:0046777	13750	BP	other cellular processes	CPK32	Calcium-dependent protein kinase 32
TRINITY_DN6413_c0_g2	HiInc_DN6413_c0_g2	190.616	3.23207	0.693715	4.65907	3.17638e-06	0.000166866	TRINITY_DN6413_c0_g2_i1	AT3G57530.2	locus:2103498	AT3G57530	acts upstream of or within	abscisic acid-activated signaling pathway	GO:0009738	11414	BP	other cellular processes	CPK32	Calcium-dependent protein kinase 32
TRINITY_DN6413_c0_g2	HiInc_DN6413_c0_g2	190.616	3.23207	0.693715	4.65907	3.17638e-06	0.000166866	TRINITY_DN6413_c0_g2_i1	AT3G57530.2	locus:2103498	AT3G57530	involved in	peptidyl-serine phosphorylation	GO:0018105	9018	BP	other metabolic processes	CPK32	Calcium-dependent protein kinase 32
TRINITY_DN56582_c0_g1	HiInc_DN56582_c0_g1	186.095	3.21857	0.518278	6.21013	5.29424e-10	1.04637e-07	TRINITY_DN56582_c0_g1_i1	AT1G32350.1	locus:2028311	AT1G32350	enables	alternative oxidase activity	GO:0009916	11769	MF	catalytic activity	AOX3	AOX1D
TRINITY_DN56582_c0_g1	HiInc_DN56582_c0_g1	186.095	3.21857	0.518278	6.21013	5.29424e-10	1.04637e-07	TRINITY_DN56582_c0_g1_i1	AT1G32350.1	locus:2028311	AT1G32350	enables	superoxide-generating NADPH oxidase activity	GO:0106292	57806	MF	catalytic activity	AOX3	AOX1D
TRINITY_DN56582_c0_g1	HiInc_DN56582_c0_g1	186.095	3.21857	0.518278	6.21013	5.29424e-10	1.04637e-07	TRINITY_DN56582_c0_g1_i1	AT1G32350.1	locus:2028311	AT1G32350	enables	ubiquinol:oxygen oxidoreductase activity	GO:0102721	54676	MF	catalytic activity	AOX3	AOX1D
TRINITY_DN56582_c0_g1	HiInc_DN56582_c0_g1	186.095	3.21857	0.518278	6.21013	5.29424e-10	1.04637e-07	TRINITY_DN56582_c0_g1_i1	AT1G32350.1	locus:2028311	AT1G32350	involved in	alternative respiration	GO:0010230	19797	BP	generation of precursor metabolites and energy	AOX3	AOX1D
TRINITY_DN43366_c0_g1	HiInc_DN43366_c0_g1	36.5383	3.21551	0.792104	4.05945	4.91885e-05	0.00146647	TRINITY_DN43366_c0_g1_i1	AT1G19180.1	locus:2202180	AT1G19180	acts upstream of or within	regulation of cellular response to alkaline pH	GO:1900067	39889	BP	response to abiotic stimulus	TIFY10A	TIFY10A
TRINITY_DN12432_c0_g1	HiInc_DN12432_c0_g1	27.9297	3.21225	1.09046	2.94578	0.00322144	0.0341514	TRINITY_DN12432_c0_g1_i7	AT5G41750.1	locus:2175075	AT5G41750	acts upstream of or within	camalexin biosynthetic process	GO:0010120	15097	BP	other cellular processes	AT5G41750	Disease resistance protein (TIR-NBS-LRR class) family
TRINITY_DN12432_c0_g1	HiInc_DN12432_c0_g1	27.9297	3.21225	1.09046	2.94578	0.00322144	0.0341514	TRINITY_DN12432_c0_g1_i7	AT5G41750.1	locus:2175075	AT5G41750	acts upstream of or within	macromolecule localization	GO:0033036	26834	BP	other biological processes	AT5G41750	Disease resistance protein (TIR-NBS-LRR class) family
TRINITY_DN18401_c0_g2	HiInc_DN18401_c0_g2	15.8717	3.20931	1.0198	3.14699	0.0016496	0.0211537	TRINITY_DN18401_c0_g2_i1	AT3G02590.1	locus:2076899	AT3G02590	involved in	sterol biosynthetic process	GO:0016126	7318	BP	other metabolic processes	HDF7	Putative Delta(7)-sterol-C5(6)-desaturase 2
TRINITY_DN18401_c0_g2	HiInc_DN18401_c0_g2	15.8717	3.20931	1.0198	3.14699	0.0016496	0.0211537	TRINITY_DN18401_c0_g2_i1	AT3G02590.1	locus:2076899	AT3G02590	enables	C-5 sterol desaturase activity	GO:0000248	914	MF	catalytic activity	HDF7	Putative Delta(7)-sterol-C5(6)-desaturase 2
TRINITY_DN18401_c0_g2	HiInc_DN18401_c0_g2	15.8717	3.20931	1.0198	3.14699	0.0016496	0.0211537	TRINITY_DN18401_c0_g2_i1	AT3G02590.1	locus:2076899	AT3G02590	enables	delta7-sterol 5(6)-desaturase activity	GO:0050046	16732	MF	catalytic activity	HDF7	Putative Delta(7)-sterol-C5(6)-desaturase 2
TRINITY_DN23700_c0_g1	HiInc_DN23700_c0_g1	233.844	3.20916	0.457551	7.01377	2.31975e-12	9.64162e-10	TRINITY_DN23700_c0_g1_i14	AT4G22880.1	locus:2127218	AT4G22880	enables	leucocyanidin oxygenase activity	GO:0050589	17439	MF	catalytic activity	LDOX	AT4G22880 protein
TRINITY_DN23700_c0_g1	HiInc_DN23700_c0_g1	233.844	3.20916	0.457551	7.01377	2.31975e-12	9.64162e-10	TRINITY_DN23700_c0_g1_i14	AT4G22880.1	locus:2127218	AT4G22880	acts upstream of or within	proanthocyanidin biosynthetic process	GO:0010023	13721	BP	biosynthetic process	LDOX	AT4G22880 protein
TRINITY_DN23700_c0_g1	HiInc_DN23700_c0_g1	233.844	3.20916	0.457551	7.01377	2.31975e-12	9.64162e-10	TRINITY_DN23700_c0_g1_i14	AT4G22880.1	locus:2127218	AT4G22880	acts upstream of or within	anthocyanin-containing compound biosynthetic process	GO:0009718	11217	BP	biosynthetic process	LDOX	AT4G22880 protein
TRINITY_DN18803_c0_g1	HiInc_DN18803_c0_g1	101.242	3.20791	0.803826	3.9908	6.58517e-05	0.0018211	TRINITY_DN18803_c0_g1_i1	AT4G32920.3	locus:2123762	AT4G32920	acts upstream of or within	regulation of biological quality	GO:0065008	25784	BP	other biological processes	AT4G32920	Glycine-rich protein
TRINITY_DN18803_c0_g1	HiInc_DN18803_c0_g1	101.242	3.20791	0.803826	3.9908	6.58517e-05	0.0018211	TRINITY_DN18803_c0_g1_i1	AT4G32920.3	locus:2123762	AT4G32920	acts upstream of or within	negative regulation of metabolic process	GO:0009892	12015	BP	other metabolic processes	AT4G32920	Glycine-rich protein
TRINITY_DN18803_c0_g1	HiInc_DN18803_c0_g1	101.242	3.20791	0.803826	3.9908	6.58517e-05	0.0018211	TRINITY_DN18803_c0_g1_i1	AT4G32920.3	locus:2123762	AT4G32920	acts upstream of or within	regulation of developmental process	GO:0050793	17954	BP	other biological processes	AT4G32920	Glycine-rich protein
TRINITY_DN8241_c1_g1	HiInc_DN8241_c1_g1	47.3882	3.20761	0.830491	3.8623	0.000112323	0.00278229	TRINITY_DN8241_c1_g1_i2	AT1G65310.2	locus:2206335	AT1G65310	acts upstream of or within	xyloglucan metabolic process	GO:0010411	27025	BP	other metabolic processes	ATXTH17	xyloglucan endotransglucosylase/hydrolase 17
TRINITY_DN8241_c1_g1	HiInc_DN8241_c1_g1	47.3882	3.20761	0.830491	3.8623	0.000112323	0.00278229	TRINITY_DN8241_c1_g1_i2	AT1G65310.2	locus:2206335	AT1G65310	enables	xyloglucan:xyloglucosyl transferase activity	GO:0016762	4652	MF	transferase activity	ATXTH17	xyloglucan endotransglucosylase/hydrolase 17
TRINITY_DN3743_c0_g1	HiInc_DN3743_c0_g1	215.49	3.20726	0.903516	3.54975	0.000385591	0.0071697	TRINITY_DN3743_c0_g1_i1	AT4G13410.1	locus:2142100	AT4G13410	enables	glucomannan 4-beta-mannosyltransferase activity	GO:0047259	15805	MF	transferase activity	CSLA15	Probable glucomannan 4-beta-mannosyltransferase 15
TRINITY_DN5719_c0_g1	HiInc_DN5719_c0_g1	5212.3	3.19721	0.675131	4.73569	2.18307e-06	0.000122664	TRINITY_DN5719_c0_g1_i4	AT1G22360.1	locus:2196501	AT1G22360	enables	quercetin 7-O-glucosyltransferase activity	GO:0080044	31695	MF	transferase activity	UGT85A2	UDP-glycosyltransferase 85A2
TRINITY_DN5719_c0_g1	HiInc_DN5719_c0_g1	5212.3	3.19721	0.675131	4.73569	2.18307e-06	0.000122664	TRINITY_DN5719_c0_g1_i4	AT1G22360.1	locus:2196501	AT1G22360	enables	glucuronosyltransferase activity	GO:0015020	2502	MF	transferase activity	UGT85A2	UDP-glycosyltransferase 85A2
TRINITY_DN5719_c0_g1	HiInc_DN5719_c0_g1	5212.3	3.19721	0.675131	4.73569	2.18307e-06	0.000122664	TRINITY_DN5719_c0_g1_i4	AT1G22360.1	locus:2196501	AT1G22360	enables	UDP-glycosyltransferase activity	GO:0008194	1295	MF	transferase activity	UGT85A2	UDP-glycosyltransferase 85A2
TRINITY_DN5719_c0_g1	HiInc_DN5719_c0_g1	5212.3	3.19721	0.675131	4.73569	2.18307e-06	0.000122664	TRINITY_DN5719_c0_g1_i4	AT1G22360.1	locus:2196501	AT1G22360	enables	quercetin 3-O-glucosyltransferase activity	GO:0080043	31694	MF	transferase activity	UGT85A2	UDP-glycosyltransferase 85A2
TRINITY_DN15288_c0_g1	HiInc_DN15288_c0_g1	19.9289	3.19612	1.06314	3.00631	0.00264441	0.0297765	TRINITY_DN15288_c0_g1_i15	AT5G16730.1	locus:2149035	AT5G16730	part of	microtubule associated complex	GO:0005875	464	CC	cytoskeleton	AT5G16730	WEB family protein At5g16730
TRINITY_DN15288_c0_g1	HiInc_DN15288_c0_g1	19.9289	3.19612	1.06314	3.00631	0.00264441	0.0297765	TRINITY_DN15288_c0_g1_i15	AT5G16730.1	locus:2149035	AT5G16730	involved in	reciprocal meiotic recombination	GO:0007131	6309	BP	reproduction	AT5G16730	WEB family protein At5g16730
TRINITY_DN11159_c0_g1	HiInc_DN11159_c0_g1	65.4479	3.19485	0.692142	4.61588	3.91426e-06	0.000196848	TRINITY_DN11159_c0_g1_i1	AT1G30370.1	locus:2204217	AT1G30370	acts upstream of or within	seed coat development	GO:0010214	18521	BP	multicellular organism development	AT1G30370	DLAH
TRINITY_DN11159_c0_g1	HiInc_DN11159_c0_g1	65.4479	3.19485	0.692142	4.61588	3.91426e-06	0.000196848	TRINITY_DN11159_c0_g1_i1	AT1G30370.1	locus:2204217	AT1G30370	enables	phospholipase activity	GO:0004620	3702	MF	hydrolase activity	AT1G30370	DLAH
TRINITY_DN11159_c0_g1	HiInc_DN11159_c0_g1	65.4479	3.19485	0.692142	4.61588	3.91426e-06	0.000196848	TRINITY_DN11159_c0_g1_i1	AT1G30370.1	locus:2204217	AT1G30370	enables	phospholipase A1 activity	GO:0008970	3703	MF	hydrolase activity	AT1G30370	DLAH
TRINITY_DN8539_c0_g1	HiInc_DN8539_c0_g1	39.0536	3.19394	0.825787	3.86775	0.000109842	0.00272561	TRINITY_DN8539_c0_g1_i3	AT3G48340.1	locus:504955641	AT3G48340	enables	cysteine-type endopeptidase activity	GO:0004197	2042	MF	catalytic activity	CEP2	KDEL-tailed cysteine endopeptidase CEP2
TRINITY_DN8539_c0_g1	HiInc_DN8539_c0_g1	39.0536	3.19394	0.825787	3.86775	0.000109842	0.00272561	TRINITY_DN8539_c0_g1_i3	AT3G48340.1	locus:504955641	AT3G48340	involved in	proteolysis involved in cellular protein catabolic process	GO:0051603	21764	BP	protein metabolic process	CEP2	KDEL-tailed cysteine endopeptidase CEP2
TRINITY_DN8539_c0_g1	HiInc_DN8539_c0_g1	39.0536	3.19394	0.825787	3.86775	0.000109842	0.00272561	TRINITY_DN8539_c0_g1_i3	AT3G48340.1	locus:504955641	AT3G48340	is active in	lysosome	GO:0005764	442	CC	lysosome	CEP2	KDEL-tailed cysteine endopeptidase CEP2
TRINITY_DN32209_c0_g1	HiInc_DN32209_c0_g1	90.765	3.14675	0.528754	5.95127	2.66075e-09	4.22476e-07	TRINITY_DN32209_c0_g1_i1	AT1G43710.1	locus:2031133	AT1G43710	acts upstream of or within	ethanolamine metabolic process	GO:0006580	5724	BP	other cellular processes	SDC	SDC1
TRINITY_DN935_c0_g1	HiInc_DN935_c0_g1	4029.52	3.14618	0.701593	4.48434	7.31391e-06	0.000325532	TRINITY_DN935_c0_g1_i2	AT1G23160.1	locus:2201170	AT1G23160	acts upstream of or within	chorismate biosynthetic process	GO:0009423	5390	BP	biosynthetic process	AT1G23160	Auxin-responsive GH3 family protein
TRINITY_DN935_c0_g1	HiInc_DN935_c0_g1	4029.52	3.14618	0.701593	4.48434	7.31391e-06	0.000325532	TRINITY_DN935_c0_g1_i2	AT1G23160.1	locus:2201170	AT1G23160	acts upstream of or within	conjugation	GO:0000746	13718	BP	other cellular processes	AT1G23160	Auxin-responsive GH3 family protein
TRINITY_DN935_c0_g1	HiInc_DN935_c0_g1	4029.52	3.14618	0.701593	4.48434	7.31391e-06	0.000325532	TRINITY_DN935_c0_g1_i2	AT1G23160.1	locus:2201170	AT1G23160	enables	acid-amino acid ligase activity	GO:0016881	1344	MF	catalytic activity	AT1G23160	Auxin-responsive GH3 family protein
TRINITY_DN16117_c0_g1	HiInc_DN16117_c0_g1	119.429	3.14576	1.00233	3.13844	0.00169851	0.0216043	TRINITY_DN16117_c0_g1_i1	AT1G72290.1	locus:2207041	AT1G72290	involved in	regulation of pollen tube growth	GO:0080092	31873	BP	growth	WSCP	Cysteine protease inhibitor WSCP
TRINITY_DN16117_c0_g1	HiInc_DN16117_c0_g1	119.429	3.14576	1.00233	3.13844	0.00169851	0.0216043	TRINITY_DN16117_c0_g1_i1	AT1G72290.1	locus:2207041	AT1G72290	involved in	negative regulation of peptidase activity	GO:0010466	28526	BP	regulation of molecular function	WSCP	Cysteine protease inhibitor WSCP
TRINITY_DN16117_c0_g1	HiInc_DN16117_c0_g1	119.429	3.14576	1.00233	3.13844	0.00169851	0.0216043	TRINITY_DN16117_c0_g1_i1	AT1G72290.1	locus:2207041	AT1G72290	enables	cysteine-type endopeptidase inhibitor activity	GO:0004869	2037	MF	enzyme regulator activity	WSCP	Cysteine protease inhibitor WSCP
TRINITY_DN16117_c0_g1	HiInc_DN16117_c0_g1	119.429	3.14576	1.00233	3.13844	0.00169851	0.0216043	TRINITY_DN16117_c0_g1_i1	AT1G72290.1	locus:2207041	AT1G72290	acts upstream of or within	response to insect	GO:0009625	7128	BP	response to biotic stimulus	WSCP	Cysteine protease inhibitor WSCP
TRINITY_DN16117_c0_g1	HiInc_DN16117_c0_g1	119.429	3.14576	1.00233	3.13844	0.00169851	0.0216043	TRINITY_DN16117_c0_g1_i1	AT1G72290.1	locus:2207041	AT1G72290	enables	peptidase inhibitor activity	GO:0030414	9657	MF	enzyme regulator activity	WSCP	Cysteine protease inhibitor WSCP
TRINITY_DN11076_c0_g1	HiInc_DN11076_c0_g1	6082.86	3.14342	0.554849	5.66536	1.4672e-08	1.83485e-06	TRINITY_DN11076_c0_g1_i3	AT4G39950.2	locus:2140020	AT4G39950	acts upstream of or within	indoleacetic acid biosynthetic process	GO:0009684	6052	BP	biosynthetic process	CYP79B2	cytochrome P450
TRINITY_DN11076_c0_g1	HiInc_DN11076_c0_g1	6082.86	3.14342	0.554849	5.66536	1.4672e-08	1.83485e-06	TRINITY_DN11076_c0_g1_i3	AT4G39950.2	locus:2140020	AT4G39950	acts upstream of or within	induced systemic resistance	GO:0009682	6054	BP	response to external stimulus	CYP79B2	cytochrome P450
TRINITY_DN11076_c0_g1	HiInc_DN11076_c0_g1	6082.86	3.14342	0.554849	5.66536	1.4672e-08	1.83485e-06	TRINITY_DN11076_c0_g1_i3	AT4G39950.2	locus:2140020	AT4G39950	acts upstream of or within	tryptophan catabolic process	GO:0006569	7504	BP	other cellular processes	CYP79B2	cytochrome P450
TRINITY_DN11076_c0_g1	HiInc_DN11076_c0_g1	6082.86	3.14342	0.554849	5.66536	1.4672e-08	1.83485e-06	TRINITY_DN11076_c0_g1_i3	AT4G39950.2	locus:2140020	AT4G39950	acts upstream of or within	defense response by callose deposition in cell wall	GO:0052544	26419	BP	cellular component organization	CYP79B2	cytochrome P450
TRINITY_DN9719_c1_g1	HiInc_DN9719_c1_g1	37.0283	3.13387	0.808141	3.87787	0.000105373	0.00263322	TRINITY_DN9719_c1_g1_i2	AT1G19200.2	locus:2202195	AT1G19200	acts upstream of or within	cellular response to cytokinin stimulus	GO:0071368	33893	BP	response to endogenous stimulus	FLZ12	Protein of unknown function (DUF581)
TRINITY_DN9719_c1_g1	HiInc_DN9719_c1_g1	37.0283	3.13387	0.808141	3.87787	0.000105373	0.00263322	TRINITY_DN9719_c1_g1_i2	AT1G19200.2	locus:2202195	AT1G19200	enables	kinase binding	GO:0019900	9732	MF	protein binding	FLZ12	Protein of unknown function (DUF581)
TRINITY_DN9719_c1_g1	HiInc_DN9719_c1_g1	37.0283	3.13387	0.808141	3.87787	0.000105373	0.00263322	TRINITY_DN9719_c1_g1_i2	AT1G19200.2	locus:2202195	AT1G19200	involved in	response to mannose	GO:1905582	53102	BP	response to chemical	FLZ12	Protein of unknown function (DUF581)
TRINITY_DN46692_c0_g1	HiInc_DN46692_c0_g1	469.208	3.12217	0.363257	8.59492	8.33262e-18	1.2395e-14	TRINITY_DN46692_c0_g1_i1	AT5G23010.2	locus:2181151	AT5G23010	involved in	leucine biosynthetic process	GO:0009098	6168	BP	biosynthetic process	MAM1	methylthioalkylmalate synthase 1
TRINITY_DN46692_c0_g1	HiInc_DN46692_c0_g1	469.208	3.12217	0.363257	8.59492	8.33262e-18	1.2395e-14	TRINITY_DN46692_c0_g1_i1	AT5G23010.2	locus:2181151	AT5G23010	enables	acyltransferase, acyl groups converted into alkyl on transfer	GO:0046912	14723	MF	transferase activity	MAM1	methylthioalkylmalate synthase 1
TRINITY_DN46692_c0_g1	HiInc_DN46692_c0_g1	469.208	3.12217	0.363257	8.59492	8.33262e-18	1.2395e-14	TRINITY_DN46692_c0_g1_i1	AT5G23010.2	locus:2181151	AT5G23010	enables	2-(2'-methylthio)ethylmalate synthase activity	GO:0010177	17734	MF	transferase activity	MAM1	methylthioalkylmalate synthase 1
TRINITY_DN13728_c0_g1	HiInc_DN13728_c0_g1	32.4304	3.11021	0.639262	4.86531	1.14279e-06	7.34059e-05	TRINITY_DN13728_c0_g1_i1	AT1G59820.1	locus:2025961	AT1G59820	involved in	Golgi vesicle budding	GO:0048194	15577	BP	other cellular processes	ALA3	Phospholipid-transporting ATPase
TRINITY_DN13728_c0_g1	HiInc_DN13728_c0_g1	32.4304	3.11021	0.639262	4.86531	1.14279e-06	7.34059e-05	TRINITY_DN13728_c0_g1_i1	AT1G59820.1	locus:2025961	AT1G59820	enables	ATPase-coupled intramembrane lipid transporter activity	GO:0140326	56581	MF	transporter activity	ALA3	Phospholipid-transporting ATPase
TRINITY_DN13728_c0_g1	HiInc_DN13728_c0_g1	32.4304	3.11021	0.639262	4.86531	1.14279e-06	7.34059e-05	TRINITY_DN13728_c0_g1_i1	AT1G59820.1	locus:2025961	AT1G59820	enables	aminophospholipid flippase activity	GO:0015247	1520	MF	transporter activity	ALA3	Phospholipid-transporting ATPase
TRINITY_DN13728_c0_g1	HiInc_DN13728_c0_g1	32.4304	3.11021	0.639262	4.86531	1.14279e-06	7.34059e-05	TRINITY_DN13728_c0_g1_i1	AT1G59820.1	locus:2025961	AT1G59820	enables	P-type ion transporter activity	GO:0015662	1186	MF	transporter activity	ALA3	Phospholipid-transporting ATPase
TRINITY_DN13728_c0_g1	HiInc_DN13728_c0_g1	32.4304	3.11021	0.639262	4.86531	1.14279e-06	7.34059e-05	TRINITY_DN13728_c0_g1_i1	AT1G59820.1	locus:2025961	AT1G59820	involved in	Golgi to plasma membrane transport	GO:0006893	4806	BP	other cellular processes	ALA3	Phospholipid-transporting ATPase
TRINITY_DN13728_c0_g1	HiInc_DN13728_c0_g1	32.4304	3.11021	0.639262	4.86531	1.14279e-06	7.34059e-05	TRINITY_DN13728_c0_g1_i1	AT1G59820.1	locus:2025961	AT1G59820	acts upstream of or within	protein localization involved in auxin polar transport	GO:1901703	44646	BP	transport	ALA3	Phospholipid-transporting ATPase
TRINITY_DN13728_c0_g1	HiInc_DN13728_c0_g1	32.4304	3.11021	0.639262	4.86531	1.14279e-06	7.34059e-05	TRINITY_DN13728_c0_g1_i1	AT1G59820.1	locus:2025961	AT1G59820	located in	pollen tube tip	GO:0090404	36933	CC	other cellular components	ALA3	Phospholipid-transporting ATPase
TRINITY_DN13728_c0_g1	HiInc_DN13728_c0_g1	32.4304	3.11021	0.639262	4.86531	1.14279e-06	7.34059e-05	TRINITY_DN13728_c0_g1_i1	AT1G59820.1	locus:2025961	AT1G59820	located in	vesicle	GO:0031982	22390	CC	other cellular components	ALA3	Phospholipid-transporting ATPase
TRINITY_DN13728_c0_g1	HiInc_DN13728_c0_g1	32.4304	3.11021	0.639262	4.86531	1.14279e-06	7.34059e-05	TRINITY_DN13728_c0_g1_i1	AT1G59820.1	locus:2025961	AT1G59820	involved in	protein localization	GO:0008104	6890	BP	other biological processes	ALA3	Phospholipid-transporting ATPase
TRINITY_DN13728_c0_g1	HiInc_DN13728_c0_g1	32.4304	3.11021	0.639262	4.86531	1.14279e-06	7.34059e-05	TRINITY_DN13728_c0_g1_i1	AT1G59820.1	locus:2025961	AT1G59820	located in	recycling endosome	GO:0055037	26808	CC	endosome	ALA3	Phospholipid-transporting ATPase
TRINITY_DN13728_c0_g1	HiInc_DN13728_c0_g1	32.4304	3.11021	0.639262	4.86531	1.14279e-06	7.34059e-05	TRINITY_DN13728_c0_g1_i1	AT1G59820.1	locus:2025961	AT1G59820	involved in	phospholipid translocation	GO:0045332	11807	BP	transport	ALA3	Phospholipid-transporting ATPase
TRINITY_DN16186_c0_g1	HiInc_DN16186_c0_g1	23.5713	3.08561	0.913149	3.37909	0.000727267	0.0115932	TRINITY_DN16186_c0_g1_i1	AT5G57190.2	locus:2175574	AT5G57190	involved in	phosphatidylethanolamine biosynthetic process	GO:0006646	6725	BP	other metabolic processes	PSD2	Phosphatidylserine decarboxylase proenzyme 2
TRINITY_DN16186_c0_g1	HiInc_DN16186_c0_g1	23.5713	3.08561	0.913149	3.37909	0.000727267	0.0115932	TRINITY_DN16186_c0_g1_i1	AT5G57190.2	locus:2175574	AT5G57190	enables	phosphatidylserine decarboxylase activity	GO:0004609	3677	MF	catalytic activity	PSD2	Phosphatidylserine decarboxylase proenzyme 2
TRINITY_DN20953_c0_g1	HiInc_DN20953_c0_g1	157.909	3.08387	0.393085	7.84532	4.31847e-15	3.69857e-12	TRINITY_DN20953_c0_g1_i2	AT3G45140.1	locus:2096915	AT3G45140	located in	chloroplast thylakoid membrane	GO:0009535	706	CC	thylakoid	LOX2	Lipoxygenase 2
TRINITY_DN20953_c0_g1	HiInc_DN20953_c0_g1	157.909	3.08387	0.393085	7.84532	4.31847e-15	3.69857e-12	TRINITY_DN20953_c0_g1_i2	AT3G45140.1	locus:2096915	AT3G45140	acts upstream of or within	green leaf volatile biosynthetic process	GO:0010597	29492	BP	lipid metabolic process	LOX2	Lipoxygenase 2
TRINITY_DN20953_c0_g1	HiInc_DN20953_c0_g1	157.909	3.08387	0.393085	7.84532	4.31847e-15	3.69857e-12	TRINITY_DN20953_c0_g1_i2	AT3G45140.1	gene:2096914	AT3G45140	enables	salicylic acid binding	GO:1901149	43231	MF	other binding	LOX2	Lipoxygenase 2
TRINITY_DN3071_c0_g3	HiInc_DN3071_c0_g3	72.3066	3.08235	0.954067	3.23075	0.00123468	0.0171226	TRINITY_DN3071_c0_g3_i1	AT5G24860.1	locus:2149368	AT5G24860	involved in	regulation of flower development	GO:0009909	9320	BP	post-embryonic development	FPF1	flowering promoting factor 1
TRINITY_DN3071_c0_g3	HiInc_DN3071_c0_g3	72.3066	3.08235	0.954067	3.23075	0.00123468	0.0171226	TRINITY_DN3071_c0_g3_i1	AT5G24860.1	locus:2149368	AT5G24860	acts upstream of or within	response to gibberellin	GO:0009739	11405	BP	response to endogenous stimulus	FPF1	flowering promoting factor 1
TRINITY_DN3942_c2_g3	HiInc_DN3942_c2_g3	63.2292	3.08039	0.675693	4.55886	5.14321e-06	0.00024596	TRINITY_DN3942_c2_g3_i4	AT5G33290.1	locus:2145924	AT5G33290	involved in	protein glycosylation	GO:0006486	6886	BP	other metabolic processes	XGD1	Glycosyltransferase (Fragment)
TRINITY_DN3942_c2_g3	HiInc_DN3942_c2_g3	63.2292	3.08039	0.675693	4.55886	5.14321e-06	0.00024596	TRINITY_DN3942_c2_g3_i4	AT5G33290.1	locus:2145924	AT5G33290	enables	xylogalacturonan beta-1,3-xylosyltransferase activity	GO:0102983	53858	MF	transferase activity	XGD1	Glycosyltransferase (Fragment)
TRINITY_DN3942_c2_g3	HiInc_DN3942_c2_g3	63.2292	3.08039	0.675693	4.55886	5.14321e-06	0.00024596	TRINITY_DN3942_c2_g3_i4	AT5G33290.1	locus:2145924	AT5G33290	acts upstream of or within	pectin biosynthetic process	GO:0045489	12231	BP	other metabolic processes	XGD1	Glycosyltransferase (Fragment)
TRINITY_DN3942_c2_g3	HiInc_DN3942_c2_g3	63.2292	3.08039	0.675693	4.55886	5.14321e-06	0.00024596	TRINITY_DN3942_c2_g3_i4	AT5G33290.1	locus:2145924	AT5G33290	acts upstream of or within	xylogalacturonan metabolic process	GO:0010398	27013	BP	other metabolic processes	XGD1	Glycosyltransferase (Fragment)
TRINITY_DN3942_c2_g3	HiInc_DN3942_c2_g3	63.2292	3.08039	0.675693	4.55886	5.14321e-06	0.00024596	TRINITY_DN3942_c2_g3_i4	AT5G33290.1	locus:2145924	AT5G33290	enables	UDP-xylosyltransferase activity	GO:0035252	19267	MF	transferase activity	XGD1	Glycosyltransferase (Fragment)
TRINITY_DN6898_c1_g1	HiInc_DN6898_c1_g1	7243.83	3.07367	0.632597	4.8588	1.18097e-06	7.53446e-05	TRINITY_DN6898_c1_g1_i20	AT1G54020.2	locus:2014365	AT1G54020	acts upstream of or within	sulfur compound biosynthetic process	GO:0044272	19682	BP	other cellular processes	AT1G54020	GDSL esterase/lipase At1g54020
TRINITY_DN6898_c1_g1	HiInc_DN6898_c1_g1	7243.83	3.07367	0.632597	4.8588	1.18097e-06	7.53446e-05	TRINITY_DN6898_c1_g1_i20	AT1G54020.2	locus:2014365	AT1G54020	acts upstream of or within	indole-containing compound biosynthetic process	GO:0042435	12126	BP	other cellular processes	AT1G54020	GDSL esterase/lipase At1g54020
TRINITY_DN6898_c1_g1	HiInc_DN6898_c1_g1	7243.83	3.07367	0.632597	4.8588	1.18097e-06	7.53446e-05	TRINITY_DN6898_c1_g1_i20	AT1G54020.2	locus:2014365	AT1G54020	acts upstream of or within	isoprenoid metabolic process	GO:0006720	6115	BP	lipid metabolic process	AT1G54020	GDSL esterase/lipase At1g54020
TRINITY_DN10308_c0_g1	HiInc_DN10308_c0_g1	27.1581	3.062	1.06043	2.88752	0.00388287	0.0392214	TRINITY_DN10308_c0_g1_i8	AT3G29670.1	locus:2091798	AT3G29670	enables	O-malonyltransferase activity	GO:0050736	17720	MF	transferase activity	PMAT2	Phenolic glucoside malonyltransferase 2
TRINITY_DN10308_c0_g1	HiInc_DN10308_c0_g1	27.1581	3.062	1.06043	2.88752	0.00388287	0.0392214	TRINITY_DN10308_c0_g1_i8	AT3G29670.1	locus:2091798	AT3G29670	acts upstream of or within	response to light intensity	GO:0009642	7129	BP	response to light stimulus	PMAT2	Phenolic glucoside malonyltransferase 2
TRINITY_DN10308_c0_g1	HiInc_DN10308_c0_g1	27.1581	3.062	1.06043	2.88752	0.00388287	0.0392214	TRINITY_DN10308_c0_g1_i8	AT3G29670.1	locus:2091798	AT3G29670	acts upstream of or within	response to organonitrogen compound	GO:0010243	21564	BP	response to chemical	PMAT2	Phenolic glucoside malonyltransferase 2
TRINITY_DN48311_c0_g1	HiInc_DN48311_c0_g1	4371.1	3.05688	0.669495	4.56595	4.97234e-06	0.000239002	TRINITY_DN48311_c0_g1_i2	AT5G24420.1	locus:2152916	AT5G24420	involved in	pentose-phosphate shunt, oxidative branch	GO:0009051	6651	BP	other cellular processes	PGL5	Probable 6-phosphogluconolactonase 3
TRINITY_DN48311_c0_g1	HiInc_DN48311_c0_g1	4371.1	3.05688	0.669495	4.56595	4.97234e-06	0.000239002	TRINITY_DN48311_c0_g1_i2	AT5G24420.1	locus:2152916	AT5G24420	acts upstream of or within	protein-containing complex assembly	GO:0065003	25779	BP	other cellular processes	PGL5	Probable 6-phosphogluconolactonase 3
TRINITY_DN48311_c0_g1	HiInc_DN48311_c0_g1	4371.1	3.05688	0.669495	4.56595	4.97234e-06	0.000239002	TRINITY_DN48311_c0_g1_i2	AT5G24420.1	locus:2152916	AT5G24420	enables	6-phosphogluconolactonase activity	GO:0017057	869	MF	hydrolase activity	PGL5	Probable 6-phosphogluconolactonase 3
TRINITY_DN684_c0_g1	HiInc_DN684_c0_g1	134.523	3.0492	0.901471	3.38247	0.000718375	0.0114838	TRINITY_DN684_c0_g1_i13	AT1G56240.1	locus:2011806	AT1G56240	enables	carbohydrate binding	GO:0030246	8584	MF	carbohydrate binding	PP2B13	F-box protein PP2-B13
TRINITY_DN38039_c0_g1	HiInc_DN38039_c0_g1	40.9422	3.03757	0.605151	5.01953	5.17988e-07	3.82604e-05	TRINITY_DN38039_c0_g1_i1	AT4G15660.1	locus:2130544	AT4G15660	acts upstream of or within	response to nitrate	GO:0010167	12141	BP	response to chemical	GRXS8	Monothiol glutaredoxin-S8
TRINITY_DN38039_c0_g1	HiInc_DN38039_c0_g1	40.9422	3.03757	0.605151	5.01953	5.17988e-07	3.82604e-05	TRINITY_DN38039_c0_g1_i1	AT4G15660.1	locus:2130544	AT4G15660	enables	glutathione oxidoreductase activity	GO:0097573	46764	MF	catalytic activity	GRXS8	Monothiol glutaredoxin-S8
TRINITY_DN10005_c0_g1	HiInc_DN10005_c0_g1	55.9324	3.02991	0.930686	3.25557	0.00113164	0.0160054	TRINITY_DN10005_c0_g1_i7	AT5G20720.1	locus:2180454	AT5G20720	involved in	negative regulation of abscisic acid-activated signaling pathway	GO:0009788	11756	BP	signal transduction	CPN20	20 kDa chaperonin
TRINITY_DN10005_c0_g1	HiInc_DN10005_c0_g1	55.9324	3.02991	0.930686	3.25557	0.00113164	0.0160054	TRINITY_DN10005_c0_g1_i7	AT5G20720.1	locus:2180454	AT5G20720	enables	unfolded protein binding	GO:0051082	18978	MF	protein binding	CPN20	20 kDa chaperonin
TRINITY_DN10005_c0_g1	HiInc_DN10005_c0_g1	55.9324	3.02991	0.930686	3.25557	0.00113164	0.0160054	TRINITY_DN10005_c0_g1_i7	AT5G20720.1	locus:2180454	AT5G20720	is active in	mitochondrial matrix	GO:0005759	479	CC	mitochondrion	CPN20	20 kDa chaperonin
TRINITY_DN10005_c0_g1	HiInc_DN10005_c0_g1	55.9324	3.02991	0.930686	3.25557	0.00113164	0.0160054	TRINITY_DN10005_c0_g1_i7	AT5G20720.1	gene:1005716014	AT5G20720	located in	thylakoid	GO:0009579	702	CC	thylakoid	CPN20	20 kDa chaperonin
TRINITY_DN10005_c0_g1	HiInc_DN10005_c0_g1	55.9324	3.02991	0.930686	3.25557	0.00113164	0.0160054	TRINITY_DN10005_c0_g1_i7	AT5G20720.1	locus:2180454	AT5G20720	enables	metal ion binding	GO:0046872	13966	MF	other binding	CPN20	20 kDa chaperonin
TRINITY_DN10005_c0_g1	HiInc_DN10005_c0_g1	55.9324	3.02991	0.930686	3.25557	0.00113164	0.0160054	TRINITY_DN10005_c0_g1_i7	AT5G20720.1	locus:2180454	AT5G20720	acts upstream of or within	positive regulation of superoxide dismutase activity	GO:1901671	44351	BP	regulation of molecular function	CPN20	20 kDa chaperonin
TRINITY_DN10005_c0_g1	HiInc_DN10005_c0_g1	55.9324	3.02991	0.930686	3.25557	0.00113164	0.0160054	TRINITY_DN10005_c0_g1_i7	AT5G20720.1	locus:2180454	AT5G20720	involved in	protein heterotetramerization	GO:0051290	19869	BP	cellular component organization	CPN20	20 kDa chaperonin
TRINITY_DN10005_c0_g1	HiInc_DN10005_c0_g1	55.9324	3.02991	0.930686	3.25557	0.00113164	0.0160054	TRINITY_DN10005_c0_g1_i7	AT5G20720.1	locus:2180454	AT5G20720	enables	chaperone binding	GO:0051087	18977	MF	protein binding	CPN20	20 kDa chaperonin
TRINITY_DN10005_c0_g1	HiInc_DN10005_c0_g1	55.9324	3.02991	0.930686	3.25557	0.00113164	0.0160054	TRINITY_DN10005_c0_g1_i7	AT5G20720.1	locus:2180454	AT5G20720	enables	ATP binding	GO:0005524	894	MF	other binding	CPN20	20 kDa chaperonin
TRINITY_DN10005_c0_g1	HiInc_DN10005_c0_g1	55.9324	3.02991	0.930686	3.25557	0.00113164	0.0160054	TRINITY_DN10005_c0_g1_i7	AT5G20720.1	locus:2180454	AT5G20720	enables	copper ion binding	GO:0005507	1990	MF	other binding	CPN20	20 kDa chaperonin
TRINITY_DN10005_c0_g1	HiInc_DN10005_c0_g1	55.9324	3.02991	0.930686	3.25557	0.00113164	0.0160054	TRINITY_DN10005_c0_g1_i7	AT5G20720.1	locus:2180454	AT5G20720	involved in	chaperone cofactor-dependent protein refolding	GO:0051085	19049	BP	other cellular processes	CPN20	20 kDa chaperonin
TRINITY_DN11988_c0_g1	HiInc_DN11988_c0_g1	2527.71	3.02646	0.587431	5.15202	2.57695e-07	2.14213e-05	TRINITY_DN11988_c0_g1_i1	AT2G39330.1	locus:2056128	AT2G39330	acts upstream of or within	cellular carbohydrate metabolic process	GO:0044262	19694	BP	carbohydrate metabolic process	JAL23	jacalin-related lectin 23
TRINITY_DN9771_c0_g1	HiInc_DN9771_c0_g1	144.423	3.0262	0.485734	6.23016	4.6595e-10	9.47421e-08	TRINITY_DN9771_c0_g1_i1	AT5G55180.1	locus:2161710	AT5G55180	acts upstream of or within	cytokinesis	GO:0000910	14231	BP	cell cycle	AT5G55180	O-Glycosyl hydrolases family 17 protein
TRINITY_DN9771_c0_g1	HiInc_DN9771_c0_g1	144.423	3.0262	0.485734	6.23016	4.6595e-10	9.47421e-08	TRINITY_DN9771_c0_g1_i1	AT5G55180.1	locus:2161710	AT5G55180	acts upstream of or within	meiotic cell cycle process	GO:1903046	47028	BP	cell cycle	AT5G55180	O-Glycosyl hydrolases family 17 protein
TRINITY_DN9771_c0_g1	HiInc_DN9771_c0_g1	144.423	3.0262	0.485734	6.23016	4.6595e-10	9.47421e-08	TRINITY_DN9771_c0_g1_i1	AT5G55180.1	locus:2161710	AT5G55180	enables	glucan endo-1,3-beta-D-glucosidase activity	GO:0042973	17561	MF	hydrolase activity	AT5G55180	O-Glycosyl hydrolases family 17 protein
TRINITY_DN9771_c0_g1	HiInc_DN9771_c0_g1	144.423	3.0262	0.485734	6.23016	4.6595e-10	9.47421e-08	TRINITY_DN9771_c0_g1_i1	AT5G55180.1	locus:2161710	AT5G55180	acts upstream of or within	glycosyl compound metabolic process	GO:1901657	44338	BP	other metabolic processes	AT5G55180	O-Glycosyl hydrolases family 17 protein
TRINITY_DN931_c0_g1	HiInc_DN931_c0_g1	465.419	3.02606	0.699347	4.32698	1.51171e-05	0.000565152	TRINITY_DN931_c0_g1_i2	AT5G66650.1	locus:2173629	AT5G66650	enables	uniporter activity	GO:0015292	4580	MF	transporter activity	AT5G66650	Calcium uniporter protein 3
TRINITY_DN931_c0_g1	HiInc_DN931_c0_g1	465.419	3.02606	0.699347	4.32698	1.51171e-05	0.000565152	TRINITY_DN931_c0_g1_i2	AT5G66650.1	locus:2173629	AT5G66650	is active in	integral component of mitochondrial inner membrane	GO:0031305	20851	CC	other intracellular components	AT5G66650	Calcium uniporter protein 3
TRINITY_DN931_c0_g1	HiInc_DN931_c0_g1	465.419	3.02606	0.699347	4.32698	1.51171e-05	0.000565152	TRINITY_DN931_c0_g1_i2	AT5G66650.1	locus:2173629	AT5G66650	involved in	mitochondrial calcium ion homeostasis	GO:0051560	21700	BP	cellular homeostasis	AT5G66650	Calcium uniporter protein 3
TRINITY_DN931_c0_g1	HiInc_DN931_c0_g1	465.419	3.02606	0.699347	4.32698	1.51171e-05	0.000565152	TRINITY_DN931_c0_g1_i2	AT5G66650.1	locus:2173629	AT5G66650	acts upstream of or within	calcium ion import	GO:0070509	31680	BP	transport	AT5G66650	Calcium uniporter protein 3
TRINITY_DN931_c0_g1	HiInc_DN931_c0_g1	465.419	3.02606	0.699347	4.32698	1.51171e-05	0.000565152	TRINITY_DN931_c0_g1_i2	AT5G66650.1	locus:2173629	AT5G66650	part of	uniplex complex	GO:1990246	48914	CC	other membranes	AT5G66650	Calcium uniporter protein 3
TRINITY_DN931_c0_g1	HiInc_DN931_c0_g1	465.419	3.02606	0.699347	4.32698	1.51171e-05	0.000565152	TRINITY_DN931_c0_g1_i2	AT5G66650.1	locus:2173629	AT5G66650	involved in	calcium import into the mitochondrion	GO:0036444	46372	BP	other cellular processes	AT5G66650	Calcium uniporter protein 3
TRINITY_DN29337_c0_g1	HiInc_DN29337_c0_g1	11.5006	3.01641	1.07506	2.80582	0.00501887	0.0463015	TRINITY_DN29337_c0_g1_i1	AT3G53720.1	locus:2084370	AT3G53720	enables	solute:proton antiporter activity	GO:0015299	4205	MF	transporter activity	CHX20	Cation/H(+) antiporter 20
TRINITY_DN29337_c0_g1	HiInc_DN29337_c0_g1	11.5006	3.01641	1.07506	2.80582	0.00501887	0.0463015	TRINITY_DN29337_c0_g1_i1	AT3G53720.1	locus:2084370	AT3G53720	acts upstream of or within	water homeostasis	GO:0030104	9481	BP	other biological processes	CHX20	Cation/H(+) antiporter 20
TRINITY_DN29337_c0_g1	HiInc_DN29337_c0_g1	11.5006	3.01641	1.07506	2.80582	0.00501887	0.0463015	TRINITY_DN29337_c0_g1_i1	AT3G53720.1	locus:2084370	AT3G53720	enables	sodium:proton antiporter activity	GO:0015385	4196	MF	transporter activity	CHX20	Cation/H(+) antiporter 20
TRINITY_DN29337_c0_g1	HiInc_DN29337_c0_g1	11.5006	3.01641	1.07506	2.80582	0.00501887	0.0463015	TRINITY_DN29337_c0_g1_i1	AT3G53720.1	locus:2084370	AT3G53720	is active in	endomembrane system	GO:0012505	9932	CC	other cellular components	CHX20	Cation/H(+) antiporter 20
TRINITY_DN29337_c0_g1	HiInc_DN29337_c0_g1	11.5006	3.01641	1.07506	2.80582	0.00501887	0.0463015	TRINITY_DN29337_c0_g1_i1	AT3G53720.1	locus:2084370	AT3G53720	acts upstream of or within	regulation of pH	GO:0006885	6631	BP	other biological processes	CHX20	Cation/H(+) antiporter 20
TRINITY_DN29337_c0_g1	HiInc_DN29337_c0_g1	11.5006	3.01641	1.07506	2.80582	0.00501887	0.0463015	TRINITY_DN29337_c0_g1_i1	AT3G53720.1	locus:2084370	AT3G53720	acts upstream of or within	cation transport	GO:0006812	5317	BP	transport	CHX20	Cation/H(+) antiporter 20
TRINITY_DN29337_c0_g1	HiInc_DN29337_c0_g1	11.5006	3.01641	1.07506	2.80582	0.00501887	0.0463015	TRINITY_DN29337_c0_g1_i1	AT3G53720.1	locus:2084370	AT3G53720	acts upstream of or within	protein targeting to vacuole	GO:0006623	6931	BP	other cellular processes	CHX20	Cation/H(+) antiporter 20
TRINITY_DN29337_c0_g1	HiInc_DN29337_c0_g1	11.5006	3.01641	1.07506	2.80582	0.00501887	0.0463015	TRINITY_DN29337_c0_g1_i1	AT3G53720.1	locus:2084370	AT3G53720	enables	monovalent cation:proton antiporter activity	GO:0005451	3249	MF	transporter activity	CHX20	Cation/H(+) antiporter 20
TRINITY_DN29337_c0_g1	HiInc_DN29337_c0_g1	11.5006	3.01641	1.07506	2.80582	0.00501887	0.0463015	TRINITY_DN29337_c0_g1_i1	AT3G53720.1	locus:2084370	AT3G53720	acts upstream of or within	cellular potassium ion homeostasis	GO:0030007	6832	BP	cellular homeostasis	CHX20	Cation/H(+) antiporter 20
TRINITY_DN1079_c0_g1	HiInc_DN1079_c0_g1	2878.18	3.0152	0.621864	4.84864	1.24308e-06	7.89508e-05	TRINITY_DN1079_c0_g1_i5	AT5G05600.1	locus:2169697	AT5G05600	acts upstream of or within	cellular response to toxic substance	GO:0097237	39949	BP	other cellular processes	AT5G05600	Probable 2-oxoglutarate-dependent dioxygenase At5g05600
TRINITY_DN23029_c0_g1	HiInc_DN23029_c0_g1	20.9567	3.01468	0.894384	3.37068	0.000749819	0.0118278	TRINITY_DN23029_c0_g1_i8	AT2G46450.4	locus:2039114	AT2G46450	enables	cation channel activity	GO:0005261	1866	MF	transporter activity	CNGC12	Probable cyclic nucleotide-gated ion channel 12
TRINITY_DN23029_c0_g1	HiInc_DN23029_c0_g1	20.9567	3.01468	0.894384	3.37068	0.000749819	0.0118278	TRINITY_DN23029_c0_g1_i8	AT2G46450.4	locus:2039114	AT2G46450	enables	ion channel activity	GO:0005216	2912	MF	transporter activity	CNGC12	Probable cyclic nucleotide-gated ion channel 12
TRINITY_DN5438_c0_g1	HiInc_DN5438_c0_g1	18.9178	3.01302	0.835639	3.60564	0.000311382	0.00608196	TRINITY_DN5438_c0_g1_i8	AT4G15400.1	locus:2130075	AT4G15400	involved in	regulation of brassinosteroid biosynthetic process	GO:0010422	27082	BP	lipid metabolic process	BIA1	BAHD acyltransferase BIA1
TRINITY_DN5438_c0_g1	HiInc_DN5438_c0_g1	18.9178	3.01302	0.835639	3.60564	0.000311382	0.00608196	TRINITY_DN5438_c0_g1_i8	AT4G15400.1	locus:2130075	AT4G15400	acts upstream of or within	brassinosteroid mediated signaling pathway	GO:0009742	11416	BP	signal transduction	BIA1	BAHD acyltransferase BIA1
TRINITY_DN5438_c0_g1	HiInc_DN5438_c0_g1	18.9178	3.01302	0.835639	3.60564	0.000311382	0.00608196	TRINITY_DN5438_c0_g1_i8	AT4G15400.1	locus:2130075	AT4G15400	acts upstream of or within	brassinosteroid metabolic process	GO:0016131	5264	BP	other metabolic processes	BIA1	BAHD acyltransferase BIA1
TRINITY_DN5438_c0_g1	HiInc_DN5438_c0_g1	18.9178	3.01302	0.835639	3.60564	0.000311382	0.00608196	TRINITY_DN5438_c0_g1_i8	AT4G15400.1	locus:2130075	AT4G15400	involved in	regulation of flavonoid biosynthetic process	GO:0009962	13831	BP	other metabolic processes	BIA1	BAHD acyltransferase BIA1
TRINITY_DN5438_c0_g1	HiInc_DN5438_c0_g1	18.9178	3.01302	0.835639	3.60564	0.000311382	0.00608196	TRINITY_DN5438_c0_g1_i8	AT4G15400.1	locus:2130075	AT4G15400	involved in	response to brassinosteroid	GO:0009741	11399	BP	response to chemical	BIA1	BAHD acyltransferase BIA1
TRINITY_DN13338_c0_g2	HiInc_DN13338_c0_g2	91.6116	3.0116	0.523002	5.75829	8.49682e-09	1.16012e-06	TRINITY_DN13338_c0_g2_i1	AT2G36170.1	locus:2053496	AT2G36170	enables	ubiquitin protein ligase binding	GO:0031625	21916	MF	protein binding	RPL40B	Ubiquitin-60S ribosomal protein L40-1
TRINITY_DN13338_c0_g2	HiInc_DN13338_c0_g2	91.6116	3.0116	0.523002	5.75829	8.49682e-09	1.16012e-06	TRINITY_DN13338_c0_g2_i1	AT2G36170.1	locus:2053496	AT2G36170	involved in	translation	GO:0006412	6869	BP	translation	RPL40B	Ubiquitin-60S ribosomal protein L40-1
TRINITY_DN13338_c0_g2	HiInc_DN13338_c0_g2	91.6116	3.0116	0.523002	5.75829	8.49682e-09	1.16012e-06	TRINITY_DN13338_c0_g2_i1	AT2G36170.1	locus:2053496	AT2G36170	located in	cytosolic large ribosomal subunit	GO:0022625	29017	CC	cytosol	RPL40B	Ubiquitin-60S ribosomal protein L40-1
TRINITY_DN13338_c0_g2	HiInc_DN13338_c0_g2	91.6116	3.0116	0.523002	5.75829	8.49682e-09	1.16012e-06	TRINITY_DN13338_c0_g2_i1	AT2G36170.1	locus:2053496	AT2G36170	enables	protein tag	GO:0031386	20954	MF	other molecular functions	RPL40B	Ubiquitin-60S ribosomal protein L40-1
TRINITY_DN13338_c0_g2	HiInc_DN13338_c0_g2	91.6116	3.0116	0.523002	5.75829	8.49682e-09	1.16012e-06	TRINITY_DN13338_c0_g2_i1	AT2G36170.1	locus:2053496	AT2G36170	involved in	protein ubiquitination	GO:0016567	6911	BP	cellular protein modification process	RPL40B	Ubiquitin-60S ribosomal protein L40-1
TRINITY_DN13338_c0_g2	HiInc_DN13338_c0_g2	91.6116	3.0116	0.523002	5.75829	8.49682e-09	1.16012e-06	TRINITY_DN13338_c0_g2_i1	AT2G36170.1	locus:2053496	AT2G36170	involved in	modification-dependent protein catabolic process	GO:0019941	10673	BP	protein metabolic process	RPL40B	Ubiquitin-60S ribosomal protein L40-1
TRINITY_DN1602_c0_g2	HiInc_DN1602_c0_g2	90.1873	3.00888	0.403625	7.45464	9.01109e-14	5.44031e-11	TRINITY_DN1602_c0_g2_i1	AT5G12020.1	locus:2143109	AT5G12020	involved in	protein complex oligomerization	GO:0051259	19375	BP	other cellular processes	HSP17.6	17.6 kDa class II heat shock protein
TRINITY_DN1602_c0_g2	HiInc_DN1602_c0_g2	90.1873	3.00888	0.403625	7.45464	9.01109e-14	5.44031e-11	TRINITY_DN1602_c0_g2_i1	AT5G12020.1	locus:2143109	AT5G12020	enables	protein self-association	GO:0043621	22766	MF	protein binding	HSP17.6	17.6 kDa class II heat shock protein
TRINITY_DN1602_c0_g2	HiInc_DN1602_c0_g2	90.1873	3.00888	0.403625	7.45464	9.01109e-14	5.44031e-11	TRINITY_DN1602_c0_g2_i1	AT5G12020.1	locus:2143109	AT5G12020	involved in	response to heat	GO:0009408	5962	BP	response to stress	HSP17.6	17.6 kDa class II heat shock protein
TRINITY_DN1602_c0_g2	HiInc_DN1602_c0_g2	90.1873	3.00888	0.403625	7.45464	9.01109e-14	5.44031e-11	TRINITY_DN1602_c0_g2_i1	AT5G12020.1	locus:2143109	AT5G12020	involved in	protein folding	GO:0006457	6884	BP	other cellular processes	HSP17.6	17.6 kDa class II heat shock protein
TRINITY_DN11515_c0_g1	HiInc_DN11515_c0_g1	426.153	3.0073	0.564809	5.32445	1.01258e-07	9.57139e-06	TRINITY_DN11515_c0_g1_i4	AT5G42800.1	locus:2165427	AT5G42800	enables	flavanone 4-reductase activity	GO:0047890	16544	MF	catalytic activity	DFRA	Dihydroflavonol reductase
TRINITY_DN11515_c0_g1	HiInc_DN11515_c0_g1	426.153	3.0073	0.564809	5.32445	1.01258e-07	9.57139e-06	TRINITY_DN11515_c0_g1_i4	AT5G42800.1	locus:2165427	AT5G42800	enables	dihydrokaempferol 4-reductase activity	GO:0045552	12270	MF	catalytic activity	DFRA	Dihydroflavonol reductase
TRINITY_DN11515_c0_g1	HiInc_DN11515_c0_g1	426.153	3.0073	0.564809	5.32445	1.01258e-07	9.57139e-06	TRINITY_DN11515_c0_g1_i4	AT5G42800.1	locus:2165427	AT5G42800	located in	extrinsic component of endoplasmic reticulum membrane	GO:0042406	12075	CC	endoplasmic reticulum	DFRA	Dihydroflavonol reductase
TRINITY_DN11515_c0_g1	HiInc_DN11515_c0_g1	426.153	3.0073	0.564809	5.32445	1.01258e-07	9.57139e-06	TRINITY_DN11515_c0_g1_i4	AT5G42800.1	locus:2165427	AT5G42800	enables	oxidoreductase activity, acting on the CH-OH group of donors, NAD or NADP as acceptor	GO:0016616	3546	MF	catalytic activity	DFRA	Dihydroflavonol reductase
TRINITY_DN20983_c0_g1	HiInc_DN20983_c0_g1	73.765	3.00291	0.460017	6.52782	6.67318e-11	1.73031e-08	TRINITY_DN20983_c0_g1_i2	AT4G14090.1	locus:2129381	AT4G14090	enables	anthocyanin 5-O-glucosyltransferase activity	GO:0080018	30472	MF	transferase activity	UGT75C1	UDP-glycosyltransferase 75C1
TRINITY_DN4026_c0_g2	HiInc_DN4026_c0_g2	6952.95	2.99625	0.521216	5.74857	9.00023e-09	1.22295e-06	TRINITY_DN4026_c0_g2_i3	AT1G74100.1	locus:2031501	AT1G74100	acts upstream of or within	response to jasmonic acid stimulus involved in jasmonic acid and ethylene-dependent systemic resistance	GO:0032260	25100	BP	response to biotic stimulus	SOT16	Sulfotransferase
TRINITY_DN661_c0_g4	HiInc_DN661_c0_g4	15.0911	2.9956	0.944751	3.17078	0.00152031	0.0199879	TRINITY_DN661_c0_g4_i2	AT1G35910.1	locus:2007651	AT1G35910	involved in	trehalose biosynthetic process	GO:0005992	7490	BP	other cellular processes	TPPD	Probable trehalose-phosphate phosphatase D
TRINITY_DN661_c0_g4	HiInc_DN661_c0_g4	15.0911	2.9956	0.944751	3.17078	0.00152031	0.0199879	TRINITY_DN661_c0_g4_i2	AT1G35910.1	locus:2007651	AT1G35910	enables	trehalose-phosphatase activity	GO:0004805	4508	MF	hydrolase activity	TPPD	Probable trehalose-phosphate phosphatase D
TRINITY_DN661_c0_g4	HiInc_DN661_c0_g4	15.0911	2.9956	0.944751	3.17078	0.00152031	0.0199879	TRINITY_DN661_c0_g4_i2	AT1G35910.1	locus:2007651	AT1G35910	enables	trehalase activity	GO:0015927	4506	MF	hydrolase activity	TPPD	Probable trehalose-phosphate phosphatase D
TRINITY_DN335_c0_g1	HiInc_DN335_c0_g1	129.4	2.98875	0.916437	3.26127	0.00110915	0.0158083	TRINITY_DN335_c0_g1_i7	AT1G12610.1	locus:2195052	AT1G12610	acts upstream of or within	regulation of unidimensional cell growth	GO:0051510	21356	BP	other cellular processes	DREB1F	Dehydration-responsive element-binding protein 1F
TRINITY_DN335_c0_g1	HiInc_DN335_c0_g1	129.4	2.98875	0.916437	3.26127	0.00110915	0.0158083	TRINITY_DN335_c0_g1_i7	AT1G12610.1	locus:2195052	AT1G12610	acts upstream of or within	regulation of gibberellin biosynthetic process	GO:0010371	26803	BP	biosynthetic process	DREB1F	Dehydration-responsive element-binding protein 1F
TRINITY_DN335_c0_g1	HiInc_DN335_c0_g1	129.4	2.98875	0.916437	3.26127	0.00110915	0.0158083	TRINITY_DN335_c0_g1_i7	AT1G12610.1	locus:2195052	AT1G12610	acts upstream of or within	response to freezing	GO:0050826	18008	BP	response to abiotic stimulus	DREB1F	Dehydration-responsive element-binding protein 1F
TRINITY_DN335_c0_g1	HiInc_DN335_c0_g1	129.4	2.98875	0.916437	3.26127	0.00110915	0.0158083	TRINITY_DN335_c0_g1_i7	AT1G12610.1	locus:2195052	AT1G12610	acts upstream of or within	regulation of timing of transition from vegetative to reproductive phase	GO:0048510	19328	BP	anatomical structure development	DREB1F	Dehydration-responsive element-binding protein 1F
TRINITY_DN8716_c0_g1	HiInc_DN8716_c0_g1	31.6293	2.98471	0.909883	3.28032	0.00103688	0.0150284	TRINITY_DN8716_c0_g1_i1	AT5G07460.1	locus:2183409	AT5G07460	enables	peptide-methionine (S)-S-oxide reductase activity	GO:0008113	3930	MF	catalytic activity	MRSA2	PMSR2
TRINITY_DN8716_c0_g1	HiInc_DN8716_c0_g1	31.6293	2.98471	0.909883	3.28032	0.00103688	0.0150284	TRINITY_DN8716_c0_g1_i1	AT5G07460.1	locus:2183409	AT5G07460	involved in	cellular response to oxidative stress	GO:0034599	29743	BP	response to chemical	MRSA2	PMSR2
TRINITY_DN8716_c0_g1	HiInc_DN8716_c0_g1	31.6293	2.98471	0.909883	3.28032	0.00103688	0.0150284	TRINITY_DN8716_c0_g1_i1	AT5G07460.1	locus:2183409	AT5G07460	enables	L-methionine:thioredoxin-disulfide S-oxidoreductase activity	GO:0033744	28173	MF	catalytic activity	MRSA2	PMSR2
TRINITY_DN8716_c0_g1	HiInc_DN8716_c0_g1	31.6293	2.98471	0.909883	3.28032	0.00103688	0.0150284	TRINITY_DN8716_c0_g1_i1	AT5G07460.1	locus:2183409	AT5G07460	enables	L-methionine-(S)-S-oxide reductase activity	GO:0036456	46076	MF	catalytic activity	MRSA2	PMSR2
TRINITY_DN8716_c0_g1	HiInc_DN8716_c0_g1	31.6293	2.98471	0.909883	3.28032	0.00103688	0.0150284	TRINITY_DN8716_c0_g1_i1	AT5G07460.1	locus:2183409	AT5G07460	acts upstream of or within	cellular protein modification process	GO:0006464	6893	BP	cellular protein modification process	MRSA2	PMSR2
TRINITY_DN3357_c0_g2	HiInc_DN3357_c0_g2	13.7307	2.98467	1.03719	2.87765	0.00400647	0.0399558	TRINITY_DN3357_c0_g2_i2	AT5G67620.1	locus:2158651	AT5G67620	located in	microtubule	GO:0005874	463	CC	cytoskeleton	AT5G67620	At5g67620
TRINITY_DN7622_c0_g1	HiInc_DN7622_c0_g1	282.363	2.96453	0.539765	5.49226	3.96813e-08	4.33016e-06	TRINITY_DN7622_c0_g1_i2	AT3G52820.1	locus:2083238	AT3G52820	enables	acid phosphatase activity	GO:0003993	1343	MF	hydrolase activity	PAP22	Purple acid phosphatase 22
TRINITY_DN2865_c0_g1	HiInc_DN2865_c0_g1	152.159	2.96198	0.385801	7.6775	1.62223e-14	1.20655e-11	TRINITY_DN2865_c0_g1_i7	AT5G60300.1	locus:2144045	AT5G60300	acts upstream of or within	extracellular ATP signaling	GO:0106167	56361	BP	signal transduction	LECRK19	L-type lectin-domain containing receptor kinase I.9
TRINITY_DN2865_c0_g1	HiInc_DN2865_c0_g1	152.159	2.96198	0.385801	7.6775	1.62223e-14	1.20655e-11	TRINITY_DN2865_c0_g1_i7	AT5G60300.1	locus:2144045	AT5G60300	involved in	cellular response to ATP	GO:0071318	33843	BP	response to chemical	LECRK19	L-type lectin-domain containing receptor kinase I.9
TRINITY_DN2865_c0_g1	HiInc_DN2865_c0_g1	152.159	2.96198	0.385801	7.6775	1.62223e-14	1.20655e-11	TRINITY_DN2865_c0_g1_i7	AT5G60300.1	locus:2144045	AT5G60300	enables	transmembrane receptor protein serine/threonine kinase activity	GO:0004675	4493	MF	catalytic activity	LECRK19	L-type lectin-domain containing receptor kinase I.9
TRINITY_DN2865_c0_g1	HiInc_DN2865_c0_g1	152.159	2.96198	0.385801	7.6775	1.62223e-14	1.20655e-11	TRINITY_DN2865_c0_g1_i7	AT5G60300.1	locus:2144045	AT5G60300	acts upstream of or within	focal adhesion assembly	GO:0048041	14520	BP	cellular component organization	LECRK19	L-type lectin-domain containing receptor kinase I.9
TRINITY_DN33299_c0_g1	HiInc_DN33299_c0_g1	48.4867	2.96086	0.802919	3.68763	0.000226354	0.0047144	TRINITY_DN33299_c0_g1_i1	AT2G45130.1	locus:2055572	AT2G45130	acts upstream of or within	positive regulation of cellular response to phosphate starvation	GO:0080040	32543	BP	other cellular processes	SPX3	SPX domain-containing protein 3
TRINITY_DN19479_c0_g1	HiInc_DN19479_c0_g1	900.939	2.96061	0.598307	4.94832	7.4857e-07	5.1602e-05	TRINITY_DN19479_c0_g1_i9	AT4G16740.1	locus:2129101	AT4G16740	acts upstream of or within	sesquiterpenoid biosynthetic process	GO:0016106	7219	BP	other cellular processes	TPS03	Tricyclene synthase
TRINITY_DN19479_c0_g1	HiInc_DN19479_c0_g1	900.939	2.96061	0.598307	4.94832	7.4857e-07	5.1602e-05	TRINITY_DN19479_c0_g1_i9	AT4G16740.1	locus:2129101	AT4G16740	enables	alpha-farnesene synthase activity	GO:0052578	35589	MF	catalytic activity	TPS03	Tricyclene synthase
TRINITY_DN19479_c0_g1	HiInc_DN19479_c0_g1	900.939	2.96061	0.598307	4.94832	7.4857e-07	5.1602e-05	TRINITY_DN19479_c0_g1_i9	AT4G16740.1	locus:2129101	AT4G16740	enables	myrcene synthase activity	GO:0050551	17415	MF	catalytic activity	TPS03	Tricyclene synthase
TRINITY_DN19479_c0_g1	HiInc_DN19479_c0_g1	900.939	2.96061	0.598307	4.94832	7.4857e-07	5.1602e-05	TRINITY_DN19479_c0_g1_i9	AT4G16740.1	locus:2129101	AT4G16740	enables	(E)-beta-ocimene synthase activity	GO:0034768	30049	MF	catalytic activity	TPS03	Tricyclene synthase
TRINITY_DN19479_c0_g1	HiInc_DN19479_c0_g1	900.939	2.96061	0.598307	4.94832	7.4857e-07	5.1602e-05	TRINITY_DN19479_c0_g1_i9	AT4G16740.1	locus:2129101	AT4G16740	enables	tricyclene synthase activity	GO:0102701	52772	MF	catalytic activity	TPS03	Tricyclene synthase
TRINITY_DN13719_c0_g1	HiInc_DN13719_c0_g1	11.4864	2.95909	1.02595	2.88425	0.00392341	0.0394477	TRINITY_DN13719_c0_g1_i2	AT3G15950.5	locus:2093930	AT3G15950	acts upstream of or within	ER body organization	GO:0080119	32546	BP	cellular component organization	NAI2	TSA1-like protein
TRINITY_DN1298_c1_g1	HiInc_DN1298_c1_g1	125.891	2.95891	0.534428	5.53659	3.08409e-08	3.52897e-06	TRINITY_DN1298_c1_g1_i2	AT2G43150.1	locus:2041061	AT2G43150	enables	structural constituent of cell wall	GO:0005199	1879	MF	structural molecule activity	AT2G43150	Proline-rich extensin-like family protein
TRINITY_DN1298_c1_g1	HiInc_DN1298_c1_g1	125.891	2.95891	0.534428	5.53659	3.08409e-08	3.52897e-06	TRINITY_DN1298_c1_g1_i2	AT2G43150.1	locus:2041061	AT2G43150	involved in	plant-type cell wall organization	GO:0009664	5349	BP	cellular component organization	AT2G43150	Proline-rich extensin-like family protein
TRINITY_DN30758_c0_g1	HiInc_DN30758_c0_g1	103.529	2.94962	1.02347	2.88197	0.00395201	0.0396252	TRINITY_DN30758_c0_g1_i4	AT2G30040.1	locus:2045658	AT2G30040	acts upstream of or within	chloroplast organization	GO:0009658	5384	BP	cellular component organization	MAPKKK14	Mitogen-activated protein kinase kinase kinase 14
TRINITY_DN10281_c0_g1	HiInc_DN10281_c0_g1	39578.2	2.936	0.463731	6.33126	2.43172e-10	5.58761e-08	TRINITY_DN10281_c0_g1_i1	AT5G42650.1	locus:2165452	AT5G42650	enables	allene oxide synthase activity	GO:0009978	13427	MF	catalytic activity	CYP74A	Allene oxide synthase
TRINITY_DN10281_c0_g1	HiInc_DN10281_c0_g1	39578.2	2.936	0.463731	6.33126	2.43172e-10	5.58761e-08	TRINITY_DN10281_c0_g1_i1	AT5G42650.1	gene:3441157	AT5G42650	located in	plastoglobule	GO:0010287	25137	CC	plastid	CYP74A	Allene oxide synthase
TRINITY_DN10281_c0_g1	HiInc_DN10281_c0_g1	39578.2	2.936	0.463731	6.33126	2.43172e-10	5.58761e-08	TRINITY_DN10281_c0_g1_i1	AT5G42650.1	locus:2165452	AT5G42650	acts upstream of or within	epoxygenase P450 pathway	GO:0019373	10722	BP	other metabolic processes	CYP74A	Allene oxide synthase
TRINITY_DN10281_c0_g1	HiInc_DN10281_c0_g1	39578.2	2.936	0.463731	6.33126	2.43172e-10	5.58761e-08	TRINITY_DN10281_c0_g1_i1	AT5G42650.1	locus:2165452	AT5G42650	enables	oxygen binding	GO:0019825	9677	MF	oxygen binding	CYP74A	Allene oxide synthase
TRINITY_DN10281_c0_g1	HiInc_DN10281_c0_g1	39578.2	2.936	0.463731	6.33126	2.43172e-10	5.58761e-08	TRINITY_DN10281_c0_g1_i1	AT5G42650.1	locus:2165452	AT5G42650	enables	hydro-lyase activity	GO:0016836	2740	MF	catalytic activity	CYP74A	Allene oxide synthase
TRINITY_DN10281_c0_g1	HiInc_DN10281_c0_g1	39578.2	2.936	0.463731	6.33126	2.43172e-10	5.58761e-08	TRINITY_DN10281_c0_g1_i1	AT5G42650.1	locus:2165452	AT5G42650	acts upstream of or within	oxylipin metabolic process	GO:0031407	21007	BP	other metabolic processes	CYP74A	Allene oxide synthase
TRINITY_DN11971_c2_g1	HiInc_DN11971_c2_g1	101.286	2.92937	0.814466	3.59668	0.000322304	0.00623372	TRINITY_DN11971_c2_g1_i1	AT1G16160.1	locus:2200472	AT1G16160	enables	polysaccharide binding	GO:0030247	8585	MF	carbohydrate binding	WAKL5	WAKL5
TRINITY_DN11971_c2_g1	HiInc_DN11971_c2_g1	101.286	2.92937	0.814466	3.59668	0.000322304	0.00623372	TRINITY_DN11971_c2_g1_i1	AT1G16160.1	locus:2200472	AT1G16160	involved in	cell surface receptor signaling pathway	GO:0007166	5339	BP	signal transduction	WAKL5	WAKL5
TRINITY_DN12645_c0_g1	HiInc_DN12645_c0_g1	81.9946	2.92006	0.476129	6.13292	8.62832e-10	1.5733e-07	TRINITY_DN12645_c0_g1_i22	AT1G09155.1	locus:505006110	AT1G09155	acts upstream of or within	meristem development	GO:0048507	19325	BP	anatomical structure development	PP2B15	F-box protein PP2-B15
TRINITY_DN39007_c0_g1	HiInc_DN39007_c0_g1	22.0019	2.91471	0.766604	3.80211	0.00014347	0.00334533	TRINITY_DN39007_c0_g1_i3	AT1G71130.1	locus:2026301	AT1G71130	acts upstream of or within	phosphate-containing compound metabolic process	GO:0006796	6719	BP	other metabolic processes	ERF070	Ethylene-responsive transcription factor ERF070
TRINITY_DN3071_c0_g1	HiInc_DN3071_c0_g1	38.9943	2.88453	1.04052	2.77219	0.00556812	0.0497697	TRINITY_DN3071_c0_g1_i2	AT5G10625.1	locus:1006230424	AT5G10625	acts upstream of or within	organic acid biosynthetic process	GO:0016053	6600	BP	other cellular processes	FLP2	Flowering-promoting factor 1-like protein 2
TRINITY_DN17787_c0_g1	HiInc_DN17787_c0_g1	1863.97	2.88295	0.586038	4.91939	8.6816e-07	5.85604e-05	TRINITY_DN17787_c0_g1_i1	AT2G27690.1	locus:2042108	AT2G27690	enables	alkane 1-monooxygenase activity	GO:0018685	8219	MF	catalytic activity	CYP94C1	Cytochrome P450 94C1
TRINITY_DN3586_c0_g1	HiInc_DN3586_c0_g1	14823.3	2.88259	0.602731	4.78255	1.73089e-06	0.000102773	TRINITY_DN3586_c0_g1_i8	AT1G13280.1	locus:2205349	AT1G13280	enables	allene-oxide cyclase activity	GO:0046423	13279	MF	catalytic activity	AOC4	Allene oxide cyclase 4
TRINITY_DN3586_c0_g1	HiInc_DN3586_c0_g1	14823.3	2.88259	0.602731	4.78255	1.73089e-06	0.000102773	TRINITY_DN3586_c0_g1_i16	AT3G25770.1	locus:2086009	AT3G25770	located in	stromule	GO:0010319	25120	CC	plastid	AOC2	AOC2
TRINITY_DN30312_c0_g1	HiInc_DN30312_c0_g1	58.3922	2.88249	0.818424	3.522	0.00042831	0.00775223	TRINITY_DN30312_c0_g1_i1	AT5G04330.1	locus:2179959	AT5G04330	involved in	lignin biosynthetic process	GO:0009809	6181	BP	other cellular processes	CYP84A4	Cytochrome P450 84A4
TRINITY_DN6578_c0_g1	HiInc_DN6578_c0_g1	123.789	2.87251	0.659546	4.35529	1.32892e-05	0.000506188	TRINITY_DN6578_c0_g1_i14	AT5G67080.1	locus:2155568	AT5G67080	acts upstream of or within	cellular response to jasmonic acid stimulus	GO:0071395	33920	BP	response to endogenous stimulus	MAPKKK19	Mitogen-activated protein kinase kinase kinase 19
TRINITY_DN6578_c0_g1	HiInc_DN6578_c0_g1	123.789	2.87251	0.659546	4.35529	1.32892e-05	0.000506188	TRINITY_DN6578_c0_g1_i14	AT5G67080.1	locus:2155568	AT5G67080	acts upstream of or within	organic hydroxy compound metabolic process	GO:1901615	44274	BP	other metabolic processes	MAPKKK19	Mitogen-activated protein kinase kinase kinase 19
TRINITY_DN6578_c0_g1	HiInc_DN6578_c0_g1	123.789	2.87251	0.659546	4.35529	1.32892e-05	0.000506188	TRINITY_DN6578_c0_g1_i14	AT5G67080.1	locus:2155568	AT5G67080	acts upstream of or within	leaf development	GO:0048366	18907	BP	multicellular organism development	MAPKKK19	Mitogen-activated protein kinase kinase kinase 19
TRINITY_DN6578_c0_g1	HiInc_DN6578_c0_g1	123.789	2.87251	0.659546	4.35529	1.32892e-05	0.000506188	TRINITY_DN6578_c0_g1_i14	AT5G67080.1	locus:2155568	AT5G67080	acts upstream of or within	response to hypoxia	GO:0001666	10824	BP	response to stress	MAPKKK19	Mitogen-activated protein kinase kinase kinase 19
TRINITY_DN17759_c0_g1	HiInc_DN17759_c0_g1	45.5722	2.87129	0.510907	5.61998	1.90976e-08	2.34676e-06	TRINITY_DN17759_c0_g1_i1	AT3G52370.1	locus:2100564	AT3G52370	acts upstream of or within	flavonoid metabolic process	GO:0009812	5786	BP	other metabolic processes	FLA15	FASCICLIN-like arabinogalactan protein 15
TRINITY_DN11397_c0_g1	HiInc_DN11397_c0_g1	21.5485	2.86355	0.996699	2.87303	0.0040655	0.0403908	TRINITY_DN11397_c0_g1_i10	AT1G79000.3	locus:2207295	AT1G79000	enables	chromatin DNA binding	GO:0031490	21178	MF	chromatin binding	HAC1	Histone acetyltransferase of the CBP family 1
TRINITY_DN11397_c0_g1	HiInc_DN11397_c0_g1	21.5485	2.86355	0.996699	2.87303	0.0040655	0.0403908	TRINITY_DN11397_c0_g1_i10	AT1G79000.3	locus:2207295	AT1G79000	part of	histone acetyltransferase complex	GO:0000123	352	CC	nucleoplasm	HAC1	Histone acetyltransferase of the CBP family 1
TRINITY_DN11397_c0_g1	HiInc_DN11397_c0_g1	21.5485	2.86355	0.996699	2.87303	0.0040655	0.0403908	TRINITY_DN11397_c0_g1_i10	AT1G79000.3	locus:2207295	AT1G79000	acts upstream of or within	regulation of transcription by RNA polymerase II	GO:0006357	7463	BP	nucleobase-containing compound metabolic process	HAC1	Histone acetyltransferase of the CBP family 1
TRINITY_DN11397_c0_g1	HiInc_DN11397_c0_g1	21.5485	2.86355	0.996699	2.87303	0.0040655	0.0403908	TRINITY_DN11397_c0_g1_i10	AT1G79000.3	locus:2207295	AT1G79000	part of	mediator complex	GO:0016592	86	CC	nucleus	HAC1	Histone acetyltransferase of the CBP family 1
TRINITY_DN11397_c0_g1	HiInc_DN11397_c0_g1	21.5485	2.86355	0.996699	2.87303	0.0040655	0.0403908	TRINITY_DN11397_c0_g1_i10	AT1G79000.3	locus:2207295	AT1G79000	involved in	histone acetylation	GO:0016573	6004	BP	cellular protein modification process	HAC1	Histone acetyltransferase of the CBP family 1
TRINITY_DN11397_c0_g1	HiInc_DN11397_c0_g1	21.5485	2.86355	0.996699	2.87303	0.0040655	0.0403908	TRINITY_DN11397_c0_g1_i10	AT1G79000.3	locus:2207295	AT1G79000	enables	histone acetyltransferase activity	GO:0004402	2723	MF	transferase activity	HAC1	Histone acetyltransferase of the CBP family 1
TRINITY_DN11397_c0_g1	HiInc_DN11397_c0_g1	21.5485	2.86355	0.996699	2.87303	0.0040655	0.0403908	TRINITY_DN11397_c0_g1_i10	AT1G79000.3	locus:2207295	AT1G79000	acts upstream of or within	protein acetylation	GO:0006473	6865	BP	cellular protein modification process	HAC1	Histone acetyltransferase of the CBP family 1
TRINITY_DN11397_c0_g1	HiInc_DN11397_c0_g1	21.5485	2.86355	0.996699	2.87303	0.0040655	0.0403908	TRINITY_DN11397_c0_g1_i10	AT1G79000.3	locus:2207295	AT1G79000	part of	transcription regulator complex	GO:0005667	716	CC	other cellular components	HAC1	Histone acetyltransferase of the CBP family 1
TRINITY_DN11397_c0_g1	HiInc_DN11397_c0_g1	21.5485	2.86355	0.996699	2.87303	0.0040655	0.0403908	TRINITY_DN11397_c0_g1_i10	AT1G79000.3	locus:2207295	AT1G79000	enables	transcription coactivator activity	GO:0003713	4445	MF	transcription regulator activity	HAC1	Histone acetyltransferase of the CBP family 1
TRINITY_DN11397_c0_g1	HiInc_DN11397_c0_g1	21.5485	2.86355	0.996699	2.87303	0.0040655	0.0403908	TRINITY_DN11397_c0_g1_i10	AT1G79000.3	locus:2207295	AT1G79000	acts upstream of or within	DNA mediated transformation	GO:0009294	4735	BP	other cellular processes	HAC1	Histone acetyltransferase of the CBP family 1
TRINITY_DN5409_c1_g1	HiInc_DN5409_c1_g1	51.8886	2.86212	0.708815	4.0379	5.39315e-05	0.00157141	TRINITY_DN5409_c1_g1_i35	AT2G40116.1	locus:504956034	AT2G40116	involved in	phosphatidylinositol-mediated signaling	GO:0048015	11967	BP	signal transduction	PLC6	Phosphoinositide phospholipase C 6
TRINITY_DN5409_c1_g1	HiInc_DN5409_c1_g1	51.8886	2.86212	0.708815	4.0379	5.39315e-05	0.00157141	TRINITY_DN5409_c1_g1_i35	AT2G40116.1	locus:504956034	AT2G40116	enables	phosphatidylinositol phospholipase C activity	GO:0004435	750	MF	hydrolase activity	PLC6	Phosphoinositide phospholipase C 6
TRINITY_DN2221_c0_g1	HiInc_DN2221_c0_g1	202.823	2.86135	0.679681	4.20985	2.55543e-05	0.00087122	TRINITY_DN2221_c0_g1_i1	AT1G09950.1	locus:2024412	AT1G09950	involved in	negative regulation of cellular hyperosmotic salinity response	GO:1900070	39892	BP	other cellular processes	RAS1	At1g09950
TRINITY_DN2221_c0_g1	HiInc_DN2221_c0_g1	202.823	2.86135	0.679681	4.20985	2.55543e-05	0.00087122	TRINITY_DN2221_c0_g1_i1	AT1G09950.1	locus:2024412	AT1G09950	involved in	transcription, DNA-templated	GO:0006351	7470	BP	nucleobase-containing compound metabolic process	RAS1	At1g09950
TRINITY_DN321_c0_g1	HiInc_DN321_c0_g1	478.647	2.8611	0.30916	9.25444	2.15346e-20	6.7626e-17	TRINITY_DN321_c0_g1_i30	AT1G14780.1	locus:2006807	AT1G14780	involved in	plant-type hypersensitive response	GO:0009626	6029	BP	response to external stimulus	AT1G14780	MACPF domain-containing protein At1g14780
TRINITY_DN321_c0_g1	HiInc_DN321_c0_g1	478.647	2.8611	0.30916	9.25444	2.15346e-20	6.7626e-17	TRINITY_DN321_c0_g1_i30	AT1G14780.1	locus:2006807	AT1G14780	involved in	regulation of salicylic acid mediated signaling pathway	GO:2000031	35579	BP	signal transduction	AT1G14780	MACPF domain-containing protein At1g14780
TRINITY_DN321_c0_g1	HiInc_DN321_c0_g1	478.647	2.8611	0.30916	9.25444	2.15346e-20	6.7626e-17	TRINITY_DN321_c0_g1_i30	AT1G14780.1	locus:2006807	AT1G14780	acts upstream of or within	chemical homeostasis	GO:0048878	25776	BP	other biological processes	AT1G14780	MACPF domain-containing protein At1g14780
TRINITY_DN4090_c2_g1	HiInc_DN4090_c2_g1	166.348	2.85895	0.502591	5.68842	1.28222e-08	1.66236e-06	TRINITY_DN4090_c2_g1_i6	AT5G16910.1	locus:2148171	AT5G16910	located in	integral component of Golgi membrane	GO:0030173	7889	CC	other intracellular components	CSLD2	CSLD2
TRINITY_DN4090_c2_g1	HiInc_DN4090_c2_g1	166.348	2.85895	0.502591	5.68842	1.28222e-08	1.66236e-06	TRINITY_DN4090_c2_g1_i6	AT5G16910.1	locus:2148171	AT5G16910	involved in	cellulose biosynthetic process	GO:0030244	8923	BP	other cellular processes	CSLD2	CSLD2
TRINITY_DN4090_c2_g1	HiInc_DN4090_c2_g1	166.348	2.85895	0.502591	5.68842	1.28222e-08	1.66236e-06	TRINITY_DN4090_c2_g1_i6	AT5G16910.1	locus:2148171	AT5G16910	involved in	plant-type primary cell wall biogenesis	GO:0009833	10266	BP	other cellular processes	CSLD2	CSLD2
TRINITY_DN4090_c2_g1	HiInc_DN4090_c2_g1	166.348	2.85895	0.502591	5.68842	1.28222e-08	1.66236e-06	TRINITY_DN4090_c2_g1_i6	AT5G16910.1	locus:2148171	AT5G16910	acts upstream of or within	root hair elongation	GO:0048767	22772	BP	cell differentiation	CSLD2	CSLD2
TRINITY_DN4090_c2_g1	HiInc_DN4090_c2_g1	166.348	2.85895	0.502591	5.68842	1.28222e-08	1.66236e-06	TRINITY_DN4090_c2_g1_i6	AT5G16910.1	locus:2148171	AT5G16910	enables	cellulose synthase (UDP-forming) activity	GO:0016760	1884	MF	transferase activity	CSLD2	CSLD2
TRINITY_DN8722_c0_g1	HiInc_DN8722_c0_g1	1694.65	2.85253	0.568465	5.01795	5.22255e-07	3.84388e-05	TRINITY_DN8722_c0_g1_i13	AT5G65280.2	locus:2171800	AT5G65280	acts upstream of or within	cellular amine metabolic process	GO:0044106	32547	BP	other cellular processes	GCL1	LanC-like protein GCL1
TRINITY_DN8722_c0_g1	HiInc_DN8722_c0_g1	1694.65	2.85253	0.568465	5.01795	5.22255e-07	3.84388e-05	TRINITY_DN8722_c0_g1_i13	AT5G65280.2	locus:2171800	AT5G65280	located in	extrinsic component of membrane	GO:0019898	9960	CC	other membranes	GCL1	LanC-like protein GCL1
TRINITY_DN46789_c0_g2	HiInc_DN46789_c0_g2	24.84	2.84498	0.878765	3.23747	0.00120593	0.0168229	TRINITY_DN46789_c0_g2_i1	AT4G36150.1	locus:2122209	AT4G36150	acts upstream of or within	negative regulation of macromolecule metabolic process	GO:0010605	29565	BP	other metabolic processes	AT4G36150	Disease resistance protein (TIR-NBS-LRR class) family
TRINITY_DN12465_c0_g2	HiInc_DN12465_c0_g2	75.304	2.84023	0.565856	5.01935	5.18477e-07	3.82604e-05	TRINITY_DN12465_c0_g2_i1	AT1G69840.1	locus:2196749	AT1G69840	enables	protein histidine kinase binding	GO:0043424	21241	MF	protein binding	HIR2	Hypersensitive-induced response protein 2
TRINITY_DN299_c0_g1	HiInc_DN299_c0_g1	11604.4	2.84007	0.468463	6.06252	1.34005e-09	2.29538e-07	TRINITY_DN299_c0_g1_i18	AT4G29690.1	locus:2134343	AT4G29690	enables	dTTP diphosphatase activity	GO:0036218	41279	MF	hydrolase activity	AT4G29690	Alkaline-phosphatase-like family protein
TRINITY_DN299_c0_g1	HiInc_DN299_c0_g1	11604.4	2.84007	0.468463	6.06252	1.34005e-09	2.29538e-07	TRINITY_DN299_c0_g1_i18	AT4G29690.1	locus:2134343	AT4G29690	enables	NADH pyrophosphatase activity	GO:0035529	35276	MF	hydrolase activity	AT4G29690	Alkaline-phosphatase-like family protein
TRINITY_DN3565_c0_g1	HiInc_DN3565_c0_g1	12251.3	2.83127	0.425054	6.66097	2.72019e-11	7.84496e-09	TRINITY_DN3565_c0_g1_i10	AT1G32640.1	locus:2035609	AT1G32640	acts upstream of or within	regulation of transcription from RNA polymerase II promoter in response to oxidative stress	GO:0043619	22784	BP	biosynthetic process	MYC2	ZBF1
TRINITY_DN3565_c0_g1	HiInc_DN3565_c0_g1	12251.3	2.83127	0.425054	6.66097	2.72019e-11	7.84496e-09	TRINITY_DN3565_c0_g1_i10	AT1G32640.1	locus:2035609	AT1G32640	acts upstream of or within	regulation of DNA-binding transcription factor activity	GO:0051090	19059	BP	biosynthetic process	MYC2	ZBF1
TRINITY_DN3565_c0_g1	HiInc_DN3565_c0_g1	12251.3	2.83127	0.425054	6.66097	2.72019e-11	7.84496e-09	TRINITY_DN3565_c0_g1_i10	AT1G32640.1	locus:2035609	AT1G32640	involved in	protein homotetramerization	GO:0051289	19870	BP	other cellular processes	MYC2	ZBF1
TRINITY_DN3565_c0_g1	HiInc_DN3565_c0_g1	12251.3	2.83127	0.425054	6.66097	2.72019e-11	7.84496e-09	TRINITY_DN3565_c0_g1_i10	AT1G32640.1	locus:2035609	AT1G32640	acts upstream of or within	regulation of tryptophan metabolic process	GO:0090357	35417	BP	other cellular processes	MYC2	ZBF1
TRINITY_DN3565_c0_g1	HiInc_DN3565_c0_g1	12251.3	2.83127	0.425054	6.66097	2.72019e-11	7.84496e-09	TRINITY_DN3565_c0_g1_i10	AT1G32640.1	locus:2035609	AT1G32640	acts upstream of or within	regulation of defense response to insect	GO:2000068	35737	BP	response to external stimulus	MYC2	ZBF1
TRINITY_DN3565_c0_g1	HiInc_DN3565_c0_g1	12251.3	2.83127	0.425054	6.66097	2.72019e-11	7.84496e-09	TRINITY_DN3565_c0_g1_i10	AT1G32640.1	locus:2035609	AT1G32640	acts upstream of or within	response to desiccation	GO:0009269	5575	BP	response to abiotic stimulus	MYC2	ZBF1
TRINITY_DN3565_c0_g1	HiInc_DN3565_c0_g1	12251.3	2.83127	0.425054	6.66097	2.72019e-11	7.84496e-09	TRINITY_DN3565_c0_g1_i10	AT1G32640.1	locus:2035609	AT1G32640	acts upstream of or within	stomatal complex development	GO:0010374	26829	BP	anatomical structure development	MYC2	ZBF1
TRINITY_DN3565_c0_g1	HiInc_DN3565_c0_g1	12251.3	2.83127	0.425054	6.66097	2.72019e-11	7.84496e-09	TRINITY_DN3565_c0_g1_i10	AT1G32640.1	locus:2035609	AT1G32640	acts upstream of or within	positive regulation of flavonoid biosynthetic process	GO:0009963	13832	BP	other metabolic processes	MYC2	ZBF1
TRINITY_DN3565_c0_g1	HiInc_DN3565_c0_g1	12251.3	2.83127	0.425054	6.66097	2.72019e-11	7.84496e-09	TRINITY_DN3565_c0_g1_i10	AT1G32640.1	locus:2035609	AT1G32640	acts upstream of or within	regulation of secondary cell wall biogenesis	GO:2000652	37997	BP	other cellular processes	MYC2	ZBF1
TRINITY_DN31403_c0_g1	HiInc_DN31403_c0_g1	48.051	2.82429	0.82607	3.41894	0.000628652	0.0103601	TRINITY_DN31403_c0_g1_i1	AT1G10070.1	locus:2201921	AT1G10070	involved in	valine biosynthetic process	GO:0009099	7552	BP	other metabolic processes	BCAT2	Branched-chain-amino-acid aminotransferase 2
TRINITY_DN31403_c0_g1	HiInc_DN31403_c0_g1	48.051	2.82429	0.82607	3.41894	0.000628652	0.0103601	TRINITY_DN31403_c0_g1_i1	AT1G10070.1	locus:2201921	AT1G10070	involved in	isoleucine biosynthetic process	GO:0009097	6107	BP	other cellular processes	BCAT2	Branched-chain-amino-acid aminotransferase 2
TRINITY_DN31403_c0_g1	HiInc_DN31403_c0_g1	48.051	2.82429	0.82607	3.41894	0.000628652	0.0103601	TRINITY_DN31403_c0_g1_i1	AT1G10070.1	locus:2201921	AT1G10070	enables	branched-chain-amino-acid transaminase activity	GO:0004084	1730	MF	transferase activity	BCAT2	Branched-chain-amino-acid aminotransferase 2
TRINITY_DN31403_c0_g1	HiInc_DN31403_c0_g1	48.051	2.82429	0.82607	3.41894	0.000628652	0.0103601	TRINITY_DN31403_c0_g1_i1	AT1G10070.1	locus:2201921	AT1G10070	enables	L-isoleucine transaminase activity	GO:0052656	35872	MF	transferase activity	BCAT2	Branched-chain-amino-acid aminotransferase 2
TRINITY_DN31403_c0_g1	HiInc_DN31403_c0_g1	48.051	2.82429	0.82607	3.41894	0.000628652	0.0103601	TRINITY_DN31403_c0_g1_i1	AT1G10070.1	locus:2201921	AT1G10070	enables	L-leucine transaminase activity	GO:0052654	35870	MF	transferase activity	BCAT2	Branched-chain-amino-acid aminotransferase 2
TRINITY_DN31403_c0_g1	HiInc_DN31403_c0_g1	48.051	2.82429	0.82607	3.41894	0.000628652	0.0103601	TRINITY_DN31403_c0_g1_i1	AT1G10070.1	locus:2201921	AT1G10070	enables	L-valine transaminase activity	GO:0052655	35871	MF	transferase activity	BCAT2	Branched-chain-amino-acid aminotransferase 2
TRINITY_DN4696_c0_g2	HiInc_DN4696_c0_g2	15.7708	2.82009	0.874523	3.22471	0.001261	0.0173821	TRINITY_DN4696_c0_g2_i1	AT2G43060.1	locus:2053718	AT2G43060	acts upstream of or within	response to red or far red light	GO:0009639	7084	BP	response to light stimulus	IBH1	Transcription factor IBH1
TRINITY_DN4696_c0_g2	HiInc_DN4696_c0_g2	15.7708	2.82009	0.874523	3.22471	0.001261	0.0173821	TRINITY_DN4696_c0_g2_i1	AT2G43060.1	locus:2053718	AT2G43060	acts upstream of or within	cell growth	GO:0016049	5328	BP	cell growth	IBH1	Transcription factor IBH1
TRINITY_DN4696_c0_g2	HiInc_DN4696_c0_g2	15.7708	2.82009	0.874523	3.22471	0.001261	0.0173821	TRINITY_DN4696_c0_g2_i1	AT2G43060.1	locus:2053718	AT2G43060	acts upstream of or within	response to decreased oxygen levels	GO:0036293	42957	BP	response to abiotic stimulus	IBH1	Transcription factor IBH1
TRINITY_DN6955_c0_g1	HiInc_DN6955_c0_g1	955.621	2.81938	0.496964	5.67321	1.40144e-08	1.78418e-06	TRINITY_DN6955_c0_g1_i3	AT1G11670.1	locus:2027322	AT1G11670	acts upstream of or within	cellular component assembly	GO:0022607	25738	BP	other cellular processes	DTX36	Protein DETOXIFICATION 36
TRINITY_DN6955_c0_g1	HiInc_DN6955_c0_g1	955.621	2.81938	0.496964	5.67321	1.40144e-08	1.78418e-06	TRINITY_DN6955_c0_g1_i3	AT1G11670.1	locus:2027322	AT1G11670	acts upstream of or within	anatomical structure maturation	GO:0071695	34809	BP	anatomical structure development	DTX36	Protein DETOXIFICATION 36
TRINITY_DN9576_c0_g1	HiInc_DN9576_c0_g1	15832.5	2.8074	0.967253	2.90245	0.00370258	0.0378466	TRINITY_DN9576_c0_g1_i18	AT2G06050.2	locus:2051516	AT2G06050	enables	FMN binding	GO:0010181	17729	MF	other binding	OPR3	12-oxophytodienoate reductase 3
TRINITY_DN9576_c0_g1	HiInc_DN9576_c0_g1	15832.5	2.8074	0.967253	2.90245	0.00370258	0.0378466	TRINITY_DN9576_c0_g1_i18	AT2G06050.2	locus:2051516	AT2G06050	enables	12-oxophytodienoate reductase activity	GO:0016629	757	MF	catalytic activity	OPR3	12-oxophytodienoate reductase 3
TRINITY_DN9576_c0_g1	HiInc_DN9576_c0_g1	15832.5	2.8074	0.967253	2.90245	0.00370258	0.0378466	TRINITY_DN9576_c0_g1_i18	AT2G06050.2	locus:2051516	AT2G06050	acts upstream of or within	stamen development	GO:0048443	18880	BP	multicellular organism development	OPR3	12-oxophytodienoate reductase 3
TRINITY_DN12351_c0_g1	HiInc_DN12351_c0_g1	137.497	2.80636	0.759455	3.69523	0.00021969	0.00460957	TRINITY_DN12351_c0_g1_i3	AT5G13330.1	locus:2183861	AT5G13330	acts upstream of or within	cellular response to freezing	GO:0071497	34060	BP	response to stress	ERF113	Rap2.6L
TRINITY_DN9961_c1_g1	HiInc_DN9961_c1_g1	902.827	2.80567	0.581957	4.82109	1.42777e-06	8.77238e-05	TRINITY_DN9961_c1_g1_i2	AT5G22630.1	locus:2162459	AT5G22630	enables	arogenate dehydratase activity	GO:0047769	16491	MF	catalytic activity	ADT5	Arogenate dehydratase
TRINITY_DN9961_c1_g1	HiInc_DN9961_c1_g1	902.827	2.80567	0.581957	4.82109	1.42777e-06	8.77238e-05	TRINITY_DN9961_c1_g1_i2	AT5G22630.1	locus:2162459	AT5G22630	involved in	L-phenylalanine biosynthetic process	GO:0009094	6706	BP	other metabolic processes	ADT5	Arogenate dehydratase
TRINITY_DN9961_c1_g1	HiInc_DN9961_c1_g1	902.827	2.80567	0.581957	4.82109	1.42777e-06	8.77238e-05	TRINITY_DN9961_c1_g1_i2	AT5G22630.1	locus:2162459	AT5G22630	enables	prephenate dehydratase activity	GO:0004664	3823	MF	catalytic activity	ADT5	Arogenate dehydratase
TRINITY_DN3521_c0_g2	HiInc_DN3521_c0_g2	568.189	2.80507	0.607497	4.61742	3.88538e-06	0.000196094	TRINITY_DN3521_c0_g2_i3	AT1G52030.3	locus:2034081	AT1G52030	part of	thioglucosidase complex	GO:0010169	17751	CC	cytoplasm	F-ATMBP	Myrosinase-binding protein 2
TRINITY_DN3521_c0_g2	HiInc_DN3521_c0_g2	568.189	2.80507	0.607497	4.61742	3.88538e-06	0.000196094	TRINITY_DN3521_c0_g2_i3	AT1G52030.3	locus:2034081	AT1G52030	enables	thioglucosidase binding	GO:0010180	17728	MF	protein binding	F-ATMBP	Myrosinase-binding protein 2
TRINITY_DN3521_c0_g2	HiInc_DN3521_c0_g2	568.189	2.80507	0.607497	4.61742	3.88538e-06	0.000196094	TRINITY_DN3521_c0_g2_i3	AT1G52030.3	locus:2034081	AT1G52030	acts upstream of or within	cell adhesion	GO:0007155	5318	BP	other cellular processes	F-ATMBP	Myrosinase-binding protein 2
TRINITY_DN47200_c0_g1	HiInc_DN47200_c0_g1	574.108	2.78554	0.689038	4.04266	5.28488e-05	0.00155105	TRINITY_DN47200_c0_g1_i3	AT2G44380.1	locus:2050477	AT2G44380	acts upstream of or within	inorganic ion homeostasis	GO:0098771	49053	BP	other biological processes	AT2G44380	At2g44380
TRINITY_DN18263_c0_g2	HiInc_DN18263_c0_g2	624.655	2.78319	0.678803	4.10015	4.12891e-05	0.00127955	TRINITY_DN18263_c0_g2_i1	AT3G50930.1	locus:2077997	AT3G50930	located in	mitochondrial envelope	GO:0005740	480	CC	mitochondrion	HSR4	Protein HYPER-SENSITIVITY-RELATED 4
TRINITY_DN18263_c0_g2	HiInc_DN18263_c0_g2	624.655	2.78319	0.678803	4.10015	4.12891e-05	0.00127955	TRINITY_DN18263_c0_g2_i1	AT3G50930.1	locus:2077997	AT3G50930	acts upstream of or within	cell death	GO:0008219	5327	BP	cell death	HSR4	Protein HYPER-SENSITIVITY-RELATED 4
TRINITY_DN18263_c0_g2	HiInc_DN18263_c0_g2	624.655	2.78319	0.678803	4.10015	4.12891e-05	0.00127955	TRINITY_DN18263_c0_g2_i1	AT3G50930.1	locus:2077997	AT3G50930	acts upstream of or within	response to UV	GO:0009411	4960	BP	response to light stimulus	HSR4	Protein HYPER-SENSITIVITY-RELATED 4
TRINITY_DN39629_c0_g1	HiInc_DN39629_c0_g1	20.6162	2.7822	0.890643	3.12382	0.00178522	0.0223651	TRINITY_DN39629_c0_g1_i1	AT4G24550.1	locus:2121944	AT4G24550	is active in	cytoplasmic vesicle	GO:0031410	21008	CC	cytoplasm	AP4M	AP4M
TRINITY_DN39629_c0_g1	HiInc_DN39629_c0_g1	20.6162	2.7822	0.890643	3.12382	0.00178522	0.0223651	TRINITY_DN39629_c0_g1_i1	AT4G24550.1	locus:2121944	AT4G24550	involved in	protein targeting	GO:0006605	6908	BP	other cellular processes	AP4M	AP4M
TRINITY_DN39629_c0_g1	HiInc_DN39629_c0_g1	20.6162	2.7822	0.890643	3.12382	0.00178522	0.0223651	TRINITY_DN39629_c0_g1_i1	AT4G24550.1	locus:2121944	AT4G24550	involved in	Golgi to lysosome transport	GO:0090160	33759	BP	transport	AP4M	AP4M
TRINITY_DN39629_c0_g1	HiInc_DN39629_c0_g1	20.6162	2.7822	0.890643	3.12382	0.00178522	0.0223651	TRINITY_DN39629_c0_g1_i1	AT4G24550.1	locus:2121944	AT4G24550	part of	clathrin adaptor complex	GO:0030131	7892	CC	other membranes	AP4M	AP4M
TRINITY_DN39629_c0_g1	HiInc_DN39629_c0_g1	20.6162	2.7822	0.890643	3.12382	0.00178522	0.0223651	TRINITY_DN39629_c0_g1_i1	AT4G24550.1	locus:2121944	AT4G24550	part of	AP-4 adaptor complex	GO:0030124	7896	CC	cytoplasm	AP4M	AP4M
TRINITY_DN2652_c0_g1	HiInc_DN2652_c0_g1	38.1312	2.78052	0.659167	4.21824	2.46221e-05	0.000844532	TRINITY_DN2652_c0_g1_i6	AT1G19190.1	locus:2202190	AT1G19190	enables	methyl indole-3-acetate esterase activity	GO:0080030	31248	MF	hydrolase activity	CXE1	Probable carboxylesterase 1
TRINITY_DN2845_c1_g1	HiInc_DN2845_c1_g1	41.4259	2.77706	0.892298	3.11226	0.00185662	0.0230047	TRINITY_DN2845_c1_g1_i3	AT4G34390.2	locus:2116204	AT4G34390	part of	heterotrimeric G-protein complex	GO:0005834	351	CC	other intracellular components	XLG2	XLG2
TRINITY_DN2845_c1_g1	HiInc_DN2845_c1_g1	41.4259	2.77706	0.892298	3.11226	0.00185662	0.0230047	TRINITY_DN2845_c1_g1_i3	AT4G34390.2	locus:2116204	AT4G34390	enables	GTP binding	GO:0005525	1035	MF	other binding	XLG2	XLG2
TRINITY_DN2845_c1_g1	HiInc_DN2845_c1_g1	41.4259	2.77706	0.892298	3.11226	0.00185662	0.0230047	TRINITY_DN2845_c1_g1_i3	AT4G34390.2	locus:2116204	AT4G34390	acts upstream of or within	response to fructose	GO:0009750	11411	BP	response to chemical	XLG2	XLG2
TRINITY_DN2845_c1_g1	HiInc_DN2845_c1_g1	41.4259	2.77706	0.892298	3.11226	0.00185662	0.0230047	TRINITY_DN2845_c1_g1_i3	AT4G34390.2	locus:2116204	AT4G34390	involved in	adenylate cyclase-modulating G protein-coupled receptor signaling pathway	GO:0007188	4781	BP	signal transduction	XLG2	XLG2
TRINITY_DN2845_c1_g1	HiInc_DN2845_c1_g1	41.4259	2.77706	0.892298	3.11226	0.00185662	0.0230047	TRINITY_DN2845_c1_g1_i3	AT4G34390.2	locus:2116204	AT4G34390	involved in	G protein-coupled receptor signaling pathway	GO:0007186	4776	BP	signal transduction	XLG2	XLG2
TRINITY_DN2845_c1_g1	HiInc_DN2845_c1_g1	41.4259	2.77706	0.892298	3.11226	0.00185662	0.0230047	TRINITY_DN2845_c1_g1_i3	AT4G34390.2	locus:2116204	AT4G34390	acts upstream of or within	regulation of root morphogenesis	GO:2000067	35736	BP	anatomical structure development	XLG2	XLG2
TRINITY_DN2845_c1_g1	HiInc_DN2845_c1_g1	41.4259	2.77706	0.892298	3.11226	0.00185662	0.0230047	TRINITY_DN2845_c1_g1_i3	AT4G34390.2	locus:2116204	AT4G34390	enables	guanyl nucleotide binding	GO:0019001	8593	MF	nucleotide binding	XLG2	XLG2
TRINITY_DN2845_c1_g1	HiInc_DN2845_c1_g1	41.4259	2.77706	0.892298	3.11226	0.00185662	0.0230047	TRINITY_DN2845_c1_g1_i3	AT4G34390.2	locus:2116204	AT4G34390	enables	G-protein beta/gamma-subunit complex binding	GO:0031683	21990	MF	other binding	XLG2	XLG2
TRINITY_DN2845_c1_g1	HiInc_DN2845_c1_g1	41.4259	2.77706	0.892298	3.11226	0.00185662	0.0230047	TRINITY_DN2845_c1_g1_i3	AT4G34390.2	locus:2116204	AT4G34390	enables	G protein-coupled receptor binding	GO:0001664	9782	MF	signaling receptor binding	XLG2	XLG2
TRINITY_DN32902_c0_g1	HiInc_DN32902_c0_g1	48.6614	2.7729	0.700913	3.95612	7.61764e-05	0.00203768	TRINITY_DN32902_c0_g1_i6	AT3G28345.1	locus:2088897	AT3G28345	is active in	integral component of membrane	GO:0016021	382	CC	other membranes	ABCB15	ABC transporter B family member 15
TRINITY_DN5759_c1_g2	HiInc_DN5759_c1_g2	9898.96	2.77206	0.624897	4.43603	9.16344e-06	0.000383683	TRINITY_DN5759_c1_g2_i2	AT1G73260.1	locus:2197249	AT1G73260	acts upstream of or within	programmed cell death	GO:0012501	10841	BP	cell death	KTI1	Kunitz trypsin inhibitor 1
TRINITY_DN5759_c1_g2	HiInc_DN5759_c1_g2	9898.96	2.77206	0.624897	4.43603	9.16344e-06	0.000383683	TRINITY_DN5759_c1_g2_i2	AT1G73260.1	locus:2197249	AT1G73260	enables	endopeptidase inhibitor activity	GO:0004866	3938	MF	enzyme regulator activity	KTI1	Kunitz trypsin inhibitor 1
TRINITY_DN1260_c0_g1	HiInc_DN1260_c0_g1	3587.87	2.76859	0.535273	5.17229	2.31237e-07	1.95672e-05	TRINITY_DN1260_c0_g1_i28	AT3G21230.1	locus:2094771	AT3G21230	enables	4-coumarate-CoA ligase activity	GO:0016207	840	MF	catalytic activity	4CL4	4-coumarate--CoA ligase 4
TRINITY_DN1260_c0_g1	HiInc_DN1260_c0_g1	3587.87	2.76859	0.535273	5.17229	2.31237e-07	1.95672e-05	TRINITY_DN1260_c0_g1_i28	AT3G21230.1	locus:2094771	AT3G21230	enables	CoA-ligase activity	GO:0016405	943	MF	catalytic activity	4CL4	4-coumarate--CoA ligase 4
TRINITY_DN4972_c0_g1	HiInc_DN4972_c0_g1	643.033	2.76677	0.360651	7.6716	1.69869e-14	1.23103e-11	TRINITY_DN4972_c0_g1_i2	AT4G12030.2	locus:2118021	AT4G12030	involved in	glucosinolate biosynthetic process from homomethionine	GO:0033506	27681	BP	other metabolic processes	BASS5	Probable sodium/metabolite cotransporter BASS5
TRINITY_DN4972_c0_g1	HiInc_DN4972_c0_g1	643.033	2.76677	0.360651	7.6716	1.69869e-14	1.23103e-11	TRINITY_DN4972_c0_g1_i2	AT4G12030.2	locus:2118021	AT4G12030	enables	monocarboxylic acid transmembrane transporter activity	GO:0008028	3238	MF	transporter activity	BASS5	Probable sodium/metabolite cotransporter BASS5
TRINITY_DN358_c0_g1	HiInc_DN358_c0_g1	198.718	2.76213	0.663755	4.16138	3.16332e-05	0.0010189	TRINITY_DN358_c0_g1_i3	AT4G24310.1	locus:2135952	AT4G24310	involved in	endomembrane system organization	GO:0010256	21551	BP	cellular component organization	DMP3	Protein DMP3
TRINITY_DN358_c0_g1	HiInc_DN358_c0_g1	198.718	2.76213	0.663755	4.16138	3.16332e-05	0.0010189	TRINITY_DN358_c0_g1_i3	AT4G24310.1	locus:2135952	AT4G24310	involved in	plant organ senescence	GO:0090693	52614	BP	anatomical structure development	DMP3	Protein DMP3
TRINITY_DN22544_c0_g1	HiInc_DN22544_c0_g1	37.8184	2.75898	0.831799	3.31688	0.000910273	0.013614	TRINITY_DN22544_c0_g1_i1	AT3G03090.1	locus:2097780	AT3G03090	acts upstream of or within	glucose transmembrane transport	GO:1904659	50497	BP	transport	AtVGT1	D-xylose-proton symporter-like 1
TRINITY_DN22544_c0_g1	HiInc_DN22544_c0_g1	37.8184	2.75898	0.831799	3.31688	0.000910273	0.013614	TRINITY_DN22544_c0_g1_i1	AT3G03090.1	locus:2097780	AT3G03090	enables	glucose transmembrane transporter activity	GO:0005355	2485	MF	transporter activity	AtVGT1	D-xylose-proton symporter-like 1
TRINITY_DN22544_c0_g1	HiInc_DN22544_c0_g1	37.8184	2.75898	0.831799	3.31688	0.000910273	0.013614	TRINITY_DN22544_c0_g1_i1	AT3G03090.1	locus:2097780	AT3G03090	enables	fructose transmembrane transporter activity	GO:0005353	2394	MF	transporter activity	AtVGT1	D-xylose-proton symporter-like 1
TRINITY_DN22544_c0_g1	HiInc_DN22544_c0_g1	37.8184	2.75898	0.831799	3.31688	0.000910273	0.013614	TRINITY_DN22544_c0_g1_i1	AT3G03090.1	locus:2097780	AT3G03090	acts upstream of or within	fructose transmembrane transport	GO:0015755	5810	BP	transport	AtVGT1	D-xylose-proton symporter-like 1
TRINITY_DN22544_c0_g1	HiInc_DN22544_c0_g1	37.8184	2.75898	0.831799	3.31688	0.000910273	0.013614	TRINITY_DN22544_c0_g1_i1	AT3G03090.1	locus:2097780	AT3G03090	acts upstream of or within	seed germination	GO:0009845	10882	BP	post-embryonic development	AtVGT1	D-xylose-proton symporter-like 1
TRINITY_DN22544_c0_g1	HiInc_DN22544_c0_g1	37.8184	2.75898	0.831799	3.31688	0.000910273	0.013614	TRINITY_DN22544_c0_g1_i1	AT3G03090.1	locus:2097780	AT3G03090	located in	vacuolar membrane	GO:0005774	729	CC	vacuole	AtVGT1	D-xylose-proton symporter-like 1
TRINITY_DN10269_c2_g1	HiInc_DN10269_c2_g1	166.636	2.75653	0.6732	4.09467	4.22778e-05	0.00130021	TRINITY_DN10269_c2_g1_i1	AT3G11340.1	locus:2074738	AT3G11340	acts upstream of or within	defense response to Gram-negative bacterium	GO:0050829	18010	BP	response to stress	UGT76B1	UDP-glycosyltransferase 76B1
TRINITY_DN10269_c2_g1	HiInc_DN10269_c2_g1	166.636	2.75653	0.6732	4.09467	4.22778e-05	0.00130021	TRINITY_DN10269_c2_g1_i1	AT3G11340.1	locus:2074738	AT3G11340	involved in	UDP-glucosylation	GO:0097359	43110	BP	other metabolic processes	UGT76B1	UDP-glycosyltransferase 76B1
TRINITY_DN10269_c2_g1	HiInc_DN10269_c2_g1	166.636	2.75653	0.6732	4.09467	4.22778e-05	0.00130021	TRINITY_DN10269_c2_g1_i1	AT3G11340.1	locus:2074738	AT3G11340	enables	glucosyltransferase activity	GO:0046527	13406	MF	transferase activity	UGT76B1	UDP-glycosyltransferase 76B1
TRINITY_DN10269_c2_g1	HiInc_DN10269_c2_g1	166.636	2.75653	0.6732	4.09467	4.22778e-05	0.00130021	TRINITY_DN10269_c2_g1_i1	AT3G11340.1	locus:2074738	AT3G11340	enables	salicylic acid glucosyltransferase (glucoside-forming) activity	GO:0052640	35866	MF	transferase activity	UGT76B1	UDP-glycosyltransferase 76B1
TRINITY_DN11028_c0_g1	HiInc_DN11028_c0_g1	470.796	2.75372	0.44475	6.19161	5.95513e-10	1.15281e-07	TRINITY_DN11028_c0_g1_i4	AT4G39030.1	locus:2120267	AT4G39030	involved in	salicylic acid biosynthetic process	GO:0009697	7180	BP	other metabolic processes	DTX47	Protein DETOXIFICATION 47
TRINITY_DN11028_c0_g1	HiInc_DN11028_c0_g1	470.796	2.75372	0.44475	6.19161	5.95513e-10	1.15281e-07	TRINITY_DN11028_c0_g1_i4	AT4G39030.1	locus:2120267	AT4G39030	acts upstream of or within	negative regulation of defense response	GO:0031348	20900	BP	response to stress	DTX47	Protein DETOXIFICATION 47
TRINITY_DN11812_c0_g1	HiInc_DN11812_c0_g1	65.4496	2.7491	0.81145	3.38789	0.000704323	0.0113233	TRINITY_DN11812_c0_g1_i1	AT1G03080.3	locus:2007569	AT1G03080	enables	actin filament binding	GO:0051015	18617	MF	protein binding	NET1D	Protein NETWORKED 1D
TRINITY_DN11812_c0_g1	HiInc_DN11812_c0_g1	65.4496	2.7491	0.81145	3.38789	0.000704323	0.0113233	TRINITY_DN11812_c0_g1_i1	AT1G03080.3	locus:2007569	AT1G03080	acts upstream of or within	organic acid metabolic process	GO:0006082	6602	BP	other cellular processes	NET1D	Protein NETWORKED 1D
TRINITY_DN11812_c0_g1	HiInc_DN11812_c0_g1	65.4496	2.7491	0.81145	3.38789	0.000704323	0.0113233	TRINITY_DN11812_c0_g1_i1	AT1G03080.3	locus:2007569	AT1G03080	acts upstream of or within	tropism	GO:0009606	7502	BP	tropism	NET1D	Protein NETWORKED 1D
TRINITY_DN31057_c0_g2	HiInc_DN31057_c0_g2	76.5701	2.74456	0.627264	4.37545	1.21185e-05	0.000476362	TRINITY_DN31057_c0_g2_i1	AT3G50110.1	locus:2083168	AT3G50110	enables	protein tyrosine/serine/threonine phosphatase activity	GO:0008138	3918	MF	catalytic activity	PTEN2B	Phosphatidylinositol 3
TRINITY_DN31057_c0_g2	HiInc_DN31057_c0_g2	76.5701	2.74456	0.627264	4.37545	1.21185e-05	0.000476362	TRINITY_DN31057_c0_g2_i1	AT3G50110.1	locus:2083168	AT3G50110	enables	protein tyrosine phosphatase activity	GO:0004725	3916	MF	catalytic activity	PTEN2B	Phosphatidylinositol 3
TRINITY_DN31057_c0_g2	HiInc_DN31057_c0_g2	76.5701	2.74456	0.627264	4.37545	1.21185e-05	0.000476362	TRINITY_DN31057_c0_g2_i1	AT3G50110.1	locus:2083168	AT3G50110	enables	phosphatidylinositol phosphate phosphatase activity	GO:0052866	39570	MF	hydrolase activity	PTEN2B	Phosphatidylinositol 3
TRINITY_DN31057_c0_g2	HiInc_DN31057_c0_g2	76.5701	2.74456	0.627264	4.37545	1.21185e-05	0.000476362	TRINITY_DN31057_c0_g2_i1	AT3G50110.1	locus:2083168	AT3G50110	enables	phosphatidylinositol-3,4,5-trisphosphate 3-phosphatase activity	GO:0016314	3674	MF	hydrolase activity	PTEN2B	Phosphatidylinositol 3
TRINITY_DN1096_c0_g1	HiInc_DN1096_c0_g1	32.7499	2.73995	0.788506	3.47486	0.000511119	0.00889715	TRINITY_DN1096_c0_g1_i4	AT5G04370.3	locus:2179929	AT5G04370	acts upstream of or within	nicotinate metabolic process	GO:1901847	44863	BP	other cellular processes	NAMT1	S-adenosyl-L-methionine-dependent methyltransferases superfamily protein
TRINITY_DN10589_c0_g1	HiInc_DN10589_c0_g1	619.049	2.73325	0.63795	4.28444	1.83203e-05	0.000667251	TRINITY_DN10589_c0_g1_i1	AT3G51660.1	locus:2098272	AT3G51660	acts upstream of or within	aging	GO:0007568	5067	BP	other biological processes	AT3G51660	LS1-like protein
TRINITY_DN10589_c0_g1	HiInc_DN10589_c0_g1	619.049	2.73325	0.63795	4.28444	1.83203e-05	0.000667251	TRINITY_DN10589_c0_g1_i1	AT3G51660.1	locus:2098272	AT3G51660	enables	phenylpyruvate tautomerase activity	GO:0050178	16395	MF	catalytic activity	AT3G51660	LS1-like protein
TRINITY_DN10589_c0_g1	HiInc_DN10589_c0_g1	619.049	2.73325	0.63795	4.28444	1.83203e-05	0.000667251	TRINITY_DN10589_c0_g1_i1	AT3G51660.1	locus:2098272	AT3G51660	acts upstream of or within	porphyrin-containing compound metabolic process	GO:0006778	6819	BP	other metabolic processes	AT3G51660	LS1-like protein
TRINITY_DN24630_c0_g1	HiInc_DN24630_c0_g1	158.54	2.73112	0.872767	3.12927	0.00175243	0.0220422	TRINITY_DN24630_c0_g1_i1	AT5G45570.1	locus:2157141	AT5G45570	enables	cysteine-type peptidase activity	GO:0008234	2043	MF	catalytic activity	AT5G45570	Ulp1 protease family protein
TRINITY_DN12019_c0_g1	HiInc_DN12019_c0_g1	24055.2	2.72096	0.488071	5.57491	2.47651e-08	2.9043e-06	TRINITY_DN12019_c0_g1_i5	AT4G29270.1	locus:2118329	AT4G29270	acts upstream of or within	terpenoid metabolic process	GO:0006721	7420	BP	lipid metabolic process	AT4G29270	Acid phosphatase-like protein
TRINITY_DN15027_c0_g1	HiInc_DN15027_c0_g1	180.165	2.71654	0.941739	2.8846	0.00391912	0.0394458	TRINITY_DN15027_c0_g1_i1	AT3G25760.1	locus:2085999	AT3G25760	has protein modification of type	peptidyl-cysteine S-nitrosylation	GO:0018119	9211	BP	cellular protein modification process	AOC1	At3g25760
TRINITY_DN14713_c0_g1	HiInc_DN14713_c0_g1	1041.69	2.70184	0.543042	4.97537	6.51217e-07	4.63669e-05	TRINITY_DN14713_c0_g1_i12	AT3G22740.1	locus:2094419	AT3G22740	involved in	S-methylmethionine cycle	GO:0033528	27713	BP	other metabolic processes	HMT3	Homocysteine S-methyltransferase 3
TRINITY_DN14713_c0_g1	HiInc_DN14713_c0_g1	1041.69	2.70184	0.543042	4.97537	6.51217e-07	4.63669e-05	TRINITY_DN14713_c0_g1_i12	AT3G22740.1	locus:2094419	AT3G22740	involved in	methionine biosynthetic process	GO:0009086	6344	BP	other cellular processes	HMT3	Homocysteine S-methyltransferase 3
TRINITY_DN14713_c0_g1	HiInc_DN14713_c0_g1	1041.69	2.70184	0.543042	4.97537	6.51217e-07	4.63669e-05	TRINITY_DN14713_c0_g1_i12	AT3G22740.1	locus:2094419	AT3G22740	enables	S-adenosylmethionine-homocysteine S-methyltransferase activity	GO:0008898	2731	MF	transferase activity	HMT3	Homocysteine S-methyltransferase 3
TRINITY_DN14713_c0_g1	HiInc_DN14713_c0_g1	1041.69	2.70184	0.543042	4.97537	6.51217e-07	4.63669e-05	TRINITY_DN14713_c0_g1_i12	AT3G22740.1	locus:2094419	AT3G22740	enables	betaine-homocysteine S-methyltransferase activity	GO:0047150	15890	MF	transferase activity	HMT3	Homocysteine S-methyltransferase 3
TRINITY_DN4135_c0_g1	HiInc_DN4135_c0_g1	2647.47	2.69453	0.483235	5.57601	2.46095e-08	2.89807e-06	TRINITY_DN4135_c0_g1_i3	AT2G38750.1	locus:2064222	AT2G38750	located in	cell surface	GO:0009986	14229	CC	other cellular components	ANN4	Annexin D4
TRINITY_DN4135_c0_g1	HiInc_DN4135_c0_g1	2647.47	2.69453	0.483235	5.57601	2.46095e-08	2.89807e-06	TRINITY_DN4135_c0_g1_i3	AT2G38750.1	locus:2064222	AT2G38750	enables	calcium-dependent phospholipid binding	GO:0005544	1767	MF	lipid binding	ANN4	Annexin D4
TRINITY_DN754_c0_g1	HiInc_DN754_c0_g1	2225.6	2.69238	0.566211	4.75508	1.98368e-06	0.000113722	TRINITY_DN754_c0_g1_i5	AT5G55050.1	locus:2151953	AT5G55050	enables	lipase activity	GO:0016298	3019	MF	hydrolase activity	AT5G55050	GDSL esterase/lipase At5g55050
TRINITY_DN10158_c0_g1	HiInc_DN10158_c0_g1	60.3585	2.69014	0.955817	2.81449	0.00488547	0.0455552	TRINITY_DN10158_c0_g1_i6	AT1G62975.1	locus:504956298	AT1G62975	part of	RNA polymerase II transcription regulator complex	GO:0090575	46149	CC	nucleus	BHLH125	Transcription factor bHLH125
TRINITY_DN10158_c0_g1	HiInc_DN10158_c0_g1	60.3585	2.69014	0.955817	2.81449	0.00488547	0.0455552	TRINITY_DN10158_c0_g1_i6	AT1G62975.1	locus:504956298	AT1G62975	enables	DNA-binding transcription factor activity, RNA polymerase II-specific	GO:0000981	35772	MF	DNA-binding transcription factor activity	BHLH125	Transcription factor bHLH125
TRINITY_DN10158_c0_g1	HiInc_DN10158_c0_g1	60.3585	2.69014	0.955817	2.81449	0.00488547	0.0455552	TRINITY_DN10158_c0_g1_i6	AT1G62975.1	locus:504956298	AT1G62975	enables	RNA polymerase II transcription regulatory region sequence-specific DNA binding	GO:0000977	35768	MF	nucleic acid binding	BHLH125	Transcription factor bHLH125
TRINITY_DN1152_c0_g1	HiInc_DN1152_c0_g1	542.655	2.68525	0.701956	3.82538	0.000130569	0.00312207	TRINITY_DN1152_c0_g1_i14	AT5G64750.1	locus:2176095	AT5G64750	acts upstream of or within	root regeneration	GO:0062211	57396	BP	anatomical structure development	ABR1	Ethylene-responsive transcription factor ABR1
TRINITY_DN3655_c0_g1	HiInc_DN3655_c0_g1	999.496	2.67947	0.544935	4.91704	8.78613e-07	5.88442e-05	TRINITY_DN3655_c0_g1_i2	AT5G41800.1	locus:2152995	AT5G41800	enables	amino acid transmembrane transporter activity	GO:0015171	1511	MF	transporter activity	AT5G41800	Probable GABA transporter 2
TRINITY_DN19424_c0_g1	HiInc_DN19424_c0_g1	87.3414	2.67322	0.712013	3.75445	0.00017372	0.00386438	TRINITY_DN19424_c0_g1_i1	AT5G05260.2	locus:2153524	AT5G05260	enables	L-phenylalanine N-monooxygenase activity	GO:0102684	54177	MF	catalytic activity	CYP79A2	Phenylalanine N-monooxygenase
TRINITY_DN17794_c0_g1	HiInc_DN17794_c0_g1	23.6089	2.64064	0.784964	3.36402	0.000768154	0.0120479	TRINITY_DN17794_c0_g1_i2	AT1G61380.1	locus:2197729	AT1G61380	involved in	lipopolysaccharide-mediated signaling pathway	GO:0031663	21953	BP	response to biotic stimulus	SD129	G-type lectin S-receptor-like serine/threonine-protein kinase SD1-29
TRINITY_DN17794_c0_g1	HiInc_DN17794_c0_g1	23.6089	2.64064	0.784964	3.36402	0.000768154	0.0120479	TRINITY_DN17794_c0_g1_i2	AT1G61380.1	locus:2197729	AT1G61380	enables	protein serine/threonine/tyrosine kinase activity	GO:0004712	3912	MF	catalytic activity	SD129	G-type lectin S-receptor-like serine/threonine-protein kinase SD1-29
TRINITY_DN17794_c0_g1	HiInc_DN17794_c0_g1	23.6089	2.64064	0.784964	3.36402	0.000768154	0.0120479	TRINITY_DN17794_c0_g1_i2	AT1G61380.1	locus:2197729	AT1G61380	acts upstream of or within	pattern recognition receptor signaling pathway	GO:0002221	24359	BP	signal transduction	SD129	G-type lectin S-receptor-like serine/threonine-protein kinase SD1-29
TRINITY_DN17794_c0_g1	HiInc_DN17794_c0_g1	23.6089	2.64064	0.784964	3.36402	0.000768154	0.0120479	TRINITY_DN17794_c0_g1_i2	AT1G61380.1	locus:2197729	AT1G61380	acts upstream of or within	detection of lipopolysaccharide	GO:0032497	25668	BP	response to chemical	SD129	G-type lectin S-receptor-like serine/threonine-protein kinase SD1-29
TRINITY_DN17794_c0_g1	HiInc_DN17794_c0_g1	23.6089	2.64064	0.784964	3.36402	0.000768154	0.0120479	TRINITY_DN17794_c0_g1_i2	AT1G61380.1	locus:2197729	AT1G61380	involved in	recognition of pollen	GO:0048544	21085	BP	reproduction	SD129	G-type lectin S-receptor-like serine/threonine-protein kinase SD1-29
TRINITY_DN17794_c0_g1	HiInc_DN17794_c0_g1	23.6089	2.64064	0.784964	3.36402	0.000768154	0.0120479	TRINITY_DN17794_c0_g1_i2	AT1G61380.1	locus:2197729	AT1G61380	enables	protein tyrosine kinase activity	GO:0004713	3915	MF	catalytic activity	SD129	G-type lectin S-receptor-like serine/threonine-protein kinase SD1-29
TRINITY_DN17794_c0_g1	HiInc_DN17794_c0_g1	23.6089	2.64064	0.784964	3.36402	0.000768154	0.0120479	TRINITY_DN17794_c0_g1_i2	AT1G61380.1	locus:2197729	AT1G61380	enables	pattern recognition receptor activity	GO:0038187	47630	MF	signaling receptor activity	SD129	G-type lectin S-receptor-like serine/threonine-protein kinase SD1-29
TRINITY_DN27406_c0_g1	HiInc_DN27406_c0_g1	19.6744	2.63933	0.890434	2.9641	0.00303571	0.0327395	TRINITY_DN27406_c0_g1_i1	AT3G62850.1	locus:2081700	AT3G62850	involved in	regulation of gene expression	GO:0010468	28541	BP	other metabolic processes	AT3G62850	Zinc finger protein-like protein
TRINITY_DN6452_c0_g2	HiInc_DN6452_c0_g2	457.777	2.63621	0.784819	3.359	0.000782243	0.0122147	TRINITY_DN6452_c0_g2_i3	AT4G17490.1	locus:2129106	AT4G17490	acts upstream of or within	response to reactive oxygen species	GO:0000302	10197	BP	response to stress	ERF6	Ethylene-responsive transcription factor 6
TRINITY_DN2612_c1_g1	HiInc_DN2612_c1_g1	52.2529	2.59379	0.46268	5.60601	2.07049e-08	2.51151e-06	TRINITY_DN2612_c1_g1_i5	AT4G18780.1	locus:2124167	AT4G18780	acts upstream of or within	positive regulation of abscisic acid biosynthetic process	GO:0010116	13862	BP	biosynthetic process	CESA8	Cellulose synthase (Fragment)
TRINITY_DN2612_c1_g1	HiInc_DN2612_c1_g1	52.2529	2.59379	0.46268	5.60601	2.07049e-08	2.51151e-06	TRINITY_DN2612_c1_g1_i5	AT4G18780.1	locus:2124167	AT4G18780	acts upstream of or within	plant-type secondary cell wall biogenesis	GO:0009834	10267	BP	other cellular processes	CESA8	Cellulose synthase (Fragment)
TRINITY_DN2307_c0_g1	HiInc_DN2307_c0_g1	1206.49	2.58253	0.621734	4.15375	3.27068e-05	0.00104688	TRINITY_DN2307_c0_g1_i31	AT4G21903.2	locus:4515103434	AT4G21903	acts upstream of or within	plant-type cell wall biogenesis	GO:0009832	10265	BP	other cellular processes	AT4G21903	Protein DETOXIFICATION
TRINITY_DN8339_c0_g1	HiInc_DN8339_c0_g1	79.2321	2.5812	0.537438	4.80279	1.56473e-06	9.49009e-05	TRINITY_DN8339_c0_g1_i3	AT5G14930.1	locus:2147825	AT5G14930	enables	carboxylic ester hydrolase activity	GO:0052689	37985	MF	hydrolase activity	SAG101	Senescence-associated carboxylesterase 101
TRINITY_DN8339_c0_g1	HiInc_DN8339_c0_g1	79.2321	2.5812	0.537438	4.80279	1.56473e-06	9.49009e-05	TRINITY_DN8339_c0_g1_i3	AT5G14930.1	locus:2147825	AT5G14930	involved in	positive regulation of defense response to bacterium	GO:1900426	41102	BP	response to external stimulus	SAG101	Senescence-associated carboxylesterase 101
TRINITY_DN8339_c0_g1	HiInc_DN8339_c0_g1	79.2321	2.5812	0.537438	4.80279	1.56473e-06	9.49009e-05	TRINITY_DN8339_c0_g1_i3	AT5G14930.1	locus:2147825	AT5G14930	involved in	positive regulation of leaf senescence	GO:1900057	39879	BP	multicellular organism development	SAG101	Senescence-associated carboxylesterase 101
TRINITY_DN8339_c0_g1	HiInc_DN8339_c0_g1	79.2321	2.5812	0.537438	4.80279	1.56473e-06	9.49009e-05	TRINITY_DN8339_c0_g1_i3	AT5G14930.1	locus:2147825	AT5G14930	involved in	positive regulation of defense response to virus by host	GO:0002230	25050	BP	response to external stimulus	SAG101	Senescence-associated carboxylesterase 101
TRINITY_DN8339_c0_g1	HiInc_DN8339_c0_g1	79.2321	2.5812	0.537438	4.80279	1.56473e-06	9.49009e-05	TRINITY_DN8339_c0_g1_i3	AT5G14930.1	locus:2147825	AT5G14930	involved in	positive regulation of defense response to oomycetes	GO:1902290	47820	BP	response to stress	SAG101	Senescence-associated carboxylesterase 101
TRINITY_DN8339_c0_g1	HiInc_DN8339_c0_g1	79.2321	2.5812	0.537438	4.80279	1.56473e-06	9.49009e-05	TRINITY_DN8339_c0_g1_i3	AT5G14930.1	locus:2147825	AT5G14930	acts upstream of or within	leaf abscission	GO:0060866	32700	BP	abscission	SAG101	Senescence-associated carboxylesterase 101
TRINITY_DN63666_c0_g1	HiInc_DN63666_c0_g1	18.877	2.57997	0.792796	3.25427	0.00113685	0.0160494	TRINITY_DN63666_c0_g1_i2	AT4G28530.1	locus:2121323	AT4G28530	acts upstream of or within	floral organ senescence	GO:0080187	40318	BP	anatomical structure development	anac074	At4g28530
TRINITY_DN63666_c0_g1	HiInc_DN63666_c0_g1	18.877	2.57997	0.792796	3.25427	0.00113685	0.0160494	TRINITY_DN63666_c0_g1_i2	AT4G28530.1	locus:2121323	AT4G28530	acts upstream of or within	positive regulation of programmed cell death	GO:0043068	17980	BP	other cellular processes	anac074	At4g28530
TRINITY_DN6597_c0_g1	HiInc_DN6597_c0_g1	1876.93	2.57135	0.592667	4.33861	1.4339e-05	0.000541071	TRINITY_DN6597_c0_g1_i13	AT4G19230.1	locus:2134781	AT4G19230	acts upstream of or within	abscisic acid metabolic process	GO:0009687	4969	BP	lipid metabolic process	CYP707A1	Cytochrome P450
TRINITY_DN6597_c0_g1	HiInc_DN6597_c0_g1	1876.93	2.57135	0.592667	4.33861	1.4339e-05	0.000541071	TRINITY_DN6597_c0_g1_i13	AT4G19230.1	locus:2134781	AT4G19230	enables	(+)-abscisic acid 8'-hydroxylase activity	GO:0010295	25154	MF	catalytic activity	CYP707A1	Cytochrome P450
TRINITY_DN6597_c0_g1	HiInc_DN6597_c0_g1	1876.93	2.57135	0.592667	4.33861	1.4339e-05	0.000541071	TRINITY_DN6597_c0_g1_i13	AT4G19230.1	locus:2134781	AT4G19230	acts upstream of or within	release of seed from dormancy	GO:0048838	23521	BP	reproduction	CYP707A1	Cytochrome P450
TRINITY_DN6597_c0_g1	HiInc_DN6597_c0_g1	1876.93	2.57135	0.592667	4.33861	1.4339e-05	0.000541071	TRINITY_DN6597_c0_g1_i13	AT4G19230.1	locus:2134781	AT4G19230	involved in	abscisic acid catabolic process	GO:0046345	13216	BP	other cellular processes	CYP707A1	Cytochrome P450
TRINITY_DN24253_c0_g1	HiInc_DN24253_c0_g1	104.223	2.56301	0.755894	3.3907	0.00069714	0.0112397	TRINITY_DN24253_c0_g1_i23	AT4G17615.4	locus:2129306	AT4G17615	acts upstream of or within	pollen tube growth	GO:0009860	10927	BP	cell differentiation	CBL1	calcineurin B-like protein 1
TRINITY_DN24253_c0_g1	HiInc_DN24253_c0_g1	104.223	2.56301	0.755894	3.3907	0.00069714	0.0112397	TRINITY_DN24253_c0_g1_i23	AT4G17615.4	locus:2129306	AT4G17615	acts upstream of or within	stomatal movement	GO:0010118	14866	BP	other cellular processes	CBL1	calcineurin B-like protein 1
TRINITY_DN24253_c0_g1	HiInc_DN24253_c0_g1	104.223	2.56301	0.755894	3.3907	0.00069714	0.0112397	TRINITY_DN24253_c0_g1_i23	AT4G17615.4	locus:2129306	AT4G17615	located in	pollen tube	GO:0090406	36934	CC	other cellular components	CBL1	calcineurin B-like protein 1
TRINITY_DN24253_c0_g1	HiInc_DN24253_c0_g1	104.223	2.56301	0.755894	3.3907	0.00069714	0.0112397	TRINITY_DN24253_c0_g1_i23	AT4G17615.4	locus:2129306	AT4G17615	acts upstream of or within	potassium ion import across plasma membrane	GO:1990573	48061	BP	other cellular processes	CBL1	calcineurin B-like protein 1
TRINITY_DN9125_c0_g1	HiInc_DN9125_c0_g1	265.292	2.55876	0.611904	4.18164	2.89415e-05	0.000952238	TRINITY_DN9125_c0_g1_i4	AT2G02990.1	locus:2056755	AT2G02990	enables	RNA binding	GO:0003723	1217	MF	RNA binding	RNS1	Ribonuclease 1
TRINITY_DN9125_c0_g1	HiInc_DN9125_c0_g1	265.292	2.55876	0.611904	4.18164	2.89415e-05	0.000952238	TRINITY_DN9125_c0_g1_i4	AT2G02990.1	locus:2056755	AT2G02990	involved in	RNA catabolic process	GO:0006401	4889	BP	nucleobase-containing compound metabolic process	RNS1	Ribonuclease 1
TRINITY_DN9125_c0_g1	HiInc_DN9125_c0_g1	265.292	2.55876	0.611904	4.18164	2.89415e-05	0.000952238	TRINITY_DN9125_c0_g1_i4	AT2G02990.1	locus:2056755	AT2G02990	enables	ribonuclease T2 activity	GO:0033897	28717	MF	catalytic activity	RNS1	Ribonuclease 1
TRINITY_DN9125_c0_g1	HiInc_DN9125_c0_g1	265.292	2.55876	0.611904	4.18164	2.89415e-05	0.000952238	TRINITY_DN9125_c0_g1_i4	AT2G02990.1	locus:2056755	AT2G02990	enables	endoribonuclease activity	GO:0004521	2245	MF	catalytic activity	RNS1	Ribonuclease 1
TRINITY_DN9125_c0_g1	HiInc_DN9125_c0_g1	265.292	2.55876	0.611904	4.18164	2.89415e-05	0.000952238	TRINITY_DN9125_c0_g1_i4	AT2G02990.1	locus:2056755	AT2G02990	enables	ribonuclease activity	GO:0004540	4046	MF	nuclease activity	RNS1	Ribonuclease 1
TRINITY_DN7141_c0_g1	HiInc_DN7141_c0_g1	105.515	2.55604	0.507293	5.03859	4.6898e-07	3.5536e-05	TRINITY_DN7141_c0_g1_i2	AT1G15690.2	locus:2036134	AT1G15690	enables	pyrophosphate hydrolysis-driven proton transmembrane transporter activity	GO:0009678	2748	MF	transporter activity	AVP1	VHP1
TRINITY_DN7141_c0_g1	HiInc_DN7141_c0_g1	105.515	2.55604	0.507293	5.03859	4.6898e-07	3.5536e-05	TRINITY_DN7141_c0_g1_i2	AT1G15690.2	locus:2036134	AT1G15690	located in	endosome membrane	GO:0010008	14110	CC	other membranes	AVP1	VHP1
TRINITY_DN7141_c0_g1	HiInc_DN7141_c0_g1	105.515	2.55604	0.507293	5.03859	4.6898e-07	3.5536e-05	TRINITY_DN7141_c0_g1_i2	AT1G15690.2	locus:2036134	AT1G15690	acts upstream of or within	auxin polar transport	GO:0009926	12027	BP	transport	AVP1	VHP1
TRINITY_DN7141_c0_g1	HiInc_DN7141_c0_g1	105.515	2.55604	0.507293	5.03859	4.6898e-07	3.5536e-05	TRINITY_DN7141_c0_g1_i2	AT1G15690.2	locus:2036134	AT1G15690	acts upstream of or within	cell wall pectin metabolic process	GO:0052546	26421	BP	cellular component organization	AVP1	VHP1
TRINITY_DN7141_c0_g1	HiInc_DN7141_c0_g1	105.515	2.55604	0.507293	5.03859	4.6898e-07	3.5536e-05	TRINITY_DN7141_c0_g1_i2	AT1G15690.2	locus:2036134	AT1G15690	acts upstream of or within	establishment or maintenance of transmembrane electrochemical gradient	GO:0010248	21562	BP	other cellular processes	AVP1	VHP1
TRINITY_DN7141_c0_g1	HiInc_DN7141_c0_g1	105.515	2.55604	0.507293	5.03859	4.6898e-07	3.5536e-05	TRINITY_DN7141_c0_g1_i2	AT1G15690.2	locus:2036134	AT1G15690	acts upstream of or within	regulation of starch metabolic process	GO:2000904	38714	BP	other cellular processes	AVP1	VHP1
TRINITY_DN9144_c0_g1	HiInc_DN9144_c0_g1	1446.12	2.55021	0.276967	9.20763	3.33398e-20	8.92731e-17	TRINITY_DN9144_c0_g1_i11	AT3G55430.1	locus:2100011	AT3G55430	acts upstream of or within	developmental growth involved in morphogenesis	GO:0060560	32023	BP	growth	AT3G55430	Beta-1
TRINITY_DN13760_c0_g1	HiInc_DN13760_c0_g1	167.777	2.54694	0.406221	6.26982	3.61455e-10	7.56727e-08	TRINITY_DN13760_c0_g1_i4	AT4G30600.2	locus:2118701	AT4G30600	part of	signal recognition particle receptor complex	GO:0005785	655	CC	endoplasmic reticulum	AT4G30600	AT4g30600/F17I23_60
TRINITY_DN13760_c0_g1	HiInc_DN13760_c0_g1	167.777	2.54694	0.406221	6.26982	3.61455e-10	7.56727e-08	TRINITY_DN13760_c0_g1_i4	AT4G30600.2	locus:2118701	AT4G30600	involved in	protein targeting to ER	GO:0045047	11172	BP	other cellular processes	AT4G30600	AT4g30600/F17I23_60
TRINITY_DN13760_c0_g1	HiInc_DN13760_c0_g1	167.777	2.54694	0.406221	6.26982	3.61455e-10	7.56727e-08	TRINITY_DN13760_c0_g1_i4	AT4G30600.2	locus:2118701	AT4G30600	enables	signal recognition particle binding	GO:0005047	4143	MF	other binding	AT4G30600	AT4g30600/F17I23_60
TRINITY_DN21543_c0_g1	HiInc_DN21543_c0_g1	24.4844	2.54378	0.814688	3.1224	0.00179383	0.0224631	TRINITY_DN21543_c0_g1_i1	AT5G17850.1	locus:2175996	AT5G17850	enables	cation:cation antiporter activity	GO:0015491	1870	MF	transporter activity	CCX2	Cation/calcium exchanger 2
TRINITY_DN21543_c0_g1	HiInc_DN21543_c0_g1	24.4844	2.54378	0.814688	3.1224	0.00179383	0.0224631	TRINITY_DN21543_c0_g1_i1	AT5G17850.1	locus:2175996	AT5G17850	enables	cation transmembrane transporter activity	GO:0008324	1868	MF	transporter activity	CCX2	Cation/calcium exchanger 2
TRINITY_DN21543_c0_g1	HiInc_DN21543_c0_g1	24.4844	2.54378	0.814688	3.1224	0.00179383	0.0224631	TRINITY_DN21543_c0_g1_i1	AT5G17850.1	locus:2175996	AT5G17850	enables	calcium:sodium antiporter activity	GO:0005432	1782	MF	transporter activity	CCX2	Cation/calcium exchanger 2
TRINITY_DN32119_c1_g2	HiInc_DN32119_c1_g2	48.0069	2.54219	0.847183	3.00076	0.0026931	0.0301924	TRINITY_DN32119_c1_g2_i2	AT5G66900.3	locus:2175019	AT5G66900	enables	ubiquitin binding	GO:0043130	18481	MF	protein binding	AT5G66900	Disease resistance protein (CC-NBS-LRR class) family
TRINITY_DN19566_c0_g1	HiInc_DN19566_c0_g1	37.4738	2.52672	0.587313	4.30216	1.69142e-05	0.000623268	TRINITY_DN19566_c0_g1_i3	AT1G56500.2	locus:2010728	AT1G56500	acts upstream of or within	nonphotochemical quenching	GO:0010196	13514	BP	response to light stimulus	SOQ1	Protein SUPPRESSOR OF QUENCHING 1
TRINITY_DN19566_c0_g1	HiInc_DN19566_c0_g1	37.4738	2.52672	0.587313	4.30216	1.69142e-05	0.000623268	TRINITY_DN19566_c0_g1_i3	AT1G56500.2	locus:2010728	AT1G56500	located in	thylakoid membrane	GO:0042651	14711	CC	other membranes	SOQ1	Protein SUPPRESSOR OF QUENCHING 1
TRINITY_DN8354_c0_g1	HiInc_DN8354_c0_g1	88.3089	2.51973	0.780096	3.23002	0.0012378	0.0171406	TRINITY_DN8354_c0_g1_i1	AT1G52410.1	locus:2018164	AT1G52410	acts upstream of or within	photomorphogenesis	GO:0009640	6751	BP	response to light stimulus	TSA1	TSK-associating protein 1
TRINITY_DN50507_c0_g1	HiInc_DN50507_c0_g1	314.299	2.51953	0.629275	4.00386	6.2316e-05	0.00174553	TRINITY_DN50507_c0_g1_i2	AT2G46370.4	locus:2039074	AT2G46370	enables	jasmonoyl-valine synthetase activity	GO:0102057	51991	MF	catalytic activity	JAR1	Auxin-responsive GH3 family protein
TRINITY_DN50507_c0_g1	HiInc_DN50507_c0_g1	314.299	2.51953	0.629275	4.00386	6.2316e-05	0.00174553	TRINITY_DN50507_c0_g1_i2	AT2G46370.4	locus:2039074	AT2G46370	acts upstream of or within	jasmonic acid and ethylene-dependent systemic resistance	GO:0009861	8836	BP	response to stress	JAR1	Auxin-responsive GH3 family protein
TRINITY_DN50507_c0_g1	HiInc_DN50507_c0_g1	314.299	2.51953	0.629275	4.00386	6.2316e-05	0.00174553	TRINITY_DN50507_c0_g1_i2	AT2G46370.4	locus:2039074	AT2G46370	involved in	cellular response to auxin stimulus	GO:0071365	33890	BP	response to endogenous stimulus	JAR1	Auxin-responsive GH3 family protein
TRINITY_DN50507_c0_g1	HiInc_DN50507_c0_g1	314.299	2.51953	0.629275	4.00386	6.2316e-05	0.00174553	TRINITY_DN50507_c0_g1_i2	AT2G46370.4	locus:2039074	AT2G46370	enables	jasmonate-amino synthetase activity	GO:0080123	31999	MF	catalytic activity	JAR1	Auxin-responsive GH3 family protein
TRINITY_DN50507_c0_g1	HiInc_DN50507_c0_g1	314.299	2.51953	0.629275	4.00386	6.2316e-05	0.00174553	TRINITY_DN50507_c0_g1_i2	AT2G46370.4	locus:2039074	AT2G46370	involved in	response to mycotoxin	GO:0010046	14702	BP	response to chemical	JAR1	Auxin-responsive GH3 family protein
TRINITY_DN50507_c0_g1	HiInc_DN50507_c0_g1	314.299	2.51953	0.629275	4.00386	6.2316e-05	0.00174553	TRINITY_DN50507_c0_g1_i2	AT2G46370.4	locus:2039074	AT2G46370	acts upstream of or within	red, far-red light phototransduction	GO:0009585	6764	BP	signal transduction	JAR1	Auxin-responsive GH3 family protein
TRINITY_DN50507_c0_g1	HiInc_DN50507_c0_g1	314.299	2.51953	0.629275	4.00386	6.2316e-05	0.00174553	TRINITY_DN50507_c0_g1_i2	AT2G46370.4	locus:2039074	AT2G46370	enables	leucine binding	GO:0070728	32415	MF	other binding	JAR1	Auxin-responsive GH3 family protein
TRINITY_DN50507_c0_g1	HiInc_DN50507_c0_g1	314.299	2.51953	0.629275	4.00386	6.2316e-05	0.00174553	TRINITY_DN50507_c0_g1_i2	AT2G46370.4	locus:2039074	AT2G46370	involved in	protein adenylylation	GO:0018117	9338	BP	cellular protein modification process	JAR1	Auxin-responsive GH3 family protein
TRINITY_DN50507_c0_g1	HiInc_DN50507_c0_g1	314.299	2.51953	0.629275	4.00386	6.2316e-05	0.00174553	TRINITY_DN50507_c0_g1_i2	AT2G46370.4	locus:2039074	AT2G46370	enables	adenylyltransferase activity	GO:0070566	31943	MF	transferase activity	JAR1	Auxin-responsive GH3 family protein
TRINITY_DN50507_c0_g1	HiInc_DN50507_c0_g1	314.299	2.51953	0.629275	4.00386	6.2316e-05	0.00174553	TRINITY_DN50507_c0_g1_i2	AT2G46370.4	locus:2039074	AT2G46370	enables	amino acid binding	GO:0016597	1509	MF	other binding	JAR1	Auxin-responsive GH3 family protein
TRINITY_DN50507_c0_g1	HiInc_DN50507_c0_g1	314.299	2.51953	0.629275	4.00386	6.2316e-05	0.00174553	TRINITY_DN50507_c0_g1_i2	AT2G46370.4	locus:2039074	AT2G46370	acts upstream of or within	regulation of reactive oxygen species metabolic process	GO:2000377	37424	BP	other metabolic processes	JAR1	Auxin-responsive GH3 family protein
TRINITY_DN50507_c0_g1	HiInc_DN50507_c0_g1	314.299	2.51953	0.629275	4.00386	6.2316e-05	0.00174553	TRINITY_DN50507_c0_g1_i2	AT2G46370.4	locus:2039074	AT2G46370	enables	jasmonoyl-leucine synthetase activity	GO:0102058	51990	MF	catalytic activity	JAR1	Auxin-responsive GH3 family protein
TRINITY_DN50507_c0_g1	HiInc_DN50507_c0_g1	314.299	2.51953	0.629275	4.00386	6.2316e-05	0.00174553	TRINITY_DN50507_c0_g1_i2	AT2G46370.4	locus:2039074	AT2G46370	involved in	regulation of response to red or far red light	GO:2000030	35578	BP	response to light stimulus	JAR1	Auxin-responsive GH3 family protein
TRINITY_DN50507_c0_g1	HiInc_DN50507_c0_g1	314.299	2.51953	0.629275	4.00386	6.2316e-05	0.00174553	TRINITY_DN50507_c0_g1_i2	AT2G46370.4	locus:2039074	AT2G46370	enables	enzyme binding	GO:0019899	9731	MF	protein binding	JAR1	Auxin-responsive GH3 family protein
TRINITY_DN50507_c0_g1	HiInc_DN50507_c0_g1	314.299	2.51953	0.629275	4.00386	6.2316e-05	0.00174553	TRINITY_DN50507_c0_g1_i2	AT2G46370.4	locus:2039074	AT2G46370	acts upstream of or within	regulation of stomatal movement	GO:0010119	13863	BP	other cellular processes	JAR1	Auxin-responsive GH3 family protein
TRINITY_DN6318_c0_g1	HiInc_DN6318_c0_g1	740.673	2.51615	0.549046	4.58276	4.58868e-06	0.000222453	TRINITY_DN6318_c0_g1_i11	AT1G29330.1	locus:2013683	AT1G29330	located in	cis-Golgi network	GO:0005801	50	CC	other intracellular components	ERD2A	ER lumen protein-retaining receptor A
TRINITY_DN6318_c0_g1	HiInc_DN6318_c0_g1	740.673	2.51615	0.549046	4.58276	4.58868e-06	0.000222453	TRINITY_DN6318_c0_g1_i11	AT1G29330.1	locus:2013683	AT1G29330	acts upstream of or within	protein retention in ER lumen	GO:0006621	4767	BP	other cellular processes	ERD2A	ER lumen protein-retaining receptor A
TRINITY_DN6318_c0_g1	HiInc_DN6318_c0_g1	740.673	2.51615	0.549046	4.58276	4.58868e-06	0.000222453	TRINITY_DN6318_c0_g1_i11	AT1G29330.1	locus:2013683	AT1G29330	enables	KDEL sequence binding	GO:0005046	1061	MF	other binding	ERD2A	ER lumen protein-retaining receptor A
TRINITY_DN6318_c0_g1	HiInc_DN6318_c0_g1	740.673	2.51615	0.549046	4.58276	4.58868e-06	0.000222453	TRINITY_DN6318_c0_g1_i11	AT1G29330.1	locus:2013683	AT1G29330	enables	ER retention sequence binding	GO:0046923	14672	MF	other binding	ERD2A	ER lumen protein-retaining receptor A
TRINITY_DN1601_c1_g1	HiInc_DN1601_c1_g1	55.0866	2.51599	0.56588	4.44616	8.74207e-06	0.000370431	TRINITY_DN1601_c1_g1_i1	AT2G44490.1	locus:2050544	AT2G44490	enables	thioglucosidase activity	GO:0019137	8101	MF	hydrolase activity	BGLU26	Beta-glucosidase 26
TRINITY_DN1601_c1_g1	HiInc_DN1601_c1_g1	55.0866	2.51599	0.56588	4.44616	8.74207e-06	0.000370431	TRINITY_DN1601_c1_g1_i1	AT2G44490.1	locus:2050544	AT2G44490	acts upstream of or within	indole glucosinolate catabolic process	GO:0042344	11934	BP	catabolic process	BGLU26	Beta-glucosidase 26
TRINITY_DN34075_c0_g1	HiInc_DN34075_c0_g1	13.0205	2.51058	0.836923	2.99978	0.00270178	0.0302537	TRINITY_DN34075_c0_g1_i1	AT5G43300.1	locus:2169278	AT5G43300	involved in	glycerophospholipid catabolic process	GO:0046475	13386	BP	other cellular processes	GDPD3	Glycerophosphodiester phosphodiesterase GDPD3
TRINITY_DN34075_c0_g1	HiInc_DN34075_c0_g1	13.0205	2.51058	0.836923	2.99978	0.00270178	0.0302537	TRINITY_DN34075_c0_g1_i1	AT5G43300.1	locus:2169278	AT5G43300	acts upstream of or within	regulation of reproductive process	GO:2000241	36525	BP	reproduction	GDPD3	Glycerophosphodiester phosphodiesterase GDPD3
TRINITY_DN34075_c0_g1	HiInc_DN34075_c0_g1	13.0205	2.51058	0.836923	2.99978	0.00270178	0.0302537	TRINITY_DN34075_c0_g1_i1	AT5G43300.1	locus:2169278	AT5G43300	enables	glycerophosphodiester phosphodiesterase activity	GO:0008889	2570	MF	hydrolase activity	GDPD3	Glycerophosphodiester phosphodiesterase GDPD3
TRINITY_DN34075_c0_g1	HiInc_DN34075_c0_g1	13.0205	2.51058	0.836923	2.99978	0.00270178	0.0302537	TRINITY_DN34075_c0_g1_i1	AT5G43300.1	locus:2169278	AT5G43300	acts upstream of or within	regulation of anatomical structure morphogenesis	GO:0022603	25734	BP	anatomical structure development	GDPD3	Glycerophosphodiester phosphodiesterase GDPD3
TRINITY_DN34075_c0_g1	HiInc_DN34075_c0_g1	13.0205	2.51058	0.836923	2.99978	0.00270178	0.0302537	TRINITY_DN34075_c0_g1_i1	AT5G43300.1	locus:2169278	AT5G43300	acts upstream of or within	regulation of developmental growth	GO:0048638	21547	BP	growth	GDPD3	Glycerophosphodiester phosphodiesterase GDPD3
TRINITY_DN8988_c0_g1	HiInc_DN8988_c0_g1	148.54	2.50544	0.783178	3.19907	0.00137871	0.0185467	TRINITY_DN8988_c0_g1_i8	AT1G51800.1	locus:2017557	AT1G51800	involved in	negative regulation of defense response to oomycetes	GO:1902289	47314	BP	response to external stimulus	IOS1	LRR receptor-like serine/threonine-protein kinase IOS1
TRINITY_DN8988_c0_g1	HiInc_DN8988_c0_g1	148.54	2.50544	0.783178	3.19907	0.00137871	0.0185467	TRINITY_DN8988_c0_g1_i8	AT1G51800.1	locus:2017557	AT1G51800	involved in	regulation of defense response by callose deposition	GO:2000071	35740	BP	response to stress	IOS1	LRR receptor-like serine/threonine-protein kinase IOS1
TRINITY_DN5225_c0_g1	HiInc_DN5225_c0_g1	3238.61	2.50107	0.358306	6.98027	2.94607e-12	1.17274e-09	TRINITY_DN5225_c0_g1_i31	AT3G19710.1	locus:2091216	AT3G19710	involved in	branched-chain amino acid metabolic process	GO:0009081	5260	BP	other cellular processes	BCAT4	Methionine aminotransferase BCAT4
TRINITY_DN5225_c0_g1	HiInc_DN5225_c0_g1	3238.61	2.50107	0.358306	6.98027	2.94607e-12	1.17274e-09	TRINITY_DN5225_c0_g1_i31	AT3G19710.1	locus:2091216	AT3G19710	enables	methionine-oxo-acid transaminase activity	GO:0010326	26464	MF	transferase activity	BCAT4	Methionine aminotransferase BCAT4
TRINITY_DN14044_c0_g1	HiInc_DN14044_c0_g1	1248.64	2.49864	0.502556	4.97185	6.63158e-07	4.69745e-05	TRINITY_DN14044_c0_g1_i3	AT5G63990.2	locus:2160831	AT5G63990	involved in	inositol phosphate dephosphorylation	GO:0046855	13904	BP	other metabolic processes	SAL3	Probable SAL3 phosphatase
TRINITY_DN14044_c0_g1	HiInc_DN14044_c0_g1	1248.64	2.49864	0.502556	4.97185	6.63158e-07	4.69745e-05	TRINITY_DN14044_c0_g1_i3	AT5G63990.2	locus:2160831	AT5G63990	enables	inositol-1,4-bisphosphate 1-phosphatase activity	GO:0004441	2822	MF	hydrolase activity	SAL3	Probable SAL3 phosphatase
TRINITY_DN14044_c0_g1	HiInc_DN14044_c0_g1	1248.64	2.49864	0.502556	4.97185	6.63158e-07	4.69745e-05	TRINITY_DN14044_c0_g1_i3	AT5G63990.2	locus:2160831	AT5G63990	enables	3'(2'),5'-bisphosphate nucleotidase activity	GO:0008441	797	MF	hydrolase activity	SAL3	Probable SAL3 phosphatase
TRINITY_DN14044_c0_g1	HiInc_DN14044_c0_g1	1248.64	2.49864	0.502556	4.97185	6.63158e-07	4.69745e-05	TRINITY_DN14044_c0_g1_i3	AT5G63990.2	locus:2160831	AT5G63990	enables	phosphoric ester hydrolase activity	GO:0042578	13888	MF	hydrolase activity	SAL3	Probable SAL3 phosphatase
TRINITY_DN17542_c0_g1	HiInc_DN17542_c0_g1	1431.64	2.49812	0.619222	4.03429	5.4767e-05	0.00158757	TRINITY_DN17542_c0_g1_i4	AT3G23560.1	locus:2088020	AT3G23560	acts upstream of or within	tetrapyrrole metabolic process	GO:0033013	26757	BP	other metabolic processes	DTX19	Protein DETOXIFICATION 19
TRINITY_DN17542_c0_g1	HiInc_DN17542_c0_g1	1431.64	2.49812	0.619222	4.03429	5.4767e-05	0.00158757	TRINITY_DN17542_c0_g1_i4	AT3G23560.1	locus:2088020	AT3G23560	acts upstream of or within	response to toxic substance	GO:0009636	5588	BP	response to chemical	DTX19	Protein DETOXIFICATION 19
TRINITY_DN11998_c0_g1	HiInc_DN11998_c0_g1	151.145	2.49347	0.706617	3.52875	0.000417529	0.00761822	TRINITY_DN11998_c0_g1_i13	AT2G44850.1	locus:2054992	AT2G44850	acts upstream of or within	cellular localization	GO:0051641	21837	BP	other cellular processes	AT2G44850	Uncharacterized protein At2g44850
TRINITY_DN16093_c0_g1	HiInc_DN16093_c0_g1	743.699	2.46886	0.59092	4.17799	2.94092e-05	0.000964049	TRINITY_DN16093_c0_g1_i7	AT2G01150.1	locus:2038766	AT2G01150	involved in	positive regulation of abscisic acid-activated signaling pathway	GO:0009789	11757	BP	response to chemical	RHA2B	RING-H2 finger protein 2B
TRINITY_DN16093_c0_g1	HiInc_DN16093_c0_g1	743.699	2.46886	0.59092	4.17799	2.94092e-05	0.000964049	TRINITY_DN16093_c0_g1_i7	AT2G01150.1	locus:2038766	AT2G01150	involved in	regulation of response to osmotic stress	GO:0047484	15450	BP	response to stress	RHA2B	RING-H2 finger protein 2B
TRINITY_DN16093_c0_g1	HiInc_DN16093_c0_g1	743.699	2.46886	0.59092	4.17799	2.94092e-05	0.000964049	TRINITY_DN16093_c0_g1_i7	AT2G01150.1	locus:2038766	AT2G01150	enables	ubiquitin protein ligase activity	GO:0061630	45660	MF	transferase activity	RHA2B	RING-H2 finger protein 2B
TRINITY_DN12823_c0_g1	HiInc_DN12823_c0_g1	48.8218	2.46286	0.79346	3.10395	0.00190953	0.0235057	TRINITY_DN12823_c0_g1_i10	AT3G03530.1	locus:2099639	AT3G03530	acts upstream of or within	phospholipid catabolic process	GO:0009395	6740	BP	other cellular processes	NPC4	Non-specific phospholipase C4
TRINITY_DN12823_c0_g1	HiInc_DN12823_c0_g1	48.8218	2.46286	0.79346	3.10395	0.00190953	0.0235057	TRINITY_DN12823_c0_g1_i10	AT3G03530.1	locus:2099639	AT3G03530	enables	phospholipase C activity	GO:0004629	3706	MF	hydrolase activity	NPC4	Non-specific phospholipase C4
TRINITY_DN12823_c0_g1	HiInc_DN12823_c0_g1	48.8218	2.46286	0.79346	3.10395	0.00190953	0.0235057	TRINITY_DN12823_c0_g1_i10	AT3G03530.1	locus:2099639	AT3G03530	enables	inositol phosphorylceramide phospholipase activity	GO:0052713	38869	MF	hydrolase activity	NPC4	Non-specific phospholipase C4
TRINITY_DN12823_c0_g1	HiInc_DN12823_c0_g1	48.8218	2.46286	0.79346	3.10395	0.00190953	0.0235057	TRINITY_DN12823_c0_g1_i10	AT3G03530.1	locus:2099639	AT3G03530	enables	phosphatidylcholine phospholipase C activity	GO:0034480	29540	MF	hydrolase activity	NPC4	Non-specific phospholipase C4
TRINITY_DN5204_c1_g1	HiInc_DN5204_c1_g1	121.113	2.46051	0.358419	6.8649	6.65401e-12	2.35078e-09	TRINITY_DN5204_c1_g1_i1	AT5G59540.2	locus:2148303	AT5G59540	acts upstream of or within	negative regulation of signal transduction	GO:0009968	13640	BP	cell communication	AT5G59540	1-aminocyclopropane-1-carboxylate oxidase homolog 12
TRINITY_DN18035_c0_g1	HiInc_DN18035_c0_g1	4504.21	2.45831	0.267386	9.19385	3.79039e-20	8.92731e-17	TRINITY_DN18035_c0_g1_i2	AT2G20610.1	locus:2046056	AT2G20610	acts upstream of or within	regulation of cell growth by extracellular stimulus	GO:0001560	8698	BP	other cellular processes	SUR1	S-alkyl-thiohydroximate lyase SUR1
TRINITY_DN18035_c0_g1	HiInc_DN18035_c0_g1	4504.21	2.45831	0.267386	9.19385	3.79039e-20	8.92731e-17	TRINITY_DN18035_c0_g1_i2	AT2G20610.1	locus:2046056	AT2G20610	enables	transaminase activity	GO:0008483	4443	MF	transferase activity	SUR1	S-alkyl-thiohydroximate lyase SUR1
TRINITY_DN18035_c0_g1	HiInc_DN18035_c0_g1	4504.21	2.45831	0.267386	9.19385	3.79039e-20	8.92731e-17	TRINITY_DN18035_c0_g1_i2	AT2G20610.1	locus:2046056	AT2G20610	enables	carbon-sulfur lyase activity	GO:0016846	1808	MF	catalytic activity	SUR1	S-alkyl-thiohydroximate lyase SUR1
TRINITY_DN18035_c0_g1	HiInc_DN18035_c0_g1	4504.21	2.45831	0.267386	9.19385	3.79039e-20	8.92731e-17	TRINITY_DN18035_c0_g1_i2	AT2G20610.1	locus:2046056	AT2G20610	enables	S-alkylthiohydroximate lyase activity	GO:0080108	31994	MF	catalytic activity	SUR1	S-alkyl-thiohydroximate lyase SUR1
TRINITY_DN18035_c0_g1	HiInc_DN18035_c0_g1	4504.21	2.45831	0.267386	9.19385	3.79039e-20	8.92731e-17	TRINITY_DN18035_c0_g1_i2	AT2G20610.1	locus:2046056	AT2G20610	acts upstream of or within	adventitious root development	GO:0048830	23443	BP	multicellular organism development	SUR1	S-alkyl-thiohydroximate lyase SUR1
TRINITY_DN61216_c0_g1	HiInc_DN61216_c0_g1	32.4417	2.44888	0.714805	3.42593	0.000612688	0.0101622	TRINITY_DN61216_c0_g1_i3	AT3G10720.2	locus:2103212	AT3G10720	acts upstream of or within	response to blue light	GO:0009637	5255	BP	response to light stimulus	PME25	Probable pectinesterase/pectinesterase inhibitor 25
TRINITY_DN61216_c0_g1	HiInc_DN61216_c0_g1	32.4417	2.44888	0.714805	3.42593	0.000612688	0.0101622	TRINITY_DN61216_c0_g1_i3	AT3G10720.2	locus:2103212	AT3G10720	involved in	pectin catabolic process	GO:0045490	12235	BP	other metabolic processes	PME25	Probable pectinesterase/pectinesterase inhibitor 25
TRINITY_DN61216_c0_g1	HiInc_DN61216_c0_g1	32.4417	2.44888	0.714805	3.42593	0.000612688	0.0101622	TRINITY_DN61216_c0_g1_i3	AT3G10720.2	locus:2103212	AT3G10720	involved in	cell wall modification	GO:0042545	13581	BP	other cellular processes	PME25	Probable pectinesterase/pectinesterase inhibitor 25
TRINITY_DN61216_c0_g1	HiInc_DN61216_c0_g1	32.4417	2.44888	0.714805	3.42593	0.000612688	0.0101622	TRINITY_DN61216_c0_g1_i3	AT3G10720.2	locus:2103212	AT3G10720	enables	pectinesterase inhibitor activity	GO:0046910	14197	MF	enzyme regulator activity	PME25	Probable pectinesterase/pectinesterase inhibitor 25
TRINITY_DN61216_c0_g1	HiInc_DN61216_c0_g1	32.4417	2.44888	0.714805	3.42593	0.000612688	0.0101622	TRINITY_DN61216_c0_g1_i3	AT3G10720.2	locus:2103212	AT3G10720	enables	pectinesterase activity	GO:0030599	10939	MF	hydrolase activity	PME25	Probable pectinesterase/pectinesterase inhibitor 25
TRINITY_DN13581_c0_g1	HiInc_DN13581_c0_g1	113.242	2.42702	0.782816	3.10037	0.00193279	0.0237196	TRINITY_DN13581_c0_g1_i1	AT1G02660.1	locus:2196045	AT1G02660	acts upstream of or within	positive regulation of defense response	GO:0031349	20901	BP	response to stress	PLIP2	Phospholipase A1 PLIP2
TRINITY_DN13581_c0_g1	HiInc_DN13581_c0_g1	113.242	2.42702	0.782816	3.10037	0.00193279	0.0237196	TRINITY_DN13581_c0_g1_i1	AT1G02660.1	locus:2196045	AT1G02660	acts upstream of or within	response to abiotic stimulus	GO:0009628	7118	BP	response to abiotic stimulus	PLIP2	Phospholipase A1 PLIP2
TRINITY_DN13581_c0_g1	HiInc_DN13581_c0_g1	113.242	2.42702	0.782816	3.10037	0.00193279	0.0237196	TRINITY_DN13581_c0_g1_i1	AT1G02660.1	locus:2196045	AT1G02660	enables	galactolipase activity	GO:0047714	16308	MF	hydrolase activity	PLIP2	Phospholipase A1 PLIP2
TRINITY_DN13581_c0_g1	HiInc_DN13581_c0_g1	113.242	2.42702	0.782816	3.10037	0.00193279	0.0237196	TRINITY_DN13581_c0_g1_i1	AT1G02660.1	locus:2196045	AT1G02660	enables	1-18:1-2-16:0-monogalactosyldiacylglycerol lipase activity	GO:0102549	53122	MF	hydrolase activity	PLIP2	Phospholipase A1 PLIP2
TRINITY_DN13581_c0_g1	HiInc_DN13581_c0_g1	113.242	2.42702	0.782816	3.10037	0.00193279	0.0237196	TRINITY_DN13581_c0_g1_i1	AT1G02660.1	locus:2196045	AT1G02660	enables	phosphatidylserine 1-acylhydrolase activity	GO:0052739	39001	MF	hydrolase activity	PLIP2	Phospholipase A1 PLIP2
TRINITY_DN13581_c0_g1	HiInc_DN13581_c0_g1	113.242	2.42702	0.782816	3.10037	0.00193279	0.0237196	TRINITY_DN13581_c0_g1_i1	AT1G02660.1	locus:2196045	AT1G02660	enables	1-acyl-2-lysophosphatidylserine acylhydrolase activity	GO:0052740	39002	MF	hydrolase activity	PLIP2	Phospholipase A1 PLIP2
TRINITY_DN18933_c0_g1	HiInc_DN18933_c0_g1	306.753	2.40891	0.534266	4.50882	6.51901e-06	0.000299588	TRINITY_DN18933_c0_g1_i2	AT5G47910.1	locus:2160917	AT5G47910	acts upstream of or within	reactive oxygen species metabolic process	GO:0072593	37357	BP	other metabolic processes	RBOHD	Respiratory burst oxidase homolog protein D
TRINITY_DN18933_c0_g1	HiInc_DN18933_c0_g1	306.753	2.40891	0.534266	4.50882	6.51901e-06	0.000299588	TRINITY_DN18933_c0_g1_i2	AT5G47910.1	locus:2160917	AT5G47910	acts upstream of or within	osmosensory signaling pathway	GO:0007231	6615	BP	response to abiotic stimulus	RBOHD	Respiratory burst oxidase homolog protein D
TRINITY_DN18933_c0_g1	HiInc_DN18933_c0_g1	306.753	2.40891	0.534266	4.50882	6.51901e-06	0.000299588	TRINITY_DN18933_c0_g1_i2	AT5G47910.1	locus:2160917	AT5G47910	enables	ferric-chelate reductase activity	GO:0000293	10957	MF	catalytic activity	RBOHD	Respiratory burst oxidase homolog protein D
TRINITY_DN18933_c0_g1	HiInc_DN18933_c0_g1	306.753	2.40891	0.534266	4.50882	6.51901e-06	0.000299588	TRINITY_DN18933_c0_g1_i2	AT5G47910.1	locus:2160917	AT5G47910	enables	NAD(P)H oxidase H2O2-forming activity	GO:0016174	1158	MF	catalytic activity	RBOHD	Respiratory burst oxidase homolog protein D
TRINITY_DN18933_c0_g1	HiInc_DN18933_c0_g1	306.753	2.40891	0.534266	4.50882	6.51901e-06	0.000299588	TRINITY_DN18933_c0_g1_i2	AT5G47910.1	locus:2160917	AT5G47910	acts upstream of or within	negative regulation of programmed cell death	GO:0043069	17979	BP	cell death	RBOHD	Respiratory burst oxidase homolog protein D
TRINITY_DN18933_c0_g1	HiInc_DN18933_c0_g1	306.753	2.40891	0.534266	4.50882	6.51901e-06	0.000299588	TRINITY_DN18933_c0_g1_i2	AT5G47910.1	locus:2160917	AT5G47910	acts upstream of or within	carbohydrate homeostasis	GO:0033500	27675	BP	other biological processes	RBOHD	Respiratory burst oxidase homolog protein D
TRINITY_DN3505_c0_g2	HiInc_DN3505_c0_g2	3100.21	2.4075	0.54519	4.41588	1.00599e-05	0.000413862	TRINITY_DN3505_c0_g2_i5	AT3G12145.1	locus:2082274	AT3G12145	involved in	long-day photoperiodism, flowering	GO:0048574	21197	BP	multicellular organism development	FLR1	FTM4
TRINITY_DN3505_c0_g2	HiInc_DN3505_c0_g2	3100.21	2.4075	0.54519	4.41588	1.00599e-05	0.000413862	TRINITY_DN3505_c0_g2_i5	AT3G12145.1	locus:2082274	AT3G12145	enables	transcription factor binding	GO:0008134	4450	MF	protein binding	FLR1	FTM4
TRINITY_DN2670_c1_g1	HiInc_DN2670_c1_g1	476.84	2.39876	0.766493	3.12952	0.00175091	0.0220366	TRINITY_DN2670_c1_g1_i6	AT1G80820.2	locus:2025832	AT1G80820	involved in	negative regulation of circadian rhythm	GO:0042754	14990	BP	circadian rhythm	CCR2	Cinnamoyl-CoA reductase 2
TRINITY_DN2670_c1_g1	HiInc_DN2670_c1_g1	476.84	2.39876	0.766493	3.12952	0.00175091	0.0220366	TRINITY_DN2670_c1_g1_i6	AT1G80820.2	locus:2025832	AT1G80820	involved in	circadian rhythm	GO:0007623	5410	BP	circadian rhythm	CCR2	Cinnamoyl-CoA reductase 2
TRINITY_DN2670_c1_g1	HiInc_DN2670_c1_g1	476.84	2.39876	0.766493	3.12952	0.00175091	0.0220366	TRINITY_DN2670_c1_g1_i6	AT1G80820.2	locus:2025832	AT1G80820	enables	cinnamoyl-CoA reductase activity	GO:0016621	1940	MF	catalytic activity	CCR2	Cinnamoyl-CoA reductase 2
TRINITY_DN20834_c0_g1	HiInc_DN20834_c0_g1	740.644	2.3985	0.354853	6.75912	1.38828e-11	4.51001e-09	TRINITY_DN20834_c0_g1_i1	AT3G22890.1	locus:2084563	AT3G22890	acts upstream of or within	selenium compound metabolic process	GO:0001887	19214	BP	other metabolic processes	APS1	ATP sulfurylase 1
TRINITY_DN20834_c0_g1	HiInc_DN20834_c0_g1	740.644	2.3985	0.354853	6.75912	1.38828e-11	4.51001e-09	TRINITY_DN20834_c0_g1_i1	AT3G22890.1	locus:2084563	AT3G22890	enables	sulfate adenylyltransferase (ATP) activity	GO:0004781	4304	MF	transferase activity	APS1	ATP sulfurylase 1
TRINITY_DN20834_c0_g1	HiInc_DN20834_c0_g1	740.644	2.3985	0.354853	6.75912	1.38828e-11	4.51001e-09	TRINITY_DN20834_c0_g1_i1	AT3G22890.1	gene:2084562	AT3G22890	acts upstream of or within	response to cadmium ion	GO:0046686	13588	BP	response to chemical	APS1	ATP sulfurylase 1
TRINITY_DN27113_c0_g1	HiInc_DN27113_c0_g1	50.8054	2.39309	0.686842	3.4842	0.000493618	0.00868148	TRINITY_DN27113_c0_g1_i5	AT2G28650.1	locus:2065479	AT2G28650	involved in	exocytosis	GO:0006887	5731	BP	other cellular processes	ATEXO70H8	Exocyst subunit Exo70 family protein
TRINITY_DN27113_c0_g1	HiInc_DN27113_c0_g1	50.8054	2.39309	0.686842	3.4842	0.000493618	0.00868148	TRINITY_DN27113_c0_g1_i5	AT2G28650.1	locus:2065479	AT2G28650	part of	exocyst	GO:0000145	289	CC	cytoplasm	ATEXO70H8	Exocyst subunit Exo70 family protein
TRINITY_DN16169_c0_g1	HiInc_DN16169_c0_g1	134.953	2.39055	0.568863	4.20233	2.64179e-05	0.000887812	TRINITY_DN16169_c0_g1_i1	AT5G50260.1	locus:2157712	AT5G50260	acts upstream of or within	programmed cell death involved in cell development	GO:0010623	29646	BP	other cellular processes	CEP1	KDEL-tailed cysteine endopeptidase CEP1
TRINITY_DN16169_c0_g1	HiInc_DN16169_c0_g1	134.953	2.39055	0.568863	4.20233	2.64179e-05	0.000887812	TRINITY_DN16169_c0_g1_i1	AT5G50260.1	locus:2157712	AT5G50260	acts upstream of or within	anther wall tapetum development	GO:0048658	21592	BP	multicellular organism development	CEP1	KDEL-tailed cysteine endopeptidase CEP1
TRINITY_DN2902_c0_g1	HiInc_DN2902_c0_g1	7251.27	2.38808	0.523545	4.56137	5.08211e-06	0.00024345	TRINITY_DN2902_c0_g1_i19	AT4G37980.1	locus:2005527	AT4G37980	enables	cinnamyl-alcohol dehydrogenase activity	GO:0045551	12269	MF	catalytic activity	CAD7	ELI3-1
TRINITY_DN2902_c0_g1	HiInc_DN2902_c0_g1	7251.27	2.38808	0.523545	4.56137	5.08211e-06	0.00024345	TRINITY_DN2902_c0_g1_i19	AT4G37980.1	locus:2005527	AT4G37980	enables	sinapyl alcohol dehydrogenase activity	GO:0052747	39009	MF	catalytic activity	CAD7	ELI3-1
TRINITY_DN2902_c0_g1	HiInc_DN2902_c0_g1	7251.27	2.38808	0.523545	4.56137	5.08211e-06	0.00024345	TRINITY_DN2902_c0_g1_i1	AT4G37990.1	locus:2005528	AT4G37990	enables	aryl-alcohol dehydrogenase (NADP+) activity	GO:0047681	16186	MF	catalytic activity	CAD8	Cinnamyl alcohol dehydrogenase 8
TRINITY_DN1877_c0_g1	HiInc_DN1877_c0_g1	2010.34	2.38779	0.410996	5.80977	6.25599e-09	8.97528e-07	TRINITY_DN1877_c0_g1_i8	AT1G71697.1	locus:2824546	AT1G71697	involved in	phosphatidylcholine biosynthetic process	GO:0006656	6724	BP	lipid metabolic process	CK1	Probable choline kinase 1
TRINITY_DN1877_c0_g1	HiInc_DN1877_c0_g1	2010.34	2.38779	0.410996	5.80977	6.25599e-09	8.97528e-07	TRINITY_DN1877_c0_g1_i8	AT1G71697.1	locus:2824546	AT1G71697	enables	choline kinase activity	GO:0004103	1924	MF	transferase activity	CK1	Probable choline kinase 1
TRINITY_DN1877_c0_g1	HiInc_DN1877_c0_g1	2010.34	2.38779	0.410996	5.80977	6.25599e-09	8.97528e-07	TRINITY_DN1877_c0_g1_i8	AT1G71697.1	locus:2824546	AT1G71697	enables	ethanolamine kinase activity	GO:0004305	2287	MF	transferase activity	CK1	Probable choline kinase 1
TRINITY_DN19789_c0_g1	HiInc_DN19789_c0_g1	121.823	2.38025	0.62053	3.83583	0.000125142	0.00302297	TRINITY_DN19789_c0_g1_i1	AT1G47510.1	locus:2015388	AT1G47510	enables	phosphatidylinositol-3,5-bisphosphate 5-phosphatase activity	GO:0043813	27391	MF	hydrolase activity	IP5P11	Type IV inositol polyphosphate 5-phosphatase 11
TRINITY_DN19789_c0_g1	HiInc_DN19789_c0_g1	121.823	2.38025	0.62053	3.83583	0.000125142	0.00302297	TRINITY_DN19789_c0_g1_i1	AT1G47510.1	locus:2015388	AT1G47510	involved in	phosphatidylinositol dephosphorylation	GO:0046856	13908	BP	other metabolic processes	IP5P11	Type IV inositol polyphosphate 5-phosphatase 11
TRINITY_DN19789_c0_g1	HiInc_DN19789_c0_g1	121.823	2.38025	0.62053	3.83583	0.000125142	0.00302297	TRINITY_DN19789_c0_g1_i1	AT1G47510.1	locus:2015388	AT1G47510	enables	phosphatidylinositol-3,4,5-trisphosphate 5-phosphatase activity	GO:0034485	29575	MF	hydrolase activity	IP5P11	Type IV inositol polyphosphate 5-phosphatase 11
TRINITY_DN19789_c0_g1	HiInc_DN19789_c0_g1	121.823	2.38025	0.62053	3.83583	0.000125142	0.00302297	TRINITY_DN19789_c0_g1_i1	AT1G47510.1	locus:2015388	AT1G47510	enables	phosphatidylinositol-4,5-bisphosphate 5-phosphatase activity	GO:0004439	3676	MF	hydrolase activity	IP5P11	Type IV inositol polyphosphate 5-phosphatase 11
TRINITY_DN197_c0_g1	HiInc_DN197_c0_g1	1768.3	2.37981	0.508758	4.67769	2.90127e-06	0.000155007	TRINITY_DN197_c0_g1_i10	AT5G16760.1	locus:2148990	AT5G16760	enables	inositol tetrakisphosphate 1-kinase activity	GO:0047325	15923	MF	kinase activity	ITPK1	Inositol-tetrakisphosphate 1-kinase
TRINITY_DN197_c0_g1	HiInc_DN197_c0_g1	1768.3	2.37981	0.508758	4.67769	2.90127e-06	0.000155007	TRINITY_DN197_c0_g1_i10	AT5G16760.1	locus:2148990	AT5G16760	acts upstream of or within	inositol phosphorylation	GO:0052746	39008	BP	carbohydrate metabolic process	ITPK1	Inositol-tetrakisphosphate 1-kinase
TRINITY_DN197_c0_g1	HiInc_DN197_c0_g1	1768.3	2.37981	0.508758	4.67769	2.90127e-06	0.000155007	TRINITY_DN197_c0_g1_i10	AT5G16760.1	locus:2148990	AT5G16760	enables	inositol-1,3,4-trisphosphate 6-kinase activity	GO:0052725	38930	MF	transferase activity	ITPK1	Inositol-tetrakisphosphate 1-kinase
TRINITY_DN197_c0_g1	HiInc_DN197_c0_g1	1768.3	2.37981	0.508758	4.67769	2.90127e-06	0.000155007	TRINITY_DN197_c0_g1_i10	AT5G16760.1	locus:2148990	AT5G16760	acts upstream of or within	myo-inositol hexakisphosphate biosynthetic process	GO:0010264	23388	BP	other metabolic processes	ITPK1	Inositol-tetrakisphosphate 1-kinase
TRINITY_DN197_c0_g1	HiInc_DN197_c0_g1	1768.3	2.37981	0.508758	4.67769	2.90127e-06	0.000155007	TRINITY_DN197_c0_g1_i10	AT5G16760.1	locus:2148990	AT5G16760	enables	inositol-1,3,4-trisphosphate 5-kinase activity	GO:0052726	38931	MF	kinase activity	ITPK1	Inositol-tetrakisphosphate 1-kinase
TRINITY_DN197_c0_g1	HiInc_DN197_c0_g1	1768.3	2.37981	0.508758	4.67769	2.90127e-06	0.000155007	TRINITY_DN197_c0_g1_i10	AT5G16760.1	locus:2148990	AT5G16760	involved in	inositol trisphosphate metabolic process	GO:0032957	26623	BP	other cellular processes	ITPK1	Inositol-tetrakisphosphate 1-kinase
TRINITY_DN4646_c2_g3	HiInc_DN4646_c2_g3	53.2764	2.37626	0.730398	3.25338	0.00114041	0.0160835	TRINITY_DN4646_c2_g3_i1	AT1G71390.2	locus:2825389	AT1G71390	involved in	meristem maintenance	GO:0010073	14818	BP	anatomical structure development	AtRLP11	receptor like protein 11
TRINITY_DN18404_c0_g1	HiInc_DN18404_c0_g1	711.285	2.37494	0.536183	4.42934	9.45221e-06	0.000394023	TRINITY_DN18404_c0_g1_i3	AT5G64700.1	locus:2176065	AT5G64700	acts upstream of or within	regulation of multicellular organismal development	GO:2000026	35574	BP	multicellular organism development	AT5G64700	WAT1-related protein At5g64700
TRINITY_DN27498_c0_g1	HiInc_DN27498_c0_g1	78.4268	2.3743	0.743037	3.1954	0.00139637	0.0187397	TRINITY_DN27498_c0_g1_i16	AT1G76520.1	locus:2011731	AT1G76520	involved in	intracellular auxin transport	GO:0080162	35951	BP	transport	PILS3	Protein PIN-LIKES 3
TRINITY_DN4196_c0_g1	HiInc_DN4196_c0_g1	4654.48	2.3709	0.432907	5.47669	4.33351e-08	4.62181e-06	TRINITY_DN4196_c0_g1_i3	AT5G48880.3	locus:2156514	AT5G48880	involved in	phenylacetate catabolic process	GO:0010124	15094	BP	catabolic process	KAT5	PKT2
TRINITY_DN4196_c0_g1	HiInc_DN4196_c0_g1	4654.48	2.3709	0.432907	5.47669	4.33351e-08	4.62181e-06	TRINITY_DN4196_c0_g1_i3	AT5G48880.3	locus:2156514	AT5G48880	involved in	fatty acid beta-oxidation	GO:0006635	5750	BP	other metabolic processes	KAT5	PKT2
TRINITY_DN4196_c0_g1	HiInc_DN4196_c0_g1	4654.48	2.3709	0.432907	5.47669	4.33351e-08	4.62181e-06	TRINITY_DN4196_c0_g1_i3	AT5G48880.3	locus:2156514	AT5G48880	acts upstream of or within	fatty acid oxidation	GO:0019395	10723	BP	other metabolic processes	KAT5	PKT2
TRINITY_DN4196_c0_g1	HiInc_DN4196_c0_g1	4654.48	2.3709	0.432907	5.47669	4.33351e-08	4.62181e-06	TRINITY_DN4196_c0_g1_i3	AT5G48880.3	locus:2156514	AT5G48880	enables	acetyl-CoA C-acyltransferase activity	GO:0003988	1327	MF	transferase activity	KAT5	PKT2
TRINITY_DN1506_c0_g1	HiInc_DN1506_c0_g1	128.149	2.35513	0.534288	4.40798	1.04339e-05	0.000426146	TRINITY_DN1506_c0_g1_i2	AT1G69930.1	locus:2196810	AT1G69930	involved in	glutathione metabolic process	GO:0006749	5897	BP	other cellular processes	GSTU11	Glutathione S-transferase U11
TRINITY_DN1506_c0_g1	HiInc_DN1506_c0_g1	128.149	2.35513	0.534288	4.40798	1.04339e-05	0.000426146	TRINITY_DN1506_c0_g1_i2	AT1G69930.1	locus:2196810	AT1G69930	enables	glutathione transferase activity	GO:0004364	2545	MF	transferase activity	GSTU11	Glutathione S-transferase U11
TRINITY_DN1506_c0_g1	HiInc_DN1506_c0_g1	128.149	2.35513	0.534288	4.40798	1.04339e-05	0.000426146	TRINITY_DN1506_c0_g1_i2	AT1G69930.1	locus:2196810	AT1G69930	acts upstream of or within	toxin catabolic process	GO:0009407	7444	BP	other metabolic processes	GSTU11	Glutathione S-transferase U11
TRINITY_DN15314_c0_g1	HiInc_DN15314_c0_g1	48.0673	2.3525	0.820069	2.86866	0.00412215	0.0408501	TRINITY_DN15314_c0_g1_i3	AT4G29440.1	locus:2118334	AT4G29440	involved in	protein transport	GO:0015031	6910	BP	transport	AT4G29440	Regulator of Vps4 activity in the MVB pathway protein
TRINITY_DN31616_c0_g1	HiInc_DN31616_c0_g1	241.459	2.35096	0.598367	3.92897	8.53122e-05	0.00222024	TRINITY_DN31616_c0_g1_i1	AT4G02360.1	locus:2133254	AT4G02360	acts upstream of or within	aromatic amino acid family metabolic process	GO:0009072	5167	BP	other metabolic processes	AT4G02360	T14P8.17
TRINITY_DN7057_c0_g1	HiInc_DN7057_c0_g1	299.117	2.34355	0.505307	4.63788	3.51999e-06	0.000180883	TRINITY_DN7057_c0_g1_i9	AT1G76020.1	locus:2204415	AT1G76020	acts upstream of or within	positive regulation of cellular process	GO:0048522	20727	BP	other cellular processes	AT1G76020	At1g76020
TRINITY_DN5587_c0_g1	HiInc_DN5587_c0_g1	22137.4	2.33782	0.542587	4.30865	1.64251e-05	0.000608417	TRINITY_DN5587_c0_g1_i3	AT4G23600.1	locus:2128459	AT4G23600	enables	cystathionine beta-lyase activity	GO:0004121	2034	MF	catalytic activity	CORI3	Cystine lyase CORI3
TRINITY_DN5587_c0_g1	HiInc_DN5587_c0_g1	22137.4	2.33782	0.542587	4.30865	1.64251e-05	0.000608417	TRINITY_DN5587_c0_g1_i3	AT4G23600.1	locus:2128459	AT4G23600	acts upstream of or within	hyperosmotic salinity response	GO:0042538	13163	BP	response to stress	CORI3	Cystine lyase CORI3
TRINITY_DN5587_c0_g1	HiInc_DN5587_c0_g1	22137.4	2.33782	0.542587	4.30865	1.64251e-05	0.000608417	TRINITY_DN5587_c0_g1_i3	AT4G23600.1	locus:2128459	AT4G23600	acts upstream of or within	response to microbial phytotoxin	GO:0010188	17782	BP	response to chemical	CORI3	Cystine lyase CORI3
TRINITY_DN4692_c0_g1	HiInc_DN4692_c0_g1	3381.06	2.33433	0.587852	3.97095	7.15876e-05	0.00194734	TRINITY_DN4692_c0_g1_i24	AT4G27410.2	locus:2124014	AT4G27410	enables	promoter-specific chromatin binding	GO:1990841	50519	MF	chromatin binding	RD26	NAC (No Apical Meristem) domain transcriptional regulator superfamily protein
TRINITY_DN4692_c0_g1	HiInc_DN4692_c0_g1	3381.06	2.33433	0.587852	3.97095	7.15876e-05	0.00194734	TRINITY_DN4692_c0_g1_i24	AT4G27410.2	locus:2124014	AT4G27410	involved in	regulation of leaf senescence	GO:1900055	39877	BP	multicellular organism development	RD26	NAC (No Apical Meristem) domain transcriptional regulator superfamily protein
TRINITY_DN270_c0_g1	HiInc_DN270_c0_g1	5084.97	2.33277	0.306403	7.61341	2.6696e-14	1.88627e-11	TRINITY_DN270_c0_g1_i27	AT5G07320.1	locus:2183314	AT5G07320	acts upstream of or within	ADP transport	GO:0015866	4690	BP	transport	AT5G07320	Mitochondrial substrate carrier family protein
TRINITY_DN270_c0_g1	HiInc_DN270_c0_g1	5084.97	2.33277	0.306403	7.61341	2.6696e-14	1.88627e-11	TRINITY_DN270_c0_g1_i27	AT5G07320.1	locus:2183314	AT5G07320	enables	AMP transmembrane transporter activity	GO:0080122	31975	MF	transporter activity	AT5G07320	Mitochondrial substrate carrier family protein
TRINITY_DN270_c0_g1	HiInc_DN270_c0_g1	5084.97	2.33277	0.306403	7.61341	2.6696e-14	1.88627e-11	TRINITY_DN270_c0_g1_i27	AT5G07320.1	locus:2183314	AT5G07320	involved in	ATP transport	GO:0015867	4699	BP	transport	AT5G07320	Mitochondrial substrate carrier family protein
TRINITY_DN270_c0_g1	HiInc_DN270_c0_g1	5084.97	2.33277	0.306403	7.61341	2.6696e-14	1.88627e-11	TRINITY_DN270_c0_g1_i27	AT5G07320.1	locus:2183314	AT5G07320	enables	ADP transmembrane transporter activity	GO:0015217	881	MF	transporter activity	AT5G07320	Mitochondrial substrate carrier family protein
TRINITY_DN270_c0_g1	HiInc_DN270_c0_g1	5084.97	2.33277	0.306403	7.61341	2.6696e-14	1.88627e-11	TRINITY_DN270_c0_g1_i27	AT5G07320.1	locus:2183314	AT5G07320	acts upstream of or within	xenobiotic transmembrane transport	GO:0006855	6437	BP	transport	AT5G07320	Mitochondrial substrate carrier family protein
TRINITY_DN270_c0_g1	HiInc_DN270_c0_g1	5084.97	2.33277	0.306403	7.61341	2.6696e-14	1.88627e-11	TRINITY_DN270_c0_g1_i27	AT5G07320.1	locus:2183314	AT5G07320	involved in	phosphate ion transmembrane transport	GO:0035435	35096	BP	transport	AT5G07320	Mitochondrial substrate carrier family protein
TRINITY_DN270_c0_g1	HiInc_DN270_c0_g1	5084.97	2.33277	0.306403	7.61341	2.6696e-14	1.88627e-11	TRINITY_DN270_c0_g1_i27	AT5G07320.1	locus:2183314	AT5G07320	acts upstream of or within	AMP transport	GO:0080121	31974	BP	transport	AT5G07320	Mitochondrial substrate carrier family protein
TRINITY_DN270_c0_g1	HiInc_DN270_c0_g1	5084.97	2.33277	0.306403	7.61341	2.6696e-14	1.88627e-11	TRINITY_DN270_c0_g1_i27	AT5G07320.1	locus:2183314	AT5G07320	acts upstream of or within	nucleotide transmembrane transport	GO:1901679	44356	BP	transport	AT5G07320	Mitochondrial substrate carrier family protein
TRINITY_DN270_c0_g1	HiInc_DN270_c0_g1	5084.97	2.33277	0.306403	7.61341	2.6696e-14	1.88627e-11	TRINITY_DN270_c0_g1_i27	AT5G07320.1	locus:2183314	AT5G07320	enables	ATP transmembrane transporter activity	GO:0005347	899	MF	transporter activity	AT5G07320	Mitochondrial substrate carrier family protein
TRINITY_DN270_c0_g1	HiInc_DN270_c0_g1	5084.97	2.33277	0.306403	7.61341	2.6696e-14	1.88627e-11	TRINITY_DN270_c0_g1_i27	AT5G07320.1	locus:2183314	AT5G07320	acts upstream of or within	cation transmembrane transport	GO:0098655	46389	BP	transport	AT5G07320	Mitochondrial substrate carrier family protein
TRINITY_DN270_c0_g1	HiInc_DN270_c0_g1	5084.97	2.33277	0.306403	7.61341	2.6696e-14	1.88627e-11	TRINITY_DN270_c0_g1_i27	AT5G07320.1	locus:2183314	AT5G07320	enables	calcium ion transmembrane transporter activity	GO:0015085	1760	MF	transporter activity	AT5G07320	Mitochondrial substrate carrier family protein
TRINITY_DN270_c0_g1	HiInc_DN270_c0_g1	5084.97	2.33277	0.306403	7.61341	2.6696e-14	1.88627e-11	TRINITY_DN270_c0_g1_i27	AT5G07320.1	locus:2183314	AT5G07320	involved in	calcium ion transmembrane transport	GO:0070588	32026	BP	other cellular processes	AT5G07320	Mitochondrial substrate carrier family protein
TRINITY_DN270_c0_g1	HiInc_DN270_c0_g1	5084.97	2.33277	0.306403	7.61341	2.6696e-14	1.88627e-11	TRINITY_DN270_c0_g1_i27	AT5G07320.1	locus:2183314	AT5G07320	acts upstream of or within	anion transmembrane transport	GO:0098656	46292	BP	transport	AT5G07320	Mitochondrial substrate carrier family protein
TRINITY_DN15298_c1_g1	HiInc_DN15298_c1_g1	54.5499	2.32921	0.538254	4.32734	1.50921e-05	0.000564965	TRINITY_DN15298_c1_g1_i2	AT1G77760.1	locus:2203221	AT1G77760	enables	nitrate reductase activity	GO:0008940	3345	MF	catalytic activity	NIA1	Nitrate reductase
TRINITY_DN15298_c1_g1	HiInc_DN15298_c1_g1	54.5499	2.32921	0.538254	4.32734	1.50921e-05	0.000564965	TRINITY_DN15298_c1_g1_i2	AT1G77760.1	locus:2203221	AT1G77760	enables	nitrate reductase (NADPH) activity	GO:0050464	17040	MF	catalytic activity	NIA1	Nitrate reductase
TRINITY_DN15298_c1_g1	HiInc_DN15298_c1_g1	54.5499	2.32921	0.538254	4.32734	1.50921e-05	0.000564965	TRINITY_DN15298_c1_g1_i2	AT1G77760.1	locus:2203221	AT1G77760	acts upstream of or within	nitric oxide biosynthetic process	GO:0006809	6491	BP	biosynthetic process	NIA1	Nitrate reductase
TRINITY_DN15298_c1_g1	HiInc_DN15298_c1_g1	54.5499	2.32921	0.538254	4.32734	1.50921e-05	0.000564965	TRINITY_DN15298_c1_g1_i2	AT1G77760.1	locus:2203221	AT1G77760	enables	molybdopterin cofactor binding	GO:0043546	22393	MF	other binding	NIA1	Nitrate reductase
TRINITY_DN15298_c1_g1	HiInc_DN15298_c1_g1	54.5499	2.32921	0.538254	4.32734	1.50921e-05	0.000564965	TRINITY_DN15298_c1_g1_i2	AT1G77760.1	locus:2203221	AT1G77760	enables	nitrate reductase (NADH) activity	GO:0009703	10956	MF	catalytic activity	NIA1	Nitrate reductase
TRINITY_DN15298_c1_g1	HiInc_DN15298_c1_g1	54.5499	2.32921	0.538254	4.32734	1.50921e-05	0.000564965	TRINITY_DN15298_c1_g1_i2	AT1G77760.1	locus:2203221	AT1G77760	enables	molybdenum ion binding	GO:0030151	8591	MF	other binding	NIA1	Nitrate reductase
TRINITY_DN15298_c1_g1	HiInc_DN15298_c1_g1	54.5499	2.32921	0.538254	4.32734	1.50921e-05	0.000564965	TRINITY_DN15298_c1_g1_i2	AT1G77760.1	locus:2203221	AT1G77760	involved in	nitrate assimilation	GO:0042128	10737	BP	other cellular processes	NIA1	Nitrate reductase
TRINITY_DN39840_c0_g1	HiInc_DN39840_c0_g1	571.334	2.32486	0.559903	4.15225	3.29219e-05	0.00105138	TRINITY_DN39840_c0_g1_i3	AT5G07690.1	locus:2160339	AT5G07690	acts upstream of or within	cellular response to sulfur starvation	GO:0010438	27947	BP	response to external stimulus	MYB29	Transcription factor MYB29
TRINITY_DN39840_c0_g1	HiInc_DN39840_c0_g1	571.334	2.32486	0.559903	4.15225	3.29219e-05	0.00105138	TRINITY_DN39840_c0_g1_i3	AT5G07690.1	locus:2160339	AT5G07690	acts upstream of or within	mitochondria-nucleus signaling pathway	GO:0031930	22314	BP	signal transduction	MYB29	Transcription factor MYB29
TRINITY_DN39840_c0_g1	HiInc_DN39840_c0_g1	571.334	2.32486	0.559903	4.15225	3.29219e-05	0.00105138	TRINITY_DN39840_c0_g1_i3	AT5G07690.1	locus:2160339	AT5G07690	acts upstream of or within	negative regulation of ethylene-activated signaling pathway	GO:0010105	14708	BP	cell communication	MYB29	Transcription factor MYB29
TRINITY_DN39840_c0_g1	HiInc_DN39840_c0_g1	571.334	2.32486	0.559903	4.15225	3.29219e-05	0.00105138	TRINITY_DN39840_c0_g1_i3	AT5G07690.1	locus:2160339	AT5G07690	acts upstream of or within	regulation of RNA binding transcription factor activity	GO:1905255	52229	BP	regulation of molecular function	MYB29	Transcription factor MYB29
TRINITY_DN4576_c0_g1	HiInc_DN4576_c0_g1	995.937	2.32202	0.461306	5.03358	4.81399e-07	3.60896e-05	TRINITY_DN4576_c0_g1_i4	AT2G45550.1	locus:2043694	AT2G45550	enables	8-hydroxygeraniol dehydrogenase activity	GO:0102311	54287	MF	catalytic activity	CYP76C4	Cytochrome P450 76C4
TRINITY_DN8581_c0_g1	HiInc_DN8581_c0_g1	113.74	2.32151	0.299832	7.74272	9.73159e-15	7.72659e-12	TRINITY_DN8581_c0_g1_i5	AT1G78240.1	locus:2032130	AT1G78240	acts upstream of or within	homogalacturonan biosynthetic process	GO:0010289	25143	BP	other metabolic processes	QUA2	Probable pectin methyltransferase QUA2
TRINITY_DN8581_c0_g1	HiInc_DN8581_c0_g1	113.74	2.32151	0.299832	7.74272	9.73159e-15	7.72659e-12	TRINITY_DN8581_c0_g1_i5	AT1G78240.1	locus:2032130	AT1G78240	acts upstream of or within	response to cytokinin	GO:0009735	11401	BP	response to chemical	QUA2	Probable pectin methyltransferase QUA2
TRINITY_DN8216_c0_g1	HiInc_DN8216_c0_g1	2433.74	2.32085	0.473368	4.90286	9.44513e-07	6.26638e-05	TRINITY_DN8216_c0_g1_i3	AT5G62570.2	locus:2154134	AT5G62570	involved in	regulation of salicylic acid biosynthetic process	GO:0080142	32118	BP	biosynthetic process	AT5G62570	Calmodulin binding protein-like
TRINITY_DN8216_c0_g1	HiInc_DN8216_c0_g1	2433.74	2.32085	0.473368	4.90286	9.44513e-07	6.26638e-05	TRINITY_DN8216_c0_g1_i3	AT5G62570.2	locus:2154134	AT5G62570	acts upstream of or within	negative regulation of defense response to bacterium	GO:1900425	41101	BP	response to stress	AT5G62570	Calmodulin binding protein-like
TRINITY_DN1722_c2_g1	HiInc_DN1722_c2_g1	40.8358	2.31312	0.583059	3.96721	7.27196e-05	0.00196677	TRINITY_DN1722_c2_g1_i1	AT3G14720.2	locus:2089576	AT3G14720	enables	MAP kinase activity	GO:0004707	1091	MF	transferase activity	MPK19	Mitogen-activated protein kinase 19
TRINITY_DN19305_c0_g2	HiInc_DN19305_c0_g2	52.0312	2.30814	0.564084	4.09185	4.27954e-05	0.00131043	TRINITY_DN19305_c0_g2_i1	AT4G39920.1	locus:2140089	AT4G39920	acts upstream of or within	cytokinesis by cell plate formation	GO:0000911	14077	BP	other cellular processes	TFCC	Tubulin-folding cofactor C
TRINITY_DN19305_c0_g2	HiInc_DN19305_c0_g2	52.0312	2.30814	0.564084	4.09185	4.27954e-05	0.00131043	TRINITY_DN19305_c0_g2_i1	AT4G39920.1	locus:2140089	AT4G39920	enables	tubulin binding	GO:0015631	4533	MF	protein binding	TFCC	Tubulin-folding cofactor C
TRINITY_DN19305_c0_g2	HiInc_DN19305_c0_g2	52.0312	2.30814	0.564084	4.09185	4.27954e-05	0.00131043	TRINITY_DN19305_c0_g2_i1	AT4G39920.1	locus:2140089	AT4G39920	involved in	microtubule cytoskeleton organization	GO:0000226	6355	BP	other cellular processes	TFCC	Tubulin-folding cofactor C
TRINITY_DN19305_c0_g2	HiInc_DN19305_c0_g2	52.0312	2.30814	0.564084	4.09185	4.27954e-05	0.00131043	TRINITY_DN19305_c0_g2_i1	AT4G39920.1	locus:2140089	AT4G39920	involved in	cell morphogenesis	GO:0000902	13488	BP	anatomical structure development	TFCC	Tubulin-folding cofactor C
TRINITY_DN19305_c0_g2	HiInc_DN19305_c0_g2	52.0312	2.30814	0.564084	4.09185	4.27954e-05	0.00131043	TRINITY_DN19305_c0_g2_i1	AT4G39920.1	locus:2140089	AT4G39920	involved in	post-chaperonin tubulin folding pathway	GO:0007023	6823	BP	other cellular processes	TFCC	Tubulin-folding cofactor C
TRINITY_DN1741_c1_g2	HiInc_DN1741_c1_g2	28.4861	2.30798	0.612665	3.76711	0.000165147	0.00371917	TRINITY_DN1741_c1_g2_i3	AT3G03250.3	locus:2097785	AT3G03250	involved in	UDP-glucose metabolic process	GO:0006011	4952	BP	other metabolic processes	UGP	UTP--glucose-1-phosphate uridylyltransferase
TRINITY_DN1741_c1_g2	HiInc_DN1741_c1_g2	28.4861	2.30798	0.612665	3.76711	0.000165147	0.00371917	TRINITY_DN1741_c1_g2_i3	AT3G03250.3	locus:2097785	AT3G03250	involved in	glycogen metabolic process	GO:0005977	5914	BP	generation of precursor metabolites and energy	UGP	UTP--glucose-1-phosphate uridylyltransferase
TRINITY_DN1741_c1_g2	HiInc_DN1741_c1_g2	28.4861	2.30798	0.612665	3.76711	0.000165147	0.00371917	TRINITY_DN1741_c1_g2_i3	AT3G03250.3	locus:2097785	AT3G03250	acts upstream of or within	callose deposition in cell wall	GO:0052543	26418	BP	other cellular processes	UGP	UTP--glucose-1-phosphate uridylyltransferase
TRINITY_DN1741_c1_g2	HiInc_DN1741_c1_g2	28.4861	2.30798	0.612665	3.76711	0.000165147	0.00371917	TRINITY_DN1741_c1_g2_i3	AT3G03250.3	locus:2097785	AT3G03250	enables	UTP:glucose-1-phosphate uridylyltransferase activity	GO:0003983	1298	MF	transferase activity	UGP	UTP--glucose-1-phosphate uridylyltransferase
TRINITY_DN31875_c0_g1	HiInc_DN31875_c0_g1	73.4971	2.30359	0.660667	3.48677	0.000488887	0.0086356	TRINITY_DN31875_c0_g1_i1	AT5G56970.1	locus:2164615	AT5G56970	enables	primary amine oxidase activity	GO:0008131	1502	MF	catalytic activity	CKX3	Cytokinin dehydrogenase 3
TRINITY_DN31875_c0_g1	HiInc_DN31875_c0_g1	73.4971	2.30359	0.660667	3.48677	0.000488887	0.0086356	TRINITY_DN31875_c0_g1_i1	AT5G56970.1	locus:2164615	AT5G56970	involved in	cytokinin metabolic process	GO:0009690	5502	BP	other cellular processes	CKX3	Cytokinin dehydrogenase 3
TRINITY_DN31875_c0_g1	HiInc_DN31875_c0_g1	73.4971	2.30359	0.660667	3.48677	0.000488887	0.0086356	TRINITY_DN31875_c0_g1_i1	AT5G56970.1	locus:2164615	AT5G56970	acts upstream of or within	cytokinin catabolic process	GO:0009823	8992	BP	other cellular processes	CKX3	Cytokinin dehydrogenase 3
TRINITY_DN31875_c0_g1	HiInc_DN31875_c0_g1	73.4971	2.30359	0.660667	3.48677	0.000488887	0.0086356	TRINITY_DN31875_c0_g1_i1	AT5G56970.1	locus:2164615	AT5G56970	enables	cytokinin dehydrogenase activity	GO:0019139	8445	MF	catalytic activity	CKX3	Cytokinin dehydrogenase 3
TRINITY_DN28344_c0_g1	HiInc_DN28344_c0_g1	75.8074	2.29886	0.433869	5.29851	1.16748e-07	1.08186e-05	TRINITY_DN28344_c0_g1_i2	AT3G08530.1	locus:2103442	AT3G08530	involved in	receptor-mediated endocytosis	GO:0006898	7082	BP	transport	CHC2	Clathrin heavy chain 2
TRINITY_DN28344_c0_g1	HiInc_DN28344_c0_g1	75.8074	2.29886	0.433869	5.29851	1.16748e-07	1.08186e-05	TRINITY_DN28344_c0_g1_i2	AT3G08530.1	locus:2103442	AT3G08530	part of	clathrin complex	GO:0071439	33975	CC	cytoplasm	CHC2	Clathrin heavy chain 2
TRINITY_DN28344_c0_g1	HiInc_DN28344_c0_g1	75.8074	2.29886	0.433869	5.29851	1.16748e-07	1.08186e-05	TRINITY_DN28344_c0_g1_i2	AT3G08530.1	locus:2103442	AT3G08530	part of	clathrin coat of trans-Golgi network vesicle	GO:0030130	7874	CC	Golgi apparatus	CHC2	Clathrin heavy chain 2
TRINITY_DN28344_c0_g1	HiInc_DN28344_c0_g1	75.8074	2.29886	0.433869	5.29851	1.16748e-07	1.08186e-05	TRINITY_DN28344_c0_g1_i2	AT3G08530.1	locus:2103442	AT3G08530	part of	clathrin coat of coated pit	GO:0030132	7893	CC	other membranes	CHC2	Clathrin heavy chain 2
TRINITY_DN28344_c0_g1	HiInc_DN28344_c0_g1	75.8074	2.29886	0.433869	5.29851	1.16748e-07	1.08186e-05	TRINITY_DN28344_c0_g1_i2	AT3G08530.1	locus:2103442	AT3G08530	enables	clathrin light chain binding	GO:0032051	23397	MF	protein binding	CHC2	Clathrin heavy chain 2
TRINITY_DN28344_c0_g1	HiInc_DN28344_c0_g1	75.8074	2.29886	0.433869	5.29851	1.16748e-07	1.08186e-05	TRINITY_DN28344_c0_g1_i2	AT3G08530.1	locus:2103442	AT3G08530	acts upstream of or within	endocytosis	GO:0006897	5682	BP	transport	CHC2	Clathrin heavy chain 2
TRINITY_DN12155_c0_g1	HiInc_DN12155_c0_g1	97.8842	2.29763	0.7589	3.02757	0.00246526	0.0282975	TRINITY_DN12155_c0_g1_i5	AT4G13180.1	locus:2119345	AT4G13180	acts upstream of or within	response to arsenic-containing substance	GO:0046685	13589	BP	response to chemical	AT4G13180	AT4g13180/F17N18_70
TRINITY_DN3112_c0_g1	HiInc_DN3112_c0_g1	118.675	2.2974	0.527363	4.35639	1.32226e-05	0.000504332	TRINITY_DN3112_c0_g1_i5	AT5G08790.1	locus:504956335	AT5G08790	involved in	regulation of photomorphogenesis	GO:0010099	14853	BP	response to light stimulus	NAC081	Protein ATAF2
TRINITY_DN3112_c0_g1	HiInc_DN3112_c0_g1	118.675	2.2974	0.527363	4.35639	1.32226e-05	0.000504332	TRINITY_DN3112_c0_g1_i5	AT5G08790.1	locus:504956335	AT5G08790	acts upstream of or within	regulation of cell size	GO:0008361	5338	BP	cellular component organization	NAC081	Protein ATAF2
TRINITY_DN901_c0_g1	HiInc_DN901_c0_g1	25219.6	2.29302	0.496259	4.62062	3.82589e-06	0.000193783	TRINITY_DN901_c0_g1_i25	AT2G30860.1	locus:2052811	AT2G30860	enables	glutathione binding	GO:0043295	19809	MF	other binding	GSTF9	GSTF9
TRINITY_DN901_c0_g1	HiInc_DN901_c0_g1	25219.6	2.29302	0.496259	4.62062	3.82589e-06	0.000193783	TRINITY_DN901_c0_g1_i25	AT2G30860.1	locus:2052811	AT2G30860	enables	glutathione peroxidase activity	GO:0004602	2542	MF	catalytic activity	GSTF9	GSTF9
TRINITY_DN4392_c1_g1	HiInc_DN4392_c1_g1	97.9193	2.29272	0.747887	3.0656	0.00217232	0.0257751	TRINITY_DN4392_c1_g1_i2	AT5G53350.1	locus:2154257	AT5G53350	involved in	protein catabolic process	GO:0030163	9035	BP	catabolic process	CLPX1	CLPX
TRINITY_DN19713_c0_g1	HiInc_DN19713_c0_g1	7903.23	2.29241	0.417258	5.49399	3.9296e-08	4.32148e-06	TRINITY_DN19713_c0_g1_i6	AT4G16760.1	locus:2129121	AT4G16760	involved in	long-chain fatty acid metabolic process	GO:0001676	11250	BP	lipid metabolic process	ACX1	Peroxisomal acyl-coenzyme A oxidase 1
TRINITY_DN19713_c0_g1	HiInc_DN19713_c0_g1	7903.23	2.29241	0.417258	5.49399	3.9296e-08	4.32148e-06	TRINITY_DN19713_c0_g1_i6	AT4G16760.1	locus:2129121	AT4G16760	enables	acyl-CoA oxidase activity	GO:0003997	1374	MF	catalytic activity	ACX1	Peroxisomal acyl-coenzyme A oxidase 1
TRINITY_DN19713_c0_g1	HiInc_DN19713_c0_g1	7903.23	2.29241	0.417258	5.49399	3.9296e-08	4.32148e-06	TRINITY_DN19713_c0_g1_i6	AT4G16760.1	locus:2129121	AT4G16760	enables	fatty acid binding	GO:0005504	2329	MF	lipid binding	ACX1	Peroxisomal acyl-coenzyme A oxidase 1
TRINITY_DN19713_c0_g1	HiInc_DN19713_c0_g1	7903.23	2.29241	0.417258	5.49399	3.9296e-08	4.32148e-06	TRINITY_DN19713_c0_g1_i6	AT4G16760.1	locus:2129121	AT4G16760	involved in	very long-chain fatty acid metabolic process	GO:0000038	7563	BP	lipid metabolic process	ACX1	Peroxisomal acyl-coenzyme A oxidase 1
TRINITY_DN19713_c0_g1	HiInc_DN19713_c0_g1	7903.23	2.29241	0.417258	5.49399	3.9296e-08	4.32148e-06	TRINITY_DN19713_c0_g1_i6	AT4G16760.1	locus:2129121	AT4G16760	involved in	lipid homeostasis	GO:0055088	28517	BP	other biological processes	ACX1	Peroxisomal acyl-coenzyme A oxidase 1
TRINITY_DN19713_c0_g1	HiInc_DN19713_c0_g1	7903.23	2.29241	0.417258	5.49399	3.9296e-08	4.32148e-06	TRINITY_DN19713_c0_g1_i6	AT4G16760.1	locus:2129121	AT4G16760	involved in	fatty acid beta-oxidation using acyl-CoA oxidase	GO:0033540	27725	BP	other cellular processes	ACX1	Peroxisomal acyl-coenzyme A oxidase 1
TRINITY_DN19713_c0_g1	HiInc_DN19713_c0_g1	7903.23	2.29241	0.417258	5.49399	3.9296e-08	4.32148e-06	TRINITY_DN19713_c0_g1_i6	AT4G16760.1	locus:2129121	AT4G16760	enables	palmitoyl-CoA oxidase activity	GO:0016401	3577	MF	catalytic activity	ACX1	Peroxisomal acyl-coenzyme A oxidase 1
TRINITY_DN6396_c0_g1	HiInc_DN6396_c0_g1	439.131	2.29204	0.41547	5.51673	3.4536e-08	3.87337e-06	TRINITY_DN6396_c0_g1_i6	AT3G05630.1	locus:2078037	AT3G05630	acts upstream of or within	cellular response to nitrogen starvation	GO:0006995	6495	BP	response to external stimulus	PLPZETA2	Phospholipase D zeta 2
TRINITY_DN6396_c0_g1	HiInc_DN6396_c0_g1	439.131	2.29204	0.41547	5.51673	3.4536e-08	3.87337e-06	TRINITY_DN6396_c0_g1_i6	AT3G05630.1	locus:2078037	AT3G05630	involved in	inositol lipid-mediated signaling	GO:0048017	11968	BP	signal transduction	PLPZETA2	Phospholipase D zeta 2
TRINITY_DN6396_c0_g1	HiInc_DN6396_c0_g1	439.131	2.29204	0.41547	5.51673	3.4536e-08	3.87337e-06	TRINITY_DN6396_c0_g1_i6	AT3G05630.1	locus:2078037	AT3G05630	enables	phospholipase D activity	GO:0004630	3707	MF	hydrolase activity	PLPZETA2	Phospholipase D zeta 2
TRINITY_DN6396_c0_g1	HiInc_DN6396_c0_g1	439.131	2.29204	0.41547	5.51673	3.4536e-08	3.87337e-06	TRINITY_DN6396_c0_g1_i6	AT3G05630.1	locus:2078037	AT3G05630	involved in	phosphatidic acid biosynthetic process	GO:0006654	6722	BP	other cellular processes	PLPZETA2	Phospholipase D zeta 2
TRINITY_DN6396_c0_g1	HiInc_DN6396_c0_g1	439.131	2.29204	0.41547	5.51673	3.4536e-08	3.87337e-06	TRINITY_DN6396_c0_g1_i6	AT3G05630.1	locus:2078037	AT3G05630	acts upstream of or within	regulation of vesicle-mediated transport	GO:0060627	32178	BP	other cellular processes	PLPZETA2	Phospholipase D zeta 2
TRINITY_DN6396_c0_g1	HiInc_DN6396_c0_g1	439.131	2.29204	0.41547	5.51673	3.4536e-08	3.87337e-06	TRINITY_DN6396_c0_g1_i6	AT3G05630.1	locus:2078037	AT3G05630	enables	N-acylphosphatidylethanolamine-specific phospholipase D activity	GO:0070290	31363	MF	hydrolase activity	PLPZETA2	Phospholipase D zeta 2
TRINITY_DN4091_c1_g2	HiInc_DN4091_c1_g2	557.201	2.27536	0.414263	5.49256	3.9615e-08	4.33016e-06	TRINITY_DN4091_c1_g2_i1	AT3G12500.1	locus:2092502	AT3G12500	acts upstream of or within	jasmonic acid and ethylene-dependent systemic resistance, ethylene mediated signaling pathway	GO:0009871	8837	BP	response to stress	CHI-B	Basic endochitinase B
TRINITY_DN4091_c1_g2	HiInc_DN4091_c1_g2	557.201	2.27536	0.414263	5.49256	3.9615e-08	4.33016e-06	TRINITY_DN4091_c1_g2_i1	AT3G12500.1	locus:2092502	AT3G12500	involved in	cell wall macromolecule catabolic process	GO:0016998	5346	BP	other metabolic processes	CHI-B	Basic endochitinase B
TRINITY_DN4091_c1_g2	HiInc_DN4091_c1_g2	557.201	2.27536	0.414263	5.49256	3.9615e-08	4.33016e-06	TRINITY_DN4091_c1_g2_i1	AT3G12500.1	locus:2092502	AT3G12500	enables	chitinase activity	GO:0004568	1902	MF	hydrolase activity	CHI-B	Basic endochitinase B
TRINITY_DN6995_c0_g1	HiInc_DN6995_c0_g1	129.547	2.27358	0.451219	5.03876	4.68566e-07	3.5536e-05	TRINITY_DN6995_c0_g1_i1	AT3G56360.1	locus:2102489	AT3G56360	acts upstream of or within	cellular response to abscisic acid stimulus	GO:0071215	33643	BP	response to chemical	AT3G56360	At3g56360
TRINITY_DN6851_c0_g1	HiInc_DN6851_c0_g1	102.812	2.27097	0.502427	4.51999	6.18417e-06	0.000286061	TRINITY_DN6851_c0_g1_i9	AT5G38710.1	locus:2166645	AT5G38710	involved in	proline catabolic process to glutamate	GO:0010133	15092	BP	other cellular processes	POX2	Proline dehydrogenase 2
TRINITY_DN6851_c0_g1	HiInc_DN6851_c0_g1	102.812	2.27097	0.502427	4.51999	6.18417e-06	0.000286061	TRINITY_DN6851_c0_g1_i9	AT5G38710.1	locus:2166645	AT5G38710	enables	proline dehydrogenase activity	GO:0004657	3838	MF	catalytic activity	POX2	Proline dehydrogenase 2
TRINITY_DN6851_c0_g1	HiInc_DN6851_c0_g1	102.812	2.27097	0.502427	4.51999	6.18417e-06	0.000286061	TRINITY_DN6851_c0_g1_i9	AT5G38710.1	locus:2166645	AT5G38710	involved in	proline catabolic process	GO:0006562	6853	BP	catabolic process	POX2	Proline dehydrogenase 2
TRINITY_DN14015_c0_g1	HiInc_DN14015_c0_g1	12422.9	2.26461	0.365675	6.19294	5.90511e-10	1.15101e-07	TRINITY_DN14015_c0_g1_i5	AT4G30210.2	locus:2128951	AT4G30210	enables	NADPH-hemoprotein reductase activity	GO:0003958	1160	MF	catalytic activity	ATR2	P450 reductase 2
TRINITY_DN14782_c0_g1	HiInc_DN14782_c0_g1	4665.56	2.26204	0.659838	3.42817	0.000607655	0.0100965	TRINITY_DN14782_c0_g1_i2	AT1G19670.1	locus:2013129	AT1G19670	involved in	chlorophyll catabolic process	GO:0015996	5382	BP	other metabolic processes	CLH1	Chlorophyllase-1
TRINITY_DN14782_c0_g1	HiInc_DN14782_c0_g1	4665.56	2.26204	0.659838	3.42817	0.000607655	0.0100965	TRINITY_DN14782_c0_g1_i2	AT1G19670.1	locus:2013129	AT1G19670	enables	pheophytinase b activity	GO:0102293	51932	MF	hydrolase activity	CLH1	Chlorophyllase-1
TRINITY_DN14782_c0_g1	HiInc_DN14782_c0_g1	4665.56	2.26204	0.659838	3.42817	0.000607655	0.0100965	TRINITY_DN14782_c0_g1_i2	AT1G19670.1	locus:2013129	AT1G19670	enables	chlorophyllase activity	GO:0047746	16154	MF	hydrolase activity	CLH1	Chlorophyllase-1
TRINITY_DN19970_c0_g1	HiInc_DN19970_c0_g1	14071.2	2.26199	0.430941	5.24896	1.52959e-07	1.39006e-05	TRINITY_DN19970_c0_g1_i2	AT4G31500.1	locus:2125264	AT4G31500	acts upstream of or within	shade avoidance	GO:0009641	7228	BP	response to light stimulus	CYP83B1	Cytochrome P450 83B1
TRINITY_DN19970_c0_g1	HiInc_DN19970_c0_g1	14071.2	2.26199	0.430941	5.24896	1.52959e-07	1.39006e-05	TRINITY_DN19970_c0_g1_i2	AT4G31500.1	locus:2125264	AT4G31500	acts upstream of or within	response to red light	GO:0010114	13866	BP	response to light stimulus	CYP83B1	Cytochrome P450 83B1
TRINITY_DN2983_c0_g1	HiInc_DN2983_c0_g1	2290.79	2.26005	0.677367	3.33653	0.000848321	0.012936	TRINITY_DN2983_c0_g1_i4	AT3G03520.1	locus:2099654	AT3G03520	enables	lysophosphatidic acid phosphatase activity	GO:0052642	35868	MF	hydrolase activity	NPC3	NPC3
TRINITY_DN6717_c0_g1	HiInc_DN6717_c0_g1	959.281	2.25663	0.403839	5.58794	2.29773e-08	2.74012e-06	TRINITY_DN6717_c0_g1_i24	AT3G02040.1	locus:2078603	AT3G02040	acts upstream of or within	cellular phosphate ion homeostasis	GO:0030643	12955	BP	cellular homeostasis	GDPD1	Glycerophosphodiester phosphodiesterase GDPD1
TRINITY_DN49568_c0_g2	HiInc_DN49568_c0_g2	19.5878	2.25189	0.707853	3.1813	0.00146617	0.0194729	TRINITY_DN49568_c0_g2_i1	AT3G14460.1	locus:2091662	AT3G14460	enables	adenylate cyclase activity	GO:0004016	1397	MF	catalytic activity	AT3G14460	Putative disease resistance protein At3g14460
TRINITY_DN492_c0_g1	HiInc_DN492_c0_g1	9729.76	2.24847	0.572137	3.92995	8.49651e-05	0.00221733	TRINITY_DN492_c0_g1_i3	AT4G28940.1	locus:2123543	AT4G28940	involved in	nucleoside metabolic process	GO:0009116	6544	BP	other metabolic processes	AT4G28940	Phosphorylase superfamily protein
TRINITY_DN10188_c0_g1	HiInc_DN10188_c0_g1	34.5803	2.24663	0.759447	2.95824	0.00309401	0.0331869	TRINITY_DN10188_c0_g1_i1	AT5G56630.1	locus:2165046	AT5G56630	involved in	fructose 6-phosphate metabolic process	GO:0006002	5807	BP	other cellular processes	PFK7	ATP-dependent 6-phosphofructokinase 7
TRINITY_DN10188_c0_g1	HiInc_DN10188_c0_g1	34.5803	2.24663	0.759447	2.95824	0.00309401	0.0331869	TRINITY_DN10188_c0_g1_i1	AT5G56630.1	locus:2165046	AT5G56630	acts upstream of or within	glycolytic process	GO:0006096	5918	BP	other metabolic processes	PFK7	ATP-dependent 6-phosphofructokinase 7
TRINITY_DN10188_c0_g1	HiInc_DN10188_c0_g1	34.5803	2.24663	0.759447	2.95824	0.00309401	0.0331869	TRINITY_DN10188_c0_g1_i1	AT5G56630.1	locus:2165046	AT5G56630	enables	6-phosphofructokinase activity	GO:0003872	867	MF	kinase activity	PFK7	ATP-dependent 6-phosphofructokinase 7
TRINITY_DN12596_c0_g1	HiInc_DN12596_c0_g1	1492.8	2.24635	0.52671	4.26488	2.0001e-05	0.000715554	TRINITY_DN12596_c0_g1_i3	AT2G26530.1	locus:2066236	AT2G26530	acts upstream of or within	response to metal ion	GO:0010038	14769	BP	response to chemical	AR781	AR781
TRINITY_DN45459_c0_g1	HiInc_DN45459_c0_g1	15.8445	2.24381	0.722827	3.10421	0.00190788	0.0235057	TRINITY_DN45459_c0_g1_i1	AT2G20190.1	locus:2061599	AT2G20190	involved in	cortical microtubule organization	GO:0043622	22792	BP	cellular component organization	CLASP	CLIP-associated protein
TRINITY_DN45459_c0_g1	HiInc_DN45459_c0_g1	15.8445	2.24381	0.722827	3.10421	0.00190788	0.0235057	TRINITY_DN45459_c0_g1_i1	AT2G20190.1	locus:2061599	AT2G20190	located in	spindle microtubule	GO:0005876	682	CC	other intracellular components	CLASP	CLIP-associated protein
TRINITY_DN45459_c0_g1	HiInc_DN45459_c0_g1	15.8445	2.24381	0.722827	3.10421	0.00190788	0.0235057	TRINITY_DN45459_c0_g1_i1	AT2G20190.1	locus:2061599	AT2G20190	enables	microtubule binding	GO:0008017	3214	MF	protein binding	CLASP	CLIP-associated protein
TRINITY_DN45459_c0_g1	HiInc_DN45459_c0_g1	15.8445	2.24381	0.722827	3.10421	0.00190788	0.0235057	TRINITY_DN45459_c0_g1_i1	AT2G20190.1	locus:2061599	AT2G20190	is active in	cytoplasmic microtubule	GO:0005881	236	CC	cytoskeleton	CLASP	CLIP-associated protein
TRINITY_DN45459_c0_g1	HiInc_DN45459_c0_g1	15.8445	2.24381	0.722827	3.10421	0.00190788	0.0235057	TRINITY_DN45459_c0_g1_i1	AT2G20190.1	locus:2061599	AT2G20190	acts upstream of or within	unidimensional cell growth	GO:0009826	10252	BP	cell growth	CLASP	CLIP-associated protein
TRINITY_DN45459_c0_g1	HiInc_DN45459_c0_g1	15.8445	2.24381	0.722827	3.10421	0.00190788	0.0235057	TRINITY_DN45459_c0_g1_i1	AT2G20190.1	locus:2061599	AT2G20190	acts upstream of or within	mitotic cell cycle	GO:0000278	6389	BP	cell cycle	CLASP	CLIP-associated protein
TRINITY_DN45459_c0_g1	HiInc_DN45459_c0_g1	15.8445	2.24381	0.722827	3.10421	0.00190788	0.0235057	TRINITY_DN45459_c0_g1_i1	AT2G20190.1	locus:2061599	AT2G20190	acts upstream of or within	positive regulation of cell division	GO:0051781	22664	BP	other cellular processes	CLASP	CLIP-associated protein
TRINITY_DN45459_c0_g1	HiInc_DN45459_c0_g1	15.8445	2.24381	0.722827	3.10421	0.00190788	0.0235057	TRINITY_DN45459_c0_g1_i1	AT2G20190.1	locus:2061599	AT2G20190	acts upstream of or within	protein stabilization	GO:0050821	18007	BP	other biological processes	CLASP	CLIP-associated protein
TRINITY_DN45459_c0_g1	HiInc_DN45459_c0_g1	15.8445	2.24381	0.722827	3.10421	0.00190788	0.0235057	TRINITY_DN45459_c0_g1_i1	AT2G20190.1	locus:2061599	AT2G20190	enables	microtubule plus-end binding	GO:0051010	18542	MF	protein binding	CLASP	CLIP-associated protein
TRINITY_DN45459_c0_g1	HiInc_DN45459_c0_g1	15.8445	2.24381	0.722827	3.10421	0.00190788	0.0235057	TRINITY_DN45459_c0_g1_i1	AT2G20190.1	locus:2061599	AT2G20190	involved in	negative regulation of microtubule depolymerization	GO:0007026	6358	BP	cellular component organization	CLASP	CLIP-associated protein
TRINITY_DN45459_c0_g1	HiInc_DN45459_c0_g1	15.8445	2.24381	0.722827	3.10421	0.00190788	0.0235057	TRINITY_DN45459_c0_g1_i1	AT2G20190.1	locus:2061599	AT2G20190	located in	cell cortex	GO:0005938	224	CC	cytoplasm	CLASP	CLIP-associated protein
TRINITY_DN45459_c0_g1	HiInc_DN45459_c0_g1	15.8445	2.24381	0.722827	3.10421	0.00190788	0.0235057	TRINITY_DN45459_c0_g1_i1	AT2G20190.1	locus:2061599	AT2G20190	located in	phragmoplast	GO:0009524	568	CC	cytoplasm	CLASP	CLIP-associated protein
TRINITY_DN8638_c0_g1	HiInc_DN8638_c0_g1	61.4209	2.22985	0.554726	4.01972	5.82663e-05	0.00166006	TRINITY_DN8638_c0_g1_i6	AT1G76030.1	locus:2204430	AT1G76030	acts upstream of or within	actin filament capping	GO:0051693	22224	BP	other cellular processes	VHA-B1	V-type proton ATPase subunit B1
TRINITY_DN8638_c0_g1	HiInc_DN8638_c0_g1	61.4209	2.22985	0.554726	4.01972	5.82663e-05	0.00166006	TRINITY_DN8638_c0_g1_i6	AT1G76030.1	locus:2204430	AT1G76030	involved in	ATP metabolic process	GO:0046034	12794	BP	other metabolic processes	VHA-B1	V-type proton ATPase subunit B1
TRINITY_DN8638_c0_g1	HiInc_DN8638_c0_g1	61.4209	2.22985	0.554726	4.01972	5.82663e-05	0.00166006	TRINITY_DN8638_c0_g1_i6	AT1G76030.1	locus:2204430	AT1G76030	acts upstream of or within	glucose mediated signaling pathway	GO:0010255	21550	BP	other cellular processes	VHA-B1	V-type proton ATPase subunit B1
TRINITY_DN8638_c0_g1	HiInc_DN8638_c0_g1	61.4209	2.22985	0.554726	4.01972	5.82663e-05	0.00166006	TRINITY_DN8638_c0_g1_i6	AT1G76030.1	locus:2204430	AT1G76030	acts upstream of or within	actin filament bundle assembly	GO:0051017	18751	BP	other cellular processes	VHA-B1	V-type proton ATPase subunit B1
TRINITY_DN8638_c0_g1	HiInc_DN8638_c0_g1	61.4209	2.22985	0.554726	4.01972	5.82663e-05	0.00166006	TRINITY_DN8638_c0_g1_i6	AT1G76030.1	locus:2204430	AT1G76030	acts upstream of or within	negative regulation of actin filament depolymerization	GO:0030835	16949	BP	cellular component organization	VHA-B1	V-type proton ATPase subunit B1
TRINITY_DN8638_c0_g1	HiInc_DN8638_c0_g1	61.4209	2.22985	0.554726	4.01972	5.82663e-05	0.00166006	TRINITY_DN8638_c0_g1_i6	AT1G76030.1	locus:2204430	AT1G76030	part of	proton-transporting V-type ATPase, V1 domain	GO:0033180	27089	CC	other membranes	VHA-B1	V-type proton ATPase subunit B1
TRINITY_DN7804_c0_g2	HiInc_DN7804_c0_g2	489.03	2.22432	0.518217	4.29226	1.76862e-05	0.000644987	TRINITY_DN7804_c0_g2_i13	AT3G52400.1	locus:2079894	AT3G52400	part of	SNARE complex	GO:0031201	20634	CC	cytoplasm	SYP122	Syntaxin-122
TRINITY_DN7804_c0_g2	HiInc_DN7804_c0_g2	489.03	2.22432	0.518217	4.29226	1.76862e-05	0.000644987	TRINITY_DN7804_c0_g2_i13	AT3G52400.1	locus:2079894	AT3G52400	acts upstream of or within	membrane fusion	GO:0061025	34381	BP	cellular component organization	SYP122	Syntaxin-122
TRINITY_DN7804_c0_g2	HiInc_DN7804_c0_g2	489.03	2.22432	0.518217	4.29226	1.76862e-05	0.000644987	TRINITY_DN7804_c0_g2_i13	AT3G52400.1	locus:2079894	AT3G52400	acts upstream of or within	protein targeting to membrane	GO:0006612	6917	BP	other cellular processes	SYP122	Syntaxin-122
TRINITY_DN7804_c0_g2	HiInc_DN7804_c0_g2	489.03	2.22432	0.518217	4.29226	1.76862e-05	0.000644987	TRINITY_DN7804_c0_g2_i13	AT3G52400.1	locus:2079894	AT3G52400	acts upstream of or within	regulation of plant-type hypersensitive response	GO:0010363	26704	BP	cell death	SYP122	Syntaxin-122
TRINITY_DN7804_c0_g2	HiInc_DN7804_c0_g2	489.03	2.22432	0.518217	4.29226	1.76862e-05	0.000644987	TRINITY_DN7804_c0_g2_i13	AT3G52400.1	locus:2079894	AT3G52400	involved in	vesicle docking	GO:0048278	18030	BP	transport	SYP122	Syntaxin-122
TRINITY_DN7804_c0_g2	HiInc_DN7804_c0_g2	489.03	2.22432	0.518217	4.29226	1.76862e-05	0.000644987	TRINITY_DN7804_c0_g2_i13	AT3G52400.1	locus:2079894	AT3G52400	involved in	vesicle fusion	GO:0006906	6505	BP	other cellular processes	SYP122	Syntaxin-122
TRINITY_DN7804_c0_g2	HiInc_DN7804_c0_g2	489.03	2.22432	0.518217	4.29226	1.76862e-05	0.000644987	TRINITY_DN7804_c0_g2_i13	AT3G52400.1	locus:2079894	AT3G52400	enables	SNAP receptor activity	GO:0005484	1256	MF	other molecular functions	SYP122	Syntaxin-122
TRINITY_DN7804_c0_g2	HiInc_DN7804_c0_g2	489.03	2.22432	0.518217	4.29226	1.76862e-05	0.000644987	TRINITY_DN7804_c0_g2_i13	AT3G52400.1	locus:2079894	AT3G52400	acts upstream of or within	negative regulation of cellular defense response	GO:0051245	19552	BP	response to stress	SYP122	Syntaxin-122
TRINITY_DN7804_c0_g2	HiInc_DN7804_c0_g2	489.03	2.22432	0.518217	4.29226	1.76862e-05	0.000644987	TRINITY_DN7804_c0_g2_i13	AT3G52400.1	locus:2079894	AT3G52400	enables	SNARE binding	GO:0000149	1257	MF	protein binding	SYP122	Syntaxin-122
TRINITY_DN8723_c0_g1	HiInc_DN8723_c0_g1	115.266	2.22201	0.622166	3.57141	0.00035507	0.00669916	TRINITY_DN8723_c0_g1_i1	AT1G02080.2	locus:2205614	AT1G02080	involved in	regulation of translation	GO:0006417	5836	BP	other cellular processes	AT1G02080	Transcription regulator
TRINITY_DN8723_c0_g1	HiInc_DN8723_c0_g1	115.266	2.22201	0.622166	3.57141	0.00035507	0.00669916	TRINITY_DN8723_c0_g1_i1	AT1G02080.2	locus:2205614	AT1G02080	involved in	nuclear-transcribed mRNA catabolic process, deadenylation-dependent decay	GO:0000288	8986	BP	other cellular processes	AT1G02080	Transcription regulator
TRINITY_DN8723_c0_g1	HiInc_DN8723_c0_g1	115.266	2.22201	0.622166	3.57141	0.00035507	0.00669916	TRINITY_DN8723_c0_g1_i1	AT1G02080.2	locus:2205614	AT1G02080	part of	CCR4-NOT core complex	GO:0030015	28	CC	other cellular components	AT1G02080	Transcription regulator
TRINITY_DN8723_c0_g1	HiInc_DN8723_c0_g1	115.266	2.22201	0.622166	3.57141	0.00035507	0.00669916	TRINITY_DN8723_c0_g1_i1	AT1G02080.2	locus:2205614	AT1G02080	enables	molecular adaptor activity	GO:0060090	26897	MF	other molecular functions	AT1G02080	Transcription regulator
TRINITY_DN11447_c0_g1	HiInc_DN11447_c0_g1	14241.7	2.2162	0.444128	4.99	6.0379e-07	4.34222e-05	TRINITY_DN11447_c0_g1_i1	AT1G54040.2	locus:2014400	AT1G54040	involved in	nitrile biosynthetic process	GO:0080028	31081	BP	biosynthetic process	ESP	Epithiospecifier protein
TRINITY_DN11447_c0_g1	HiInc_DN11447_c0_g1	14241.7	2.2162	0.444128	4.99	6.0379e-07	4.34222e-05	TRINITY_DN11447_c0_g1_i1	AT1G54040.2	locus:2014400	AT1G54040	enables	enzyme regulator activity	GO:0030234	8565	MF	enzyme regulator activity	ESP	Epithiospecifier protein
TRINITY_DN2617_c0_g1	HiInc_DN2617_c0_g1	3600.55	2.20787	0.411486	5.3656	8.06795e-08	7.9451e-06	TRINITY_DN2617_c0_g1_i16	AT5G17990.1	locus:2161528	AT5G17990	enables	anthranilate phosphoribosyltransferase activity	GO:0004048	1540	MF	transferase activity	PAT1	Anthranilate phosphoribosyltransferase
TRINITY_DN1081_c0_g1	HiInc_DN1081_c0_g1	5707.24	2.20749	0.459732	4.80168	1.57339e-06	9.52222e-05	TRINITY_DN1081_c0_g1_i11	AT2G23810.1	locus:2048982	AT2G23810	involved in	auxin-activated signaling pathway	GO:0009734	11415	BP	other cellular processes	TET8	TET8
TRINITY_DN525_c1_g1	HiInc_DN525_c1_g1	72.6632	2.19739	0.578798	3.79647	0.000146772	0.00339461	TRINITY_DN525_c1_g1_i1	AT2G33380.2	locus:2051129	AT2G33380	acts upstream of or within	(R)-2-hydroxy-alpha-linolenic acid biosynthetic process	GO:1902609	45640	BP	other metabolic processes	PXG3	Probable peroxygenase 3
TRINITY_DN525_c1_g1	HiInc_DN525_c1_g1	72.6632	2.19739	0.578798	3.79647	0.000146772	0.00339461	TRINITY_DN525_c1_g1_i1	AT2G33380.2	locus:2051129	AT2G33380	located in	chloroplast membrane	GO:0031969	22375	CC	chloroplast	PXG3	Probable peroxygenase 3
TRINITY_DN525_c1_g1	HiInc_DN525_c1_g1	72.6632	2.19739	0.578798	3.79647	0.000146772	0.00339461	TRINITY_DN525_c1_g1_i1	AT2G33380.2	locus:2051129	AT2G33380	enables	plant seed peroxidase activity	GO:1990137	45498	MF	catalytic activity	PXG3	Probable peroxygenase 3
TRINITY_DN525_c1_g1	HiInc_DN525_c1_g1	72.6632	2.19739	0.578798	3.79647	0.000146772	0.00339461	TRINITY_DN525_c1_g1_i1	AT2G33380.2	locus:2051129	AT2G33380	enables	18-hydroxyoleate peroxygenase activity	GO:0102070	53647	MF	catalytic activity	PXG3	Probable peroxygenase 3
TRINITY_DN525_c1_g1	HiInc_DN525_c1_g1	72.6632	2.19739	0.578798	3.79647	0.000146772	0.00339461	TRINITY_DN525_c1_g1_i1	AT2G33380.2	locus:2051129	AT2G33380	located in	monolayer-surrounded lipid storage body	GO:0012511	9933	CC	other intracellular components	PXG3	Probable peroxygenase 3
TRINITY_DN14507_c0_g1	HiInc_DN14507_c0_g1	110.838	2.19546	0.730566	3.00516	0.00265445	0.029842	TRINITY_DN14507_c0_g1_i1	AT1G75000.1	locus:2027207	AT1G75000	enables	fatty acid elongase activity	GO:0009922	11505	MF	transferase activity	AT1G75000	F25A4.4
TRINITY_DN14507_c0_g1	HiInc_DN14507_c0_g1	110.838	2.19546	0.730566	3.00516	0.00265445	0.029842	TRINITY_DN14507_c0_g1_i1	AT1G75000.1	locus:2027207	AT1G75000	involved in	very long-chain fatty acid biosynthetic process	GO:0042761	14996	BP	lipid metabolic process	AT1G75000	F25A4.4
TRINITY_DN14507_c0_g1	HiInc_DN14507_c0_g1	110.838	2.19546	0.730566	3.00516	0.00265445	0.029842	TRINITY_DN14507_c0_g1_i1	AT1G75000.1	locus:2027207	AT1G75000	involved in	fatty acid elongation, polyunsaturated fatty acid	GO:0034626	29791	BP	lipid metabolic process	AT1G75000	F25A4.4
TRINITY_DN14507_c0_g1	HiInc_DN14507_c0_g1	110.838	2.19546	0.730566	3.00516	0.00265445	0.029842	TRINITY_DN14507_c0_g1_i1	AT1G75000.1	locus:2027207	AT1G75000	involved in	fatty acid elongation, monounsaturated fatty acid	GO:0034625	29790	BP	other cellular processes	AT1G75000	F25A4.4
TRINITY_DN14507_c0_g1	HiInc_DN14507_c0_g1	110.838	2.19546	0.730566	3.00516	0.00265445	0.029842	TRINITY_DN14507_c0_g1_i1	AT1G75000.1	locus:2027207	AT1G75000	involved in	fatty acid elongation, saturated fatty acid	GO:0019367	10512	BP	biosynthetic process	AT1G75000	F25A4.4
TRINITY_DN14507_c0_g1	HiInc_DN14507_c0_g1	110.838	2.19546	0.730566	3.00516	0.00265445	0.029842	TRINITY_DN14507_c0_g1_i1	AT1G75000.1	locus:2027207	AT1G75000	is active in	integral component of endoplasmic reticulum membrane	GO:0030176	7887	CC	other intracellular components	AT1G75000	F25A4.4
TRINITY_DN14507_c0_g1	HiInc_DN14507_c0_g1	110.838	2.19546	0.730566	3.00516	0.00265445	0.029842	TRINITY_DN14507_c0_g1_i1	AT1G75000.1	locus:2027207	AT1G75000	involved in	sphingolipid biosynthetic process	GO:0030148	8939	BP	other metabolic processes	AT1G75000	F25A4.4
TRINITY_DN5509_c0_g1	HiInc_DN5509_c0_g1	2281.26	2.19412	0.328893	6.67124	2.5365e-11	7.39062e-09	TRINITY_DN5509_c0_g1_i19	AT1G06620.1	locus:2009130	AT1G06620	enables	2-oxoglutarate-dependent dioxygenase activity	GO:0016706	3496	MF	catalytic activity	AT1G06620	1-aminocyclopropane-1-carboxylate oxidase homolog 1
TRINITY_DN29239_c0_g1	HiInc_DN29239_c0_g1	24.0716	2.18731	0.672586	3.2521	0.00114557	0.0161433	TRINITY_DN29239_c0_g1_i1	AT4G27720.1	locus:2137707	AT4G27720	enables	molybdate ion transmembrane transporter activity	GO:0015098	3228	MF	transporter activity	AT4G27720	AT4g27720/T29A15_210
TRINITY_DN29239_c0_g1	HiInc_DN29239_c0_g1	24.0716	2.18731	0.672586	3.2521	0.00114557	0.0161433	TRINITY_DN29239_c0_g1_i1	AT4G27720.1	locus:2137707	AT4G27720	involved in	molybdate ion transport	GO:0015689	6415	BP	transport	AT4G27720	AT4g27720/T29A15_210
TRINITY_DN15959_c0_g1	HiInc_DN15959_c0_g1	114.421	2.18353	0.540026	4.04338	5.26869e-05	0.00154791	TRINITY_DN15959_c0_g1_i4	AT3G17690.3	locus:2090562	AT3G17690	enables	ligand-gated calcium channel activity	GO:0099604	51411	MF	transporter activity	CNGC19	Putative cyclic nucleotide-gated ion channel 19
TRINITY_DN10886_c0_g1	HiInc_DN10886_c0_g1	380.798	2.18317	0.604285	3.61282	0.000302882	0.00595709	TRINITY_DN10886_c0_g1_i1	AT1G69870.1	locus:2196800	AT1G69870	acts upstream of or within	nitrate transport	GO:0015706	6490	BP	transport	NPF2.13	Protein NRT1/ PTR FAMILY 2.13
TRINITY_DN10886_c0_g1	HiInc_DN10886_c0_g1	380.798	2.18317	0.604285	3.61282	0.000302882	0.00595709	TRINITY_DN10886_c0_g1_i1	AT1G69870.1	locus:2196800	AT1G69870	enables	low-affinity nitrate transmembrane transporter activity	GO:0080054	31838	MF	transporter activity	NPF2.13	Protein NRT1/ PTR FAMILY 2.13
TRINITY_DN12001_c0_g1	HiInc_DN12001_c0_g1	119.434	2.18283	0.548561	3.9792	6.91485e-05	0.00189237	TRINITY_DN12001_c0_g1_i4	AT1G64780.1	locus:2010791	AT1G64780	involved in	ammonium transmembrane transport	GO:0072488	36839	BP	transport	AMT1-2	Ammonium transporter 1 member 2
TRINITY_DN12001_c0_g1	HiInc_DN12001_c0_g1	119.434	2.18283	0.548561	3.9792	6.91485e-05	0.00189237	TRINITY_DN12001_c0_g1_i4	AT1G64780.1	locus:2010791	AT1G64780	acts upstream of or within	methylammonium transport	GO:0015843	6349	BP	transport	AMT1-2	Ammonium transporter 1 member 2
TRINITY_DN12001_c0_g1	HiInc_DN12001_c0_g1	119.434	2.18283	0.548561	3.9792	6.91485e-05	0.00189237	TRINITY_DN12001_c0_g1_i4	AT1G64780.1	locus:2010791	AT1G64780	enables	ammonium transmembrane transporter activity	GO:0008519	1527	MF	transporter activity	AMT1-2	Ammonium transporter 1 member 2
TRINITY_DN19941_c0_g1	HiInc_DN19941_c0_g1	65.7143	2.17186	0.5094	4.26356	2.012e-05	0.000717993	TRINITY_DN19941_c0_g1_i5	AT1G59900.2	locus:2025966	AT1G59900	involved in	acetyl-CoA biosynthetic process from pyruvate	GO:0006086	7061	BP	nucleobase-containing compound metabolic process	E1 ALPHA	Pyruvate dehydrogenase E1 component subunit alpha-1
TRINITY_DN19941_c0_g1	HiInc_DN19941_c0_g1	65.7143	2.17186	0.5094	4.26356	2.012e-05	0.000717993	TRINITY_DN19941_c0_g1_i5	AT1G59900.2	locus:2025966	AT1G59900	enables	pyruvate dehydrogenase (acetyl-transferring) activity	GO:0004739	3977	MF	catalytic activity	E1 ALPHA	Pyruvate dehydrogenase E1 component subunit alpha-1
TRINITY_DN19787_c0_g1	HiInc_DN19787_c0_g1	100.448	2.17087	0.605524	3.58511	0.00033694	0.00643442	TRINITY_DN19787_c0_g1_i2	AT4G20360.1	gene:2128614	AT4G20360	located in	chloroplast nucleoid	GO:0042644	14200	CC	plastid	TUFA	Elongation factor Tu
TRINITY_DN19787_c0_g1	HiInc_DN19787_c0_g1	100.448	2.17087	0.605524	3.58511	0.00033694	0.00643442	TRINITY_DN19787_c0_g1_i2	AT4G20360.1	locus:2128615	AT4G20360	involved in	mitochondrial translational elongation	GO:0070125	30982	BP	translation	TUFA	Elongation factor Tu
TRINITY_DN19787_c0_g1	HiInc_DN19787_c0_g1	100.448	2.17087	0.605524	3.58511	0.00033694	0.00643442	TRINITY_DN19787_c0_g1_i2	AT4G20360.1	locus:2128615	AT4G20360	involved in	translational elongation	GO:0006414	6905	BP	translation	TUFA	Elongation factor Tu
TRINITY_DN19787_c0_g1	HiInc_DN19787_c0_g1	100.448	2.17087	0.605524	3.58511	0.00033694	0.00643442	TRINITY_DN19787_c0_g1_i2	AT4G20360.1	locus:2128615	AT4G20360	enables	translation elongation factor activity	GO:0003746	4483	MF	translation factor activity, RNA binding	TUFA	Elongation factor Tu
TRINITY_DN32484_c0_g1	HiInc_DN32484_c0_g1	33.0983	2.17052	0.624514	3.47554	0.000509827	0.00889459	TRINITY_DN32484_c0_g1_i1	AT5G02310.1	locus:2180147	AT5G02310	acts upstream of or within	ubiquitin-dependent protein catabolic process	GO:0006511	7522	BP	protein metabolic process	PRT6	E3 ubiquitin-protein ligase PRT6
TRINITY_DN32484_c0_g1	HiInc_DN32484_c0_g1	33.0983	2.17052	0.624514	3.47554	0.000509827	0.00889459	TRINITY_DN32484_c0_g1_i1	AT5G02310.1	locus:2180147	AT5G02310	involved in	ubiquitin-dependent protein catabolic process via the N-end rule pathway	GO:0071596	34324	BP	catabolic process	PRT6	E3 ubiquitin-protein ligase PRT6
TRINITY_DN32484_c0_g1	HiInc_DN32484_c0_g1	33.0983	2.17052	0.624514	3.47554	0.000509827	0.00889459	TRINITY_DN32484_c0_g1_i1	AT5G02310.1	locus:2180147	AT5G02310	acts upstream of or within	regulation of lipid catabolic process	GO:0050994	18503	BP	catabolic process	PRT6	E3 ubiquitin-protein ligase PRT6
TRINITY_DN32484_c0_g1	HiInc_DN32484_c0_g1	33.0983	2.17052	0.624514	3.47554	0.000509827	0.00889459	TRINITY_DN32484_c0_g1_i1	AT5G02310.1	locus:2180147	AT5G02310	acts upstream of or within	regulation of seed germination	GO:0010029	13933	BP	post-embryonic development	PRT6	E3 ubiquitin-protein ligase PRT6
TRINITY_DN32484_c0_g1	HiInc_DN32484_c0_g1	33.0983	2.17052	0.624514	3.47554	0.000509827	0.00889459	TRINITY_DN32484_c0_g1_i1	AT5G02310.1	locus:2180147	AT5G02310	part of	ubiquitin ligase complex	GO:0000151	725	CC	other cellular components	PRT6	E3 ubiquitin-protein ligase PRT6
TRINITY_DN309_c0_g1	HiInc_DN309_c0_g1	13426.5	2.1693	0.401489	5.40312	6.54913e-08	6.61064e-06	TRINITY_DN309_c0_g1_i5	AT4G30530.1	locus:2118821	AT4G30530	enables	peptidase activity	GO:0008233	3603	MF	catalytic activity	GGP1	GGP1
TRINITY_DN309_c0_g1	HiInc_DN309_c0_g1	13426.5	2.1693	0.401489	5.40312	6.54913e-08	6.61064e-06	TRINITY_DN309_c0_g1_i5	AT4G30530.1	locus:2118821	AT4G30530	enables	gamma-glutamyl-peptidase activity	GO:0034722	30000	MF	catalytic activity	GGP1	GGP1
TRINITY_DN7066_c0_g1	HiInc_DN7066_c0_g1	3397.96	2.1666	0.428493	5.05632	4.27422e-07	3.29162e-05	TRINITY_DN7066_c0_g1_i10	AT5G26030.1	locus:2180642	AT5G26030	acts upstream of or within	heme biosynthetic process	GO:0006783	5970	BP	biosynthetic process	FC1	Ferrochelatase-1
TRINITY_DN7066_c0_g1	HiInc_DN7066_c0_g1	3397.96	2.1666	0.428493	5.05632	4.27422e-07	3.29162e-05	TRINITY_DN7066_c0_g1_i10	AT5G26030.1	locus:2180642	AT5G26030	acts upstream of or within	tetrapyrrole biosynthetic process	GO:0033014	26758	BP	biosynthetic process	FC1	Ferrochelatase-1
TRINITY_DN7066_c0_g1	HiInc_DN7066_c0_g1	3397.96	2.1666	0.428493	5.05632	4.27422e-07	3.29162e-05	TRINITY_DN7066_c0_g1_i10	AT5G26030.1	locus:2180642	AT5G26030	enables	ferrochelatase activity	GO:0004325	2350	MF	catalytic activity	FC1	Ferrochelatase-1
TRINITY_DN11847_c0_g1	HiInc_DN11847_c0_g1	79.0255	2.16064	0.58676	3.68233	0.000231113	0.00479585	TRINITY_DN11847_c0_g1_i2	AT5G61900.3	locus:2156186	AT5G61900	acts upstream of or within	cellular homeostasis	GO:0019725	10297	BP	cellular homeostasis	BON1	Protein BONZAI 1
TRINITY_DN11847_c0_g1	HiInc_DN11847_c0_g1	79.0255	2.16064	0.58676	3.68233	0.000231113	0.00479585	TRINITY_DN11847_c0_g1_i2	AT5G61900.3	locus:2156186	AT5G61900	acts upstream of or within	positive regulation of cellular defense response	GO:0010186	17777	BP	response to stress	BON1	Protein BONZAI 1
TRINITY_DN11847_c0_g1	HiInc_DN11847_c0_g1	79.0255	2.16064	0.58676	3.68233	0.000231113	0.00479585	TRINITY_DN11847_c0_g1_i2	AT5G61900.3	locus:2156186	AT5G61900	involved in	cellular response to calcium ion	GO:0071277	33802	BP	response to chemical	BON1	Protein BONZAI 1
TRINITY_DN11847_c0_g1	HiInc_DN11847_c0_g1	79.0255	2.16064	0.58676	3.68233	0.000231113	0.00479585	TRINITY_DN11847_c0_g1_i2	AT5G61900.3	locus:2156186	AT5G61900	acts upstream of or within	response to humidity	GO:0009270	6022	BP	response to chemical	BON1	Protein BONZAI 1
TRINITY_DN11847_c0_g1	HiInc_DN11847_c0_g1	79.0255	2.16064	0.58676	3.68233	0.000231113	0.00479585	TRINITY_DN11847_c0_g1_i2	AT5G61900.3	locus:2156186	AT5G61900	acts upstream of or within	positive regulation of cell size	GO:0045793	12727	BP	cellular component organization	BON1	Protein BONZAI 1
TRINITY_DN24685_c0_g1	HiInc_DN24685_c0_g1	48.2355	2.16051	0.432929	4.99044	6.02409e-07	4.34222e-05	TRINITY_DN24685_c0_g1_i4	AT1G49340.3	locus:2010202	AT1G49340	enables	1-phosphatidylinositol 4-kinase activity	GO:0004430	746	MF	transferase activity	PI4KA1	Phosphatidylinositol 4-kinase alpha 1
TRINITY_DN24685_c0_g1	HiInc_DN24685_c0_g1	48.2355	2.16051	0.432929	4.99044	6.02409e-07	4.34222e-05	TRINITY_DN24685_c0_g1_i4	AT1G49340.3	locus:2010202	AT1G49340	involved in	phosphatidylinositol phosphate biosynthetic process	GO:0046854	13906	BP	other metabolic processes	PI4KA1	Phosphatidylinositol 4-kinase alpha 1
TRINITY_DN24685_c0_g1	HiInc_DN24685_c0_g1	48.2355	2.16051	0.432929	4.99044	6.02409e-07	4.34222e-05	TRINITY_DN24685_c0_g1_i4	AT1G49340.3	locus:2010202	AT1G49340	enables	phosphatidic acid binding	GO:0070300	31390	MF	other binding	PI4KA1	Phosphatidylinositol 4-kinase alpha 1
TRINITY_DN24685_c0_g1	HiInc_DN24685_c0_g1	48.2355	2.16051	0.432929	4.99044	6.02409e-07	4.34222e-05	TRINITY_DN24685_c0_g1_i4	AT1G49340.3	locus:2010202	AT1G49340	enables	phosphatidylinositol-4,5-bisphosphate binding	GO:0005546	3675	MF	other binding	PI4KA1	Phosphatidylinositol 4-kinase alpha 1
TRINITY_DN24685_c0_g1	HiInc_DN24685_c0_g1	48.2355	2.16051	0.432929	4.99044	6.02409e-07	4.34222e-05	TRINITY_DN24685_c0_g1_i4	AT1G49340.3	locus:2010202	AT1G49340	enables	lipid kinase activity	GO:0001727	13221	MF	kinase activity	PI4KA1	Phosphatidylinositol 4-kinase alpha 1
TRINITY_DN24685_c0_g1	HiInc_DN24685_c0_g1	48.2355	2.16051	0.432929	4.99044	6.02409e-07	4.34222e-05	TRINITY_DN24685_c0_g1_i4	AT1G49340.3	locus:2010202	AT1G49340	located in	extrinsic component of cytoplasmic side of plasma membrane	GO:0031234	20776	CC	other membranes	PI4KA1	Phosphatidylinositol 4-kinase alpha 1
TRINITY_DN24685_c0_g1	HiInc_DN24685_c0_g1	48.2355	2.16051	0.432929	4.99044	6.02409e-07	4.34222e-05	TRINITY_DN24685_c0_g1_i4	AT1G49340.3	locus:2010202	AT1G49340	enables	phosphatidylinositol-4-phosphate binding	GO:0070273	31312	MF	lipid binding	PI4KA1	Phosphatidylinositol 4-kinase alpha 1
TRINITY_DN24685_c0_g1	HiInc_DN24685_c0_g1	48.2355	2.16051	0.432929	4.99044	6.02409e-07	4.34222e-05	TRINITY_DN24685_c0_g1_i4	AT1G49340.3	locus:2010202	AT1G49340	located in	membrane microdomain	GO:0098857	50746	CC	other membranes	PI4KA1	Phosphatidylinositol 4-kinase alpha 1
TRINITY_DN24685_c0_g1	HiInc_DN24685_c0_g1	48.2355	2.16051	0.432929	4.99044	6.02409e-07	4.34222e-05	TRINITY_DN24685_c0_g1_i4	AT1G49340.3	locus:2010202	AT1G49340	acts upstream of or within	regulation of shoot system development	GO:0048831	23445	BP	anatomical structure development	PI4KA1	Phosphatidylinositol 4-kinase alpha 1
TRINITY_DN24685_c0_g1	HiInc_DN24685_c0_g1	48.2355	2.16051	0.432929	4.99044	6.02409e-07	4.34222e-05	TRINITY_DN24685_c0_g1_i4	AT1G49340.3	locus:2010202	AT1G49340	enables	phosphatidylinositol kinase activity	GO:0052742	39004	MF	kinase activity	PI4KA1	Phosphatidylinositol 4-kinase alpha 1
TRINITY_DN24685_c0_g1	HiInc_DN24685_c0_g1	48.2355	2.16051	0.432929	4.99044	6.02409e-07	4.34222e-05	TRINITY_DN24685_c0_g1_i4	AT1G49340.3	locus:2010202	AT1G49340	part of	plasma membrane protein complex	GO:0098797	49857	CC	plasma membrane	PI4KA1	Phosphatidylinositol 4-kinase alpha 1
TRINITY_DN24685_c0_g1	HiInc_DN24685_c0_g1	48.2355	2.16051	0.432929	4.99044	6.02409e-07	4.34222e-05	TRINITY_DN24685_c0_g1_i4	AT1G49340.3	locus:2010202	AT1G49340	located in	perinuclear region of cytoplasm	GO:0048471	18573	CC	cytoplasm	PI4KA1	Phosphatidylinositol 4-kinase alpha 1
TRINITY_DN17532_c0_g1	HiInc_DN17532_c0_g1	222.14	2.15992	0.685851	3.14926	0.00163683	0.0210186	TRINITY_DN17532_c0_g1_i9	AT4G38560.1	locus:2121169	AT4G38560	involved in	establishment of protein localization to chromatin	GO:0071169	33562	BP	other cellular processes	AT4G38560	Phospholipase like protein
TRINITY_DN17532_c0_g1	HiInc_DN17532_c0_g1	222.14	2.15992	0.685851	3.14926	0.00163683	0.0210186	TRINITY_DN17532_c0_g1_i9	AT4G38560.1	locus:2121169	AT4G38560	involved in	establishment of mitotic sister chromatid cohesion	GO:0034087	28998	BP	cell cycle	AT4G38560	Phospholipase like protein
TRINITY_DN17532_c0_g1	HiInc_DN17532_c0_g1	222.14	2.15992	0.685851	3.14926	0.00163683	0.0210186	TRINITY_DN17532_c0_g1_i9	AT4G38560.1	locus:2121169	AT4G38560	involved in	replication-born double-strand break repair via sister chromatid exchange	GO:1990414	48589	BP	response to stress	AT4G38560	Phospholipase like protein
TRINITY_DN17532_c0_g1	HiInc_DN17532_c0_g1	222.14	2.15992	0.685851	3.14926	0.00163683	0.0210186	TRINITY_DN17532_c0_g1_i9	AT4G38560.1	locus:2121169	AT4G38560	part of	Scc2-Scc4 cohesin loading complex	GO:0090694	52564	CC	nucleus	AT4G38560	Phospholipase like protein
TRINITY_DN17532_c0_g1	HiInc_DN17532_c0_g1	222.14	2.15992	0.685851	3.14926	0.00163683	0.0210186	TRINITY_DN17532_c0_g1_i9	AT4G38560.1	locus:2121169	AT4G38560	enables	chromatin binding	GO:0003682	1936	MF	chromatin binding	AT4G38560	Phospholipase like protein
TRINITY_DN18303_c0_g2	HiInc_DN18303_c0_g2	84.4209	2.15199	0.506622	4.24772	2.15959e-05	0.000759159	TRINITY_DN18303_c0_g2_i1	AT2G22980.2	locus:2045364	AT2G22980	enables	serine-type carboxypeptidase activity	GO:0004185	4101	MF	hydrolase activity	SCPL13	Serine carboxypeptidase-like 13
TRINITY_DN18303_c0_g2	HiInc_DN18303_c0_g2	84.4209	2.15199	0.506622	4.24772	2.15959e-05	0.000759159	TRINITY_DN18303_c0_g2_i1	AT2G22980.2	locus:2045364	AT2G22980	enables	sinapoylglucose-sinapoylglucose O-sinapoyltransferase activity	GO:0047158	15763	MF	transferase activity	SCPL13	Serine carboxypeptidase-like 13
TRINITY_DN496_c1_g1	HiInc_DN496_c1_g1	84.9203	2.14988	0.431395	4.98355	6.24282e-07	4.46686e-05	TRINITY_DN496_c1_g1_i23	AT1G69550.1	locus:2007121	AT1G69550	acts upstream of or within	isoprenoid biosynthetic process	GO:0008299	6113	BP	lipid metabolic process	AT1G69550	Disease resistance protein (TIR-NBS-LRR class)
TRINITY_DN1377_c0_g1	HiInc_DN1377_c0_g1	4796.04	2.14576	0.342796	6.25959	3.85979e-10	8.02126e-08	TRINITY_DN1377_c0_g1_i12	AT2G31790.1	locus:2045268	AT2G31790	acts upstream of or within	regulation of secondary metabolic process	GO:0043455	21548	BP	secondary metabolic process	UGT74C1	Glycosyltransferase (Fragment)
TRINITY_DN14392_c0_g1	HiInc_DN14392_c0_g1	881.684	2.14487	0.392598	5.46326	4.67458e-08	4.87519e-06	TRINITY_DN14392_c0_g1_i4	AT1G52720.1	locus:2035074	AT1G52720	acts upstream of or within	regionalization	GO:0003002	25706	BP	multicellular organism development	AT1G52720	At1g52720
TRINITY_DN14392_c0_g1	HiInc_DN14392_c0_g1	881.684	2.14487	0.392598	5.46326	4.67458e-08	4.87519e-06	TRINITY_DN14392_c0_g1_i4	AT1G52720.1	locus:2035074	AT1G52720	acts upstream of or within	anatomical structure arrangement	GO:0048532	20949	BP	anatomical structure development	AT1G52720	At1g52720
TRINITY_DN4269_c0_g1	HiInc_DN4269_c0_g1	955.534	2.13345	0.21935	9.72625	2.33019e-22	3.29291e-18	TRINITY_DN4269_c0_g1_i16	AT1G10090.1	locus:2201876	AT1G10090	acts upstream of or within	cellular response to red or far red light	GO:0071489	34052	BP	other cellular processes	AT1G10090	Hyperosmolality-gated Ca2+ permeable channel 2.2
TRINITY_DN4269_c0_g1	HiInc_DN4269_c0_g1	955.534	2.13345	0.21935	9.72625	2.33019e-22	3.29291e-18	TRINITY_DN4269_c0_g1_i16	AT1G10090.1	locus:2201876	AT1G10090	enables	calcium activated cation channel activity	GO:0005227	1754	MF	transporter activity	AT1G10090	Hyperosmolality-gated Ca2+ permeable channel 2.2
TRINITY_DN27284_c0_g1	HiInc_DN27284_c0_g1	117.563	2.12941	0.406347	5.24036	1.60264e-07	1.44253e-05	TRINITY_DN27284_c0_g1_i1	AT5G54060.1	locus:2166552	AT5G54060	enables	cyanidin 3-O-glucoside 2-O''-xylosyltransferase activity	GO:0102580	51707	MF	transferase activity	A3G2XYLT	Glycosyltransferase (Fragment)
TRINITY_DN27284_c0_g1	HiInc_DN27284_c0_g1	117.563	2.12941	0.406347	5.24036	1.60264e-07	1.44253e-05	TRINITY_DN27284_c0_g1_i1	AT5G54060.1	locus:2166552	AT5G54060	acts upstream of or within	cyanidin 3-O-glucoside metabolic process	GO:1901038	42036	BP	other metabolic processes	A3G2XYLT	Glycosyltransferase (Fragment)
TRINITY_DN11507_c0_g1	HiInc_DN11507_c0_g1	2506.75	2.12448	0.224506	9.46292	2.9945e-21	2.11584e-17	TRINITY_DN11507_c0_g1_i4	AT5G59310.1	locus:2168459	AT5G59310	acts upstream of or within	lipid transport	GO:0006869	6187	BP	transport	LTP4	Non-specific lipid-transfer protein 4
TRINITY_DN4704_c0_g1	HiInc_DN4704_c0_g1	151.596	2.11822	0.523383	4.04717	5.18415e-05	0.00152943	TRINITY_DN4704_c0_g1_i8	AT5G03260.1	locus:2143563	AT5G03260	enables	hydroquinone:oxygen oxidoreductase activity	GO:0052716	38872	MF	catalytic activity	LAC11	Laccase-11
TRINITY_DN3709_c0_g1	HiInc_DN3709_c0_g1	655.273	2.11771	0.387252	5.46857	4.53671e-08	4.76659e-06	TRINITY_DN3709_c0_g1_i6	AT3G17790.1	locus:2088590	AT3G17790	enables	ferrous iron binding	GO:0008198	2351	MF	other binding	PAP17	Purple acid phosphatase 17
TRINITY_DN3709_c0_g1	HiInc_DN3709_c0_g1	655.273	2.11771	0.387252	5.46857	4.53671e-08	4.76659e-06	TRINITY_DN3709_c0_g1_i6	AT3G17790.1	locus:2088590	AT3G17790	enables	ferric iron binding	GO:0008199	2342	MF	other binding	PAP17	Purple acid phosphatase 17
TRINITY_DN14334_c0_g1	HiInc_DN14334_c0_g1	1114.62	2.11451	0.666217	3.17391	0.00150398	0.0198446	TRINITY_DN14334_c0_g1_i11	AT5G53750.1	locus:2164027	AT5G53750	involved in	cellular response to glucose starvation	GO:0042149	10203	BP	response to stress	AT5G53750	CBS domain-containing protein
TRINITY_DN14334_c0_g1	HiInc_DN14334_c0_g1	1114.62	2.11451	0.666217	3.17391	0.00150398	0.0198446	TRINITY_DN14334_c0_g1_i11	AT5G53750.1	locus:2164027	AT5G53750	enables	AMP binding	GO:0016208	886	MF	nucleotide binding	AT5G53750	CBS domain-containing protein
TRINITY_DN14334_c0_g1	HiInc_DN14334_c0_g1	1114.62	2.11451	0.666217	3.17391	0.00150398	0.0198446	TRINITY_DN14334_c0_g1_i11	AT5G53750.1	locus:2164027	AT5G53750	part of	nucleotide-activated protein kinase complex	GO:0031588	21768	CC	other cellular components	AT5G53750	CBS domain-containing protein
TRINITY_DN14334_c0_g1	HiInc_DN14334_c0_g1	1114.62	2.11451	0.666217	3.17391	0.00150398	0.0198446	TRINITY_DN14334_c0_g1_i11	AT5G53750.1	locus:2164027	AT5G53750	involved in	regulation of catalytic activity	GO:0050790	17958	BP	regulation of molecular function	AT5G53750	CBS domain-containing protein
TRINITY_DN14334_c0_g1	HiInc_DN14334_c0_g1	1114.62	2.11451	0.666217	3.17391	0.00150398	0.0198446	TRINITY_DN14334_c0_g1_i11	AT5G53750.1	locus:2164027	AT5G53750	enables	protein kinase regulator activity	GO:0019887	9589	MF	enzyme regulator activity	AT5G53750	CBS domain-containing protein
TRINITY_DN6242_c0_g1	HiInc_DN6242_c0_g1	4622.14	2.11266	0.473247	4.46418	8.03742e-06	0.000346283	TRINITY_DN6242_c0_g1_i12	AT1G27770.4	locus:2029794	AT1G27770	located in	chloroplast inner membrane	GO:0009706	11033	CC	other intracellular components	ACA1	Calcium-transporting ATPase
TRINITY_DN6242_c0_g1	HiInc_DN6242_c0_g1	4622.14	2.11266	0.473247	4.46418	8.03742e-06	0.000346283	TRINITY_DN6242_c0_g1_i12	AT1G27770.4	locus:2029794	AT1G27770	enables	P-type calcium transporter activity	GO:0005388	1776	MF	transporter activity	ACA1	Calcium-transporting ATPase
TRINITY_DN6242_c0_g1	HiInc_DN6242_c0_g1	4622.14	2.11266	0.473247	4.46418	8.03742e-06	0.000346283	TRINITY_DN6242_c0_g1_i12	AT1G27770.4	locus:2029794	AT1G27770	enables	ATPase-coupled cation transmembrane transporter activity	GO:0019829	9539	MF	transporter activity	ACA1	Calcium-transporting ATPase
TRINITY_DN14497_c0_g1	HiInc_DN14497_c0_g1	177.334	2.1115	0.390174	5.41169	6.24341e-08	6.32464e-06	TRINITY_DN14497_c0_g1_i3	AT5G17220.1	locus:2167215	AT5G17220	acts upstream of or within	regulation of flavonol biosynthetic process	GO:1900384	40961	BP	biosynthetic process	GSTF12	Glutathione S-transferase F12
TRINITY_DN14497_c0_g1	HiInc_DN14497_c0_g1	177.334	2.1115	0.390174	5.41169	6.24341e-08	6.32464e-06	TRINITY_DN14497_c0_g1_i3	AT5G17220.1	locus:2167215	AT5G17220	enables	cation binding	GO:0043169	18983	MF	other binding	GSTF12	Glutathione S-transferase F12
TRINITY_DN18916_c0_g1	HiInc_DN18916_c0_g1	41.8889	2.10877	0.508144	4.14994	3.32559e-05	0.00105846	TRINITY_DN18916_c0_g1_i2	AT3G59770.1	locus:2080427	AT3G59770	acts upstream of or within	phosphatidylinositol metabolic process	GO:0046488	13394	BP	other metabolic processes	SAC9	SacI homology domain-containing protein / WW domain-containing protein
TRINITY_DN11196_c0_g1	HiInc_DN11196_c0_g1	259.062	2.10761	0.55803	3.77687	0.000158811	0.00360231	TRINITY_DN11196_c0_g1_i6	AT5G01100.1	locus:2150129	AT5G01100	acts upstream of or within	regulation of plant-type cell wall organization or biogenesis	GO:0080157	35966	BP	other cellular processes	FRB1	FRB1
TRINITY_DN22303_c0_g1	HiInc_DN22303_c0_g1	38.1764	2.10755	0.508531	4.14438	3.40733e-05	0.00108326	TRINITY_DN22303_c0_g1_i1	AT2G22125.1	locus:2827868	AT2G22125	involved in	gynoecium development	GO:0048467	18894	BP	reproduction	CSI1	Protein CELLULOSE SYNTHASE INTERACTIVE 1
TRINITY_DN22303_c0_g1	HiInc_DN22303_c0_g1	38.1764	2.10755	0.508531	4.14438	3.40733e-05	0.00108326	TRINITY_DN22303_c0_g1_i1	AT2G22125.1	locus:2827868	AT2G22125	involved in	regulation of microtubule cytoskeleton organization	GO:0070507	31678	BP	other cellular processes	CSI1	Protein CELLULOSE SYNTHASE INTERACTIVE 1
TRINITY_DN22303_c0_g1	HiInc_DN22303_c0_g1	38.1764	2.10755	0.508531	4.14438	3.40733e-05	0.00108326	TRINITY_DN22303_c0_g1_i1	AT2G22125.1	locus:2827868	AT2G22125	involved in	pollen wall assembly	GO:0010208	12142	BP	other cellular processes	CSI1	Protein CELLULOSE SYNTHASE INTERACTIVE 1
TRINITY_DN22303_c0_g1	HiInc_DN22303_c0_g1	38.1764	2.10755	0.508531	4.14438	3.40733e-05	0.00108326	TRINITY_DN22303_c0_g1_i1	AT2G22125.1	locus:2827868	AT2G22125	part of	cellulose synthase complex	GO:0010330	26468	CC	other cellular components	CSI1	Protein CELLULOSE SYNTHASE INTERACTIVE 1
TRINITY_DN22303_c0_g1	HiInc_DN22303_c0_g1	38.1764	2.10755	0.508531	4.14438	3.40733e-05	0.00108326	TRINITY_DN22303_c0_g1_i1	AT2G22125.1	locus:2827868	AT2G22125	involved in	anisotropic cell growth	GO:0051211	19461	BP	cell growth	CSI1	Protein CELLULOSE SYNTHASE INTERACTIVE 1
TRINITY_DN22303_c0_g1	HiInc_DN22303_c0_g1	38.1764	2.10755	0.508531	4.14438	3.40733e-05	0.00108326	TRINITY_DN22303_c0_g1_i1	AT2G22125.1	locus:2827868	AT2G22125	involved in	regulation of cellulose biosynthetic process	GO:2001006	38903	BP	carbohydrate metabolic process	CSI1	Protein CELLULOSE SYNTHASE INTERACTIVE 1
TRINITY_DN22303_c0_g1	HiInc_DN22303_c0_g1	38.1764	2.10755	0.508531	4.14438	3.40733e-05	0.00108326	TRINITY_DN22303_c0_g1_i1	AT2G22125.1	locus:2827868	AT2G22125	located in	microtubule minus-end	GO:0036449	47072	CC	cytoskeleton	CSI1	Protein CELLULOSE SYNTHASE INTERACTIVE 1
TRINITY_DN22303_c0_g1	HiInc_DN22303_c0_g1	38.1764	2.10755	0.508531	4.14438	3.40733e-05	0.00108326	TRINITY_DN22303_c0_g1_i1	AT2G22125.1	locus:2827868	AT2G22125	involved in	pollen tube development	GO:0048868	25766	BP	pollination	CSI1	Protein CELLULOSE SYNTHASE INTERACTIVE 1
TRINITY_DN22303_c0_g1	HiInc_DN22303_c0_g1	38.1764	2.10755	0.508531	4.14438	3.40733e-05	0.00108326	TRINITY_DN22303_c0_g1_i1	AT2G22125.1	locus:2827868	AT2G22125	involved in	protein localization to cortical microtubule cytoskeleton	GO:0072699	40772	BP	other cellular processes	CSI1	Protein CELLULOSE SYNTHASE INTERACTIVE 1
TRINITY_DN22303_c0_g1	HiInc_DN22303_c0_g1	38.1764	2.10755	0.508531	4.14438	3.40733e-05	0.00108326	TRINITY_DN22303_c0_g1_i1	AT2G22125.1	locus:2827868	AT2G22125	located in	cytoplasmic side of plasma membrane	GO:0009898	12030	CC	plasma membrane	CSI1	Protein CELLULOSE SYNTHASE INTERACTIVE 1
TRINITY_DN22303_c0_g1	HiInc_DN22303_c0_g1	38.1764	2.10755	0.508531	4.14438	3.40733e-05	0.00108326	TRINITY_DN22303_c0_g1_i1	AT2G22125.1	locus:2827868	AT2G22125	involved in	cellulose microfibril organization	GO:0010215	18522	BP	cellular component organization	CSI1	Protein CELLULOSE SYNTHASE INTERACTIVE 1
TRINITY_DN22303_c0_g1	HiInc_DN22303_c0_g1	38.1764	2.10755	0.508531	4.14438	3.40733e-05	0.00108326	TRINITY_DN22303_c0_g1_i1	AT2G22125.1	locus:2827868	AT2G22125	located in	cortical microtubule	GO:0055028	26580	CC	cytoskeleton	CSI1	Protein CELLULOSE SYNTHASE INTERACTIVE 1
TRINITY_DN22303_c0_g1	HiInc_DN22303_c0_g1	38.1764	2.10755	0.508531	4.14438	3.40733e-05	0.00108326	TRINITY_DN22303_c0_g1_i1	AT2G22125.1	locus:2827868	AT2G22125	involved in	response to calcium ion	GO:0051592	21758	BP	response to chemical	CSI1	Protein CELLULOSE SYNTHASE INTERACTIVE 1
TRINITY_DN35870_c0_g1	HiInc_DN35870_c0_g1	75.1302	2.09886	0.661826	3.17131	0.00151753	0.0199766	TRINITY_DN35870_c0_g1_i1	AT2G32030.1	locus:2045477	AT2G32030	enables	N-acetyltransferase activity	GO:0008080	1124	MF	transferase activity	AT2G32030	Acyl-CoA N-acyltransferases (NAT) superfamily protein
TRINITY_DN34851_c0_g1	HiInc_DN34851_c0_g1	368.822	2.09653	0.313884	6.67932	2.40056e-11	7.14178e-09	TRINITY_DN34851_c0_g1_i1	AT1G53210.1	locus:2009580	AT1G53210	acts upstream of or within	calcium ion homeostasis	GO:0055074	27759	BP	other biological processes	NCL	Sodium/calcium exchanger NCL
TRINITY_DN34851_c0_g1	HiInc_DN34851_c0_g1	368.822	2.09653	0.313884	6.67932	2.40056e-11	7.14178e-09	TRINITY_DN34851_c0_g1_i1	AT1G53210.1	locus:2009580	AT1G53210	enables	calcium:proton antiporter activity	GO:0015369	1781	MF	transporter activity	NCL	Sodium/calcium exchanger NCL
TRINITY_DN22253_c1_g1	HiInc_DN22253_c1_g1	62.192	2.09641	0.433945	4.83104	1.35825e-06	8.48536e-05	TRINITY_DN22253_c1_g1_i3	AT5G12010.1	locus:2143104	AT5G12010	acts upstream of or within	cellular response to radiation	GO:0071478	34041	BP	response to abiotic stimulus	AT5G12010	AT5g12010/F14F18_180
TRINITY_DN2366_c0_g1	HiInc_DN2366_c0_g1	11465.3	2.09277	0.632685	3.30777	0.000940437	0.0139599	TRINITY_DN2366_c0_g1_i3	AT5G43745.1	locus:505006671	AT5G43745	located in	plastid membrane	GO:0042170	11035	CC	other intracellular components	AT5G43745	Putative ion channel POLLUX-like 2
TRINITY_DN2366_c0_g1	HiInc_DN2366_c0_g1	11465.3	2.09277	0.632685	3.30777	0.000940437	0.0139599	TRINITY_DN2366_c0_g1_i3	AT5G43745.1	locus:505006671	AT5G43745	involved in	ion transport	GO:0006811	6097	BP	transport	AT5G43745	Putative ion channel POLLUX-like 2
TRINITY_DN20339_c0_g1	HiInc_DN20339_c0_g1	39.5119	2.08797	0.643483	3.24479	0.00117536	0.0165105	TRINITY_DN20339_c0_g1_i5	AT3G10740.1	gene:2103171	AT3G10740	acts upstream of or within	xylan catabolic process	GO:0045493	12236	BP	carbohydrate metabolic process	ASD1	Alpha-L-arabinofuranosidase 1
TRINITY_DN20339_c0_g1	HiInc_DN20339_c0_g1	39.5119	2.08797	0.643483	3.24479	0.00117536	0.0165105	TRINITY_DN20339_c0_g1_i5	AT3G10740.1	locus:2103172	AT3G10740	enables	alpha-L-arabinofuranosidase activity	GO:0046556	13442	MF	hydrolase activity	ASD1	Alpha-L-arabinofuranosidase 1
TRINITY_DN20339_c0_g1	HiInc_DN20339_c0_g1	39.5119	2.08797	0.643483	3.24479	0.00117536	0.0165105	TRINITY_DN20339_c0_g1_i5	AT3G10740.1	locus:2103172	AT3G10740	involved in	L-arabinose metabolic process	GO:0046373	13247	BP	carbohydrate metabolic process	ASD1	Alpha-L-arabinofuranosidase 1
TRINITY_DN20339_c0_g1	HiInc_DN20339_c0_g1	39.5119	2.08797	0.643483	3.24479	0.00117536	0.0165105	TRINITY_DN20339_c0_g1_i5	AT3G10740.1	gene:2103171	AT3G10740	enables	xylan 1,4-beta-xylosidase activity	GO:0009044	4651	MF	hydrolase activity	ASD1	Alpha-L-arabinofuranosidase 1
TRINITY_DN14302_c0_g1	HiInc_DN14302_c0_g1	73.2981	2.07971	0.589649	3.52704	0.000420241	0.00764795	TRINITY_DN14302_c0_g1_i10	AT5G47490.3	locus:2169008	AT5G47490	involved in	autophagy	GO:0006914	5195	BP	other metabolic processes	SEC16B	Protein transport protein SEC16B homolog
TRINITY_DN14302_c0_g1	HiInc_DN14302_c0_g1	73.2981	2.07971	0.589649	3.52704	0.000420241	0.00764795	TRINITY_DN14302_c0_g1_i10	AT5G47490.3	locus:2169008	AT5G47490	involved in	Golgi organization	GO:0007030	4804	BP	cellular component organization	SEC16B	Protein transport protein SEC16B homolog
TRINITY_DN14302_c0_g1	HiInc_DN14302_c0_g1	73.2981	2.07971	0.589649	3.52704	0.000420241	0.00764795	TRINITY_DN14302_c0_g1_i10	AT5G47490.3	locus:2169008	AT5G47490	is active in	ER to Golgi transport vesicle membrane	GO:0012507	9921	CC	other intracellular components	SEC16B	Protein transport protein SEC16B homolog
TRINITY_DN14302_c0_g1	HiInc_DN14302_c0_g1	73.2981	2.07971	0.589649	3.52704	0.000420241	0.00764795	TRINITY_DN14302_c0_g1_i10	AT5G47490.3	locus:2169008	AT5G47490	involved in	COPII vesicle coating	GO:0048208	15569	BP	transport	SEC16B	Protein transport protein SEC16B homolog
TRINITY_DN14302_c0_g1	HiInc_DN14302_c0_g1	73.2981	2.07971	0.589649	3.52704	0.000420241	0.00764795	TRINITY_DN14302_c0_g1_i10	AT5G47490.3	locus:2169008	AT5G47490	is active in	endoplasmic reticulum exit site	GO:0070971	33138	CC	endoplasmic reticulum	SEC16B	Protein transport protein SEC16B homolog
TRINITY_DN14302_c0_g1	HiInc_DN14302_c0_g1	73.2981	2.07971	0.589649	3.52704	0.000420241	0.00764795	TRINITY_DN14302_c0_g1_i10	AT5G47490.3	locus:2169008	AT5G47490	involved in	protein localization to endoplasmic reticulum exit site	GO:0070973	33140	BP	other cellular processes	SEC16B	Protein transport protein SEC16B homolog
TRINITY_DN14464_c0_g1	HiInc_DN14464_c0_g1	155.47	2.07867	0.377531	5.50595	3.67173e-08	4.06293e-06	TRINITY_DN14464_c0_g1_i9	AT5G09870.1	locus:2178193	AT5G09870	acts upstream of or within	mucilage biosynthetic process	GO:0010192	17778	BP	other cellular processes	CESA5	Cellulose synthase A catalytic subunit 5 [UDP-forming]
TRINITY_DN48601_c0_g1	HiInc_DN48601_c0_g1	40.8022	2.07726	0.72794	2.85362	0.00432241	0.0422714	TRINITY_DN48601_c0_g1_i5	AT4G16566.3	locus:505006484	AT4G16566	enables	adenylylsulfatase activity	GO:0047627	16004	MF	hydrolase activity	HINT4	histidine triad nucleotide-binding 4
TRINITY_DN48601_c0_g1	HiInc_DN48601_c0_g1	40.8022	2.07726	0.72794	2.85362	0.00432241	0.0422714	TRINITY_DN48601_c0_g1_i5	AT4G16566.3	locus:505006484	AT4G16566	acts upstream of or within	purine ribonucleotide metabolic process	GO:0009150	6991	BP	other cellular processes	HINT4	histidine triad nucleotide-binding 4
TRINITY_DN48601_c0_g1	HiInc_DN48601_c0_g1	40.8022	2.07726	0.72794	2.85362	0.00432241	0.0422714	TRINITY_DN48601_c0_g1_i5	AT4G16566.3	locus:505006484	AT4G16566	enables	sulfate adenylyltransferase (ADP) activity	GO:0004780	4303	MF	transferase activity	HINT4	histidine triad nucleotide-binding 4
TRINITY_DN5810_c1_g1	HiInc_DN5810_c1_g1	135.427	2.07597	0.376623	5.51205	3.5467e-08	3.94647e-06	TRINITY_DN5810_c1_g1_i1	AT1G73200.1	locus:2197269	AT1G73200	enables	phosphatidylinositol binding	GO:0035091	17931	MF	lipid binding	AT1G73200	Testis-expressed sequence 2-like protein (DUF2404)
TRINITY_DN14008_c0_g1	HiInc_DN14008_c0_g1	73.3881	2.07406	0.731841	2.83403	0.00459643	0.0438437	TRINITY_DN14008_c0_g1_i1	AT1G16370.1	locus:2032790	AT1G16370	involved in	cellular response to water deprivation	GO:0042631	14178	BP	response to chemical	2006-10-01	Organic cation/carnitine transporter 6
TRINITY_DN65577_c0_g1	HiInc_DN65577_c0_g1	209.434	2.06638	0.532485	3.88063	0.000104186	0.00261744	TRINITY_DN65577_c0_g1_i1	AT4G33550.2	locus:2134173	AT4G33550	acts upstream of or within	response to nutrient levels	GO:0031667	21952	BP	response to external stimulus	AT4G33550	At4g33550
TRINITY_DN8101_c1_g1	HiInc_DN8101_c1_g1	147.024	2.0604	0.512405	4.02104	5.7941e-05	0.0016558	TRINITY_DN8101_c1_g1_i7	AT1G63740.2	locus:2026634	AT1G63740	acts upstream of or within	cellular protein localization	GO:0034613	29778	BP	other cellular processes	AT1G63740	Disease resistance protein (TIR-NBS-LRR class) family
TRINITY_DN8101_c1_g1	HiInc_DN8101_c1_g1	147.024	2.0604	0.512405	4.02104	5.7941e-05	0.0016558	TRINITY_DN8101_c1_g1_i7	AT1G63740.2	locus:2026634	AT1G63740	acts upstream of or within	positive regulation of metabolic process	GO:0009893	12016	BP	other metabolic processes	AT1G63740	Disease resistance protein (TIR-NBS-LRR class) family
TRINITY_DN21658_c0_g1	HiInc_DN21658_c0_g1	944.099	2.05889	0.560972	3.67022	0.000242339	0.00499215	TRINITY_DN21658_c0_g1_i1	AT2G25150.1	locus:2040169	AT2G25150	enables	spermidine:coumaroyl CoA N-acyltransferase activity	GO:0080073	31857	MF	transferase activity	SCT	Spermidine coumaroyl-CoA acyltransferase
TRINITY_DN21658_c0_g1	HiInc_DN21658_c0_g1	944.099	2.05889	0.560972	3.67022	0.000242339	0.00499215	TRINITY_DN21658_c0_g1_i1	AT2G25150.1	locus:2040169	AT2G25150	involved in	spermidine metabolic process	GO:0008216	7291	BP	other metabolic processes	SCT	Spermidine coumaroyl-CoA acyltransferase
TRINITY_DN21658_c0_g1	HiInc_DN21658_c0_g1	944.099	2.05889	0.560972	3.67022	0.000242339	0.00499215	TRINITY_DN21658_c0_g1_i1	AT2G25150.1	locus:2040169	AT2G25150	enables	N-acyltransferase activity	GO:0016410	1127	MF	transferase activity	SCT	Spermidine coumaroyl-CoA acyltransferase
TRINITY_DN60453_c0_g1	HiInc_DN60453_c0_g1	46.8265	2.05535	0.649566	3.16419	0.00155515	0.020283	TRINITY_DN60453_c0_g1_i6	AT5G27640.3	locus:2143621	AT5G27640	part of	eukaryotic translation initiation factor 3 complex	GO:0005852	286	CC	cytoplasm	TIF3B1	Eukaryotic translation initiation factor 3 subunit B
TRINITY_DN60453_c0_g1	HiInc_DN60453_c0_g1	46.8265	2.05535	0.649566	3.16419	0.00155515	0.020283	TRINITY_DN60453_c0_g1_i6	AT5G27640.3	locus:2143621	AT5G27640	enables	translation initiation factor binding	GO:0031369	20930	MF	protein binding	TIF3B1	Eukaryotic translation initiation factor 3 subunit B
TRINITY_DN60453_c0_g1	HiInc_DN60453_c0_g1	46.8265	2.05535	0.649566	3.16419	0.00155515	0.020283	TRINITY_DN60453_c0_g1_i6	AT5G27640.3	locus:2143621	AT5G27640	involved in	translational initiation	GO:0006413	6906	BP	other cellular processes	TIF3B1	Eukaryotic translation initiation factor 3 subunit B
TRINITY_DN3930_c1_g1	HiInc_DN3930_c1_g1	4203.66	2.05197	0.495248	4.14332	3.42313e-05	0.00108705	TRINITY_DN3930_c1_g1_i2	AT5G66210.1	locus:2156947	AT5G66210	enables	protein serine/threonine phosphatase activity	GO:0004722	3908	MF	catalytic activity	CPK28	Calcium-dependent protein kinase 28
TRINITY_DN3930_c1_g1	HiInc_DN3930_c1_g1	4203.66	2.05197	0.495248	4.14332	3.42313e-05	0.00108705	TRINITY_DN3930_c1_g1_i2	AT5G66210.1	locus:2156947	AT5G66210	involved in	regulation of secondary shoot formation	GO:2000032	35580	BP	multicellular organism development	CPK28	Calcium-dependent protein kinase 28
TRINITY_DN18841_c0_g1	HiInc_DN18841_c0_g1	67.7017	2.05113	0.531507	3.85908	0.000113814	0.00280936	TRINITY_DN18841_c0_g1_i1	AT3G43600.1	locus:2079834	AT3G43600	enables	aldehyde oxidase activity	GO:0004031	1429	MF	catalytic activity	AAO2	Indole-3-acetaldehyde oxidase
TRINITY_DN18841_c0_g1	HiInc_DN18841_c0_g1	67.7017	2.05113	0.531507	3.85908	0.000113814	0.00280936	TRINITY_DN18841_c0_g1_i1	AT3G43600.1	locus:2079834	AT3G43600	enables	indole-3-acetaldehyde oxidase activity	GO:0050302	16711	MF	catalytic activity	AAO2	Indole-3-acetaldehyde oxidase
TRINITY_DN10451_c0_g1	HiInc_DN10451_c0_g1	2211.66	2.05011	0.326686	6.27548	3.48553e-10	7.40689e-08	TRINITY_DN10451_c0_g1_i6	AT1G24100.1	locus:2032387	AT1G24100	enables	UDP-glucose: 9-methylthiononylhydroximate S-glucosyltransferase activity	GO:0103103	51673	MF	transferase activity	UGT74B1	Glycosyltransferase
TRINITY_DN10451_c0_g1	HiInc_DN10451_c0_g1	2211.66	2.05011	0.326686	6.27548	3.48553e-10	7.40689e-08	TRINITY_DN10451_c0_g1_i6	AT1G24100.1	locus:2032387	AT1G24100	enables	UDP-glucose:8-methylthiooctylhydroximate S-glucosyltransferase activity	GO:0103102	51676	MF	transferase activity	UGT74B1	Glycosyltransferase
TRINITY_DN10451_c0_g1	HiInc_DN10451_c0_g1	2211.66	2.05011	0.326686	6.27548	3.48553e-10	7.40689e-08	TRINITY_DN10451_c0_g1_i6	AT1G24100.1	locus:2032387	AT1G24100	enables	UDP-glucose:5-methylthiopentylhydroximate S-glucosyltransferase activity	GO:0103099	51674	MF	transferase activity	UGT74B1	Glycosyltransferase
TRINITY_DN10451_c0_g1	HiInc_DN10451_c0_g1	2211.66	2.05011	0.326686	6.27548	3.48553e-10	7.40689e-08	TRINITY_DN10451_c0_g1_i6	AT1G24100.1	locus:2032387	AT1G24100	enables	UDP-glucose:7-methylthioheptylhydroximate S-glucosyltransferase activity	GO:0103101	51675	MF	transferase activity	UGT74B1	Glycosyltransferase
TRINITY_DN10451_c0_g1	HiInc_DN10451_c0_g1	2211.66	2.05011	0.326686	6.27548	3.48553e-10	7.40689e-08	TRINITY_DN10451_c0_g1_i6	AT1G24100.1	locus:2032387	AT1G24100	enables	UDP-glucose: 4-methylthiobutylhydroximate S-glucosyltransferase activity	GO:0102659	53143	MF	transferase activity	UGT74B1	Glycosyltransferase
TRINITY_DN10451_c0_g1	HiInc_DN10451_c0_g1	2211.66	2.05011	0.326686	6.27548	3.48553e-10	7.40689e-08	TRINITY_DN10451_c0_g1_i6	AT1G24100.1	locus:2032387	AT1G24100	enables	thiohydroximate beta-D-glucosyltransferase activity	GO:0047251	15849	MF	transferase activity	UGT74B1	Glycosyltransferase
TRINITY_DN10451_c0_g1	HiInc_DN10451_c0_g1	2211.66	2.05011	0.326686	6.27548	3.48553e-10	7.40689e-08	TRINITY_DN10451_c0_g1_i6	AT1G24100.1	locus:2032387	AT1G24100	enables	UDP-glucose: 6-methylthiohexylhydroximate S-glucosyltransferase activity	GO:0103100	51672	MF	transferase activity	UGT74B1	Glycosyltransferase
TRINITY_DN3481_c2_g1	HiInc_DN3481_c2_g1	170.911	2.04943	0.646269	3.17117	0.00151827	0.0199771	TRINITY_DN3481_c2_g1_i1	AT1G14250.1	locus:2035802	AT1G14250	enables	nucleoside-diphosphatase activity	GO:0017110	8017	MF	hydrolase activity	APY5	Probable apyrase 5
TRINITY_DN3481_c2_g1	HiInc_DN3481_c2_g1	170.911	2.04943	0.646269	3.17117	0.00151827	0.0199771	TRINITY_DN3481_c2_g1_i1	AT1G14250.1	locus:2035802	AT1G14250	enables	GTP phosphohydrolase activity	GO:0102489	54967	MF	hydrolase activity	APY5	Probable apyrase 5
TRINITY_DN3481_c2_g1	HiInc_DN3481_c2_g1	170.911	2.04943	0.646269	3.17117	0.00151827	0.0199771	TRINITY_DN3481_c2_g1_i1	AT1G14250.1	locus:2035802	AT1G14250	enables	8-oxo-dGTP phosphohydrolase activity	GO:0102490	53135	MF	hydrolase activity	APY5	Probable apyrase 5
TRINITY_DN3481_c2_g1	HiInc_DN3481_c2_g1	170.911	2.04943	0.646269	3.17117	0.00151827	0.0199771	TRINITY_DN3481_c2_g1_i1	AT1G14250.1	locus:2035802	AT1G14250	involved in	nucleoside diphosphate catabolic process	GO:0009134	6542	BP	other metabolic processes	APY5	Probable apyrase 5
TRINITY_DN3481_c2_g1	HiInc_DN3481_c2_g1	170.911	2.04943	0.646269	3.17117	0.00151827	0.0199771	TRINITY_DN3481_c2_g1_i1	AT1G14250.1	locus:2035802	AT1G14250	enables	dATP phosphohydrolase activity	GO:0102485	54972	MF	hydrolase activity	APY5	Probable apyrase 5
TRINITY_DN3481_c2_g1	HiInc_DN3481_c2_g1	170.911	2.04943	0.646269	3.17117	0.00151827	0.0199771	TRINITY_DN3481_c2_g1_i1	AT1G14250.1	locus:2035802	AT1G14250	enables	dUTP phosphohydrolase activity	GO:0102487	54976	MF	hydrolase activity	APY5	Probable apyrase 5
TRINITY_DN3481_c2_g1	HiInc_DN3481_c2_g1	170.911	2.04943	0.646269	3.17117	0.00151827	0.0199771	TRINITY_DN3481_c2_g1_i1	AT1G14250.1	locus:2035802	AT1G14250	enables	dGTP phosphohydrolase activity	GO:0102491	54974	MF	hydrolase activity	APY5	Probable apyrase 5
TRINITY_DN3481_c2_g1	HiInc_DN3481_c2_g1	170.911	2.04943	0.646269	3.17117	0.00151827	0.0199771	TRINITY_DN3481_c2_g1_i1	AT1G14250.1	locus:2035802	AT1G14250	enables	dCTP phosphohydrolase activity	GO:0102486	54973	MF	hydrolase activity	APY5	Probable apyrase 5
TRINITY_DN3481_c2_g1	HiInc_DN3481_c2_g1	170.911	2.04943	0.646269	3.17117	0.00151827	0.0199771	TRINITY_DN3481_c2_g1_i1	AT1G14250.1	locus:2035802	AT1G14250	enables	dTTP phosphohydrolase activity	GO:0102488	54975	MF	hydrolase activity	APY5	Probable apyrase 5
TRINITY_DN12002_c0_g1	HiInc_DN12002_c0_g1	132.904	2.03233	0.337952	6.01367	1.81372e-09	2.98029e-07	TRINITY_DN12002_c0_g1_i1	AT1G07710.2	locus:2026489	AT1G07710	involved in	regulation of protein dephosphorylation	GO:0035304	19776	BP	protein metabolic process	AT1G07710	Ankyrin repeat family protein
TRINITY_DN12002_c0_g1	HiInc_DN12002_c0_g1	132.904	2.03233	0.337952	6.01367	1.81372e-09	2.98029e-07	TRINITY_DN12002_c0_g1_i1	AT1G07710.2	locus:2026489	AT1G07710	enables	protein phosphatase regulator activity	GO:0019888	9558	MF	enzyme regulator activity	AT1G07710	Ankyrin repeat family protein
TRINITY_DN12002_c0_g1	HiInc_DN12002_c0_g1	132.904	2.03233	0.337952	6.01367	1.81372e-09	2.98029e-07	TRINITY_DN12002_c0_g1_i1	AT1G07710.2	locus:2026489	AT1G07710	enables	protein phosphatase 1 binding	GO:0008157	3897	MF	protein binding	AT1G07710	Ankyrin repeat family protein
TRINITY_DN683_c0_g1	HiInc_DN683_c0_g1	3333.62	2.03029	0.48277	4.2055	2.60509e-05	0.000880313	TRINITY_DN683_c0_g1_i3	AT2G22500.1	locus:2041183	AT2G22500	enables	dicarboxylic acid transmembrane transporter activity	GO:0005310	2139	MF	transporter activity	PUMP5	Mitochondrial uncoupling protein 5
TRINITY_DN683_c0_g1	HiInc_DN683_c0_g1	3333.62	2.03029	0.48277	4.2055	2.60509e-05	0.000880313	TRINITY_DN683_c0_g1_i3	AT2G22500.1	locus:2041183	AT2G22500	enables	sulfate transmembrane transporter activity	GO:0015116	4306	MF	transporter activity	PUMP5	Mitochondrial uncoupling protein 5
TRINITY_DN683_c0_g1	HiInc_DN683_c0_g1	3333.62	2.03029	0.48277	4.2055	2.60509e-05	0.000880313	TRINITY_DN683_c0_g1_i3	AT2G22500.1	locus:2041183	AT2G22500	involved in	succinate transmembrane transport	GO:0071422	33958	BP	transport	PUMP5	Mitochondrial uncoupling protein 5
TRINITY_DN683_c0_g1	HiInc_DN683_c0_g1	3333.62	2.03029	0.48277	4.2055	2.60509e-05	0.000880313	TRINITY_DN683_c0_g1_i3	AT2G22500.1	locus:2041183	AT2G22500	enables	thiosulfate transmembrane transporter activity	GO:0015117	4408	MF	transporter activity	PUMP5	Mitochondrial uncoupling protein 5
TRINITY_DN683_c0_g1	HiInc_DN683_c0_g1	3333.62	2.03029	0.48277	4.2055	2.60509e-05	0.000880313	TRINITY_DN683_c0_g1_i3	AT2G22500.1	locus:2041183	AT2G22500	involved in	malate transmembrane transport	GO:0071423	33959	BP	transport	PUMP5	Mitochondrial uncoupling protein 5
TRINITY_DN683_c0_g1	HiInc_DN683_c0_g1	3333.62	2.03029	0.48277	4.2055	2.60509e-05	0.000880313	TRINITY_DN683_c0_g1_i3	AT2G22500.1	locus:2041183	AT2G22500	enables	malate transmembrane transporter activity	GO:0015140	3116	MF	transporter activity	PUMP5	Mitochondrial uncoupling protein 5
TRINITY_DN683_c0_g1	HiInc_DN683_c0_g1	3333.62	2.03029	0.48277	4.2055	2.60509e-05	0.000880313	TRINITY_DN683_c0_g1_i3	AT2G22500.1	locus:2041183	AT2G22500	involved in	thiosulfate transport	GO:0015709	7431	BP	transport	PUMP5	Mitochondrial uncoupling protein 5
TRINITY_DN683_c0_g1	HiInc_DN683_c0_g1	3333.62	2.03029	0.48277	4.2055	2.60509e-05	0.000880313	TRINITY_DN683_c0_g1_i3	AT2G22500.1	locus:2041183	AT2G22500	involved in	sulfate transport	GO:0008272	7352	BP	transport	PUMP5	Mitochondrial uncoupling protein 5
TRINITY_DN683_c0_g1	HiInc_DN683_c0_g1	3333.62	2.03029	0.48277	4.2055	2.60509e-05	0.000880313	TRINITY_DN683_c0_g1_i3	AT2G22500.1	locus:2041183	AT2G22500	acts upstream of or within	mitochondrial transport	GO:0006839	6381	BP	transport	PUMP5	Mitochondrial uncoupling protein 5
TRINITY_DN683_c0_g1	HiInc_DN683_c0_g1	3333.62	2.03029	0.48277	4.2055	2.60509e-05	0.000880313	TRINITY_DN683_c0_g1_i3	AT2G22500.1	locus:2041183	AT2G22500	enables	succinate transmembrane transporter activity	GO:0015141	4279	MF	transporter activity	PUMP5	Mitochondrial uncoupling protein 5
TRINITY_DN683_c0_g1	HiInc_DN683_c0_g1	3333.62	2.03029	0.48277	4.2055	2.60509e-05	0.000880313	TRINITY_DN683_c0_g1_i3	AT2G22500.1	locus:2041183	AT2G22500	involved in	oxaloacetate transport	GO:0015729	6623	BP	transport	PUMP5	Mitochondrial uncoupling protein 5
TRINITY_DN683_c0_g1	HiInc_DN683_c0_g1	3333.62	2.03029	0.48277	4.2055	2.60509e-05	0.000880313	TRINITY_DN683_c0_g1_i3	AT2G22500.1	locus:2041183	AT2G22500	enables	oxaloacetate transmembrane transporter activity	GO:0015131	3457	MF	transporter activity	PUMP5	Mitochondrial uncoupling protein 5
TRINITY_DN683_c0_g1	HiInc_DN683_c0_g1	3333.62	2.03029	0.48277	4.2055	2.60509e-05	0.000880313	TRINITY_DN683_c0_g1_i3	AT2G22500.1	locus:2041183	AT2G22500	enables	oxidative phosphorylation uncoupler activity	GO:0017077	3459	MF	transporter activity	PUMP5	Mitochondrial uncoupling protein 5
TRINITY_DN457_c0_g1	HiInc_DN457_c0_g1	4049.36	2.02953	0.230291	8.81286	1.2199e-18	2.27798e-15	TRINITY_DN457_c0_g1_i7	AT3G01180.1	locus:2102102	AT3G01180	involved in	amylopectin biosynthetic process	GO:0010021	13133	BP	other metabolic processes	SS2	Starch synthase
TRINITY_DN457_c0_g1	HiInc_DN457_c0_g1	4049.36	2.02953	0.230291	8.81286	1.2199e-18	2.27798e-15	TRINITY_DN457_c0_g1_i7	AT3G01180.1	locus:2102102	AT3G01180	enables	starch synthase activity	GO:0009011	4224	MF	transferase activity	SS2	Starch synthase
TRINITY_DN457_c0_g1	HiInc_DN457_c0_g1	4049.36	2.02953	0.230291	8.81286	1.2199e-18	2.27798e-15	TRINITY_DN457_c0_g1_i7	AT3G01180.1	locus:2102102	AT3G01180	enables	glycogen (starch) synthase activity	GO:0004373	2587	MF	transferase activity	SS2	Starch synthase
TRINITY_DN457_c0_g1	HiInc_DN457_c0_g1	4049.36	2.02953	0.230291	8.81286	1.2199e-18	2.27798e-15	TRINITY_DN457_c0_g1_i7	AT3G01180.1	locus:2102102	AT3G01180	involved in	starch biosynthetic process	GO:0019252	10497	BP	other cellular processes	SS2	Starch synthase
TRINITY_DN457_c0_g1	HiInc_DN457_c0_g1	4049.36	2.02953	0.230291	8.81286	1.2199e-18	2.27798e-15	TRINITY_DN457_c0_g1_i7	AT3G01180.1	locus:2102102	AT3G01180	enables	alpha-1,4-glucan synthase activity	GO:0033201	27131	MF	transferase activity	SS2	Starch synthase
TRINITY_DN1841_c0_g1	HiInc_DN1841_c0_g1	495.825	2.02598	0.41559	4.87495	1.08837e-06	7.07143e-05	TRINITY_DN1841_c0_g1_i22	AT4G16890.4	locus:2129236	AT4G16890	acts upstream of or within	systemic acquired resistance, salicylic acid mediated signaling pathway	GO:0009862	8839	BP	response to stress	SNC1	disease resistance protein (TIR-NBS-LRR class)
TRINITY_DN1841_c0_g1	HiInc_DN1841_c0_g1	495.825	2.02598	0.41559	4.87495	1.08837e-06	7.07143e-05	TRINITY_DN1841_c0_g1_i22	AT4G16890.4	locus:2129236	AT4G16890	enables	nucleotide binding	GO:0000166	3391	MF	nucleotide binding	SNC1	disease resistance protein (TIR-NBS-LRR class)
TRINITY_DN17470_c0_g2	HiInc_DN17470_c0_g2	135.652	2.01991	0.501281	4.0295	5.58965e-05	0.00160876	TRINITY_DN17470_c0_g2_i1	AT5G36920.1	locus:2167509	AT5G36920	acts upstream of or within	response to external biotic stimulus	GO:0043207	19215	BP	response to external stimulus	AT5G36920	Transmembrane protein
TRINITY_DN11801_c0_g1	HiInc_DN11801_c0_g1	26.9429	2.01715	0.561376	3.59322	0.000326614	0.00628821	TRINITY_DN11801_c0_g1_i1	AT1G48370.1	locus:2007715	AT1G48370	enables	oligopeptide transmembrane transporter activity	GO:0035673	37313	MF	transporter activity	YSL8	Probable metal-nicotianamine transporter YSL8
TRINITY_DN13124_c0_g1	HiInc_DN13124_c0_g1	245.47	2.01672	0.450229	4.47933	7.48782e-06	0.000329481	TRINITY_DN13124_c0_g1_i7	AT1G70140.1	locus:2020568	AT1G70140	acts upstream of or within	actin nucleation	GO:0045010	11162	BP	other cellular processes	FH8	Formin-like protein 8
TRINITY_DN13124_c0_g1	HiInc_DN13124_c0_g1	245.47	2.01672	0.450229	4.47933	7.48782e-06	0.000329481	TRINITY_DN13124_c0_g1_i7	AT1G70140.1	locus:2020568	AT1G70140	enables	actin binding	GO:0003779	1353	MF	protein binding	FH8	Formin-like protein 8
TRINITY_DN13124_c0_g1	HiInc_DN13124_c0_g1	245.47	2.01672	0.450229	4.47933	7.48782e-06	0.000329481	TRINITY_DN13124_c0_g1_i7	AT1G70140.1	locus:2020568	AT1G70140	acts upstream of or within	cell tip growth	GO:0009932	13134	BP	growth	FH8	Formin-like protein 8
TRINITY_DN13124_c0_g1	HiInc_DN13124_c0_g1	245.47	2.01672	0.450229	4.47933	7.48782e-06	0.000329481	TRINITY_DN13124_c0_g1_i7	AT1G70140.1	locus:2020568	AT1G70140	enables	profilin binding	GO:0005522	3834	MF	protein binding	FH8	Formin-like protein 8
TRINITY_DN5765_c0_g2	HiInc_DN5765_c0_g2	91.9652	2.01599	0.457941	4.40229	1.07115e-05	0.000434969	TRINITY_DN5765_c0_g2_i1	AT1G10050.3	locus:2201911	AT1G10050	enables	endo-1,4-beta-xylanase activity	GO:0031176	20636	MF	hydrolase activity	AT1G10050	glycosyl hydrolase family 10 protein / carbohydrate-binding domain-containing protein
TRINITY_DN1783_c1_g3	HiInc_DN1783_c1_g3	753.638	2.00235	0.358304	5.58842	2.29151e-08	2.74012e-06	TRINITY_DN1783_c1_g3_i1	AT4G21990.1	locus:2120628	AT4G21990	enables	adenylyl-sulfate reductase (glutathione) activity	GO:0033741	28170	MF	catalytic activity	APR3	5'-adenylylsulfate reductase 3
TRINITY_DN1783_c1_g3	HiInc_DN1783_c1_g3	753.638	2.00235	0.358304	5.58842	2.29151e-08	2.74012e-06	TRINITY_DN1783_c1_g3_i1	AT4G21990.1	locus:2120628	AT4G21990	enables	adenylyl-sulfate reductase activity	GO:0009973	13532	MF	catalytic activity	APR3	5'-adenylylsulfate reductase 3
TRINITY_DN1783_c1_g3	HiInc_DN1783_c1_g3	753.638	2.00235	0.358304	5.58842	2.29151e-08	2.74012e-06	TRINITY_DN1783_c1_g3_i1	AT4G21990.1	locus:2120628	AT4G21990	enables	oxidoreductase activity, acting on a sulfur group of donors, disulfide as acceptor	GO:0016671	3520	MF	catalytic activity	APR3	5'-adenylylsulfate reductase 3
TRINITY_DN1783_c1_g3	HiInc_DN1783_c1_g3	753.638	2.00235	0.358304	5.58842	2.29151e-08	2.74012e-06	TRINITY_DN1783_c1_g3_i1	AT4G21990.1	locus:2120628	AT4G21990	involved in	sulfate reduction	GO:0019419	10812	BP	other metabolic processes	APR3	5'-adenylylsulfate reductase 3
TRINITY_DN4303_c0_g1	HiInc_DN4303_c0_g1	935.437	2.00211	0.469869	4.26098	2.0353e-05	0.000723169	TRINITY_DN4303_c0_g1_i10	AT4G34920.1	locus:2116930	AT4G34920	enables	phosphoric diester hydrolase activity	GO:0008081	3682	MF	hydrolase activity	AT4G34920	AT4g34920/F11I11_160

## Sheet: shoots downregulated
trasncripts id	H.incana transcripts ID	baseMean	log2FoldChange	lfcSE	stat	pvalue	padj	trascripts id	TAIR id	locus	TAIR id in GO	envolvement	function	GO	numbers	Category	role	name	description
TRINITY_DN19931_c0_g1	HiInc_DN19931_c0_g1	29.8848	-2.00194	0.534256	-3.74715	0.000178853	0.00394894
TRINITY_DN40856_c0_g1	HiInc_DN40856_c0_g1	48.5964	-2.0253	0.684658	-2.95811	0.00309528	0.0331869	TRINITY_DN40856_c0_g1_i1	AT3G16240.1	gene:2094976	AT3G16240	located in	chloroplast envelope	GO:0009941	12482	CC	other intracellular components	TIP2-1	Aquaporin TIP2-1
TRINITY_DN40856_c0_g1	HiInc_DN40856_c0_g1	48.5964	-2.0253	0.684658	-2.95811	0.00309528	0.0331869	TRINITY_DN40856_c0_g1_i1	AT3G16240.1	locus:2094977	AT3G16240	enables	urea transmembrane transporter activity	GO:0015204	4592	MF	transporter activity	TIP2-1	Aquaporin TIP2-1
TRINITY_DN40856_c0_g1	HiInc_DN40856_c0_g1	48.5964	-2.0253	0.684658	-2.95811	0.00309528	0.0331869	TRINITY_DN40856_c0_g1_i1	AT3G16240.1	locus:2094977	AT3G16240	acts upstream of or within	transmembrane transport	GO:0055085	28452	BP	transport	TIP2-1	Aquaporin TIP2-1
TRINITY_DN40856_c0_g1	HiInc_DN40856_c0_g1	48.5964	-2.0253	0.684658	-2.95811	0.00309528	0.0331869	TRINITY_DN40856_c0_g1_i1	AT3G16240.1	locus:2094977	AT3G16240	acts upstream of or within	water transport	GO:0006833	7597	BP	transport	TIP2-1	Aquaporin TIP2-1		Number GO Molecular function (F): 95
TRINITY_DN40856_c0_g1	HiInc_DN40856_c0_g1	48.5964	-2.0253	0.684658	-2.95811	0.00309528	0.0331869	TRINITY_DN40856_c0_g1_i1	AT3G16240.1	locus:2094977	AT3G16240	enables	water channel activity	GO:0015250	4643	MF	transporter activity	TIP2-1	Aquaporin TIP2-1		Number GO Biological process (P) : 184
TRINITY_DN40856_c0_g1	HiInc_DN40856_c0_g1	48.5964	-2.0253	0.684658	-2.95811	0.00309528	0.0331869	TRINITY_DN40856_c0_g1_i1	AT3G16240.1	gene:2094976	AT3G16240	located in	plant-type vacuole	GO:0000325	11545	CC	vacuole	TIP2-1	Aquaporin TIP2-1		Number GO Cellular component (C ): 65
TRINITY_DN40856_c0_g1	HiInc_DN40856_c0_g1	48.5964	-2.0253	0.684658	-2.95811	0.00309528	0.0331869	TRINITY_DN40856_c0_g1_i1	AT3G16240.1	gene:2094976	AT3G16240	located in	plasma membrane	GO:0005886	570	CC	plasma membrane	TIP2-1	Aquaporin TIP2-1		Total GO found : 344
TRINITY_DN40856_c0_g1	HiInc_DN40856_c0_g1	48.5964	-2.0253	0.684658	-2.95811	0.00309528	0.0331869	TRINITY_DN40856_c0_g1_i1	AT3G16240.1	locus:2094977	AT3G16240	located in	central vacuole	GO:0042807	15273	CC	vacuole	TIP2-1	Aquaporin TIP2-1
TRINITY_DN40856_c0_g1	HiInc_DN40856_c0_g1	48.5964	-2.0253	0.684658	-2.95811	0.00309528	0.0331869	TRINITY_DN40856_c0_g1_i1	AT3G16240.1	locus:2094977	AT3G16240	enables	ammonium transmembrane transporter activity	GO:0008519	1527	MF	transporter activity	TIP2-1	Aquaporin TIP2-1
TRINITY_DN40856_c0_g1	HiInc_DN40856_c0_g1	48.5964	-2.0253	0.684658	-2.95811	0.00309528	0.0331869	TRINITY_DN40856_c0_g1_i1	AT3G16240.1	gene:2094976	AT3G16240	located in	Golgi apparatus	GO:0005794	48	CC	Golgi apparatus	TIP2-1	Aquaporin TIP2-1
TRINITY_DN40856_c0_g1	HiInc_DN40856_c0_g1	48.5964	-2.0253	0.684658	-2.95811	0.00309528	0.0331869	TRINITY_DN40856_c0_g1_i1	AT3G16240.1	locus:2094977	AT3G16240	located in	plant-type vacuole membrane	GO:0009705	11040	CC	vacuole	TIP2-1	Aquaporin TIP2-1
TRINITY_DN40856_c0_g1	HiInc_DN40856_c0_g1	48.5964	-2.0253	0.684658	-2.95811	0.00309528	0.0331869	TRINITY_DN40856_c0_g1_i1	AT3G16240.1	gene:2094976	AT3G16240	located in	plasmodesma	GO:0009506	571	CC	other cellular components	TIP2-1	Aquaporin TIP2-1
TRINITY_DN40856_c0_g1	HiInc_DN40856_c0_g1	48.5964	-2.0253	0.684658	-2.95811	0.00309528	0.0331869	TRINITY_DN40856_c0_g1_i1	AT3G16240.1	locus:2094977	AT3G16240	acts upstream of or within	urea transport	GO:0015840	7536	BP	transport	TIP2-1	Aquaporin TIP2-1
TRINITY_DN40856_c0_g1	HiInc_DN40856_c0_g1	48.5964	-2.0253	0.684658	-2.95811	0.00309528	0.0331869	TRINITY_DN40856_c0_g1_i1	AT3G16240.1	locus:2094977	AT3G16240	enables	methylammonium transmembrane transporter activity	GO:0015200	3192	MF	transporter activity	TIP2-1	Aquaporin TIP2-1
TRINITY_DN40856_c0_g1	HiInc_DN40856_c0_g1	48.5964	-2.0253	0.684658	-2.95811	0.00309528	0.0331869	TRINITY_DN40856_c0_g1_i1	AT3G16240.1	gene:2094976	AT3G16240	located in	plant-type cell wall	GO:0009505	156	CC	cell wall	TIP2-1	Aquaporin TIP2-1
TRINITY_DN40856_c0_g1	HiInc_DN40856_c0_g1	48.5964	-2.0253	0.684658	-2.95811	0.00309528	0.0331869	TRINITY_DN40856_c0_g1_i1	AT3G16240.1	locus:2094977	AT3G16240	enables	identical protein binding	GO:0042802	15210	MF	protein binding	TIP2-1	Aquaporin TIP2-1
TRINITY_DN40856_c0_g1	HiInc_DN40856_c0_g1	48.5964	-2.0253	0.684658	-2.95811	0.00309528	0.0331869	TRINITY_DN40856_c0_g1_i1	AT3G16240.1	locus:2094977	AT3G16240	located in	protein storage vacuole	GO:0000326	11540	CC	vacuole	TIP2-1	Aquaporin TIP2-1
TRINITY_DN10110_c0_g1	HiInc_DN10110_c0_g1	16.7181	-2.04204	0.697131	-2.9292	0.00339836	0.0355864	TRINITY_DN10110_c0_g1_i1	AT2G01913.1	locus:1009023183	AT2G01913	enables	molecular_function	GO:0003674	3226	MF	unknown molecular functions	AT2G01913	At2g01913
TRINITY_DN10110_c0_g1	HiInc_DN10110_c0_g1	16.7181	-2.04204	0.697131	-2.9292	0.00339836	0.0355864	TRINITY_DN10110_c0_g1_i1	AT2G01913.1	locus:1009023183	AT2G01913	acts upstream of or within	tissue development	GO:0009888	11998	BP	anatomical structure development	AT2G01913	At2g01913
TRINITY_DN10110_c0_g1	HiInc_DN10110_c0_g1	16.7181	-2.04204	0.697131	-2.9292	0.00339836	0.0355864	TRINITY_DN10110_c0_g1_i1	AT2G01913.1	gene:1009021648	AT2G01913	located in	nucleus	GO:0005634	537	CC	nucleus	AT2G01913	At2g01913
TRINITY_DN31671_c0_g1	HiInc_DN31671_c0_g1	22.997	-2.05604	0.740945	-2.77489	0.00552211	0.0494993	TRINITY_DN31671_c0_g1_i1	ATCG00650.1	locus:504954688	ATCG00650	enables	structural constituent of ribosome	GO:0003735	4271	MF	structural molecule activity	RPS18	30S ribosomal protein S18
TRINITY_DN31671_c0_g1	HiInc_DN31671_c0_g1	22.997	-2.05604	0.740945	-2.77489	0.00552211	0.0494993	TRINITY_DN31671_c0_g1_i1	ATCG00650.1	locus:504954688	ATCG00650	part of	plastid small ribosomal subunit	GO:0000312	11038	CC	ribosome	RPS18	30S ribosomal protein S18
TRINITY_DN31671_c0_g1	HiInc_DN31671_c0_g1	22.997	-2.05604	0.740945	-2.77489	0.00552211	0.0494993	TRINITY_DN31671_c0_g1_i1	ATCG00650.1	gene:1009022858	ATCG00650	located in	chloroplast	GO:0009507	175	CC	chloroplast	RPS18	30S ribosomal protein S18
TRINITY_DN31671_c0_g1	HiInc_DN31671_c0_g1	22.997	-2.05604	0.740945	-2.77489	0.00552211	0.0494993	TRINITY_DN31671_c0_g1_i1	ATCG00650.1	locus:504954688	ATCG00650	part of	mitochondrial small ribosomal subunit	GO:0005763	485	CC	other intracellular components	RPS18	30S ribosomal protein S18
TRINITY_DN31671_c0_g1	HiInc_DN31671_c0_g1	22.997	-2.05604	0.740945	-2.77489	0.00552211	0.0494993	TRINITY_DN31671_c0_g1_i1	ATCG00650.1	gene:1009022858	ATCG00650	located in	chloroplast stroma	GO:0009570	178	CC	chloroplast	RPS18	30S ribosomal protein S18
TRINITY_DN31671_c0_g1	HiInc_DN31671_c0_g1	22.997	-2.05604	0.740945	-2.77489	0.00552211	0.0494993	TRINITY_DN31671_c0_g1_i1	ATCG00650.1	locus:504954688	ATCG00650	enables	mRNA binding	GO:0003729	3091	MF	RNA binding	RPS18	30S ribosomal protein S18
TRINITY_DN31671_c0_g1	HiInc_DN31671_c0_g1	22.997	-2.05604	0.740945	-2.77489	0.00552211	0.0494993	TRINITY_DN31671_c0_g1_i1	ATCG00650.1	locus:504954688	ATCG00650	acts upstream of or within	translation	GO:0006412	6869	BP	translation	RPS18	30S ribosomal protein S18
TRINITY_DN31671_c0_g1	HiInc_DN31671_c0_g1	22.997	-2.05604	0.740945	-2.77489	0.00552211	0.0494993	TRINITY_DN31671_c0_g1_i1	ATCG00650.1	locus:504954688	ATCG00650	enables	small ribosomal subunit rRNA binding	GO:0070181	31083	MF	RNA binding	RPS18	30S ribosomal protein S18
TRINITY_DN31671_c0_g1	HiInc_DN31671_c0_g1	22.997	-2.05604	0.740945	-2.77489	0.00552211	0.0494993	TRINITY_DN31671_c0_g1_i1	ATCG00650.1	locus:504954688	ATCG00650	located in	plastid	GO:0009536	576	CC	plastid	RPS18	30S ribosomal protein S18
TRINITY_DN65375_c0_g1	HiInc_DN65375_c0_g1	101.616	-2.06342	0.62678	-3.2921	0.000994417	0.0145667	TRINITY_DN65375_c0_g1_i1	AT4G11360.1	locus:2128293	AT4G11360	involved in	protein ubiquitination	GO:0016567	6911	BP	cellular protein modification process	RHA1B	E3 ubiquitin-protein ligase RHA1B
TRINITY_DN65375_c0_g1	HiInc_DN65375_c0_g1	101.616	-2.06342	0.62678	-3.2921	0.000994417	0.0145667	TRINITY_DN65375_c0_g1_i1	AT4G11360.1	locus:2128293	AT4G11360	enables	ubiquitin protein ligase activity	GO:0061630	45660	MF	catalytic activity	RHA1B	E3 ubiquitin-protein ligase RHA1B
TRINITY_DN65375_c0_g1	HiInc_DN65375_c0_g1	101.616	-2.06342	0.62678	-3.2921	0.000994417	0.0145667	TRINITY_DN65375_c0_g1_i1	AT4G11360.1	locus:2128293	AT4G11360	enables	ubiquitin-protein transferase activity	GO:0004842	4573	MF	transferase activity	RHA1B	E3 ubiquitin-protein ligase RHA1B
TRINITY_DN12331_c0_g1	HiInc_DN12331_c0_g1	27.0675	-2.0879	0.563031	-3.70833	0.000208633	0.00442024	TRINITY_DN12331_c0_g1_i2	AT3G28040.1	locus:2091353	AT3G28040	acts upstream of or within	defense response	GO:0006952	5542	BP	response to stress	AT3G28040	Probably inactive leucine-rich repeat receptor-like protein kinase
TRINITY_DN12331_c0_g1	HiInc_DN12331_c0_g1	27.0675	-2.0879	0.563031	-3.70833	0.000208633	0.00442024	TRINITY_DN12331_c0_g1_i2	AT3G28040.1	locus:2091353	AT3G28040	involved in	protein phosphorylation	GO:0006468	6897	BP	other metabolic processes	AT3G28040	Probably inactive leucine-rich repeat receptor-like protein kinase
TRINITY_DN12331_c0_g1	HiInc_DN12331_c0_g1	27.0675	-2.0879	0.563031	-3.70833	0.000208633	0.00442024	TRINITY_DN12331_c0_g1_i2	AT3G28040.1	locus:2091353	AT3G28040	acts upstream of or within	response to cold	GO:0009409	5433	BP	response to abiotic stimulus	AT3G28040	Probably inactive leucine-rich repeat receptor-like protein kinase
TRINITY_DN12331_c0_g1	HiInc_DN12331_c0_g1	27.0675	-2.0879	0.563031	-3.70833	0.000208633	0.00442024	TRINITY_DN12331_c0_g1_i2	AT3G28040.1	locus:2091353	AT3G28040	acts upstream of or within	seed development	GO:0048316	18540	BP	multicellular organism development	AT3G28040	Probably inactive leucine-rich repeat receptor-like protein kinase
TRINITY_DN12331_c0_g1	HiInc_DN12331_c0_g1	27.0675	-2.0879	0.563031	-3.70833	0.000208633	0.00442024	TRINITY_DN12331_c0_g1_i2	AT3G28040.1	locus:2091353	AT3G28040	enables	protein binding	GO:0005515	3877	MF	protein binding	AT3G28040	Probably inactive leucine-rich repeat receptor-like protein kinase
TRINITY_DN12331_c0_g1	HiInc_DN12331_c0_g1	27.0675	-2.0879	0.563031	-3.70833	0.000208633	0.00442024	TRINITY_DN12331_c0_g1_i2	AT3G28040.1	locus:2091353	AT3G28040	acts upstream of or within	phosphorylation	GO:0016310	6748	BP	other metabolic processes	AT3G28040	Probably inactive leucine-rich repeat receptor-like protein kinase
TRINITY_DN12331_c0_g1	HiInc_DN12331_c0_g1	27.0675	-2.0879	0.563031	-3.70833	0.000208633	0.00442024	TRINITY_DN12331_c0_g1_i2	AT3G28040.1	locus:2091353	AT3G28040	acts upstream of or within	cellular component biogenesis	GO:0044085	31671	BP	other cellular processes	AT3G28040	Probably inactive leucine-rich repeat receptor-like protein kinase
TRINITY_DN12331_c0_g1	HiInc_DN12331_c0_g1	27.0675	-2.0879	0.563031	-3.70833	0.000208633	0.00442024	TRINITY_DN12331_c0_g1_i2	AT3G28040.1	locus:2091353	AT3G28040	enables	protein kinase activity	GO:0004672	3889	MF	transferase activity	AT3G28040	Probably inactive leucine-rich repeat receptor-like protein kinase
TRINITY_DN12331_c0_g1	HiInc_DN12331_c0_g1	27.0675	-2.0879	0.563031	-3.70833	0.000208633	0.00442024	TRINITY_DN12331_c0_g1_i2	AT3G28040.1	locus:2091353	AT3G28040	acts upstream of or within	cell wall organization or biogenesis	GO:0071554	34183	BP	other cellular processes	AT3G28040	Probably inactive leucine-rich repeat receptor-like protein kinase
TRINITY_DN12331_c0_g1	HiInc_DN12331_c0_g1	27.0675	-2.0879	0.563031	-3.70833	0.000208633	0.00442024	TRINITY_DN12331_c0_g1_i2	AT3G28040.1	locus:2091353	AT3G28040	acts upstream of or within	lipid biosynthetic process	GO:0008610	6184	BP	other metabolic processes	AT3G28040	Probably inactive leucine-rich repeat receptor-like protein kinase
TRINITY_DN12331_c0_g1	HiInc_DN12331_c0_g1	27.0675	-2.0879	0.563031	-3.70833	0.000208633	0.00442024	TRINITY_DN12331_c0_g1_i2	AT3G28040.1	locus:2091353	AT3G28040	acts upstream of or within	shoot system morphogenesis	GO:0010016	13856	BP	anatomical structure development	AT3G28040	Probably inactive leucine-rich repeat receptor-like protein kinase
TRINITY_DN12331_c0_g1	HiInc_DN12331_c0_g1	27.0675	-2.0879	0.563031	-3.70833	0.000208633	0.00442024	TRINITY_DN12331_c0_g1_i2	AT3G28040.1	locus:2091353	AT3G28040	acts upstream of or within	embryo development ending in seed dormancy	GO:0009793	11994	BP	embryo development	AT3G28040	Probably inactive leucine-rich repeat receptor-like protein kinase
TRINITY_DN12331_c0_g1	HiInc_DN12331_c0_g1	27.0675	-2.0879	0.563031	-3.70833	0.000208633	0.00442024	TRINITY_DN12331_c0_g1_i2	AT3G28040.1	locus:2091353	AT3G28040	acts upstream of or within	regulation of developmental process	GO:0050793	17954	BP	other biological processes	AT3G28040	Probably inactive leucine-rich repeat receptor-like protein kinase
TRINITY_DN12331_c0_g1	HiInc_DN12331_c0_g1	27.0675	-2.0879	0.563031	-3.70833	0.000208633	0.00442024	TRINITY_DN12331_c0_g1_i2	AT3G28040.1	locus:2091353	AT3G28040	acts upstream of or within	shoot system development	GO:0048367	18906	BP	multicellular organism development	AT3G28040	Probably inactive leucine-rich repeat receptor-like protein kinase
TRINITY_DN12331_c0_g1	HiInc_DN12331_c0_g1	27.0675	-2.0879	0.563031	-3.70833	0.000208633	0.00442024	TRINITY_DN12331_c0_g1_i2	AT3G28040.1	locus:2091353	AT3G28040	enables	kinase activity	GO:0016301	2953	MF	kinase activity	AT3G28040	Probably inactive leucine-rich repeat receptor-like protein kinase
TRINITY_DN12331_c0_g1	HiInc_DN12331_c0_g1	27.0675	-2.0879	0.563031	-3.70833	0.000208633	0.00442024	TRINITY_DN12331_c0_g1_i2	AT3G28040.1	locus:2091353	AT3G28040	acts upstream of or within	cell growth	GO:0016049	5328	BP	cell growth	AT3G28040	Probably inactive leucine-rich repeat receptor-like protein kinase
TRINITY_DN12331_c0_g1	HiInc_DN12331_c0_g1	27.0675	-2.0879	0.563031	-3.70833	0.000208633	0.00442024	TRINITY_DN12331_c0_g1_i2	AT3G28040.1	locus:2091353	AT3G28040	acts upstream of or within	post-embryonic plant morphogenesis	GO:0090698	52622	BP	anatomical structure development	AT3G28040	Probably inactive leucine-rich repeat receptor-like protein kinase
TRINITY_DN12331_c0_g1	HiInc_DN12331_c0_g1	27.0675	-2.0879	0.563031	-3.70833	0.000208633	0.00442024	TRINITY_DN12331_c0_g1_i2	AT3G28040.1	locus:2091353	AT3G28040	acts upstream of or within	growth	GO:0040007	10293	BP	growth	AT3G28040	Probably inactive leucine-rich repeat receptor-like protein kinase
TRINITY_DN14090_c0_g1	HiInc_DN14090_c0_g1	16.2796	-2.09305	0.751375	-2.78562	0.00534247	0.0483646	TRINITY_DN14090_c0_g1_i3	AT5G23540.2	locus:2171696	AT5G23540	enables	metallopeptidase activity	GO:0008237	3178	MF	catalytic activity	RPN11	26S proteasome non-ATPase regulatory subunit 14 homolog
TRINITY_DN14090_c0_g1	HiInc_DN14090_c0_g1	16.2796	-2.09305	0.751375	-2.78562	0.00534247	0.0483646	TRINITY_DN14090_c0_g1_i3	AT5G23540.2	locus:2171696	AT5G23540	enables	thiol-dependent deubiquitinase	GO:0004843	4576	MF	catalytic activity	RPN11	26S proteasome non-ATPase regulatory subunit 14 homolog
TRINITY_DN14090_c0_g1	HiInc_DN14090_c0_g1	16.2796	-2.09305	0.751375	-2.78562	0.00534247	0.0483646	TRINITY_DN14090_c0_g1_i3	AT5G23540.2	locus:2171696	AT5G23540	acts upstream of or within	protein catabolic process	GO:0030163	9035	BP	protein metabolic process	RPN11	26S proteasome non-ATPase regulatory subunit 14 homolog
TRINITY_DN14090_c0_g1	HiInc_DN14090_c0_g1	16.2796	-2.09305	0.751375	-2.78562	0.00534247	0.0483646	TRINITY_DN14090_c0_g1_i3	AT5G23540.2	locus:2171696	AT5G23540	involved in	protein deubiquitination	GO:0016579	6880	BP	protein metabolic process	RPN11	26S proteasome non-ATPase regulatory subunit 14 homolog
TRINITY_DN14090_c0_g1	HiInc_DN14090_c0_g1	16.2796	-2.09305	0.751375	-2.78562	0.00534247	0.0483646	TRINITY_DN14090_c0_g1_i3	AT5G23540.2	locus:2171696	AT5G23540	part of	proteasome regulatory particle, lid subcomplex	GO:0008541	8	CC	other intracellular components	RPN11	26S proteasome non-ATPase regulatory subunit 14 homolog
TRINITY_DN14090_c0_g1	HiInc_DN14090_c0_g1	16.2796	-2.09305	0.751375	-2.78562	0.00534247	0.0483646	TRINITY_DN14090_c0_g1_i3	AT5G23540.2	locus:2171696	AT5G23540	involved in	proteasome-mediated ubiquitin-dependent protein catabolic process	GO:0043161	18924	BP	catabolic process	RPN11	26S proteasome non-ATPase regulatory subunit 14 homolog
TRINITY_DN14090_c0_g1	HiInc_DN14090_c0_g1	16.2796	-2.09305	0.751375	-2.78562	0.00534247	0.0483646	TRINITY_DN14090_c0_g1_i3	AT5G23540.2	locus:2171696	AT5G23540	part of	proteasome complex	GO:0000502	14679	CC	other cellular components	RPN11	26S proteasome non-ATPase regulatory subunit 14 homolog
TRINITY_DN14090_c0_g1	HiInc_DN14090_c0_g1	16.2796	-2.09305	0.751375	-2.78562	0.00534247	0.0483646	TRINITY_DN14090_c0_g1_i3	AT5G23540.2	locus:2171696	AT5G23540	enables	isopeptidase activity	GO:0070122	30969	MF	hydrolase activity	RPN11	26S proteasome non-ATPase regulatory subunit 14 homolog
TRINITY_DN14090_c0_g1	HiInc_DN14090_c0_g1	16.2796	-2.09305	0.751375	-2.78562	0.00534247	0.0483646	TRINITY_DN14090_c0_g1_i3	AT5G23540.2	locus:2171696	AT5G23540	acts upstream of or within	ubiquitin-dependent protein catabolic process	GO:0006511	7522	BP	protein metabolic process	RPN11	26S proteasome non-ATPase regulatory subunit 14 homolog
TRINITY_DN14090_c0_g1	HiInc_DN14090_c0_g1	16.2796	-2.09305	0.751375	-2.78562	0.00534247	0.0483646	TRINITY_DN14090_c0_g1_i3	AT5G23540.2	locus:2171696	AT5G23540	enables	proteasome binding	GO:0070628	32083	MF	other binding	RPN11	26S proteasome non-ATPase regulatory subunit 14 homolog
TRINITY_DN14090_c0_g1	HiInc_DN14090_c0_g1	16.2796	-2.09305	0.751375	-2.78562	0.00534247	0.0483646	TRINITY_DN14090_c0_g1_i3	AT5G23540.2	locus:2171696	AT5G23540	enables	Lys63-specific deubiquitinase activity	GO:0061578	46086	MF	catalytic activity	RPN11	26S proteasome non-ATPase regulatory subunit 14 homolog
TRINITY_DN56924_c0_g1	HiInc_DN56924_c0_g1	20.2498	-2.09545	0.669584	-3.12947	0.0017512	0.0220366	TRINITY_DN56924_c0_g1_i1	AT5G61130.1	gene:2159435	AT5G61130	located in	anchored component of plasma membrane	GO:0046658	13536	CC	plasma membrane	PDCB1	PDCB1
TRINITY_DN56924_c0_g1	HiInc_DN56924_c0_g1	20.2498	-2.09545	0.669584	-3.12947	0.0017512	0.0220366	TRINITY_DN56924_c0_g1_i1	AT5G61130.1	locus:2159436	AT5G61130	enables	polysaccharide binding	GO:0030247	8585	MF	carbohydrate binding	PDCB1	PDCB1
TRINITY_DN56924_c0_g1	HiInc_DN56924_c0_g1	20.2498	-2.09545	0.669584	-3.12947	0.0017512	0.0220366	TRINITY_DN56924_c0_g1_i1	AT5G61130.1	locus:2159436	AT5G61130	acts upstream of or within	callose deposition in cell wall	GO:0052543	26418	BP	other cellular processes	PDCB1	PDCB1
TRINITY_DN56924_c0_g1	HiInc_DN56924_c0_g1	20.2498	-2.09545	0.669584	-3.12947	0.0017512	0.0220366	TRINITY_DN56924_c0_g1_i1	AT5G61130.1	locus:2159436	AT5G61130	enables	(1->3)-beta-D-glucan binding	GO:0001872	18593	MF	carbohydrate binding	PDCB1	PDCB1
TRINITY_DN56924_c0_g1	HiInc_DN56924_c0_g1	20.2498	-2.09545	0.669584	-3.12947	0.0017512	0.0220366	TRINITY_DN56924_c0_g1_i1	AT5G61130.1	locus:2159436	AT5G61130	located in	anchored component of membrane	GO:0031225	20778	CC	other membranes	PDCB1	PDCB1
TRINITY_DN38456_c0_g1	HiInc_DN38456_c0_g1	456.641	-2.10037	0.253593	-8.28245	1.20668e-16	1.42101e-13	TRINITY_DN38456_c0_g1_i4	AT5G25460.1	locus:2145457	AT5G25460	acts upstream of or within	root morphogenesis	GO:0010015	13857	BP	anatomical structure development	AT5G25460	At5g25460
TRINITY_DN38456_c0_g1	HiInc_DN38456_c0_g1	456.641	-2.10037	0.253593	-8.28245	1.20668e-16	1.42101e-13	TRINITY_DN38456_c0_g1_i4	AT5G25460.1	gene:3442672	AT5G25460	located in	extracellular region	GO:0005576	294	CC	extracellular region	AT5G25460	At5g25460
TRINITY_DN32295_c0_g1	HiInc_DN32295_c0_g1	62.642	-2.10252	0.535032	-3.9297	8.5051e-05	0.00221752	TRINITY_DN32295_c0_g1_i1	AT4G34670.1	gene:2139573	AT4G34670	located in	cytoplasm	GO:0005737	231	CC	cytoplasm	RPS3AB	40S ribosomal protein S3a
TRINITY_DN32295_c0_g1	HiInc_DN32295_c0_g1	62.642	-2.10252	0.535032	-3.9297	8.5051e-05	0.00221752	TRINITY_DN32295_c0_g1_i1	AT4G34670.1	locus:2139574	AT4G34670	located in	cytosolic ribosome	GO:0022626	29018	CC	cytosol	RPS3AB	40S ribosomal protein S3a
TRINITY_DN32295_c0_g1	HiInc_DN32295_c0_g1	62.642	-2.10252	0.535032	-3.9297	8.5051e-05	0.00221752	TRINITY_DN32295_c0_g1_i1	AT4G34670.1	locus:2139574	AT4G34670	located in	cytosolic small ribosomal subunit	GO:0022627	29019	CC	cytosol	RPS3AB	40S ribosomal protein S3a
TRINITY_DN32295_c0_g1	HiInc_DN32295_c0_g1	62.642	-2.10252	0.535032	-3.9297	8.5051e-05	0.00221752	TRINITY_DN32295_c0_g1_i1	AT4G34670.1	gene:2139573	AT4G34670	located in	nucleolus	GO:0005730	527	CC	nucleolus	RPS3AB	40S ribosomal protein S3a
TRINITY_DN32295_c0_g1	HiInc_DN32295_c0_g1	62.642	-2.10252	0.535032	-3.9297	8.5051e-05	0.00221752	TRINITY_DN32295_c0_g1_i1	AT4G34670.1	locus:2139574	AT4G34670	is active in	cytosol	GO:0005829	241	CC	cytosol	RPS3AB	40S ribosomal protein S3a
TRINITY_DN32295_c0_g1	HiInc_DN32295_c0_g1	62.642	-2.10252	0.535032	-3.9297	8.5051e-05	0.00221752	TRINITY_DN32295_c0_g1_i1	AT4G34670.1	locus:2139574	AT4G34670	acts upstream of or within	response to inorganic substance	GO:0010035	14767	BP	response to chemical	RPS3AB	40S ribosomal protein S3a
TRINITY_DN5634_c0_g1	HiInc_DN5634_c0_g1	62.0918	-2.10563	0.501403	-4.19948	2.67532e-05	0.000895882	TRINITY_DN5634_c0_g1_i3	AT1G04400.1	locus:2018254	AT1G04400	involved in	flavin adenine dinucleotide metabolic process	GO:0072387	36709	BP	other metabolic processes	CRY2	Cryptochrome-2
TRINITY_DN5634_c0_g1	HiInc_DN5634_c0_g1	62.0918	-2.10563	0.501403	-4.19948	2.67532e-05	0.000895882	TRINITY_DN5634_c0_g1_i3	AT1G04400.1	locus:2018254	AT1G04400	involved in	phototropism	GO:0009638	6762	BP	tropism	CRY2	Cryptochrome-2
TRINITY_DN5634_c0_g1	HiInc_DN5634_c0_g1	62.0918	-2.10563	0.501403	-4.19948	2.67532e-05	0.000895882	TRINITY_DN5634_c0_g1_i3	AT1G04400.1	locus:2018254	AT1G04400	acts upstream of or within	blue light signaling pathway	GO:0009785	11759	BP	other cellular processes	CRY2	Cryptochrome-2
TRINITY_DN5634_c0_g1	HiInc_DN5634_c0_g1	62.0918	-2.10563	0.501403	-4.19948	2.67532e-05	0.000895882	TRINITY_DN5634_c0_g1_i3	AT1G04400.1	locus:2018254	AT1G04400	involved in	regulation of photoperiodism, flowering	GO:2000028	35576	BP	reproduction	CRY2	Cryptochrome-2
TRINITY_DN5634_c0_g1	HiInc_DN5634_c0_g1	62.0918	-2.10563	0.501403	-4.19948	2.67532e-05	0.000895882	TRINITY_DN5634_c0_g1_i3	AT1G04400.1	locus:2018254	AT1G04400	acts upstream of or within	stomatal movement	GO:0010118	14866	BP	other cellular processes	CRY2	Cryptochrome-2
TRINITY_DN5634_c0_g1	HiInc_DN5634_c0_g1	62.0918	-2.10563	0.501403	-4.19948	2.67532e-05	0.000895882	TRINITY_DN5634_c0_g1_i3	AT1G04400.1	locus:2018254	AT1G04400	acts upstream of or within	regulation of flower development	GO:0009909	9320	BP	reproduction	CRY2	Cryptochrome-2
TRINITY_DN5634_c0_g1	HiInc_DN5634_c0_g1	62.0918	-2.10563	0.501403	-4.19948	2.67532e-05	0.000895882	TRINITY_DN5634_c0_g1_i3	AT1G04400.1	locus:2018254	AT1G04400	involved in	long-day photoperiodism, flowering	GO:0048574	21197	BP	post-embryonic development	CRY2	Cryptochrome-2
TRINITY_DN5634_c0_g1	HiInc_DN5634_c0_g1	62.0918	-2.10563	0.501403	-4.19948	2.67532e-05	0.000895882	TRINITY_DN5634_c0_g1_i3	AT1G04400.1	locus:2018254	AT1G04400	acts upstream of or within	response to light stimulus	GO:0009416	6176	BP	response to light stimulus	CRY2	Cryptochrome-2
TRINITY_DN5634_c0_g1	HiInc_DN5634_c0_g1	62.0918	-2.10563	0.501403	-4.19948	2.67532e-05	0.000895882	TRINITY_DN5634_c0_g1_i3	AT1G04400.1	locus:2018254	AT1G04400	acts upstream of or within	circadian regulation of calcium ion oscillation	GO:0010617	29502	BP	circadian rhythm	CRY2	Cryptochrome-2
TRINITY_DN5634_c0_g1	HiInc_DN5634_c0_g1	62.0918	-2.10563	0.501403	-4.19948	2.67532e-05	0.000895882	TRINITY_DN5634_c0_g1_i3	AT1G04400.1	locus:2018254	AT1G04400	involved in	defense response to virus	GO:0051607	21804	BP	response to stress	CRY2	Cryptochrome-2
TRINITY_DN5634_c0_g1	HiInc_DN5634_c0_g1	62.0918	-2.10563	0.501403	-4.19948	2.67532e-05	0.000895882	TRINITY_DN5634_c0_g1_i3	AT1G04400.1	locus:2018254	AT1G04400	involved in	circadian rhythm	GO:0007623	5410	BP	circadian rhythm	CRY2	Cryptochrome-2
TRINITY_DN5634_c0_g1	HiInc_DN5634_c0_g1	62.0918	-2.10563	0.501403	-4.19948	2.67532e-05	0.000895882	TRINITY_DN5634_c0_g1_i3	AT1G04400.1	locus:2018254	AT1G04400	involved in	response to strigolactone	GO:1902347	45597	BP	response to chemical	CRY2	Cryptochrome-2
TRINITY_DN5634_c0_g1	HiInc_DN5634_c0_g1	62.0918	-2.10563	0.501403	-4.19948	2.67532e-05	0.000895882	TRINITY_DN5634_c0_g1_i3	AT1G04400.1	locus:2018254	AT1G04400	involved in	response to blue light	GO:0009637	5255	BP	response to light stimulus	CRY2	Cryptochrome-2
TRINITY_DN5634_c0_g1	HiInc_DN5634_c0_g1	62.0918	-2.10563	0.501403	-4.19948	2.67532e-05	0.000895882	TRINITY_DN5634_c0_g1_i3	AT1G04400.1	locus:2018254	AT1G04400	involved in	response to absence of light	GO:0009646	7119	BP	response to light stimulus	CRY2	Cryptochrome-2
TRINITY_DN5634_c0_g1	HiInc_DN5634_c0_g1	62.0918	-2.10563	0.501403	-4.19948	2.67532e-05	0.000895882	TRINITY_DN5634_c0_g1_i3	AT1G04400.1	locus:2018254	AT1G04400	located in	nuclear body	GO:0016604	510	CC	nucleoplasm	CRY2	Cryptochrome-2
TRINITY_DN5634_c0_g1	HiInc_DN5634_c0_g1	62.0918	-2.10563	0.501403	-4.19948	2.67532e-05	0.000895882	TRINITY_DN5634_c0_g1_i3	AT1G04400.1	locus:2018254	AT1G04400	acts upstream of or within	positive regulation of flower development	GO:0009911	9309	BP	post-embryonic development	CRY2	Cryptochrome-2
TRINITY_DN5634_c0_g1	HiInc_DN5634_c0_g1	62.0918	-2.10563	0.501403	-4.19948	2.67532e-05	0.000895882	TRINITY_DN5634_c0_g1_i3	AT1G04400.1	locus:2018254	AT1G04400	involved in	circadian regulation of gene expression	GO:0032922	26571	BP	circadian rhythm	CRY2	Cryptochrome-2
TRINITY_DN5634_c0_g1	HiInc_DN5634_c0_g1	62.0918	-2.10563	0.501403	-4.19948	2.67532e-05	0.000895882	TRINITY_DN5634_c0_g1_i3	AT1G04400.1	locus:2018254	AT1G04400	involved in	entrainment of circadian clock by photoperiod	GO:0043153	18676	BP	response to external stimulus	CRY2	Cryptochrome-2
TRINITY_DN5634_c0_g1	HiInc_DN5634_c0_g1	62.0918	-2.10563	0.501403	-4.19948	2.67532e-05	0.000895882	TRINITY_DN5634_c0_g1_i3	AT1G04400.1	locus:2018254	AT1G04400	enables	FAD binding	GO:0071949	35892	MF	other binding	CRY2	Cryptochrome-2
TRINITY_DN5634_c0_g1	HiInc_DN5634_c0_g1	62.0918	-2.10563	0.501403	-4.19948	2.67532e-05	0.000895882	TRINITY_DN5634_c0_g1_i3	AT1G04400.1	locus:2018254	AT1G04400	involved in	positive regulation of reactive oxygen species metabolic process	GO:2000379	37426	BP	other cellular processes	CRY2	Cryptochrome-2
TRINITY_DN5634_c0_g1	HiInc_DN5634_c0_g1	62.0918	-2.10563	0.501403	-4.19948	2.67532e-05	0.000895882	TRINITY_DN5634_c0_g1_i3	AT1G04400.1	locus:2018254	AT1G04400	acts upstream of or within	chromatin organization	GO:0006325	5393	BP	cellular component organization	CRY2	Cryptochrome-2
TRINITY_DN5634_c0_g1	HiInc_DN5634_c0_g1	62.0918	-2.10563	0.501403	-4.19948	2.67532e-05	0.000895882	TRINITY_DN5634_c0_g1_i3	AT1G04400.1	locus:2018254	AT1G04400	involved in	response to low fluence blue light stimulus by blue low-fluence system	GO:0010244	21568	BP	response to light stimulus	CRY2	Cryptochrome-2
TRINITY_DN5634_c0_g1	HiInc_DN5634_c0_g1	62.0918	-2.10563	0.501403	-4.19948	2.67532e-05	0.000895882	TRINITY_DN5634_c0_g1_i3	AT1G04400.1	locus:2018254	AT1G04400	enables	ATP binding	GO:0005524	894	MF	nucleotide binding	CRY2	Cryptochrome-2
TRINITY_DN5634_c0_g1	HiInc_DN5634_c0_g1	62.0918	-2.10563	0.501403	-4.19948	2.67532e-05	0.000895882	TRINITY_DN5634_c0_g1_i3	AT1G04400.1	locus:2018254	AT1G04400	enables	DNA binding	GO:0003677	961	MF	DNA binding	CRY2	Cryptochrome-2
TRINITY_DN5634_c0_g1	HiInc_DN5634_c0_g1	62.0918	-2.10563	0.501403	-4.19948	2.67532e-05	0.000895882	TRINITY_DN5634_c0_g1_i3	AT1G04400.1	locus:2018254	AT1G04400	acts upstream of or within	regulation of meristem growth	GO:0010075	14824	BP	growth	CRY2	Cryptochrome-2
TRINITY_DN5634_c0_g1	HiInc_DN5634_c0_g1	62.0918	-2.10563	0.501403	-4.19948	2.67532e-05	0.000895882	TRINITY_DN5634_c0_g1_i3	AT1G04400.1	locus:2018254	AT1G04400	enables	protein homodimerization activity	GO:0042803	15211	MF	protein binding	CRY2	Cryptochrome-2
TRINITY_DN5634_c0_g1	HiInc_DN5634_c0_g1	62.0918	-2.10563	0.501403	-4.19948	2.67532e-05	0.000895882	TRINITY_DN5634_c0_g1_i3	AT1G04400.1	locus:2018254	AT1G04400	involved in	regulation of leaf morphogenesis	GO:1901371	43739	BP	multicellular organism development	CRY2	Cryptochrome-2
TRINITY_DN5634_c0_g1	HiInc_DN5634_c0_g1	62.0918	-2.10563	0.501403	-4.19948	2.67532e-05	0.000895882	TRINITY_DN5634_c0_g1_i3	AT1G04400.1	locus:2018254	AT1G04400	acts upstream of or within	chromatin remodeling	GO:0006338	5396	BP	cellular component organization	CRY2	Cryptochrome-2
TRINITY_DN5634_c0_g1	HiInc_DN5634_c0_g1	62.0918	-2.10563	0.501403	-4.19948	2.67532e-05	0.000895882	TRINITY_DN5634_c0_g1_i3	AT1G04400.1	locus:2018254	AT1G04400	enables	blue light photoreceptor activity	GO:0009882	9792	MF	signaling receptor activity	CRY2	Cryptochrome-2
TRINITY_DN5634_c0_g1	HiInc_DN5634_c0_g1	62.0918	-2.10563	0.501403	-4.19948	2.67532e-05	0.000895882	TRINITY_DN5634_c0_g1_i3	AT1G04400.1	locus:2018254	AT1G04400	acts upstream of or within	response to water deprivation	GO:0009414	5647	BP	response to abiotic stimulus	CRY2	Cryptochrome-2
TRINITY_DN5634_c0_g1	HiInc_DN5634_c0_g1	62.0918	-2.10563	0.501403	-4.19948	2.67532e-05	0.000895882	TRINITY_DN5634_c0_g1_i3	AT1G04400.1	locus:2018254	AT1G04400	involved in	regulation of circadian rhythm	GO:0042752	14989	BP	circadian rhythm	CRY2	Cryptochrome-2
TRINITY_DN26570_c0_g1	HiInc_DN26570_c0_g1	34.7763	-2.13601	0.592795	-3.60329	0.000314219	0.00612889	TRINITY_DN26570_c0_g1_i1	AT5G13000.2	locus:2182335	AT5G13000	part of	1,3-beta-D-glucan synthase complex	GO:0000148	9	CC	plasma membrane	CALS3	Callose synthase 3
TRINITY_DN26570_c0_g1	HiInc_DN26570_c0_g1	34.7763	-2.13601	0.592795	-3.60329	0.000314219	0.00612889	TRINITY_DN26570_c0_g1_i1	AT5G13000.2	locus:2182335	AT5G13000	involved in	(1->3)-beta-D-glucan biosynthetic process	GO:0006075	5215	BP	biosynthetic process	CALS3	Callose synthase 3
TRINITY_DN26570_c0_g1	HiInc_DN26570_c0_g1	34.7763	-2.13601	0.592795	-3.60329	0.000314219	0.00612889	TRINITY_DN26570_c0_g1_i1	AT5G13000.2	locus:2182335	AT5G13000	enables	glycosyltransferase activity	GO:0016757	14916	MF	transferase activity	CALS3	Callose synthase 3
TRINITY_DN26570_c0_g1	HiInc_DN26570_c0_g1	34.7763	-2.13601	0.592795	-3.60329	0.000314219	0.00612889	TRINITY_DN26570_c0_g1_i1	AT5G13000.2	locus:2182335	AT5G13000	enables	glucosyltransferase activity	GO:0046527	13406	MF	transferase activity	CALS3	Callose synthase 3
TRINITY_DN26570_c0_g1	HiInc_DN26570_c0_g1	34.7763	-2.13601	0.592795	-3.60329	0.000314219	0.00612889	TRINITY_DN26570_c0_g1_i1	AT5G13000.2	locus:2182335	AT5G13000	enables	1,3-beta-D-glucan synthase activity	GO:0003843	760	MF	transferase activity	CALS3	Callose synthase 3
TRINITY_DN62225_c0_g1	HiInc_DN62225_c0_g1	14.5618	-2.1669	0.780117	-2.77767	0.0054751	0.0491559	TRINITY_DN62225_c0_g1_i2	AT5G41770.1	locus:2152965	AT5G41770	part of	Prp19 complex	GO:0000974	33206	CC	other cellular components	AT5G41770	Crooked neck protein
TRINITY_DN62225_c0_g1	HiInc_DN62225_c0_g1	14.5618	-2.1669	0.780117	-2.77767	0.0054751	0.0491559	TRINITY_DN62225_c0_g1_i2	AT5G41770.1	locus:2152965	AT5G41770	involved in	spliceosomal complex assembly	GO:0000245	7304	BP	nucleobase-containing compound metabolic process	AT5G41770	Crooked neck protein
TRINITY_DN62225_c0_g1	HiInc_DN62225_c0_g1	14.5618	-2.1669	0.780117	-2.77767	0.0054751	0.0491559	TRINITY_DN62225_c0_g1_i2	AT5G41770.1	locus:2152965	AT5G41770	involved in	mRNA splicing, via spliceosome	GO:0000398	17088	BP	nucleobase-containing compound metabolic process	AT5G41770	Crooked neck protein
[truncated: 232 more rows]

## Sheet: roots upregulated
transcripts id	H.incana Transcripts ID	baseMean	log2FoldChange	lfcSE	stat	pvalue	padj	trascripts id	TAIR id	locus	TAIR id in GO	envolvement	function	GO	numbers	Category	role	name	description
[truncated: 1,435 more rows]

## Sheet: roots downregulated
transcripts id	H.incana Transcripts ID	baseMean	log2FoldChange	lfcSE	stat	pvalue	padj	trascripts id	TAIR id	locus	TAIR id in GO	envolvement	function	GO	numbers	Category	role	name	description
[truncated: 454 more rows]
