# Supplementary material for: De Novo Transcriptome Assembly, Gene Annotations, and Characterization of Functional Profiling Reveal Key Genes for Lead Alleviation in the Pb Hyperaccumulator Greek Mustard (Hirschfeldia incana L.)
Source: Curr Issues Mol Biol. 2022 Oct 4;44(10):4658–75. doi: 10.3390/cimb44100318 (PMC9600276; doi:10.3390/cimb44100318)
Supplement: Supplementary file 1 [file cimb-44-00318-s001.zip › Supplementary data/supplementary files/Table S4 (gene expressions restricted method ).xlsx]

## Sheet: shoots up
Transcript Id	H.incana transcripts ID	baseMean	log2FoldChange	lfcSE	stat	pvalue	padj	trascripts id	TAIR id	locus	TAIR id in GO	envolvement	function	GO	numbers	Category	role	name	description
TRINITY_DN6940_c0_g1	HiInc_DN6940_c0_g1	163.624	10.5673	1.94375	5.43658	5.43125e-08	0.00140034	TRINITY_DN6940_c0_g1_i11	AT3G55510	locus:2100006	AT3G55510	located in	nucleolus	GO:0005730	527	CC	nucleolus	RBL	Noc2p family
TRINITY_DN6940_c0_g1	HiInc_DN6940_c0_g1	163.624	10.5673	1.94375	5.43658	5.43125e-08	0.00140034	TRINITY_DN6940_c0_g1_i11	AT3G55510	locus:2100006	AT3G55510	acts upstream of or within	floral meristem determinacy	GO:0010582	29503	BP	anatomical structure development	RBL	Noc2p family
TRINITY_DN6940_c0_g1	HiInc_DN6940_c0_g1	163.624	10.5673	1.94375	5.43658	5.43125e-08	0.00140034	TRINITY_DN6940_c0_g1_i11	AT3G55510	locus:2100006	AT3G55510	part of	Noc2p-Noc3p complex	GO:0030691	14924	CC	nucleus	RBL	Noc2p family
TRINITY_DN6940_c0_g1	HiInc_DN6940_c0_g1	163.624	10.5673	1.94375	5.43658	5.43125e-08	0.00140034	TRINITY_DN6940_c0_g1_i11	AT3G55510	locus:2100006	AT3G55510	enables	protein binding	GO:0005515	3877	MF	protein binding	RBL	Noc2p family
TRINITY_DN6940_c0_g1	HiInc_DN6940_c0_g1	163.624	10.5673	1.94375	5.43658	5.43125e-08	0.00140034	TRINITY_DN6940_c0_g1_i11	AT3G55510	locus:2100006	AT3G55510	involved in	ribosomal large subunit biogenesis	GO:0042273	11502	BP	other cellular processes	RBL	Noc2p family
TRINITY_DN6940_c0_g1	HiInc_DN6940_c0_g1	163.624	10.5673	1.94375	5.43658	5.43125e-08	0.00140034	TRINITY_DN6940_c0_g1_i11	AT3G55510	gene:2100005	AT3G55510.1	located in	nucleus	GO:0005634	537	CC	nucleus	RBL	Noc2p family
TRINITY_DN6940_c0_g1	HiInc_DN6940_c0_g1	163.624	10.5673	1.94375	5.43658	5.43125e-08	0.00140034	TRINITY_DN6940_c0_g1_i11	AT3G55510	locus:2100006	AT3G55510	part of	Noc1p-Noc2p complex	GO:0030690	14921	CC	nucleus	RBL	Noc2p family
TRINITY_DN6940_c0_g1	HiInc_DN6940_c0_g1	163.624	10.5673	1.94375	5.43658	5.43125e-08	0.00140034	TRINITY_DN6940_c0_g1_i11	AT3G55510	locus:2100006	AT3G55510	located in	nucleoplasm	GO:0005654	529	CC	nucleoplasm	RBL	Noc2p family
TRINITY_DN14559_c0_g1	HiInc_DN14559_c0_g1	75.7704	9.45733	1.49462	6.32758	2.49034e-10	6.42083e-06
TRINITY_DN64666_c0_g1	HiInc_DN64666_c0_g1	40.5627	8.5557	1.47726	5.7916	6.97191e-09	0.000179757	TRINITY_DN64666_c0_g1_i1	AT1G43730	locus:2031118	AT1G43730	enables	molecular_function	GO:0003674	3226	MF	unknown molecular functions	AT1G43730	RNA-directed DNA polymerase (Reverse transcriptase)-related family protein
TRINITY_DN64666_c0_g1	HiInc_DN64666_c0_g1	40.5627	8.5557	1.47726	5.7916	6.97191e-09	0.000179757	TRINITY_DN64666_c0_g1_i1	AT1G43730	locus:2031118	AT1G43730	involved in	biological_process	GO:0008150	5239	BP	unknown biological processes	AT1G43730	RNA-directed DNA polymerase (Reverse transcriptase)-related family protein
TRINITY_DN64666_c0_g1	HiInc_DN64666_c0_g1	40.5627	8.5557	1.47726	5.7916	6.97191e-09	0.000179757	TRINITY_DN64666_c0_g1_i1	AT1G43730	locus:2031118	AT1G43730	is active in	cellular_component	GO:0005575	163	CC	unknown cellular components	AT1G43730	RNA-directed DNA polymerase (Reverse transcriptase)-related family protein
TRINITY_DN54630_c0_g1	HiInc_DN54630_c0_g1	17.1976	7.31562	1.40755	5.19741	2.02084e-07	0.00521033	TRINITY_DN54630_c0_g1_i2	AT4G30690	gene:2131928	AT4G30690.1	located in	cell wall	GO:0005618	153	CC	cell wall	IF3-4	Translation initiation factor IF3-4
TRINITY_DN54630_c0_g1	HiInc_DN54630_c0_g1	17.1976	7.31562	1.40755	5.19741	2.02084e-07	0.00521033	TRINITY_DN54630_c0_g1_i2	AT4G30690	gene:6530297560	AT4G30690.2	located in	cytoplasm	GO:0005737	231	CC	cytoplasm	IF3-4	Translation initiation factor IF3-4
TRINITY_DN54630_c0_g1	HiInc_DN54630_c0_g1	17.1976	7.31562	1.40755	5.19741	2.02084e-07	0.00521033	TRINITY_DN54630_c0_g1_i2	AT4G30690	locus:2131929	AT4G30690	located in	plasma membrane	GO:0005886	570	CC	plasma membrane	IF3-4	Translation initiation factor IF3-4
TRINITY_DN54630_c0_g1	HiInc_DN54630_c0_g1	17.1976	7.31562	1.40755	5.19741	2.02084e-07	0.00521033	TRINITY_DN54630_c0_g1_i2	AT4G30690	gene:2131928	AT4G30690.1	located in	chloroplast	GO:0009507	175	CC	chloroplast	IF3-4	Translation initiation factor IF3-4
TRINITY_DN54630_c0_g1	HiInc_DN54630_c0_g1	17.1976	7.31562	1.40755	5.19741	2.02084e-07	0.00521033	TRINITY_DN54630_c0_g1_i2	AT4G30690	locus:2131929	AT4G30690	involved in	ribosome disassembly	GO:0032790	25795	BP	cellular component organization	IF3-4	Translation initiation factor IF3-4
TRINITY_DN54630_c0_g1	HiInc_DN54630_c0_g1	17.1976	7.31562	1.40755	5.19741	2.02084e-07	0.00521033	TRINITY_DN54630_c0_g1_i2	AT4G30690	locus:2131929	AT4G30690	enables	ribosome binding	GO:0043022	17747	MF	other binding	IF3-4	Translation initiation factor IF3-4
TRINITY_DN54630_c0_g1	HiInc_DN54630_c0_g1	17.1976	7.31562	1.40755	5.19741	2.02084e-07	0.00521033	TRINITY_DN54630_c0_g1_i2	AT4G30690	locus:2131929	AT4G30690	enables	mRNA binding	GO:0003729	3091	MF	RNA binding	IF3-4	Translation initiation factor IF3-4
TRINITY_DN54630_c0_g1	HiInc_DN54630_c0_g1	17.1976	7.31562	1.40755	5.19741	2.02084e-07	0.00521033	TRINITY_DN54630_c0_g1_i2	AT4G30690	locus:2131929	AT4G30690	enables	translation initiation factor activity	GO:0003743	4485	MF	translation factor activity, RNA binding	IF3-4	Translation initiation factor IF3-4
TRINITY_DN38797_c0_g1	HiInc_DN38797_c0_g1	52.8433	6.07674	0.901425	6.74126	1.57015e-11	4.04831e-07	TRINITY_DN38797_c0_g1_i1	AT5G39580	locus:2164865	AT5G39580	acts upstream of or within	defense response to fungus	GO:0050832	18013	BP	response to stress	PER62	Peroxidase 62
TRINITY_DN38797_c0_g1	HiInc_DN38797_c0_g1	52.8433	6.07674	0.901425	6.74126	1.57015e-11	4.04831e-07	TRINITY_DN38797_c0_g1_i1	AT5G39580	gene:1009022295	AT5G39580.2	located in	extracellular region	GO:0005576	294	CC	extracellular region	PER62	Peroxidase 62
TRINITY_DN38797_c0_g1	HiInc_DN38797_c0_g1	52.8433	6.07674	0.901425	6.74126	1.57015e-11	4.04831e-07	TRINITY_DN38797_c0_g1_i1	AT5G39580	locus:2164865	AT5G39580	enables	peroxidase activity	GO:0004601	3626	MF	catalytic activity	PER62	Peroxidase 62
TRINITY_DN38797_c0_g1	HiInc_DN38797_c0_g1	52.8433	6.07674	0.901425	6.74126	1.57015e-11	4.04831e-07	TRINITY_DN38797_c0_g1_i1	AT5G39580	locus:2164865	AT5G39580	involved in	response to oxidative stress	GO:0006979	6625	BP	response to stress	PER62	Peroxidase 62
TRINITY_DN38797_c0_g1	HiInc_DN38797_c0_g1	52.8433	6.07674	0.901425	6.74126	1.57015e-11	4.04831e-07	TRINITY_DN38797_c0_g1_i1	AT5G39580	locus:2164865	AT5G39580	involved in	response to stress	GO:0006950	7330	BP	response to stress	PER62	Peroxidase 62
TRINITY_DN38797_c0_g1	HiInc_DN38797_c0_g1	52.8433	6.07674	0.901425	6.74126	1.57015e-11	4.04831e-07	TRINITY_DN38797_c0_g1_i1	AT5G39580	gene:2164864	AT5G39580.1	located in	Golgi apparatus	GO:0005794	48	CC	Golgi apparatus	PER62	Peroxidase 62
TRINITY_DN38797_c0_g1	HiInc_DN38797_c0_g1	52.8433	6.07674	0.901425	6.74126	1.57015e-11	4.04831e-07	TRINITY_DN38797_c0_g1_i1	AT5G39580	locus:2164865	AT5G39580	is active in	plant-type cell wall	GO:0009505	156	CC	cell wall	PER62	Peroxidase 62
TRINITY_DN38797_c0_g1	HiInc_DN38797_c0_g1	52.8433	6.07674	0.901425	6.74126	1.57015e-11	4.04831e-07	TRINITY_DN38797_c0_g1_i1	AT5G39580	locus:2164865	AT5G39580	enables	heme binding	GO:0020037	9668	MF	other binding	PER62	Peroxidase 62
TRINITY_DN8233_c0_g1	HiInc_DN8233_c0_g1	69.94	5.65972	0.867202	6.52642	6.7362e-11	1.73679e-06	TRINITY_DN8233_c0_g1_i18	AT1G17710	locus:2007958	AT1G17710	enables	inorganic diphosphatase activity	GO:0004427	2813	MF	hydrolase activity	AT1G17710	Inorganic pyrophosphatase 2
TRINITY_DN8233_c0_g1	HiInc_DN8233_c0_g1	69.94	5.65972	0.867202	6.52642	6.7362e-11	1.73679e-06	TRINITY_DN8233_c0_g1_i18	AT1G17710	locus:2007958	AT1G17710	acts upstream of or within	dephosphorylation	GO:0016311	5574	BP	other cellular processes	AT1G17710	Inorganic pyrophosphatase 2
TRINITY_DN8233_c0_g1	HiInc_DN8233_c0_g1	69.94	5.65972	0.867202	6.52642	6.7362e-11	1.73679e-06	TRINITY_DN8233_c0_g1_i18	AT1G17710	locus:2007958	AT1G17710	involved in	protein tetramerization	GO:0051262	19377	BP	cellular component organization	AT1G17710	Inorganic pyrophosphatase 2
TRINITY_DN8233_c0_g1	HiInc_DN8233_c0_g1	69.94	5.65972	0.867202	6.52642	6.7362e-11	1.73679e-06	TRINITY_DN8233_c0_g1_i18	AT1G17710	locus:2007958	AT1G17710	enables	phosphoethanolamine phosphatase activity	GO:0052732	38937	MF	hydrolase activity	AT1G17710	Inorganic pyrophosphatase 2
TRINITY_DN8233_c0_g1	HiInc_DN8233_c0_g1	69.94	5.65972	0.867202	6.52642	6.7362e-11	1.73679e-06	TRINITY_DN8233_c0_g1_i18	AT1G17710	locus:2007958	AT1G17710	enables	phosphocholine phosphatase activity	GO:0052731	38936	MF	hydrolase activity	AT1G17710	Inorganic pyrophosphatase 2
TRINITY_DN8233_c0_g1	HiInc_DN8233_c0_g1	69.94	5.65972	0.867202	6.52642	6.7362e-11	1.73679e-06	TRINITY_DN8233_c0_g1_i18	AT1G17710	locus:2007958	AT1G17710	enables	phosphatase activity	GO:0016791	3735	MF	hydrolase activity	AT1G17710	Inorganic pyrophosphatase 2
TRINITY_DN250_c0_g1	HiInc_DN250_c0_g1	176.947	5.28013	0.889239	5.93781	2.8886e-09	7.44767e-05	TRINITY_DN250_c0_g1_i3	AT1G20310	locus:2012948	AT1G20310	acts upstream of or within	hormone-mediated signaling pathway	GO:0009755	11413	BP	other cellular processes	AT1G20310	Syringolide-induced protein
TRINITY_DN250_c0_g1	HiInc_DN250_c0_g1	176.947	5.28013	0.889239	5.93781	2.8886e-09	7.44767e-05	TRINITY_DN250_c0_g1_i3	AT1G20310	locus:2012948	AT1G20310	acts upstream of or within	defense response to bacterium	GO:0042742	14972	BP	response to external stimulus	AT1G20310	Syringolide-induced protein
TRINITY_DN250_c0_g1	HiInc_DN250_c0_g1	176.947	5.28013	0.889239	5.93781	2.8886e-09	7.44767e-05	TRINITY_DN250_c0_g1_i3	AT1G20310	locus:2012948	AT1G20310	acts upstream of or within	immune system process	GO:0002376	24701	BP	other biological processes	AT1G20310	Syringolide-induced protein
TRINITY_DN250_c0_g1	HiInc_DN250_c0_g1	176.947	5.28013	0.889239	5.93781	2.8886e-09	7.44767e-05	TRINITY_DN250_c0_g1_i3	AT1G20310	locus:2012948	AT1G20310	acts upstream of or within	response to jasmonic acid	GO:0009753	11419	BP	response to chemical	AT1G20310	Syringolide-induced protein
TRINITY_DN250_c0_g1	HiInc_DN250_c0_g1	176.947	5.28013	0.889239	5.93781	2.8886e-09	7.44767e-05	TRINITY_DN250_c0_g1_i3	AT1G20310	locus:2012948	AT1G20310	acts upstream of or within	response to wounding	GO:0009611	7144	BP	response to stress	AT1G20310	Syringolide-induced protein
TRINITY_DN250_c0_g1	HiInc_DN250_c0_g1	176.947	5.28013	0.889239	5.93781	2.8886e-09	7.44767e-05	TRINITY_DN250_c0_g1_i3	AT1G20310	locus:2012948	AT1G20310	acts upstream of or within	response to chitin	GO:0010200	17780	BP	response to chemical	AT1G20310	Syringolide-induced protein
TRINITY_DN250_c0_g1	HiInc_DN250_c0_g1	176.947	5.28013	0.889239	5.93781	2.8886e-09	7.44767e-05	TRINITY_DN250_c0_g1_i3	AT1G20310	locus:2012948	AT1G20310	acts upstream of or within	response to salicylic acid	GO:0009751	11421	BP	response to chemical	AT1G20310	Syringolide-induced protein
TRINITY_DN35271_c0_g1	HiInc_DN35271_c0_g1	92.9424	5.13172	0.735968	6.97275	3.10798e-12	8.0133e-08	TRINITY_DN35271_c0_g1_i1	AT5G24550	locus:2153944	AT5G24550	involved in	response to salt stress	GO:0009651	7182	BP	response to abiotic stimulus	BGLU32	Beta-glucosidase 32
TRINITY_DN35271_c0_g1	HiInc_DN35271_c0_g1	92.9424	5.13172	0.735968	6.97275	3.10798e-12	8.0133e-08	TRINITY_DN35271_c0_g1_i1	AT5G24550	locus:2153944	AT5G24550	involved in	glucosinolate catabolic process	GO:0019762	10617	BP	catabolic process	BGLU32	Beta-glucosidase 32
TRINITY_DN35271_c0_g1	HiInc_DN35271_c0_g1	92.9424	5.13172	0.735968	6.97275	3.10798e-12	8.0133e-08	TRINITY_DN35271_c0_g1_i1	AT5G24550	locus:2153944	AT5G24550	involved in	carbohydrate metabolic process	GO:0005975	5291	BP	carbohydrate metabolic process	BGLU32	Beta-glucosidase 32
TRINITY_DN35271_c0_g1	HiInc_DN35271_c0_g1	92.9424	5.13172	0.735968	6.97275	3.10798e-12	8.0133e-08	TRINITY_DN35271_c0_g1_i1	AT5G24550	locus:2153944	AT5G24550	enables	beta-glucosidase activity	GO:0008422	1673	MF	hydrolase activity	BGLU32	Beta-glucosidase 32
TRINITY_DN35271_c0_g1	HiInc_DN35271_c0_g1	92.9424	5.13172	0.735968	6.97275	3.10798e-12	8.0133e-08	TRINITY_DN35271_c0_g1_i1	AT5G24550	locus:2153944	AT5G24550	acts upstream of or within	response to other organism	GO:0051707	22499	BP	response to biotic stimulus	BGLU32	Beta-glucosidase 32
TRINITY_DN35271_c0_g1	HiInc_DN35271_c0_g1	92.9424	5.13172	0.735968	6.97275	3.10798e-12	8.0133e-08	TRINITY_DN35271_c0_g1_i1	AT5G24550	locus:2153944	AT5G24550	enables	scopolin beta-glucosidase activity	GO:0102483	51861	MF	hydrolase activity	BGLU32	Beta-glucosidase 32
TRINITY_DN5802_c0_g2	HiInc_DN5802_c0_g2	95.5243	5.10009	0.57074	8.93593	4.03771e-19	1.04104e-14	TRINITY_DN5802_c0_g2_i1	AT5G20410	locus:2149274	AT5G20410	enables	1,2-diacylglycerol 3-beta-galactosyltransferase activity	GO:0046509	13309	MF	transferase activity	MGD2	Monogalactosyldiacylglycerol synthase 2
TRINITY_DN5802_c0_g2	HiInc_DN5802_c0_g2	95.5243	5.10009	0.57074	8.93593	4.03771e-19	1.04104e-14	TRINITY_DN5802_c0_g2_i1	AT5G20410	locus:2149274	AT5G20410	acts upstream of or within	cellular response to phosphate starvation	GO:0016036	6720	BP	response to stress	MGD2	Monogalactosyldiacylglycerol synthase 2
TRINITY_DN5802_c0_g2	HiInc_DN5802_c0_g2	95.5243	5.10009	0.57074	8.93593	4.03771e-19	1.04104e-14	TRINITY_DN5802_c0_g2_i1	AT5G20410	locus:2149274	AT5G20410	involved in	glycolipid biosynthetic process	GO:0009247	5916	BP	lipid metabolic process	MGD2	Monogalactosyldiacylglycerol synthase 2
TRINITY_DN5802_c0_g2	HiInc_DN5802_c0_g2	95.5243	5.10009	0.57074	8.93593	4.03771e-19	1.04104e-14	TRINITY_DN5802_c0_g2_i1	AT5G20410	locus:2149274	AT5G20410	located in	chloroplast outer membrane	GO:0009707	11034	CC	other membranes	MGD2	Monogalactosyldiacylglycerol synthase 2
TRINITY_DN5802_c0_g2	HiInc_DN5802_c0_g2	95.5243	5.10009	0.57074	8.93593	4.03771e-19	1.04104e-14	TRINITY_DN5802_c0_g2_i1	AT5G20410	locus:2149274	AT5G20410	acts upstream of or within	fatty acid metabolic process	GO:0006631	5754	BP	other cellular processes	MGD2	Monogalactosyldiacylglycerol synthase 2
TRINITY_DN5802_c0_g2	HiInc_DN5802_c0_g2	95.5243	5.10009	0.57074	8.93593	4.03771e-19	1.04104e-14	TRINITY_DN5802_c0_g2_i1	AT5G20410	locus:2149274	AT5G20410	enables	UDP-galactosyltransferase activity	GO:0035250	19265	MF	transferase activity	MGD2	Monogalactosyldiacylglycerol synthase 2
TRINITY_DN5802_c0_g2	HiInc_DN5802_c0_g2	95.5243	5.10009	0.57074	8.93593	4.03771e-19	1.04104e-14	TRINITY_DN5802_c0_g2_i1	AT5G20410	locus:2149274	AT5G20410	enables	glycosyltransferase activity	GO:0016757	14916	MF	transferase activity	MGD2	Monogalactosyldiacylglycerol synthase 2
TRINITY_DN5802_c0_g2	HiInc_DN5802_c0_g2	95.5243	5.10009	0.57074	8.93593	4.03771e-19	1.04104e-14	TRINITY_DN5802_c0_g2_i1	AT5G20410	locus:2149274	AT5G20410	acts upstream of or within	galactolipid biosynthetic process	GO:0019375	10518	BP	other cellular processes	MGD2	Monogalactosyldiacylglycerol synthase 2
TRINITY_DN5802_c0_g2	HiInc_DN5802_c0_g2	95.5243	5.10009	0.57074	8.93593	4.03771e-19	1.04104e-14	TRINITY_DN5802_c0_g2_i1	AT5G20410	locus:2149274	AT5G20410	acts upstream of or within	galactolipid metabolic process	GO:0019374	10519	BP	other cellular processes	MGD2	Monogalactosyldiacylglycerol synthase 2
TRINITY_DN12789_c0_g1	HiInc_DN12789_c0_g1	293.169	5.02751	0.690249	7.28361	3.24999e-13	8.37945e-09	TRINITY_DN12789_c0_g1_i5	AT3G05500	locus:2079782	AT3G05500	located in	lipid droplet	GO:0005811	440	CC	other intracellular components	REF	REF/SRPP-like protein At3g05500
TRINITY_DN12789_c0_g1	HiInc_DN12789_c0_g1	293.169	5.02751	0.690249	7.28361	3.24999e-13	8.37945e-09	TRINITY_DN12789_c0_g1_i5	AT3G05500	locus:2079782	AT3G05500	acts upstream of or within	developmental vegetative growth	GO:0080186	38944	BP	growth	REF	REF/SRPP-like protein At3g05500
TRINITY_DN12789_c0_g1	HiInc_DN12789_c0_g1	293.169	5.02751	0.690249	7.28361	3.24999e-13	8.37945e-09	TRINITY_DN12789_c0_g1_i5	AT3G05500	locus:2079782	AT3G05500	acts upstream of or within	positive regulation of growth	GO:0045927	12751	BP	growth	REF	REF/SRPP-like protein At3g05500
TRINITY_DN12789_c0_g1	HiInc_DN12789_c0_g1	293.169	5.02751	0.690249	7.28361	3.24999e-13	8.37945e-09	TRINITY_DN12789_c0_g1_i5	AT3G05500	locus:2079782	AT3G05500	acts upstream of or within	positive regulation of response to water deprivation	GO:1902584	45639	BP	response to abiotic stimulus	REF	REF/SRPP-like protein At3g05500
TRINITY_DN12789_c0_g1	HiInc_DN12789_c0_g1	293.169	5.02751	0.690249	7.28361	3.24999e-13	8.37945e-09	TRINITY_DN12789_c0_g1_i5	AT3G05500	locus:2079782	AT3G05500	acts upstream of or within	lipid droplet organization	GO:0034389	29376	BP	cellular component organization	REF	REF/SRPP-like protein At3g05500
TRINITY_DN12789_c0_g1	HiInc_DN12789_c0_g1	293.169	5.02751	0.690249	7.28361	3.24999e-13	8.37945e-09	TRINITY_DN12789_c0_g1_i5	AT3G05500	locus:2079782	AT3G05500	acts upstream of or within	lipid storage	GO:0019915	10835	BP	other biological processes	REF	REF/SRPP-like protein At3g05500
TRINITY_DN12789_c0_g1	HiInc_DN12789_c0_g1	293.169	5.02751	0.690249	7.28361	3.24999e-13	8.37945e-09	TRINITY_DN12789_c0_g1_i5	AT3G05500	gene:2079781	AT3G05500.1	located in	plant-type vacuole	GO:0000325	11545	CC	vacuole	REF	REF/SRPP-like protein At3g05500
TRINITY_DN1096_c0_g4	HiInc_DN1096_c0_g4	57.216	4.89366	0.928517	5.27041	1.36121e-07	0.00350961	TRINITY_DN1096_c0_g4_i1	AT3G11480	locus:2080747	AT3G11480	enables	S-adenosylmethionine-dependent methyltransferase activity	GO:0008757	1241	MF	transferase activity	BSMT1	Salicylate/benzoate carboxyl methyltransferase
TRINITY_DN1096_c0_g4	HiInc_DN1096_c0_g4	57.216	4.89366	0.928517	5.27041	1.36121e-07	0.00350961	TRINITY_DN1096_c0_g4_i1	AT3G11480	locus:2080747	AT3G11480	acts upstream of or within	methylation	GO:0032259	24571	BP	other metabolic processes	BSMT1	Salicylate/benzoate carboxyl methyltransferase
TRINITY_DN1096_c0_g4	HiInc_DN1096_c0_g4	57.216	4.89366	0.928517	5.27041	1.36121e-07	0.00350961	TRINITY_DN1096_c0_g4_i1	AT3G11480	locus:2080747	AT3G11480	acts upstream of or within	defense response	GO:0006952	5542	BP	response to stress	BSMT1	Salicylate/benzoate carboxyl methyltransferase
TRINITY_DN1096_c0_g4	HiInc_DN1096_c0_g4	57.216	4.89366	0.928517	5.27041	1.36121e-07	0.00350961	TRINITY_DN1096_c0_g4_i1	AT3G11480	locus:2080747	AT3G11480	enables	2-phytyl-1,4-naphthoquinone methyltransferase activity	GO:0052624	35655	MF	transferase activity	BSMT1	Salicylate/benzoate carboxyl methyltransferase
TRINITY_DN1096_c0_g4	HiInc_DN1096_c0_g4	57.216	4.89366	0.928517	5.27041	1.36121e-07	0.00350961	TRINITY_DN1096_c0_g4_i1	AT3G11480	locus:2080747	AT3G11480	enables	S-adenosyl-L-methionine:benzoic acid carboxyl methyl transferase activity	GO:0080150	35015	MF	transferase activity	BSMT1	Salicylate/benzoate carboxyl methyltransferase
TRINITY_DN20971_c0_g1	HiInc_DN20971_c0_g1	52.8662	4.82592	0.815199	5.91993	3.22087e-09	8.30436e-05	TRINITY_DN20971_c0_g1_i5	AT1G73340	locus:2206900	AT1G73340	enables	iron ion binding	GO:0005506	2918	MF	other binding	AT1G73340	Cytochrome P450 superfamily protein [Source:TAIR"
TRINITY_DN20971_c0_g1	HiInc_DN20971_c0_g1	52.8662	4.82592	0.815199	5.91993	3.22087e-09	8.30436e-05	TRINITY_DN20971_c0_g1_i5	AT1G73340	gene:2206899	AT1G73340.1	located in	mitochondrion	GO:0005739	486	CC	mitochondrion	AT1G73340	Cytochrome P450 superfamily protein [Source:TAIR"
TRINITY_DN20971_c0_g1	HiInc_DN20971_c0_g1	52.8662	4.82592	0.815199	5.91993	3.22087e-09	8.30436e-05	TRINITY_DN20971_c0_g1_i5	AT1G73340	locus:2206900	AT1G73340	enables	oxidoreductase activity, acting on paired donors, with incorporation or reduction of molecular oxygen	GO:0016705	3495	MF	catalytic activity	AT1G73340	Cytochrome P450 superfamily protein [Source:TAIR"
TRINITY_DN20971_c0_g1	HiInc_DN20971_c0_g1	52.8662	4.82592	0.815199	5.91993	3.22087e-09	8.30436e-05	TRINITY_DN20971_c0_g1_i5	AT1G73340	locus:2206900	AT1G73340	involved in	sterol metabolic process	GO:0016125	7324	BP	other metabolic processes	AT1G73340	Cytochrome P450 superfamily protein [Source:TAIR"
TRINITY_DN20971_c0_g1	HiInc_DN20971_c0_g1	52.8662	4.82592	0.815199	5.91993	3.22087e-09	8.30436e-05	TRINITY_DN20971_c0_g1_i5	AT1G73340	locus:2206900	AT1G73340	involved in	brassinosteroid homeostasis	GO:0010268	23387	BP	other biological processes	AT1G73340	Cytochrome P450 superfamily protein [Source:TAIR"
TRINITY_DN20971_c0_g1	HiInc_DN20971_c0_g1	52.8662	4.82592	0.815199	5.91993	3.22087e-09	8.30436e-05	TRINITY_DN20971_c0_g1_i5	AT1G73340	locus:2206900	AT1G73340	enables	oxidoreductase activity	GO:0016491	3460	MF	catalytic activity	AT1G73340	Cytochrome P450 superfamily protein [Source:TAIR"
TRINITY_DN20971_c0_g1	HiInc_DN20971_c0_g1	52.8662	4.82592	0.815199	5.91993	3.22087e-09	8.30436e-05	TRINITY_DN20971_c0_g1_i5	AT1G73340	locus:2206900	AT1G73340	involved in	brassinosteroid biosynthetic process	GO:0016132	5262	BP	other metabolic processes	AT1G73340	Cytochrome P450 superfamily protein [Source:TAIR"
TRINITY_DN20971_c0_g1	HiInc_DN20971_c0_g1	52.8662	4.82592	0.815199	5.91993	3.22087e-09	8.30436e-05	TRINITY_DN20971_c0_g1_i5	AT1G73340	locus:2206900	AT1G73340	enables	monooxygenase activity	GO:0004497	3243	MF	catalytic activity	AT1G73340	Cytochrome P450 superfamily protein [Source:TAIR"
TRINITY_DN20971_c0_g1	HiInc_DN20971_c0_g1	52.8662	4.82592	0.815199	5.91993	3.22087e-09	8.30436e-05	TRINITY_DN20971_c0_g1_i5	AT1G73340	locus:2206900	AT1G73340	involved in	multicellular organism development	GO:0007275	5590	BP	multicellular organism development	AT1G73340	Cytochrome P450 superfamily protein [Source:TAIR"
TRINITY_DN18461_c0_g1	HiInc_DN18461_c0_g1	383.905	4.80375	0.763722	6.28992	3.17632e-10	8.18951e-06	TRINITY_DN18461_c0_g1_i13	AT4G20860	locus:2133044	AT4G20860	acts upstream of or within	positive regulation of hydrogen peroxide biosynthetic process	GO:0010729	30391	BP	other cellular processes	FAD-OXR	Berberine bridge enzyme-like 22
TRINITY_DN18461_c0_g1	HiInc_DN18461_c0_g1	383.905	4.80375	0.763722	6.28992	3.17632e-10	8.18951e-06	TRINITY_DN18461_c0_g1_i13	AT4G20860	locus:2133044	AT4G20860	enables	FAD binding	GO:0071949	35892	MF	other binding	FAD-OXR	Berberine bridge enzyme-like 22
TRINITY_DN18461_c0_g1	HiInc_DN18461_c0_g1	383.905	4.80375	0.763722	6.28992	3.17632e-10	8.18951e-06	TRINITY_DN18461_c0_g1_i13	AT4G20860	locus:2133044	AT4G20860	acts upstream of or within	cellular response to hypoxia	GO:0071456	33992	BP	other cellular processes	FAD-OXR	Berberine bridge enzyme-like 22
TRINITY_DN20460_c0_g1	HiInc_DN20460_c0_g1	26.2242	4.42139	0.885218	4.99469	5.89317e-07	0.0151944	TRINITY_DN20460_c0_g1_i1	AT3G21070	locus:2092935	AT3G21070	acts upstream of or within	NADP biosynthetic process	GO:0006741	4860	BP	nucleobase-containing compound metabolic process	NADK1	NAD kinase 1
TRINITY_DN20460_c0_g1	HiInc_DN20460_c0_g1	26.2242	4.42139	0.885218	4.99469	5.89317e-07	0.0151944	TRINITY_DN20460_c0_g1_i1	AT3G21070	locus:2092935	AT3G21070	enables	NAD+ kinase activity	GO:0003951	1140	MF	transferase activity	NADK1	NAD kinase 1
TRINITY_DN20460_c0_g1	HiInc_DN20460_c0_g1	26.2242	4.42139	0.885218	4.99469	5.89317e-07	0.0151944	TRINITY_DN20460_c0_g1_i1	AT3G21070	locus:2092935	AT3G21070	enables	NADH kinase activity	GO:0042736	14914	MF	transferase activity	NADK1	NAD kinase 1
TRINITY_DN20460_c0_g1	HiInc_DN20460_c0_g1	26.2242	4.42139	0.885218	4.99469	5.89317e-07	0.0151944	TRINITY_DN20460_c0_g1_i1	AT3G21070	locus:2092935	AT3G21070	involved in	NAD metabolic process	GO:0019674	10507	BP	other metabolic processes	NADK1	NAD kinase 1
TRINITY_DN20460_c0_g1	HiInc_DN20460_c0_g1	26.2242	4.42139	0.885218	4.99469	5.89317e-07	0.0151944	TRINITY_DN20460_c0_g1_i1	AT3G21070	locus:2092935	AT3G21070	acts upstream of or within	phosphorylation	GO:0016310	6748	BP	other cellular processes	NADK1	NAD kinase 1
TRINITY_DN30683_c0_g3	HiInc_DN30683_c0_g3	39.2884	4.39874	0.712495	6.17371	6.67049e-10	1.71985e-05	TRINITY_DN30683_c0_g3_i4	AT1G69085	locus:6532568733	AT1G69085	enables	ubiquitin-protein transferase activity	GO:0004842	4573	MF	transferase activity	AT1G69085	E3 ubiquitin-protein ligase
TRINITY_DN7377_c0_g1	HiInc_DN7377_c0_g1	130.59	4.34835	0.812821	5.3497	8.80985e-08	0.00227144	TRINITY_DN7377_c0_g1_i4	AT1G47603	locus:1006230693	AT1G47603	acts upstream of or within	purine nucleobase transport	GO:0006863	6994	BP	transport	ATPUP19	purine permease 19 [Source:TAIR"
TRINITY_DN7377_c0_g1	HiInc_DN7377_c0_g1	130.59	4.34835	0.812821	5.3497	8.80985e-08	0.00227144	TRINITY_DN7377_c0_g1_i4	AT1G47603	locus:1006230693	AT1G47603	enables	purine nucleoside transmembrane transporter activity	GO:0015211	3947	MF	transporter activity	ATPUP19	purine permease 19 [Source:TAIR"
TRINITY_DN7377_c0_g1	HiInc_DN7377_c0_g1	130.59	4.34835	0.812821	5.3497	8.80985e-08	0.00227144	TRINITY_DN7377_c0_g1_i4	AT1G47603	locus:1006230693	AT1G47603	enables	purine nucleobase transmembrane transporter activity	GO:0005345	3951	MF	transporter activity	ATPUP19	purine permease 19 [Source:TAIR"
TRINITY_DN7377_c0_g1	HiInc_DN7377_c0_g1	130.59	4.34835	0.812821	5.3497	8.80985e-08	0.00227144	TRINITY_DN7377_c0_g1_i4	AT1G47603	locus:1006230693	AT1G47603	located in	membrane	GO:0016020	453	CC	other membranes	ATPUP19	purine permease 19 [Source:TAIR"
TRINITY_DN25593_c0_g1	HiInc_DN25593_c0_g1	264.299	4.32249	0.725686	5.95642	2.57818e-09	6.64733e-05	TRINITY_DN25593_c0_g1_i2	AT1G76790	locus:2030081	AT1G76790	enables	O-methyltransferase activity	GO:0008171	1175	MF	transferase activity	IGMT5	Indole glucosinolate O-methyltransferase 5
TRINITY_DN25593_c0_g1	HiInc_DN25593_c0_g1	264.299	4.32249	0.725686	5.95642	2.57818e-09	6.64733e-05	TRINITY_DN25593_c0_g1_i2	AT1G76790	locus:2030081	AT1G76790	acts upstream of or within	indole glucosinolate biosynthetic process	GO:0009759	11430	BP	other cellular processes	IGMT5	Indole glucosinolate O-methyltransferase 5
TRINITY_DN25593_c0_g1	HiInc_DN25593_c0_g1	264.299	4.32249	0.725686	5.95642	2.57818e-09	6.64733e-05	TRINITY_DN25593_c0_g1_i2	AT1G76790	locus:2030081	AT1G76790	located in	cytosol	GO:0005829	241	CC	cytosol	IGMT5	Indole glucosinolate O-methyltransferase 5
TRINITY_DN25593_c0_g1	HiInc_DN25593_c0_g1	264.299	4.32249	0.725686	5.95642	2.57818e-09	6.64733e-05	TRINITY_DN25593_c0_g1_i2	AT1G76790	locus:2030081	AT1G76790	involved in	aromatic compound biosynthetic process	GO:0019438	10128	BP	biosynthetic process	IGMT5	Indole glucosinolate O-methyltransferase 5
TRINITY_DN25593_c0_g1	HiInc_DN25593_c0_g1	264.299	4.32249	0.725686	5.95642	2.57818e-09	6.64733e-05	TRINITY_DN25593_c0_g1_i2	AT1G76790	locus:2030081	AT1G76790	enables	protein dimerization activity	GO:0046983	15253	MF	protein binding	IGMT5	Indole glucosinolate O-methyltransferase 5
TRINITY_DN5441_c0_g1	HiInc_DN5441_c0_g1	514.268	4.30211	0.739482	5.81774	5.96487e-09	0.000153792	TRINITY_DN5441_c0_g1_i3	AT4G34710	locus:2139629	AT4G34710	acts upstream of or within	response to cold	GO:0009409	5433	BP	response to abiotic stimulus	ADC2	Arginine decarboxylase 2
TRINITY_DN5441_c0_g1	HiInc_DN5441_c0_g1	514.268	4.30211	0.739482	5.81774	5.96487e-09	0.000153792	TRINITY_DN5441_c0_g1_i3	AT4G34710	locus:2139629	AT4G34710	acts upstream of or within	response to osmotic stress	GO:0006970	6618	BP	response to stress	ADC2	Arginine decarboxylase 2
TRINITY_DN5441_c0_g1	HiInc_DN5441_c0_g1	514.268	4.30211	0.739482	5.81774	5.96487e-09	0.000153792	TRINITY_DN5441_c0_g1_i3	AT4G34710	locus:2139629	AT4G34710	enables	arginine decarboxylase activity	GO:0008792	1576	MF	catalytic activity	ADC2	Arginine decarboxylase 2
TRINITY_DN5441_c0_g1	HiInc_DN5441_c0_g1	514.268	4.30211	0.739482	5.81774	5.96487e-09	0.000153792	TRINITY_DN5441_c0_g1_i3	AT4G34710	locus:2139629	AT4G34710	acts upstream of or within	seed development	GO:0048316	18540	BP	post-embryonic development	ADC2	Arginine decarboxylase 2
TRINITY_DN5441_c0_g1	HiInc_DN5441_c0_g1	514.268	4.30211	0.739482	5.81774	5.96487e-09	0.000153792	TRINITY_DN5441_c0_g1_i3	AT4G34710	locus:2139629	AT4G34710	involved in	putrescine biosynthetic process from arginine	GO:0033388	27606	BP	biosynthetic process	ADC2	Arginine decarboxylase 2
TRINITY_DN5441_c0_g1	HiInc_DN5441_c0_g1	514.268	4.30211	0.739482	5.81774	5.96487e-09	0.000153792	TRINITY_DN5441_c0_g1_i3	AT4G34710	locus:2139629	AT4G34710	acts upstream of or within	polyamine biosynthetic process	GO:0006596	6795	BP	biosynthetic process	ADC2	Arginine decarboxylase 2
TRINITY_DN5441_c0_g1	HiInc_DN5441_c0_g1	514.268	4.30211	0.739482	5.81774	5.96487e-09	0.000153792	TRINITY_DN5441_c0_g1_i3	AT4G34710	locus:2139629	AT4G34710	acts upstream of or within	putrescine biosynthetic process	GO:0009446	6996	BP	other cellular processes	ADC2	Arginine decarboxylase 2
TRINITY_DN5441_c0_g1	HiInc_DN5441_c0_g1	514.268	4.30211	0.739482	5.81774	5.96487e-09	0.000153792	TRINITY_DN5441_c0_g1_i3	AT4G34710	locus:2139629	AT4G34710	involved in	arginine catabolic process	GO:0006527	5157	BP	other metabolic processes	ADC2	Arginine decarboxylase 2
TRINITY_DN5441_c0_g1	HiInc_DN5441_c0_g1	514.268	4.30211	0.739482	5.81774	5.96487e-09	0.000153792	TRINITY_DN5441_c0_g1_i3	AT4G34710	locus:2139629	AT4G34710	acts upstream of or within	response to abscisic acid	GO:0009737	11395	BP	response to chemical	ADC2	Arginine decarboxylase 2
TRINITY_DN5441_c0_g1	HiInc_DN5441_c0_g1	514.268	4.30211	0.739482	5.81774	5.96487e-09	0.000153792	TRINITY_DN5441_c0_g1_i3	AT4G34710	locus:2139629	AT4G34710	enables	protein homodimerization activity	GO:0042803	15211	MF	protein binding	ADC2	Arginine decarboxylase 2
TRINITY_DN10715_c0_g1	HiInc_DN10715_c0_g1	116.301	4.1937	0.712305	5.8875	3.9208e-09	0.00010109	TRINITY_DN10715_c0_g1_i6	AT5G06720	locus:2170204	AT5G06720	acts upstream of or within	defense response to nematode	GO:0002215	25065	BP	response to external stimulus	PER53	Peroxidase 53
TRINITY_DN10715_c0_g1	HiInc_DN10715_c0_g1	116.301	4.1937	0.712305	5.8875	3.9208e-09	0.00010109	TRINITY_DN10715_c0_g1_i6	AT5G06720	locus:2170204	AT5G06720	acts upstream of or within	flower development	GO:0009908	11347	BP	flower development	PER53	Peroxidase 53
TRINITY_DN330_c1_g2	HiInc_DN330_c1_g2	37.6628	4.11735	0.819127	5.02651	4.99481e-07	0.0128781	TRINITY_DN330_c1_g2_i1	AT1G73010	locus:2032748	AT1G73010	enables	pyrophosphatase activity	GO:0016462	3970	MF	hydrolase activity	PS2	Inorganic pyrophosphatase 1
TRINITY_DN45973_c0_g1	HiInc_DN45973_c0_g1	130.438	4.10387	0.544969	7.53046	5.05618e-14	1.30363e-09	TRINITY_DN45973_c0_g1_i1	AT1G74090	locus:2031516	AT1G74090	enables	8-methylthiooctyl-desulfoglucosinolate sulfotransferase activity	GO:0080070	31853	MF	transferase activity	SOT18	Sulfotransferase
TRINITY_DN45973_c0_g1	HiInc_DN45973_c0_g1	130.438	4.10387	0.544969	7.53046	5.05618e-14	1.30363e-09	TRINITY_DN45973_c0_g1_i1	AT1G74090	locus:2031516	AT1G74090	acts upstream of or within	glucosinolate biosynthetic process	GO:0019761	10521	BP	biosynthetic process	SOT18	Sulfotransferase
TRINITY_DN45973_c0_g1	HiInc_DN45973_c0_g1	130.438	4.10387	0.544969	7.53046	5.05618e-14	1.30363e-09	TRINITY_DN45973_c0_g1_i1	AT1G74090	locus:2031516	AT1G74090	enables	desulfoglucosinolate sulfotransferase activity	GO:0047364	15945	MF	transferase activity	SOT18	Sulfotransferase
TRINITY_DN45973_c0_g1	HiInc_DN45973_c0_g1	130.438	4.10387	0.544969	7.53046	5.05618e-14	1.30363e-09	TRINITY_DN45973_c0_g1_i1	AT1G74090	locus:2031516	AT1G74090	enables	3-methylthiopropyl-desulfoglucosinolate sulfotransferase activity	GO:0080066	31849	MF	transferase activity	SOT18	Sulfotransferase
TRINITY_DN45973_c0_g1	HiInc_DN45973_c0_g1	130.438	4.10387	0.544969	7.53046	5.05618e-14	1.30363e-09	TRINITY_DN45973_c0_g1_i1	AT1G74090	locus:2031516	AT1G74090	enables	5-methylthiopentyl-desulfoglucosinolate sulfotransferase activity	GO:0080068	31851	MF	transferase activity	SOT18	Sulfotransferase
TRINITY_DN45973_c0_g1	HiInc_DN45973_c0_g1	130.438	4.10387	0.544969	7.53046	5.05618e-14	1.30363e-09	TRINITY_DN45973_c0_g1_i1	AT1G74090	locus:2031516	AT1G74090	involved in	sulfation	GO:0051923	23174	BP	other cellular processes	SOT18	Sulfotransferase
TRINITY_DN45973_c0_g1	HiInc_DN45973_c0_g1	130.438	4.10387	0.544969	7.53046	5.05618e-14	1.30363e-09	TRINITY_DN45973_c0_g1_i1	AT1G74090	locus:2031516	AT1G74090	enables	indol-3-yl-methyl-desulfoglucosinolate sulfotransferase activity	GO:0080071	31854	MF	transferase activity	SOT18	Sulfotransferase
TRINITY_DN45973_c0_g1	HiInc_DN45973_c0_g1	130.438	4.10387	0.544969	7.53046	5.05618e-14	1.30363e-09	TRINITY_DN45973_c0_g1_i1	AT1G74090	locus:2031516	AT1G74090	enables	sulfotransferase activity	GO:0008146	4317	MF	transferase activity	SOT18	Sulfotransferase
TRINITY_DN45973_c0_g1	HiInc_DN45973_c0_g1	130.438	4.10387	0.544969	7.53046	5.05618e-14	1.30363e-09	TRINITY_DN45973_c0_g1_i1	AT1G74090	locus:2031516	AT1G74090	enables	4-methylthiobutyl-desulfoglucosinolate sulfotransferase activity	GO:0080067	31850	MF	transferase activity	SOT18	Sulfotransferase
TRINITY_DN45973_c0_g1	HiInc_DN45973_c0_g1	130.438	4.10387	0.544969	7.53046	5.05618e-14	1.30363e-09	TRINITY_DN45973_c0_g1_i1	AT1G74090	locus:2031516	AT1G74090	enables	7-methylthioheptyl-desulfoglucosinolate sulfotransferase activity	GO:0080069	31852	MF	transferase activity	SOT18	Sulfotransferase
TRINITY_DN8804_c0_g1	HiInc_DN8804_c0_g1	117.809	4.05814	0.611245	6.63913	3.15538e-11	8.13551e-07	TRINITY_DN8804_c0_g1_i10	AT2G02010	locus:2041130	AT2G02010	acts upstream of or within	toxin metabolic process	GO:0009404	7445	BP	secondary metabolic process	GAD4	glutamate decarboxylase 4 [Source:TAIR"
TRINITY_DN8804_c0_g1	HiInc_DN8804_c0_g1	117.809	4.05814	0.611245	6.63913	3.15538e-11	8.13551e-07	TRINITY_DN8804_c0_g1_i10	AT2G02010	locus:2041130	AT2G02010	enables	pyridoxal phosphate binding	GO:0030170	8613	MF	other binding	GAD4	glutamate decarboxylase 4 [Source:TAIR"
TRINITY_DN8804_c0_g1	HiInc_DN8804_c0_g1	117.809	4.05814	0.611245	6.63913	3.15538e-11	8.13551e-07	TRINITY_DN8804_c0_g1_i10	AT2G02010	locus:2041130	AT2G02010	acts upstream of or within	tissue development	GO:0009888	11998	BP	anatomical structure development	GAD4	glutamate decarboxylase 4 [Source:TAIR"
TRINITY_DN8804_c0_g1	HiInc_DN8804_c0_g1	117.809	4.05814	0.611245	6.63913	3.15538e-11	8.13551e-07	TRINITY_DN8804_c0_g1_i10	AT2G02010	locus:2041130	AT2G02010	acts upstream of or within	cellular response to organic substance	GO:0071310	33835	BP	response to chemical	GAD4	glutamate decarboxylase 4 [Source:TAIR"
TRINITY_DN8804_c0_g1	HiInc_DN8804_c0_g1	117.809	4.05814	0.611245	6.63913	3.15538e-11	8.13551e-07	TRINITY_DN8804_c0_g1_i10	AT2G02010	locus:2041130	AT2G02010	acts upstream of or within	sulfur compound metabolic process	GO:0006790	7358	BP	other metabolic processes	GAD4	glutamate decarboxylase 4 [Source:TAIR"
TRINITY_DN8804_c0_g1	HiInc_DN8804_c0_g1	117.809	4.05814	0.611245	6.63913	3.15538e-11	8.13551e-07	TRINITY_DN8804_c0_g1_i10	AT2G02010	locus:2041130	AT2G02010	involved in	glutamate catabolic process	GO:0006538	5879	BP	other cellular processes	GAD4	glutamate decarboxylase 4 [Source:TAIR"
TRINITY_DN8804_c0_g1	HiInc_DN8804_c0_g1	117.809	4.05814	0.611245	6.63913	3.15538e-11	8.13551e-07	TRINITY_DN8804_c0_g1_i10	AT2G02010	locus:2041130	AT2G02010	involved in	glutamate metabolic process	GO:0006536	5882	BP	other metabolic processes	GAD4	glutamate decarboxylase 4 [Source:TAIR"
TRINITY_DN8804_c0_g1	HiInc_DN8804_c0_g1	117.809	4.05814	0.611245	6.63913	3.15538e-11	8.13551e-07	TRINITY_DN8804_c0_g1_i10	AT2G02010	locus:2041130	AT2G02010	enables	glutamate decarboxylase activity	GO:0004351	2507	MF	catalytic activity	GAD4	glutamate decarboxylase 4 [Source:TAIR"
TRINITY_DN34451_c0_g1	HiInc_DN34451_c0_g1	55.1137	4.0431	0.84893	4.76259	1.91125e-06	0.0492777	TRINITY_DN34451_c0_g1_i4	AT1G45616	locus:2825762	AT1G45616	acts upstream of or within	signal transduction	GO:0007165	7243	BP	signal transduction	AtRLP6	Receptor-like protein 6
TRINITY_DN35060_c0_g1	HiInc_DN35060_c0_g1	149.966	4.01828	0.840637	4.78005	1.75253e-06	0.0451854	TRINITY_DN35060_c0_g1_i3	AT4G37410	locus:2126382	AT4G37410	located in	endoplasmic reticulum	GO:0005783	268	CC	endoplasmic reticulum	CYP81F4	Cytochrome P450 81F4
TRINITY_DN35060_c0_g1	HiInc_DN35060_c0_g1	149.966	4.01828	0.840637	4.78005	1.75253e-06	0.0451854	TRINITY_DN35060_c0_g1_i3	AT4G37410	locus:2126382	AT4G37410	enables	oxidoreductase activity, acting on paired donors, with incorporation or reduction of molecular oxygen, NAD(P)H as one donor, and incorporation of one atom of oxygen	GO:0016709	3497	MF	catalytic activity	CYP81F4	Cytochrome P450 81F4
TRINITY_DN35060_c0_g1	HiInc_DN35060_c0_g1	149.966	4.01828	0.840637	4.78005	1.75253e-06	0.0451854	TRINITY_DN35060_c0_g1_i3	AT4G37410	locus:2126382	AT4G37410	acts upstream of or within	indole glucosinolate metabolic process	GO:0042343	11930	BP	other cellular processes	CYP81F4	Cytochrome P450 81F4
TRINITY_DN9099_c1_g1	HiInc_DN9099_c1_g1	135.61	4.00931	0.695121	5.7678	8.03147e-09	0.000207075	TRINITY_DN9099_c1_g1_i12	AT3G05650	locus:2078112	AT3G05650	enables	kinase activity	GO:0016301	2953	MF	kinase activity	AtRLP32	Receptor-like protein 32
TRINITY_DN1608_c0_g1	HiInc_DN1608_c0_g1	7603.85	3.99064	0.574722	6.9436	3.82237e-12	9.85521e-08	TRINITY_DN1608_c0_g1_i11	AT2G34930	locus:2044767	AT2G34930	acts upstream of or within	response to oomycetes	GO:0002239	25072	BP	response to external stimulus	AT2G34930	Disease resistance family protein / LRR family protein
TRINITY_DN30994_c0_g2	HiInc_DN30994_c0_g2	38.2887	3.98448	0.726026	5.48806	4.06362e-08	0.00104772	TRINITY_DN30994_c0_g2_i1	AT1G04280	locus:2018304	AT1G04280	acts upstream of or within	response to bacterium	GO:0009617	7120	BP	response to external stimulus	AT1G04280	p-loop containing nucleoside triphosphate hydrolases superfamily protein
TRINITY_DN30994_c0_g2	HiInc_DN30994_c0_g2	38.2887	3.98448	0.726026	5.48806	4.06362e-08	0.00104772	TRINITY_DN30994_c0_g2_i1	AT1G04280	locus:2018304	AT1G04280	acts upstream of or within	root morphogenesis	GO:0010015	13857	BP	multicellular organism development	AT1G04280	p-loop containing nucleoside triphosphate hydrolases superfamily protein
TRINITY_DN30994_c0_g2	HiInc_DN30994_c0_g2	38.2887	3.98448	0.726026	5.48806	4.06362e-08	0.00104772	TRINITY_DN30994_c0_g2_i1	AT1G04280	locus:2018304	AT1G04280	located in	mitochondrial outer membrane	GO:0005741	481	CC	mitochondrion	AT1G04280	p-loop containing nucleoside triphosphate hydrolases superfamily protein
TRINITY_DN30994_c0_g2	HiInc_DN30994_c0_g2	38.2887	3.98448	0.726026	5.48806	4.06362e-08	0.00104772	TRINITY_DN30994_c0_g2_i1	AT1G04280	locus:2018304	AT1G04280	acts upstream of or within	growth	GO:0040007	10293	BP	growth	AT1G04280	p-loop containing nucleoside triphosphate hydrolases superfamily protein
TRINITY_DN30994_c0_g2	HiInc_DN30994_c0_g2	38.2887	3.98448	0.726026	5.48806	4.06362e-08	0.00104772	TRINITY_DN30994_c0_g2_i1	AT1G04280	locus:2018304	AT1G04280	enables	calmodulin binding	GO:0005516	1783	MF	protein binding	AT1G04280	p-loop containing nucleoside triphosphate hydrolases superfamily protein
TRINITY_DN20252_c0_g1	HiInc_DN20252_c0_g1	629.862	3.89891	0.604387	6.45101	1.11105e-10	2.86461e-06	TRINITY_DN20252_c0_g1_i1	AT4G39940	locus:2140005	AT4G39940	involved in	hydrogen sulfide biosynthetic process	GO:0070814	32537	BP	other cellular processes	APK2	Adenylyl-sulfate kinase 2
TRINITY_DN20252_c0_g1	HiInc_DN20252_c0_g1	629.862	3.89891	0.604387	6.45101	1.11105e-10	2.86461e-06	TRINITY_DN20252_c0_g1_i1	AT4G39940	locus:2140005	AT4G39940	acts upstream of or within	sulfate assimilation	GO:0000103	7351	BP	other cellular processes	APK2	Adenylyl-sulfate kinase 2
TRINITY_DN20252_c0_g1	HiInc_DN20252_c0_g1	629.862	3.89891	0.604387	6.45101	1.11105e-10	2.86461e-06	TRINITY_DN20252_c0_g1_i1	AT4G39940	locus:2140005	AT4G39940	enables	adenylylsulfate kinase activity	GO:0004020	1402	MF	kinase activity	APK2	Adenylyl-sulfate kinase 2
TRINITY_DN20252_c0_g1	HiInc_DN20252_c0_g1	629.862	3.89891	0.604387	6.45101	1.11105e-10	2.86461e-06	TRINITY_DN20252_c0_g1_i1	AT4G39940	locus:2140005	AT4G39940	acts upstream of or within	regulation of glucosinolate biosynthetic process	GO:0010439	27948	BP	biosynthetic process	APK2	Adenylyl-sulfate kinase 2
TRINITY_DN20252_c0_g1	HiInc_DN20252_c0_g1	629.862	3.89891	0.604387	6.45101	1.11105e-10	2.86461e-06	TRINITY_DN20252_c0_g1_i1	AT4G39940	locus:2140005	AT4G39940	located in	plastid	GO:0009536	576	CC	plastid	APK2	Adenylyl-sulfate kinase 2
TRINITY_DN20252_c0_g1	HiInc_DN20252_c0_g1	629.862	3.89891	0.604387	6.45101	1.11105e-10	2.86461e-06	TRINITY_DN20252_c0_g1_i1	AT4G39940	locus:2140005	AT4G39940	acts upstream of or within	male gamete generation	GO:0048232	17128	BP	reproduction	APK2	Adenylyl-sulfate kinase 2
TRINITY_DN17233_c0_g1	HiInc_DN17233_c0_g1	172.995	3.78148	0.505252	7.48434	7.19091e-14	1.85403e-09	TRINITY_DN17233_c0_g1_i1	AT3G47960	gene:2097909	AT3G47960.1	located in	Golgi trans cisterna	GO:0000138	56	CC	other intracellular components	NPF2.10	GTR1	Major facilitator superfamily protein
TRINITY_DN17233_c0_g1	HiInc_DN17233_c0_g1	172.995	3.78148	0.505252	7.48434	7.19091e-14	1.85403e-09	TRINITY_DN17233_c0_g1_i1	AT3G47960	locus:2097910	AT3G47960	acts upstream of or within	glucosinolate transport	GO:1901349	43651	BP	transport	NPF2.10	GTR1	Major facilitator superfamily protein
TRINITY_DN17233_c0_g1	HiInc_DN17233_c0_g1	172.995	3.78148	0.505252	7.48434	7.19091e-14	1.85403e-09	TRINITY_DN17233_c0_g1_i1	AT3G47960	locus:2097910	AT3G47960	enables	glucosinolate:proton symporter activity	GO:0090448	43639	MF	transporter activity	NPF2.10	GTR1	Major facilitator superfamily protein
TRINITY_DN17233_c0_g1	HiInc_DN17233_c0_g1	172.995	3.78148	0.505252	7.48434	7.19091e-14	1.85403e-09	TRINITY_DN17233_c0_g1_i1	AT3G47960	gene:2097909	AT3G47960.1	located in	plasmodesma	GO:0009506	571	CC	other cellular components	NPF2.10	GTR1	Major facilitator superfamily protein
TRINITY_DN17233_c0_g1	HiInc_DN17233_c0_g1	172.995	3.78148	0.505252	7.48434	7.19091e-14	1.85403e-09	TRINITY_DN17233_c0_g1_i1	AT3G47960	locus:2097910	AT3G47960	acts upstream of or within	phloem glucosinolate loading	GO:0090449	43640	BP	transport	NPF2.10	GTR1	Major facilitator superfamily protein
TRINITY_DN2205_c0_g1	HiInc_DN2205_c0_g1	2610.96	3.75746	0.536538	7.00315	2.50268e-12	6.45267e-08	TRINITY_DN2205_c0_g1_i1	AT1G61800	locus:2036778	AT1G61800	enables	phosphoglycerate transmembrane transporter activity	GO:0015120	3698	MF	transporter activity	GPT2	glucose-6-phosphate/phosphate translocator 2 [Source:TAIR"
TRINITY_DN2205_c0_g1	HiInc_DN2205_c0_g1	2610.96	3.75746	0.536538	7.00315	2.50268e-12	6.45267e-08	TRINITY_DN2205_c0_g1_i1	AT1G61800	locus:2036778	AT1G61800	acts upstream of or within	response to sucrose	GO:0009744	11391	BP	response to chemical	GPT2	glucose-6-phosphate/phosphate translocator 2 [Source:TAIR"
TRINITY_DN2205_c0_g1	HiInc_DN2205_c0_g1	2610.96	3.75746	0.536538	7.00315	2.50268e-12	6.45267e-08	TRINITY_DN2205_c0_g1_i1	AT1G61800	locus:2036778	AT1G61800	involved in	phosphoenolpyruvate transport	GO:0015714	6734	BP	transport	GPT2	glucose-6-phosphate/phosphate translocator 2 [Source:TAIR"
TRINITY_DN2205_c0_g1	HiInc_DN2205_c0_g1	2610.96	3.75746	0.536538	7.00315	2.50268e-12	6.45267e-08	TRINITY_DN2205_c0_g1_i1	AT1G61800	locus:2036778	AT1G61800	acts upstream of or within	response to nematode	GO:0009624	7133	BP	response to biotic stimulus	GPT2	glucose-6-phosphate/phosphate translocator 2 [Source:TAIR"
TRINITY_DN2205_c0_g1	HiInc_DN2205_c0_g1	2610.96	3.75746	0.536538	7.00315	2.50268e-12	6.45267e-08	TRINITY_DN2205_c0_g1_i1	AT1G61800	locus:2036778	AT1G61800	involved in	glucose-6-phosphate transport	GO:0015760	5871	BP	transport	GPT2	glucose-6-phosphate/phosphate translocator 2 [Source:TAIR"
TRINITY_DN2205_c0_g1	HiInc_DN2205_c0_g1	2610.96	3.75746	0.536538	7.00315	2.50268e-12	6.45267e-08	TRINITY_DN2205_c0_g1_i1	AT1G61800	locus:2036778	AT1G61800	acts upstream of or within	photosynthesis	GO:0015979	6756	BP	photosynthesis	GPT2	glucose-6-phosphate/phosphate translocator 2 [Source:TAIR"
TRINITY_DN2205_c0_g1	HiInc_DN2205_c0_g1	2610.96	3.75746	0.536538	7.00315	2.50268e-12	6.45267e-08	TRINITY_DN2205_c0_g1_i1	AT1G61800	locus:2036778	AT1G61800	involved in	triose phosphate transmembrane transport	GO:0035436	35097	BP	transport	GPT2	glucose-6-phosphate/phosphate translocator 2 [Source:TAIR"
TRINITY_DN2205_c0_g1	HiInc_DN2205_c0_g1	2610.96	3.75746	0.536538	7.00315	2.50268e-12	6.45267e-08	TRINITY_DN2205_c0_g1_i1	AT1G61800	locus:2036778	AT1G61800	involved in	photosynthetic acclimation	GO:0009643	6757	BP	response to light stimulus	GPT2	glucose-6-phosphate/phosphate translocator 2 [Source:TAIR"
TRINITY_DN2205_c0_g1	HiInc_DN2205_c0_g1	2610.96	3.75746	0.536538	7.00315	2.50268e-12	6.45267e-08	TRINITY_DN2205_c0_g1_i1	AT1G61800	locus:2036778	AT1G61800	acts upstream of or within	regulation of photosynthesis	GO:0010109	14864	BP	photosynthesis	GPT2	glucose-6-phosphate/phosphate translocator 2 [Source:TAIR"
TRINITY_DN2205_c0_g1	HiInc_DN2205_c0_g1	2610.96	3.75746	0.536538	7.00315	2.50268e-12	6.45267e-08	TRINITY_DN2205_c0_g1_i1	AT1G61800	locus:2036778	AT1G61800	acts upstream of or within	response to glucose	GO:0009749	11412	BP	response to chemical	GPT2	glucose-6-phosphate/phosphate translocator 2 [Source:TAIR"
TRINITY_DN2205_c0_g1	HiInc_DN2205_c0_g1	2610.96	3.75746	0.536538	7.00315	2.50268e-12	6.45267e-08	TRINITY_DN2205_c0_g1_i1	AT1G61800	locus:2036778	AT1G61800	involved in	phosphoglycerate transmembrane transport	GO:0015713	6737	BP	other cellular processes	GPT2	glucose-6-phosphate/phosphate translocator 2 [Source:TAIR"
TRINITY_DN2205_c0_g1	HiInc_DN2205_c0_g1	2610.96	3.75746	0.536538	7.00315	2.50268e-12	6.45267e-08	TRINITY_DN2205_c0_g1_i1	AT1G61800	locus:2036778	AT1G61800	enables	antiporter activity	GO:0015297	1550	MF	transporter activity	GPT2	glucose-6-phosphate/phosphate translocator 2 [Source:TAIR"
TRINITY_DN2205_c0_g1	HiInc_DN2205_c0_g1	2610.96	3.75746	0.536538	7.00315	2.50268e-12	6.45267e-08	TRINITY_DN2205_c0_g1_i1	AT1G61800	locus:2036778	AT1G61800	enables	triose-phosphate transmembrane transporter activity	GO:0071917	35889	MF	transporter activity	GPT2	glucose-6-phosphate/phosphate translocator 2 [Source:TAIR"
TRINITY_DN2205_c0_g1	HiInc_DN2205_c0_g1	2610.96	3.75746	0.536538	7.00315	2.50268e-12	6.45267e-08	TRINITY_DN2205_c0_g1_i1	AT1G61800	locus:2036778	AT1G61800	enables	inorganic phosphate transmembrane transporter activity	GO:0005315	2814	MF	transporter activity	GPT2	glucose-6-phosphate/phosphate translocator 2 [Source:TAIR"
TRINITY_DN2205_c0_g1	HiInc_DN2205_c0_g1	2610.96	3.75746	0.536538	7.00315	2.50268e-12	6.45267e-08	TRINITY_DN2205_c0_g1_i1	AT1G61800	locus:2036778	AT1G61800	enables	glucose-6-phosphate transmembrane transporter activity	GO:0015152	2493	MF	transporter activity	GPT2	glucose-6-phosphate/phosphate translocator 2 [Source:TAIR"
TRINITY_DN1691_c0_g3	HiInc_DN1691_c0_g3	542.02	3.72843	0.762661	4.88872	1.01495e-06	0.0261686	TRINITY_DN1691_c0_g3_i1	AT1G07135	locus:505006106	AT1G07135	acts upstream of or within	response to water deprivation	GO:0009414	5647	BP	response to stress	AT1G07135	At1g07135
TRINITY_DN1691_c0_g3	HiInc_DN1691_c0_g3	542.02	3.72843	0.762661	4.88872	1.01495e-06	0.0261686	TRINITY_DN1691_c0_g3_i1	AT1G07135	locus:505006106	AT1G07135	acts upstream of or within	response to auxin	GO:0009733	11397	BP	response to chemical	AT1G07135	At1g07135
TRINITY_DN1691_c0_g3	HiInc_DN1691_c0_g3	542.02	3.72843	0.762661	4.88872	1.01495e-06	0.0261686	TRINITY_DN1691_c0_g3_i1	AT1G07135	locus:505006106	AT1G07135	acts upstream of or within	cellular response to ethylene stimulus	GO:0071369	33894	BP	response to endogenous stimulus	AT1G07135	At1g07135
TRINITY_DN1691_c0_g3	HiInc_DN1691_c0_g3	542.02	3.72843	0.762661	4.88872	1.01495e-06	0.0261686	TRINITY_DN1691_c0_g3_i1	AT1G07135	locus:505006106	AT1G07135	acts upstream of or within	indole-containing compound metabolic process	GO:0042430	12131	BP	other cellular processes	AT1G07135	At1g07135
TRINITY_DN1691_c0_g3	HiInc_DN1691_c0_g3	542.02	3.72843	0.762661	4.88872	1.01495e-06	0.0261686	TRINITY_DN1691_c0_g3_i1	AT1G07135	locus:505006106	AT1G07135	located in	anchored component of membrane	GO:0031225	20778	CC	other membranes	AT1G07135	At1g07135
TRINITY_DN1691_c0_g3	HiInc_DN1691_c0_g3	542.02	3.72843	0.762661	4.88872	1.01495e-06	0.0261686	TRINITY_DN1691_c0_g3_i1	AT1G07135	locus:505006106	AT1G07135	acts upstream of or within	regulation of cellular ketone metabolic process	GO:0010565	29247	BP	other cellular processes	AT1G07135	At1g07135
TRINITY_DN1691_c0_g3	HiInc_DN1691_c0_g3	542.02	3.72843	0.762661	4.88872	1.01495e-06	0.0261686	TRINITY_DN1691_c0_g3_i1	AT1G07135	locus:505006106	AT1G07135	acts upstream of or within	regulation of defense response	GO:0031347	20899	BP	response to stress	AT1G07135	At1g07135
TRINITY_DN1230_c0_g1	HiInc_DN1230_c0_g1	50.0466	3.71474	0.700853	5.30032	1.15602e-07	0.00298058	TRINITY_DN1230_c0_g1_i5	AT5G12340	locus:505006602	AT5G12340	acts upstream of or within	response to fungus	GO:0009620	7124	BP	response to external stimulus	AT5G12340	DUF4228 domain protein
TRINITY_DN11309_c0_g1	HiInc_DN11309_c0_g1	613.549	3.71099	0.767526	4.835	1.33145e-06	0.0343287	TRINITY_DN11309_c0_g1_i5	AT5G54010	locus:2154754	AT5G54010	enables	UDP-glucosyltransferase activity	GO:0035251	19266	MF	transferase activity	UGT79B6	UDP-glycosyltransferase 79B6
TRINITY_DN34160_c0_g1	HiInc_DN34160_c0_g1	24.694	3.70622	0.745542	4.97118	6.65464e-07	0.0171577	TRINITY_DN34160_c0_g1_i1	AT1G35580	locus:2014676	AT1G35580	involved in	sucrose catabolic process	GO:0005987	7346	BP	other metabolic processes	CINV1	Alkaline/neutral invertase CINV1
TRINITY_DN34160_c0_g1	HiInc_DN34160_c0_g1	24.694	3.70622	0.745542	4.97118	6.65464e-07	0.0171577	TRINITY_DN34160_c0_g1_i1	AT1G35580	locus:2014676	AT1G35580	involved in	protein hexamerization	GO:0034214	29092	BP	other cellular processes	CINV1	Alkaline/neutral invertase CINV1
TRINITY_DN34160_c0_g1	HiInc_DN34160_c0_g1	24.694	3.70622	0.745542	4.97118	6.65464e-07	0.0171577	TRINITY_DN34160_c0_g1_i1	AT1G35580	locus:2014676	AT1G35580	acts upstream of or within	root development	GO:0048364	18902	BP	multicellular organism development	CINV1	Alkaline/neutral invertase CINV1
TRINITY_DN34160_c0_g1	HiInc_DN34160_c0_g1	24.694	3.70622	0.745542	4.97118	6.65464e-07	0.0171577	TRINITY_DN34160_c0_g1_i1	AT1G35580	locus:2014676	AT1G35580	acts upstream of or within	response to hydrogen peroxide	GO:0042542	13166	BP	response to stress	CINV1	Alkaline/neutral invertase CINV1
TRINITY_DN34160_c0_g1	HiInc_DN34160_c0_g1	24.694	3.70622	0.745542	4.97118	6.65464e-07	0.0171577	TRINITY_DN34160_c0_g1_i1	AT1G35580	locus:2014676	AT1G35580	enables	beta-fructofuranosidase activity	GO:0004564	1665	MF	hydrolase activity	CINV1	Alkaline/neutral invertase CINV1
TRINITY_DN34160_c0_g1	HiInc_DN34160_c0_g1	24.694	3.70622	0.745542	4.97118	6.65464e-07	0.0171577	TRINITY_DN34160_c0_g1_i1	AT1G35580	locus:2014676	AT1G35580	enables	sucrose alpha-glucosidase activity	GO:0004575	4296	MF	hydrolase activity	CINV1	Alkaline/neutral invertase CINV1
TRINITY_DN34160_c0_g1	HiInc_DN34160_c0_g1	24.694	3.70622	0.745542	4.97118	6.65464e-07	0.0171577	TRINITY_DN34160_c0_g1_i1	AT1G35580	locus:2014676	AT1G35580	enables	glycopeptide alpha-N-acetylgalactosaminidase activity	GO:0033926	28746	MF	hydrolase activity	CINV1	Alkaline/neutral invertase CINV1
TRINITY_DN34160_c0_g1	HiInc_DN34160_c0_g1	24.694	3.70622	0.745542	4.97118	6.65464e-07	0.0171577	TRINITY_DN34160_c0_g1_i1	AT1G35580	locus:2014676	AT1G35580	acts upstream of or within	cellular amino acid metabolic process	GO:0006520	5099	BP	other metabolic processes	CINV1	Alkaline/neutral invertase CINV1
TRINITY_DN535_c0_g1	HiInc_DN535_c0_g1	1106.16	3.66778	0.716587	5.1184	3.08135e-07	0.00794464	TRINITY_DN535_c0_g1_i17	AT5G13220	locus:2183921	AT5G13220	acts upstream of or within	regulation of jasmonic acid mediated signaling pathway	GO:2000022	35570	BP	response to chemical	JAZ10	jasmonate-zim-domain protein 10 [Source:TAIR"
TRINITY_DN535_c0_g1	HiInc_DN535_c0_g1	1106.16	3.66778	0.716587	5.1184	3.08135e-07	0.00794464	TRINITY_DN535_c0_g1_i17	AT5G13220	locus:2183921	AT5G13220	acts upstream of or within	regulation of systemic acquired resistance	GO:0010112	14865	BP	response to external stimulus	JAZ10	jasmonate-zim-domain protein 10 [Source:TAIR"
TRINITY_DN3715_c0_g1	HiInc_DN3715_c0_g1	534.252	3.66686	0.740298	4.95322	7.29965e-07	0.0188207	TRINITY_DN3715_c0_g1_i5	AT3G61640	locus:2076730	AT3G61640	acts upstream of or within	developmental growth	GO:0048589	21420	BP	growth	AGP20	Arabinogalactan protein 20
TRINITY_DN3715_c0_g1	HiInc_DN3715_c0_g1	534.252	3.66686	0.740298	4.95322	7.29965e-07	0.0188207	TRINITY_DN3715_c0_g1_i5	AT3G61640	locus:2076730	AT3G61640	acts upstream of or within	cellular response to oxygen-containing compound	GO:1901701	44644	BP	response to chemical	AGP20	Arabinogalactan protein 20
TRINITY_DN3715_c0_g1	HiInc_DN3715_c0_g1	534.252	3.66686	0.740298	4.95322	7.29965e-07	0.0188207	TRINITY_DN3715_c0_g1_i5	AT3G61640	locus:2076730	AT3G61640	acts upstream of or within	defense response to other organism	GO:0098542	46569	BP	response to external stimulus	AGP20	Arabinogalactan protein 20
TRINITY_DN10408_c0_g1	HiInc_DN10408_c0_g1	79.019	3.63193	0.691388	5.25309	1.49565e-07	0.00385624	TRINITY_DN10408_c0_g1_i13	AT2G44260	locus:2050610	AT2G44260	acts upstream of or within	secondary metabolic process	GO:0019748	10327	BP	secondary metabolic process	AT2G44260	Plant protein of unknown function (DUF946) [Source:TAIR"
TRINITY_DN8301_c0_g1	HiInc_DN8301_c0_g1	442.997	3.61432	0.709789	5.0921	3.54127e-07	0.00913046	TRINITY_DN8301_c0_g1_i26	AT3G23250	locus:2086233	AT3G23250	enables	DNA-binding transcription factor activity	GO:0003700	4449	MF	DNA-binding transcription factor activity	MYB15	Transcription factor MYB15
TRINITY_DN3612_c0_g1	HiInc_DN3612_c0_g1	183.203	3.56366	0.460345	7.74128	9.84174e-15	2.5375e-10	TRINITY_DN3612_c0_g1_i11	AT1G79360	locus:2207360	AT1G79360	located in	plant-type vacuole membrane	GO:0009705	11040	CC	vacuole	2002-10-01	Organic cation/carnitine transporter 2
TRINITY_DN3612_c0_g1	HiInc_DN3612_c0_g1	183.203	3.56366	0.460345	7.74128	9.84174e-15	2.5375e-10	TRINITY_DN3612_c0_g1_i11	AT1G79360	locus:2207360	AT1G79360	involved in	transmembrane transport	GO:0055085	28452	BP	transport	2002-10-01	Organic cation/carnitine transporter 2
TRINITY_DN3612_c0_g1	HiInc_DN3612_c0_g1	183.203	3.56366	0.460345	7.74128	9.84174e-15	2.5375e-10	TRINITY_DN3612_c0_g1_i11	AT1G79360	locus:2207360	AT1G79360	acts upstream of or within	shoot system development	GO:0048367	18906	BP	multicellular organism development	2002-10-01	Organic cation/carnitine transporter 2
TRINITY_DN3612_c0_g1	HiInc_DN3612_c0_g1	183.203	3.56366	0.460345	7.74128	9.84174e-15	2.5375e-10	TRINITY_DN3612_c0_g1_i11	AT1G79360	locus:2207360	AT1G79360	acts upstream of or within	cellular catabolic process	GO:0044248	19683	BP	other metabolic processes	2002-10-01	Organic cation/carnitine transporter 2
TRINITY_DN3612_c0_g1	HiInc_DN3612_c0_g1	183.203	3.56366	0.460345	7.74128	9.84174e-15	2.5375e-10	TRINITY_DN3612_c0_g1_i11	AT1G79360	locus:2207360	AT1G79360	enables	transmembrane transporter activity	GO:0022857	27431	MF	transporter activity	2002-10-01	Organic cation/carnitine transporter 2
TRINITY_DN3612_c0_g1	HiInc_DN3612_c0_g1	183.203	3.56366	0.460345	7.74128	9.84174e-15	2.5375e-10	TRINITY_DN3612_c0_g1_i11	AT1G79360	locus:2207360	AT1G79360	enables	carbohydrate transmembrane transporter activity	GO:0015144	1797	MF	transporter activity	2002-10-01	Organic cation/carnitine transporter 2
TRINITY_DN3612_c0_g1	HiInc_DN3612_c0_g1	183.203	3.56366	0.460345	7.74128	9.84174e-15	2.5375e-10	TRINITY_DN3612_c0_g1_i11	AT1G79360	locus:2207360	AT1G79360	acts upstream of or within	organonitrogen compound catabolic process	GO:1901565	44204	BP	catabolic process	2002-10-01	Organic cation/carnitine transporter 2
TRINITY_DN3612_c0_g1	HiInc_DN3612_c0_g1	183.203	3.56366	0.460345	7.74128	9.84174e-15	2.5375e-10	TRINITY_DN3612_c0_g1_i11	AT1G79360	locus:2207360	AT1G79360	acts upstream of or within	response to light stimulus	GO:0009416	6176	BP	response to light stimulus	2002-10-01	Organic cation/carnitine transporter 2
TRINITY_DN3612_c0_g1	HiInc_DN3612_c0_g1	183.203	3.56366	0.460345	7.74128	9.84174e-15	2.5375e-10	TRINITY_DN3612_c0_g1_i11	AT1G79360	locus:2207360	AT1G79360	acts upstream of or within	carboxylic acid metabolic process	GO:0019752	10638	BP	other cellular processes	2002-10-01	Organic cation/carnitine transporter 2
TRINITY_DN10487_c0_g1	HiInc_DN10487_c0_g1	41.292	3.53983	0.613237	5.77237	7.81632e-09	0.000201528	TRINITY_DN10487_c0_g1_i1	AT4G21640	locus:2119018	AT4G21640	enables	serine-type endopeptidase activity	GO:0004252	4112	MF	catalytic activity	AT4G21640	Subtilase family protein [Source:TAIR"
TRINITY_DN10487_c0_g1	HiInc_DN10487_c0_g1	41.292	3.53983	0.613237	5.77237	7.81632e-09	0.000201528	TRINITY_DN10487_c0_g1_i1	AT4G21640	locus:2119018	AT4G21640	is active in	extracellular space	GO:0005615	296	CC	extracellular region	AT4G21640	Subtilase family protein [Source:TAIR"
TRINITY_DN8257_c8_g1	HiInc_DN8257_c8_g1	54.5342	3.4279	0.54032	6.34421	2.2357e-10	5.7643e-06	TRINITY_DN8257_c8_g1_i1	AT5G11250	locus:2147992	AT5G11250	enables	ADP binding	GO:0043531	22291	MF	nucleotide binding	AT5G11250	Disease resistance protein (TIR-NBS-LRR class)
TRINITY_DN8257_c8_g1	HiInc_DN8257_c8_g1	54.5342	3.4279	0.54032	6.34421	2.2357e-10	5.7643e-06	TRINITY_DN8257_c8_g1_i1	AT5G11250	locus:2147992	AT5G11250	enables	NAD+ nucleosidase activity	GO:0003953	1141	MF	hydrolase activity	AT5G11250	Disease resistance protein (TIR-NBS-LRR class)
TRINITY_DN8257_c8_g1	HiInc_DN8257_c8_g1	54.5342	3.4279	0.54032	6.34421	2.2357e-10	5.7643e-06	TRINITY_DN8257_c8_g1_i1	AT5G11250	locus:2147992	AT5G11250	acts upstream of or within	regulation of cellular response to stress	GO:0080135	32116	BP	other cellular processes	AT5G11250	Disease resistance protein (TIR-NBS-LRR class)
TRINITY_DN123_c0_g1	HiInc_DN123_c0_g1	835.491	3.42068	0.433485	7.89112	2.99475e-15	7.72136e-11	TRINITY_DN123_c0_g1_i32	AT1G50190	locus:2011972	AT1G50190	involved in	intracellular signal transduction	GO:0035556	35314	BP	signal transduction	AT1G50190	Cysteine/Histidine-rich C1 domain family protein
TRINITY_DN9912_c0_g1	HiInc_DN9912_c0_g1	530.476	3.398	0.497454	6.8308	8.44452e-12	2.17725e-07	TRINITY_DN9912_c0_g1_i20	AT1G61890	locus:2036848	AT1G61890	involved in	xenobiotic detoxification by transmembrane export across the plasma membrane	GO:1990961	52057	BP	other cellular processes	DTX37	Protein DETOXIFICATION 37
TRINITY_DN9912_c0_g1	HiInc_DN9912_c0_g1	530.476	3.398	0.497454	6.8308	8.44452e-12	2.17725e-07	TRINITY_DN9912_c0_g1_i20	AT1G61890	locus:2036848	AT1G61890	enables	xenobiotic transmembrane transporter activity	GO:0042910	17153	MF	transporter activity	DTX37	Protein DETOXIFICATION 37
TRINITY_DN14425_c0_g1	HiInc_DN14425_c0_g1	1183.65	3.37316	0.679451	4.96453	6.88668e-07	0.0177559	TRINITY_DN14425_c0_g1_i2	AT5G13700	locus:2173219	AT5G13700	enables	norspermine:oxygen oxidoreductase activity	GO:0052894	40124	MF	catalytic activity	PAO1	Polyamine oxidase 1
TRINITY_DN14425_c0_g1	HiInc_DN14425_c0_g1	1183.65	3.37316	0.679451	4.96453	6.88668e-07	0.0177559	TRINITY_DN14425_c0_g1_i2	AT5G13700	locus:2173219	AT5G13700	enables	polyamine oxidase activity	GO:0046592	13497	MF	catalytic activity	PAO1	Polyamine oxidase 1
TRINITY_DN14425_c0_g1	HiInc_DN14425_c0_g1	1183.65	3.37316	0.679451	4.96453	6.88668e-07	0.0177559	TRINITY_DN14425_c0_g1_i2	AT5G13700	locus:2173219	AT5G13700	enables	spermine:oxygen oxidoreductase (spermidine-forming) activity	GO:0052901	40131	MF	catalytic activity	PAO1	Polyamine oxidase 1
TRINITY_DN14425_c0_g1	HiInc_DN14425_c0_g1	1183.65	3.37316	0.679451	4.96453	6.88668e-07	0.0177559	TRINITY_DN14425_c0_g1_i2	AT5G13700	locus:2173219	AT5G13700	involved in	spermine catabolic process	GO:0046208	12997	BP	catabolic process	PAO1	Polyamine oxidase 1
TRINITY_DN14425_c0_g1	HiInc_DN14425_c0_g1	1183.65	3.37316	0.679451	4.96453	6.88668e-07	0.0177559	TRINITY_DN14425_c0_g1_i2	AT5G13700	locus:2173219	AT5G13700	enables	flavin adenine dinucleotide binding	GO:0050660	17564	MF	other binding	PAO1	Polyamine oxidase 1
TRINITY_DN14425_c0_g1	HiInc_DN14425_c0_g1	1183.65	3.37316	0.679451	4.96453	6.88668e-07	0.0177559	TRINITY_DN14425_c0_g1_i2	AT5G13700	locus:2173219	AT5G13700	enables	spermidine:oxygen oxidoreductase (3-aminopropanal-forming) activity	GO:0052902	40132	MF	catalytic activity	PAO1	Polyamine oxidase 1
TRINITY_DN14425_c0_g1	HiInc_DN14425_c0_g1	1183.65	3.37316	0.679451	4.96453	6.88668e-07	0.0177559	TRINITY_DN14425_c0_g1_i2	AT5G13700	locus:2173219	AT5G13700	enables	N1-acetylspermine:oxygen oxidoreductase (3-acetamidopropanal-forming) activity	GO:0052903	40133	MF	catalytic activity	PAO1	Polyamine oxidase 1
TRINITY_DN14425_c0_g1	HiInc_DN14425_c0_g1	1183.65	3.37316	0.679451	4.96453	6.88668e-07	0.0177559	TRINITY_DN14425_c0_g1_i2	AT5G13700	locus:2173219	AT5G13700	acts upstream of or within	polyamine catabolic process	GO:0006598	6796	BP	catabolic process	PAO1	Polyamine oxidase 1
TRINITY_DN14425_c0_g1	HiInc_DN14425_c0_g1	1183.65	3.37316	0.679451	4.96453	6.88668e-07	0.0177559	TRINITY_DN14425_c0_g1_i2	AT5G13700	locus:2173219	AT5G13700	enables	N1-acetylspermidine:oxygen oxidoreductase (3-acetamidopropanal-forming) activity	GO:0052904	40134	MF	catalytic activity	PAO1	Polyamine oxidase 1
TRINITY_DN14425_c0_g1	HiInc_DN14425_c0_g1	1183.65	3.37316	0.679451	4.96453	6.88668e-07	0.0177559	TRINITY_DN14425_c0_g1_i2	AT5G13700	locus:2173219	AT5G13700	enables	N1-acetylspermine:oxygen oxidoreductase (N1-acetylspermidine-forming) activity	GO:0052895	40125	MF	catalytic activity	PAO1	Polyamine oxidase 1
TRINITY_DN41810_c0_g1	HiInc_DN41810_c0_g1	42.3383	3.37075	0.552621	6.09957	1.06357e-09	2.74221e-05	TRINITY_DN41810_c0_g1_i5	AT5G25930	locus:2180617	AT5G25930	acts upstream of or within	leaf senescence	GO:0010150	17252	BP	multicellular organism development	AT5G25930	Kinase family with leucine-rich repeat domain-containing protein
TRINITY_DN41810_c0_g1	HiInc_DN41810_c0_g1	42.3383	3.37075	0.552621	6.09957	1.06357e-09	2.74221e-05	TRINITY_DN41810_c0_g1_i5	AT5G25930	locus:2180617	AT5G25930	acts upstream of or within	response to molecule of bacterial origin	GO:0002237	25068	BP	response to biotic stimulus	AT5G25930	Kinase family with leucine-rich repeat domain-containing protein
TRINITY_DN41810_c0_g1	HiInc_DN41810_c0_g1	42.3383	3.37075	0.552621	6.09957	1.06357e-09	2.74221e-05	TRINITY_DN41810_c0_g1_i5	AT5G25930	locus:2180617	AT5G25930	involved in	protein phosphorylation	GO:0006468	6897	BP	other cellular processes	AT5G25930	Kinase family with leucine-rich repeat domain-containing protein
TRINITY_DN41810_c0_g1	HiInc_DN41810_c0_g1	42.3383	3.37075	0.552621	6.09957	1.06357e-09	2.74221e-05	TRINITY_DN41810_c0_g1_i5	AT5G25930	locus:2180617	AT5G25930	acts upstream of or within	regulation of signal transduction	GO:0009966	13829	BP	signal transduction	AT5G25930	Kinase family with leucine-rich repeat domain-containing protein
TRINITY_DN41810_c0_g1	HiInc_DN41810_c0_g1	42.3383	3.37075	0.552621	6.09957	1.06357e-09	2.74221e-05	TRINITY_DN41810_c0_g1_i5	AT5G25930	locus:2180617	AT5G25930	acts upstream of or within	cellular response to organic cyclic compound	GO:0071407	33938	BP	response to chemical	AT5G25930	Kinase family with leucine-rich repeat domain-containing protein
TRINITY_DN41810_c0_g1	HiInc_DN41810_c0_g1	42.3383	3.37075	0.552621	6.09957	1.06357e-09	2.74221e-05	TRINITY_DN41810_c0_g1_i5	AT5G25930	locus:2180617	AT5G25930	enables	protein kinase activity	GO:0004672	3889	MF	catalytic activity	AT5G25930	Kinase family with leucine-rich repeat domain-containing protein
TRINITY_DN41810_c0_g1	HiInc_DN41810_c0_g1	42.3383	3.37075	0.552621	6.09957	1.06357e-09	2.74221e-05	TRINITY_DN41810_c0_g1_i5	AT5G25930	locus:2180617	AT5G25930	acts upstream of or within	negative regulation of cell death	GO:0060548	31926	BP	other cellular processes	AT5G25930	Kinase family with leucine-rich repeat domain-containing protein
TRINITY_DN41810_c0_g1	HiInc_DN41810_c0_g1	42.3383	3.37075	0.552621	6.09957	1.06357e-09	2.74221e-05	TRINITY_DN41810_c0_g1_i5	AT5G25930	locus:2180617	AT5G25930	acts upstream of or within	response to inorganic substance	GO:0010035	14767	BP	response to chemical	AT5G25930	Kinase family with leucine-rich repeat domain-containing protein
TRINITY_DN41810_c0_g1	HiInc_DN41810_c0_g1	42.3383	3.37075	0.552621	6.09957	1.06357e-09	2.74221e-05	TRINITY_DN41810_c0_g1_i5	AT5G25930	locus:2180617	AT5G25930	acts upstream of or within	negative regulation of cellular process	GO:0048523	20726	BP	other cellular processes	AT5G25930	Kinase family with leucine-rich repeat domain-containing protein
TRINITY_DN41810_c0_g1	HiInc_DN41810_c0_g1	42.3383	3.37075	0.552621	6.09957	1.06357e-09	2.74221e-05	TRINITY_DN41810_c0_g1_i5	AT5G25930	locus:2180617	AT5G25930	acts upstream of or within	response to lipid	GO:0033993	28865	BP	response to chemical	AT5G25930	Kinase family with leucine-rich repeat domain-containing protein
TRINITY_DN23117_c0_g1	HiInc_DN23117_c0_g1	464.672	3.36295	0.402266	8.36001	6.27144e-17	1.61696e-12	TRINITY_DN23117_c0_g1_i1	AT2G30490	locus:2064402	AT2G30490	involved in	lignin metabolic process	GO:0009808	6182	BP	secondary metabolic process	CYP73A5	Cinnamate-4-hydroxylase
TRINITY_DN23117_c0_g1	HiInc_DN23117_c0_g1	464.672	3.36295	0.402266	8.36001	6.27144e-17	1.61696e-12	TRINITY_DN23117_c0_g1_i1	AT2G30490	locus:2064402	AT2G30490	acts upstream of or within	phenylpropanoid metabolic process	GO:0009698	6712	BP	other cellular processes	CYP73A5	Cinnamate-4-hydroxylase
TRINITY_DN23117_c0_g1	HiInc_DN23117_c0_g1	464.672	3.36295	0.402266	8.36001	6.27144e-17	1.61696e-12	TRINITY_DN23117_c0_g1_i1	AT2G30490	locus:2064402	AT2G30490	acts upstream of or within	phenylpropanoid biosynthetic process	GO:0009699	6711	BP	other metabolic processes	CYP73A5	Cinnamate-4-hydroxylase
TRINITY_DN23117_c0_g1	HiInc_DN23117_c0_g1	464.672	3.36295	0.402266	8.36001	6.27144e-17	1.61696e-12	TRINITY_DN23117_c0_g1_i1	AT2G30490	locus:2064402	AT2G30490	acts upstream of or within	ubiquinone biosynthetic process	GO:0006744	7518	BP	biosynthetic process	CYP73A5	Cinnamate-4-hydroxylase
TRINITY_DN23117_c0_g1	HiInc_DN23117_c0_g1	464.672	3.36295	0.402266	8.36001	6.27144e-17	1.61696e-12	TRINITY_DN23117_c0_g1_i1	AT2G30490	locus:2064402	AT2G30490	acts upstream of or within	developmental process	GO:0032502	25755	BP	other biological processes	CYP73A5	Cinnamate-4-hydroxylase
TRINITY_DN23117_c0_g1	HiInc_DN23117_c0_g1	464.672	3.36295	0.402266	8.36001	6.27144e-17	1.61696e-12	TRINITY_DN23117_c0_g1_i1	AT2G30490	locus:2064402	AT2G30490	enables	identical protein binding	GO:0042802	15210	MF	protein binding	CYP73A5	Cinnamate-4-hydroxylase
TRINITY_DN23117_c0_g1	HiInc_DN23117_c0_g1	464.672	3.36295	0.402266	8.36001	6.27144e-17	1.61696e-12	TRINITY_DN23117_c0_g1_i1	AT2G30490	locus:2064402	AT2G30490	located in	peroxisome	GO:0005777	556	CC	peroxisome	CYP73A5	Cinnamate-4-hydroxylase
TRINITY_DN23117_c0_g1	HiInc_DN23117_c0_g1	464.672	3.36295	0.402266	8.36001	6.27144e-17	1.61696e-12	TRINITY_DN23117_c0_g1_i1	AT2G30490	locus:2064402	AT2G30490	enables	trans-cinnamate 4-monooxygenase activity	GO:0016710	4439	MF	catalytic activity	CYP73A5	Cinnamate-4-hydroxylase
TRINITY_DN23117_c0_g1	HiInc_DN23117_c0_g1	464.672	3.36295	0.402266	8.36001	6.27144e-17	1.61696e-12	TRINITY_DN23117_c0_g1_i1	AT2G30490	locus:2064402	AT2G30490	acts upstream of or within	pollen development	GO:0009555	11329	BP	multicellular organism development	CYP73A5	Cinnamate-4-hydroxylase
TRINITY_DN566_c0_g1	HiInc_DN566_c0_g1	195.046	3.34738	0.491601	6.80914	9.81842e-12	2.53148e-07	TRINITY_DN566_c0_g1_i10	AT1G15210	locus:2037703	AT1G15210	acts upstream of or within	flavonoid biosynthetic process	GO:0009813	5785	BP	biosynthetic process	ABCG35	PDR7
TRINITY_DN566_c0_g1	HiInc_DN566_c0_g1	195.046	3.34738	0.491601	6.80914	9.81842e-12	2.53148e-07	TRINITY_DN566_c0_g1_i10	AT1G15210	locus:2037703	AT1G15210	enables	ATPase-coupled transmembrane transporter activity	GO:0042626	14104	MF	transporter activity	ABCG35	PDR7
TRINITY_DN566_c0_g1	HiInc_DN566_c0_g1	195.046	3.34738	0.491601	6.80914	9.81842e-12	2.53148e-07	TRINITY_DN566_c0_g1_i10	AT1G15210	locus:2037703	AT1G15210	enables	ABC-type transporter activity	GO:0140359	56762	MF	transporter activity	ABCG35	PDR7
TRINITY_DN26297_c0_g1	HiInc_DN26297_c0_g1	433.498	3.34073	0.35271	9.47159	2.75607e-21	7.10598e-17	TRINITY_DN26297_c0_g1_i2	AT4G14040	locus:2129356	AT4G14040	acts upstream of or within	polar nucleus fusion	GO:0010197	17770	BP	cellular component organization	SBP2	Selenium-binding protein 2
TRINITY_DN26297_c0_g1	HiInc_DN26297_c0_g1	433.498	3.34073	0.35271	9.47159	2.75607e-21	7.10598e-17	TRINITY_DN26297_c0_g1_i2	AT4G14040	locus:2129356	AT4G14040	enables	selenium binding	GO:0008430	4092	MF	other binding	SBP2	Selenium-binding protein 2
TRINITY_DN7922_c0_g1	HiInc_DN7922_c0_g1	894.06	3.33607	0.589084	5.66316	1.48613e-08	0.00038317	TRINITY_DN7922_c0_g1_i9	AT4G20830	gene:2121538	AT4G20830.1	located in	apoplast	GO:0048046	14693	CC	extracellular region	AT4G20830	Berberine bridge enzyme-like 19
TRINITY_DN7922_c0_g1	HiInc_DN7922_c0_g1	894.06	3.33607	0.589084	5.66316	1.48613e-08	0.00038317	TRINITY_DN7922_c0_g1_i9	AT4G20830	gene:2121538	AT4G20830.1	located in	vacuole	GO:0005773	730	CC	vacuole	AT4G20830	Berberine bridge enzyme-like 19
TRINITY_DN7922_c0_g1	HiInc_DN7922_c0_g1	894.06	3.33607	0.589084	5.66316	1.48613e-08	0.00038317	TRINITY_DN7922_c0_g1_i9	AT4G20830	locus:2121539	AT4G20830	enables	oxidoreductase activity, acting on the CH-OH group of donors, oxygen as acceptor	GO:0016899	3550	MF	catalytic activity	AT4G20830	Berberine bridge enzyme-like 19
TRINITY_DN12173_c0_g1	HiInc_DN12173_c0_g1	102.6	3.28029	0.503312	6.51741	7.15321e-11	1.84431e-06	TRINITY_DN12173_c0_g1_i1	AT1G21100	locus:2199607	AT1G21100	enables	methyltransferase activity	GO:0008168	3208	MF	transferase activity	IGMT1	Indole glucosinolate O-methyltransferase 1
TRINITY_DN10020_c0_g1	HiInc_DN10020_c0_g1	490.65	3.26123	0.636973	5.11988	3.05723e-07	0.00788246	TRINITY_DN10020_c0_g1_i1	AT5G20230	locus:2149249	AT5G20230	acts upstream of or within	regulation of lignin biosynthetic process	GO:1901141	43223	BP	secondary metabolic process	BCB	SAG14
TRINITY_DN10020_c0_g1	HiInc_DN10020_c0_g1	490.65	3.26123	0.636973	5.11988	3.05723e-07	0.00788246	TRINITY_DN10020_c0_g1_i1	AT5G20230	locus:2149249	AT5G20230	is active in	anchored component of plasma membrane	GO:0046658	13536	CC	plasma membrane	BCB	SAG14
TRINITY_DN10020_c0_g1	HiInc_DN10020_c0_g1	490.65	3.26123	0.636973	5.11988	3.05723e-07	0.00788246	TRINITY_DN10020_c0_g1_i1	AT5G20230	locus:2149249	AT5G20230	acts upstream of or within	cellular response to cold	GO:0070417	31524	BP	response to stress	BCB	SAG14
TRINITY_DN10020_c0_g1	HiInc_DN10020_c0_g1	490.65	3.26123	0.636973	5.11988	3.05723e-07	0.00788246	TRINITY_DN10020_c0_g1_i1	AT5G20230	locus:2149249	AT5G20230	enables	electron transfer activity	GO:0009055	2223	MF	catalytic activity	BCB	SAG14
TRINITY_DN10020_c0_g1	HiInc_DN10020_c0_g1	490.65	3.26123	0.636973	5.11988	3.05723e-07	0.00788246	TRINITY_DN10020_c0_g1_i1	AT5G20230	locus:2149249	AT5G20230	acts upstream of or within	response to absence of light	GO:0009646	7119	BP	response to light stimulus	BCB	SAG14
TRINITY_DN10020_c0_g1	HiInc_DN10020_c0_g1	490.65	3.26123	0.636973	5.11988	3.05723e-07	0.00788246	TRINITY_DN10020_c0_g1_i1	AT5G20230	locus:2149249	AT5G20230	acts upstream of or within	aluminum cation transport	GO:0015690	5088	BP	transport	BCB	SAG14
TRINITY_DN56582_c0_g1	HiInc_DN56582_c0_g1	186.095	3.21857	0.518278	6.21013	5.29424e-10	1.36501e-05	TRINITY_DN56582_c0_g1_i1	AT1G32350	locus:2028311	AT1G32350	enables	alternative oxidase activity	GO:0009916	11769	MF	catalytic activity	AOX3	AOX1D
TRINITY_DN56582_c0_g1	HiInc_DN56582_c0_g1	186.095	3.21857	0.518278	6.21013	5.29424e-10	1.36501e-05	TRINITY_DN56582_c0_g1_i1	AT1G32350	locus:2028311	AT1G32350	enables	superoxide-generating NADPH oxidase activity	GO:0106292	57806	MF	catalytic activity	AOX3	AOX1D
TRINITY_DN56582_c0_g1	HiInc_DN56582_c0_g1	186.095	3.21857	0.518278	6.21013	5.29424e-10	1.36501e-05	TRINITY_DN56582_c0_g1_i1	AT1G32350	locus:2028311	AT1G32350	enables	ubiquinol:oxygen oxidoreductase activity	GO:0102721	54676	MF	catalytic activity	AOX3	AOX1D
TRINITY_DN56582_c0_g1	HiInc_DN56582_c0_g1	186.095	3.21857	0.518278	6.21013	5.29424e-10	1.36501e-05	TRINITY_DN56582_c0_g1_i1	AT1G32350	locus:2028311	AT1G32350	involved in	alternative respiration	GO:0010230	19797	BP	generation of precursor metabolites and energy	AOX3	AOX1D
TRINITY_DN23700_c0_g1	HiInc_DN23700_c0_g1	233.844	3.20916	0.457551	7.01377	2.31975e-12	5.981e-08	TRINITY_DN23700_c0_g1_i14	AT4G22880	locus:2127218	AT4G22880	enables	leucocyanidin oxygenase activity	GO:0050589	17439	MF	catalytic activity	LDOX	AT4G22880 protein
TRINITY_DN23700_c0_g1	HiInc_DN23700_c0_g1	233.844	3.20916	0.457551	7.01377	2.31975e-12	5.981e-08	TRINITY_DN23700_c0_g1_i14	AT4G22880	locus:2127218	AT4G22880	acts upstream of or within	proanthocyanidin biosynthetic process	GO:0010023	13721	BP	biosynthetic process	LDOX	AT4G22880 protein
TRINITY_DN23700_c0_g1	HiInc_DN23700_c0_g1	233.844	3.20916	0.457551	7.01377	2.31975e-12	5.981e-08	TRINITY_DN23700_c0_g1_i14	AT4G22880	locus:2127218	AT4G22880	acts upstream of or within	anthocyanin-containing compound biosynthetic process	GO:0009718	11217	BP	biosynthetic process	LDOX	AT4G22880 protein
TRINITY_DN23700_c0_g1	HiInc_DN23700_c0_g1	233.844	3.20916	0.457551	7.01377	2.31975e-12	5.981e-08	TRINITY_DN23700_c0_g1_i14	AT4G22880	locus:2127218	AT4G22880	acts upstream of or within	vacuole organization	GO:0007033	7551	BP	cellular component organization	LDOX	AT4G22880 protein
TRINITY_DN23700_c0_g1	HiInc_DN23700_c0_g1	233.844	3.20916	0.457551	7.01377	2.31975e-12	5.981e-08	TRINITY_DN23700_c0_g1_i14	AT4G22880	locus:2127218	AT4G22880	enables	dioxygenase activity	GO:0051213	19457	MF	catalytic activity	LDOX	AT4G22880 protein
TRINITY_DN1350_c0_g1	HiInc_DN1350_c0_g1	3483.08	3.19788	0.666876	4.79532	1.62416e-06	0.0418758	TRINITY_DN1350_c0_g1_i25	AT1G80840	locus:2025687	AT1G80840	involved in	negative regulation of transcription, DNA-templated	GO:0045892	12510	BP	biosynthetic process	WRKY40	Probable WRKY transcription factor 40
TRINITY_DN1350_c0_g1	HiInc_DN1350_c0_g1	3483.08	3.19788	0.666876	4.79532	1.62416e-06	0.0418758	TRINITY_DN1350_c0_g1_i25	AT1G80840	locus:2025687	AT1G80840	enables	transcription cis-regulatory region binding	GO:0000976	35767	MF	nucleic acid binding	WRKY40	Probable WRKY transcription factor 40
TRINITY_DN1350_c0_g1	HiInc_DN1350_c0_g1	3483.08	3.19788	0.666876	4.79532	1.62416e-06	0.0418758	TRINITY_DN1350_c0_g1_i25	AT1G80840	locus:2025687	AT1G80840	acts upstream of or within	regulation of defense response to virus by host	GO:0050691	17602	BP	response to biotic stimulus	WRKY40	Probable WRKY transcription factor 40
TRINITY_DN32209_c0_g1	HiInc_DN32209_c0_g1	90.765	3.14675	0.528754	5.95127	2.66075e-09	6.8602e-05	TRINITY_DN32209_c0_g1_i1	AT1G43710	locus:2031133	AT1G43710	acts upstream of or within	embryo development ending in seed dormancy	GO:0009793	11994	BP	embryo development	SDC	SDC1
TRINITY_DN32209_c0_g1	HiInc_DN32209_c0_g1	90.765	3.14675	0.528754	5.95127	2.66075e-09	6.8602e-05	TRINITY_DN32209_c0_g1_i1	AT1G43710	locus:2031133	AT1G43710	acts upstream of or within	ethanolamine metabolic process	GO:0006580	5724	BP	other cellular processes	SDC	SDC1
TRINITY_DN11076_c0_g1	HiInc_DN11076_c0_g1	6082.86	3.14342	0.554849	5.66536	1.4672e-08	0.000378289	TRINITY_DN11076_c0_g1_i3	AT4G39950	locus:2140020	AT4G39950	acts upstream of or within	camalexin biosynthetic process	GO:0010120	15097	BP	biosynthetic process	CYP79B2	cytochrome P450
TRINITY_DN11076_c0_g1	HiInc_DN11076_c0_g1	6082.86	3.14342	0.554849	5.66536	1.4672e-08	0.000378289	TRINITY_DN11076_c0_g1_i3	AT4G39950	locus:2140020	AT4G39950	acts upstream of or within	indoleacetic acid biosynthetic process	GO:0009684	6052	BP	biosynthetic process	CYP79B2	cytochrome P450
TRINITY_DN11076_c0_g1	HiInc_DN11076_c0_g1	6082.86	3.14342	0.554849	5.66536	1.4672e-08	0.000378289	TRINITY_DN11076_c0_g1_i3	AT4G39950	locus:2140020	AT4G39950	acts upstream of or within	induced systemic resistance	GO:0009682	6054	BP	response to external stimulus	CYP79B2	cytochrome P450
TRINITY_DN11076_c0_g1	HiInc_DN11076_c0_g1	6082.86	3.14342	0.554849	5.66536	1.4672e-08	0.000378289	TRINITY_DN11076_c0_g1_i3	AT4G39950	locus:2140020	AT4G39950	acts upstream of or within	tryptophan catabolic process	GO:0006569	7504	BP	other cellular processes	CYP79B2	cytochrome P450
TRINITY_DN11076_c0_g1	HiInc_DN11076_c0_g1	6082.86	3.14342	0.554849	5.66536	1.4672e-08	0.000378289	TRINITY_DN11076_c0_g1_i3	AT4G39950	locus:2140020	AT4G39950	acts upstream of or within	defense response by callose deposition in cell wall	GO:0052544	26419	BP	cellular component organization	CYP79B2	cytochrome P450
TRINITY_DN11076_c0_g1	HiInc_DN11076_c0_g1	6082.86	3.14342	0.554849	5.66536	1.4672e-08	0.000378289	TRINITY_DN11076_c0_g1_i3	AT4G39950	locus:2140020	AT4G39950	acts upstream of or within	response to insect	GO:0009625	7128	BP	response to biotic stimulus	CYP79B2	cytochrome P450
TRINITY_DN11076_c0_g1	HiInc_DN11076_c0_g1	6082.86	3.14342	0.554849	5.66536	1.4672e-08	0.000378289	TRINITY_DN11076_c0_g1_i3	AT4G39950	locus:2140020	AT4G39950	acts upstream of or within	defense response to oomycetes	GO:0002229	25049	BP	response to stress	CYP79B2	cytochrome P450
TRINITY_DN46692_c0_g1	HiInc_DN46692_c0_g1	469.208	3.12217	0.363257	8.59492	8.33262e-18	2.1484e-13	TRINITY_DN46692_c0_g1_i1	AT5G23010	locus:2181151	AT5G23010	involved in	leucine biosynthetic process	GO:0009098	6168	BP	biosynthetic process	MAM1	methylthioalkylmalate synthase 1 [Source:TAIR"
TRINITY_DN46692_c0_g1	HiInc_DN46692_c0_g1	469.208	3.12217	0.363257	8.59492	8.33262e-18	2.1484e-13	TRINITY_DN46692_c0_g1_i1	AT5G23010	locus:2181151	AT5G23010	enables	acyltransferase, acyl groups converted into alkyl on transfer	GO:0046912	14723	MF	transferase activity	MAM1	methylthioalkylmalate synthase 1 [Source:TAIR"
TRINITY_DN46692_c0_g1	HiInc_DN46692_c0_g1	469.208	3.12217	0.363257	8.59492	8.33262e-18	2.1484e-13	TRINITY_DN46692_c0_g1_i1	AT5G23010	locus:2181151	AT5G23010	enables	2-(2'-methylthio)ethylmalate synthase activity	GO:0010177	17734	MF	transferase activity	MAM1	methylthioalkylmalate synthase 1 [Source:TAIR"
TRINITY_DN13728_c0_g1	HiInc_DN13728_c0_g1	32.4304	3.11021	0.639262	4.86531	1.14279e-06	0.0294645	TRINITY_DN13728_c0_g1_i1	AT1G59820	locus:2025961	AT1G59820	located in	endosome	GO:0005768	272	CC	endosome	ALA3	Phospholipid-transporting ATPase
TRINITY_DN13728_c0_g1	HiInc_DN13728_c0_g1	32.4304	3.11021	0.639262	4.86531	1.14279e-06	0.0294645	TRINITY_DN13728_c0_g1_i1	AT1G59820	locus:2025961	AT1G59820	acts upstream of or within	vesicle-mediated transport	GO:0016192	7567	BP	transport	ALA3	Phospholipid-transporting ATPase
TRINITY_DN13728_c0_g1	HiInc_DN13728_c0_g1	32.4304	3.11021	0.639262	4.86531	1.14279e-06	0.0294645	TRINITY_DN13728_c0_g1_i1	AT1G59820	locus:2025961	AT1G59820	involved in	Golgi vesicle budding	GO:0048194	15577	BP	other cellular processes	ALA3	Phospholipid-transporting ATPase
TRINITY_DN13728_c0_g1	HiInc_DN13728_c0_g1	32.4304	3.11021	0.639262	4.86531	1.14279e-06	0.0294645	TRINITY_DN13728_c0_g1_i1	AT1G59820	locus:2025961	AT1G59820	is active in	trans-Golgi network	GO:0005802	57	CC	other intracellular components	ALA3	Phospholipid-transporting ATPase
TRINITY_DN13728_c0_g1	HiInc_DN13728_c0_g1	32.4304	3.11021	0.639262	4.86531	1.14279e-06	0.0294645	TRINITY_DN13728_c0_g1_i1	AT1G59820	locus:2025961	AT1G59820	enables	ATPase-coupled intramembrane lipid transporter activity	GO:0140326	56581	MF	transporter activity	ALA3	Phospholipid-transporting ATPase
TRINITY_DN13728_c0_g1	HiInc_DN13728_c0_g1	32.4304	3.11021	0.639262	4.86531	1.14279e-06	0.0294645	TRINITY_DN13728_c0_g1_i1	AT1G59820	locus:2025961	AT1G59820	involved in	response to molecule of fungal origin	GO:0002238	25069	BP	response to chemical	ALA3	Phospholipid-transporting ATPase
TRINITY_DN13728_c0_g1	HiInc_DN13728_c0_g1	32.4304	3.11021	0.639262	4.86531	1.14279e-06	0.0294645	TRINITY_DN13728_c0_g1_i1	AT1G59820	locus:2025961	AT1G59820	enables	aminophospholipid flippase activity	GO:0015247	1520	MF	transporter activity	ALA3	Phospholipid-transporting ATPase
TRINITY_DN13728_c0_g1	HiInc_DN13728_c0_g1	32.4304	3.11021	0.639262	4.86531	1.14279e-06	0.0294645	TRINITY_DN13728_c0_g1_i1	AT1G59820	locus:2025961	AT1G59820	enables	P-type ion transporter activity	GO:0015662	1186	MF	transporter activity	ALA3	Phospholipid-transporting ATPase
TRINITY_DN13728_c0_g1	HiInc_DN13728_c0_g1	32.4304	3.11021	0.639262	4.86531	1.14279e-06	0.0294645	TRINITY_DN13728_c0_g1_i1	AT1G59820	locus:2025961	AT1G59820	involved in	Golgi to plasma membrane transport	GO:0006893	4806	BP	other cellular processes	ALA3	Phospholipid-transporting ATPase
TRINITY_DN13728_c0_g1	HiInc_DN13728_c0_g1	32.4304	3.11021	0.639262	4.86531	1.14279e-06	0.0294645	TRINITY_DN13728_c0_g1_i1	AT1G59820	locus:2025961	AT1G59820	acts upstream of or within	protein localization involved in auxin polar transport	GO:1901703	44646	BP	transport	ALA3	Phospholipid-transporting ATPase
TRINITY_DN13728_c0_g1	HiInc_DN13728_c0_g1	32.4304	3.11021	0.639262	4.86531	1.14279e-06	0.0294645	TRINITY_DN13728_c0_g1_i1	AT1G59820	locus:2025961	AT1G59820	located in	pollen tube tip	GO:0090404	36933	CC	other cellular components	ALA3	Phospholipid-transporting ATPase
TRINITY_DN13728_c0_g1	HiInc_DN13728_c0_g1	32.4304	3.11021	0.639262	4.86531	1.14279e-06	0.0294645	TRINITY_DN13728_c0_g1_i1	AT1G59820	locus:2025961	AT1G59820	located in	vesicle	GO:0031982	22390	CC	other cellular components	ALA3	Phospholipid-transporting ATPase
TRINITY_DN13728_c0_g1	HiInc_DN13728_c0_g1	32.4304	3.11021	0.639262	4.86531	1.14279e-06	0.0294645	TRINITY_DN13728_c0_g1_i1	AT1G59820	locus:2025961	AT1G59820	enables	magnesium ion binding	GO:0000287	3101	MF	other binding	ALA3	Phospholipid-transporting ATPase
TRINITY_DN13728_c0_g1	HiInc_DN13728_c0_g1	32.4304	3.11021	0.639262	4.86531	1.14279e-06	0.0294645	TRINITY_DN13728_c0_g1_i1	AT1G59820	locus:2025961	AT1G59820	involved in	protein localization	GO:0008104	6890	BP	other biological processes	ALA3	Phospholipid-transporting ATPase
TRINITY_DN13728_c0_g1	HiInc_DN13728_c0_g1	32.4304	3.11021	0.639262	4.86531	1.14279e-06	0.0294645	TRINITY_DN13728_c0_g1_i1	AT1G59820	locus:2025961	AT1G59820	located in	recycling endosome	GO:0055037	26808	CC	endosome	ALA3	Phospholipid-transporting ATPase
TRINITY_DN13728_c0_g1	HiInc_DN13728_c0_g1	32.4304	3.11021	0.639262	4.86531	1.14279e-06	0.0294645	TRINITY_DN13728_c0_g1_i1	AT1G59820	locus:2025961	AT1G59820	involved in	phospholipid translocation	GO:0045332	11807	BP	transport	ALA3	Phospholipid-transporting ATPase
TRINITY_DN20953_c0_g1	HiInc_DN20953_c0_g1	157.909	3.08387	0.393085	7.84532	4.31847e-15	1.11343e-10	TRINITY_DN20953_c0_g1_i2	AT3G45140	locus:2096915	AT3G45140	acts upstream of or within	jasmonic acid biosynthetic process	GO:0009695	6117	BP	other cellular processes	LOX2	Lipoxygenase 2
TRINITY_DN20953_c0_g1	HiInc_DN20953_c0_g1	157.909	3.08387	0.393085	7.84532	4.31847e-15	1.11343e-10	TRINITY_DN20953_c0_g1_i2	AT3G45140	locus:2096915	AT3G45140	located in	chloroplast thylakoid membrane	GO:0009535	706	CC	thylakoid	LOX2	Lipoxygenase 2
TRINITY_DN20953_c0_g1	HiInc_DN20953_c0_g1	157.909	3.08387	0.393085	7.84532	4.31847e-15	1.11343e-10	TRINITY_DN20953_c0_g1_i2	AT3G45140	locus:2096915	AT3G45140	acts upstream of or within	lipid oxidation	GO:0034440	29469	BP	other metabolic processes	LOX2	Lipoxygenase 2
TRINITY_DN20953_c0_g1	HiInc_DN20953_c0_g1	157.909	3.08387	0.393085	7.84532	4.31847e-15	1.11343e-10	TRINITY_DN20953_c0_g1_i2	AT3G45140	gene:2096914	AT3G45140.1	located in	chloroplast stroma	GO:0009570	178	CC	plastid	LOX2	Lipoxygenase 2
TRINITY_DN20953_c0_g1	HiInc_DN20953_c0_g1	157.909	3.08387	0.393085	7.84532	4.31847e-15	1.11343e-10	TRINITY_DN20953_c0_g1_i2	AT3G45140	locus:2096915	AT3G45140	enables	linoleate 13S-lipoxygenase activity	GO:0016165	3043	MF	catalytic activity	LOX2	Lipoxygenase 2
TRINITY_DN20953_c0_g1	HiInc_DN20953_c0_g1	157.909	3.08387	0.393085	7.84532	4.31847e-15	1.11343e-10	TRINITY_DN20953_c0_g1_i2	AT3G45140	gene:2096914	AT3G45140.1	located in	chloroplast envelope	GO:0009941	12482	CC	chloroplast	LOX2	Lipoxygenase 2
TRINITY_DN20953_c0_g1	HiInc_DN20953_c0_g1	157.909	3.08387	0.393085	7.84532	4.31847e-15	1.11343e-10	TRINITY_DN20953_c0_g1_i2	AT3G45140	locus:2096915	AT3G45140	acts upstream of or within	green leaf volatile biosynthetic process	GO:0010597	29492	BP	lipid metabolic process	LOX2	Lipoxygenase 2
TRINITY_DN20953_c0_g1	HiInc_DN20953_c0_g1	157.909	3.08387	0.393085	7.84532	4.31847e-15	1.11343e-10	TRINITY_DN20953_c0_g1_i2	AT3G45140	locus:2096915	AT3G45140	involved in	oxylipin biosynthetic process	GO:0031408	21006	BP	biosynthetic process	LOX2	Lipoxygenase 2
TRINITY_DN20953_c0_g1	HiInc_DN20953_c0_g1	157.909	3.08387	0.393085	7.84532	4.31847e-15	1.11343e-10	TRINITY_DN20953_c0_g1_i2	AT3G45140	gene:2096914	AT3G45140.1	enables	salicylic acid binding	GO:1901149	43231	MF	other binding	LOX2	Lipoxygenase 2
TRINITY_DN20953_c0_g1	HiInc_DN20953_c0_g1	157.909	3.08387	0.393085	7.84532	4.31847e-15	1.11343e-10	TRINITY_DN20953_c0_g1_i2	AT3G45140	locus:2096915	AT3G45140	enables	oxidoreductase activity, acting on single donors with incorporation of molecular oxygen, incorporation of two atoms of oxygen	GO:0016702	3515	MF	catalytic activity	LOX2	Lipoxygenase 2
TRINITY_DN20953_c0_g1	HiInc_DN20953_c0_g1	157.909	3.08387	0.393085	7.84532	4.31847e-15	1.11343e-10	TRINITY_DN20953_c0_g1_i2	AT3G45140	locus:2096915	AT3G45140	involved in	response to herbivore	GO:0080027	31080	BP	response to biotic stimulus	LOX2	Lipoxygenase 2
TRINITY_DN9204_c1_g1	HiInc_DN9204_c1_g1	387.374	3.08104	0.600502	5.13078	2.88551e-07	0.00743972	TRINITY_DN9204_c1_g1_i4	AT2G37040	locus:2057981	AT2G37040	involved in	L-phenylalanine catabolic process	GO:0006559	6707	BP	other metabolic processes	PAL1	Phenylalanine ammonia-lyase 1
TRINITY_DN9204_c1_g1	HiInc_DN9204_c1_g1	387.374	3.08104	0.600502	5.13078	2.88551e-07	0.00743972	TRINITY_DN9204_c1_g1_i4	AT2G37040	locus:2057981	AT2G37040	acts upstream of or within	lignin catabolic process	GO:0046274	13010	BP	secondary metabolic process	PAL1	Phenylalanine ammonia-lyase 1
TRINITY_DN9204_c1_g1	HiInc_DN9204_c1_g1	387.374	3.08104	0.600502	5.13078	2.88551e-07	0.00743972	TRINITY_DN9204_c1_g1_i4	AT2G37040	locus:2057981	AT2G37040	acts upstream of or within	drought recovery	GO:0009819	8701	BP	response to stress	PAL1	Phenylalanine ammonia-lyase 1
TRINITY_DN9204_c1_g1	HiInc_DN9204_c1_g1	387.374	3.08104	0.600502	5.13078	2.88551e-07	0.00743972	TRINITY_DN9204_c1_g1_i4	AT2G37040	locus:2057981	AT2G37040	acts upstream of or within	response to UV-B	GO:0010224	18529	BP	response to light stimulus	PAL1	Phenylalanine ammonia-lyase 1
TRINITY_DN9204_c1_g1	HiInc_DN9204_c1_g1	387.374	3.08104	0.600502	5.13078	2.88551e-07	0.00743972	TRINITY_DN9204_c1_g1_i4	AT2G37040	locus:2057981	AT2G37040	acts upstream of or within	salicylic acid catabolic process	GO:0046244	13018	BP	other metabolic processes	PAL1	Phenylalanine ammonia-lyase 1
TRINITY_DN9204_c1_g1	HiInc_DN9204_c1_g1	387.374	3.08104	0.600502	5.13078	2.88551e-07	0.00743972	TRINITY_DN9204_c1_g1_i4	AT2G37040	locus:2057981	AT2G37040	enables	phenylalanine ammonia-lyase activity	GO:0045548	12251	MF	catalytic activity	PAL1	Phenylalanine ammonia-lyase 1
TRINITY_DN9204_c1_g1	HiInc_DN9204_c1_g1	387.374	3.08104	0.600502	5.13078	2.88551e-07	0.00743972	TRINITY_DN9204_c1_g1_i4	AT2G37040	locus:2057981	AT2G37040	enables	ammonia-lyase activity	GO:0016841	1525	MF	catalytic activity	PAL1	Phenylalanine ammonia-lyase 1
TRINITY_DN9204_c1_g1	HiInc_DN9204_c1_g1	387.374	3.08104	0.600502	5.13078	2.88551e-07	0.00743972	TRINITY_DN9204_c1_g1_i4	AT2G37040	locus:2057981	AT2G37040	involved in	cinnamic acid biosynthetic process	GO:0009800	5406	BP	other cellular processes	PAL1	Phenylalanine ammonia-lyase 1
TRINITY_DN6898_c1_g1	HiInc_DN6898_c1_g1	7243.83	3.07367	0.632597	4.8588	1.18097e-06	0.0304489	TRINITY_DN6898_c1_g1_i20	AT1G54020	locus:2014365	AT1G54020	acts upstream of or within	sulfur compound biosynthetic process	GO:0044272	19682	BP	other cellular processes	AT1G54020	GDSL esterase/lipase At1g54020
TRINITY_DN6898_c1_g1	HiInc_DN6898_c1_g1	7243.83	3.07367	0.632597	4.8588	1.18097e-06	0.0304489	TRINITY_DN6898_c1_g1_i20	AT1G54020	locus:2014365	AT1G54020	acts upstream of or within	indole-containing compound biosynthetic process	GO:0042435	12126	BP	other cellular processes	AT1G54020	GDSL esterase/lipase At1g54020
TRINITY_DN6898_c1_g1	HiInc_DN6898_c1_g1	7243.83	3.07367	0.632597	4.8588	1.18097e-06	0.0304489	TRINITY_DN6898_c1_g1_i20	AT1G54020	locus:2014365	AT1G54020	acts upstream of or within	isoprenoid metabolic process	GO:0006720	6115	BP	lipid metabolic process	AT1G54020	GDSL esterase/lipase At1g54020
TRINITY_DN6898_c1_g1	HiInc_DN6898_c1_g1	7243.83	3.07367	0.632597	4.8588	1.18097e-06	0.0304489	TRINITY_DN6898_c1_g1_i20	AT1G54020	locus:2014365	AT1G54020	acts upstream of or within	carboxylic acid biosynthetic process	GO:0046394	13251	BP	biosynthetic process	AT1G54020	GDSL esterase/lipase At1g54020
TRINITY_DN6898_c1_g1	HiInc_DN6898_c1_g1	7243.83	3.07367	0.632597	4.8588	1.18097e-06	0.0304489	TRINITY_DN6898_c1_g1_i20	AT1G54020	locus:2014365	AT1G54020	enables	hydrolase activity, acting on ester bonds	GO:0016788	2777	MF	hydrolase activity	AT1G54020	GDSL esterase/lipase At1g54020
TRINITY_DN51007_c0_g1	HiInc_DN51007_c0_g1	1371.72	3.06996	0.588022	5.22083	1.78127e-07	0.00459266	TRINITY_DN51007_c0_g1_i8	AT4G24380	locus:2135922	AT4G24380	acts upstream of or within	oxoacid metabolic process	GO:0043436	21524	BP	other metabolic processes	AT4G24380	INVOLVED IN: 10-formyltetrahydrofolate biosynthetic process
TRINITY_DN38039_c0_g1	HiInc_DN38039_c0_g1	40.9422	3.03757	0.605151	5.01953	5.17988e-07	0.0133553	TRINITY_DN38039_c0_g1_i1	AT4G15660	locus:2130544	AT4G15660	acts upstream of or within	response to nitrate	GO:0010167	12141	BP	response to chemical	GRXS8	Monothiol glutaredoxin-S8
TRINITY_DN38039_c0_g1	HiInc_DN38039_c0_g1	40.9422	3.03757	0.605151	5.01953	5.17988e-07	0.0133553	TRINITY_DN38039_c0_g1_i1	AT4G15660	locus:2130544	AT4G15660	enables	glutathione oxidoreductase activity	GO:0097573	46764	MF	catalytic activity	GRXS8	Monothiol glutaredoxin-S8
TRINITY_DN11988_c0_g1	HiInc_DN11988_c0_g1	2527.71	3.02646	0.587431	5.15202	2.57695e-07	0.00664416	TRINITY_DN11988_c0_g1_i1	AT2G39330	locus:2056128	AT2G39330	acts upstream of or within	glucosinolate metabolic process	GO:0019760	10522	BP	other cellular processes	JAL23	jacalin-related lectin 23 [Source:TAIR"
TRINITY_DN11988_c0_g1	HiInc_DN11988_c0_g1	2527.71	3.02646	0.587431	5.15202	2.57695e-07	0.00664416	TRINITY_DN11988_c0_g1_i1	AT2G39330	locus:2056128	AT2G39330	acts upstream of or within	cellular carbohydrate metabolic process	GO:0044262	19694	BP	carbohydrate metabolic process	JAL23	jacalin-related lectin 23 [Source:TAIR"
TRINITY_DN9771_c0_g1	HiInc_DN9771_c0_g1	144.423	3.0262	0.485734	6.23016	4.6595e-10	1.20136e-05	TRINITY_DN9771_c0_g1_i1	AT5G55180	locus:2161710	AT5G55180	acts upstream of or within	cytokinesis	GO:0000910	14231	BP	cell cycle	AT5G55180	O-Glycosyl hydrolases family 17 protein
TRINITY_DN9771_c0_g1	HiInc_DN9771_c0_g1	144.423	3.0262	0.485734	6.23016	4.6595e-10	1.20136e-05	TRINITY_DN9771_c0_g1_i1	AT5G55180	locus:2161710	AT5G55180	acts upstream of or within	meiotic cell cycle process	GO:1903046	47028	BP	cell cycle	AT5G55180	O-Glycosyl hydrolases family 17 protein
TRINITY_DN9771_c0_g1	HiInc_DN9771_c0_g1	144.423	3.0262	0.485734	6.23016	4.6595e-10	1.20136e-05	TRINITY_DN9771_c0_g1_i1	AT5G55180	locus:2161710	AT5G55180	enables	glucan endo-1,3-beta-D-glucosidase activity	GO:0042973	17561	MF	hydrolase activity	AT5G55180	O-Glycosyl hydrolases family 17 protein
TRINITY_DN9771_c0_g1	HiInc_DN9771_c0_g1	144.423	3.0262	0.485734	6.23016	4.6595e-10	1.20136e-05	TRINITY_DN9771_c0_g1_i1	AT5G55180	locus:2161710	AT5G55180	acts upstream of or within	glycosyl compound metabolic process	GO:1901657	44338	BP	other metabolic processes	AT5G55180	O-Glycosyl hydrolases family 17 protein
TRINITY_DN1079_c0_g1	HiInc_DN1079_c0_g1	2878.18	3.0152	0.621864	4.84864	1.24308e-06	0.0320503	TRINITY_DN1079_c0_g1_i5	AT5G05600	locus:2169697	AT5G05600	enables	jasmonic acid hydrolase	GO:0120091	54980	MF	hydrolase activity	AT5G05600	Probable 2-oxoglutarate-dependent dioxygenase At5g05600
TRINITY_DN1079_c0_g1	HiInc_DN1079_c0_g1	2878.18	3.0152	0.621864	4.84864	1.24308e-06	0.0320503	TRINITY_DN1079_c0_g1_i5	AT5G05600	locus:2169697	AT5G05600	involved in	regulation of defense response to fungus	GO:1900150	40347	BP	response to external stimulus	AT5G05600	Probable 2-oxoglutarate-dependent dioxygenase At5g05600
TRINITY_DN1079_c0_g1	HiInc_DN1079_c0_g1	2878.18	3.0152	0.621864	4.84864	1.24308e-06	0.0320503	TRINITY_DN1079_c0_g1_i5	AT5G05600	locus:2169697	AT5G05600	involved in	negative regulation of defense response to insect	GO:1900366	40791	BP	response to external stimulus	AT5G05600	Probable 2-oxoglutarate-dependent dioxygenase At5g05600
TRINITY_DN1079_c0_g1	HiInc_DN1079_c0_g1	2878.18	3.0152	0.621864	4.84864	1.24308e-06	0.0320503	TRINITY_DN1079_c0_g1_i5	AT5G05600	locus:2169697	AT5G05600	acts upstream of or within	cellular response to toxic substance	GO:0097237	39949	BP	other cellular processes	AT5G05600	Probable 2-oxoglutarate-dependent dioxygenase At5g05600
TRINITY_DN13338_c0_g2	HiInc_DN13338_c0_g2	91.6116	3.0116	0.523002	5.75829	8.49682e-09	0.000219073	TRINITY_DN13338_c0_g2_i1	AT2G36170	locus:2053496	AT2G36170	enables	ubiquitin protein ligase binding	GO:0031625	21916	MF	protein binding	RPL40B	Ubiquitin-60S ribosomal protein L40-1
TRINITY_DN13338_c0_g2	HiInc_DN13338_c0_g2	91.6116	3.0116	0.523002	5.75829	8.49682e-09	0.000219073	TRINITY_DN13338_c0_g2_i1	AT2G36170	locus:2053496	AT2G36170	involved in	translation	GO:0006412	6869	BP	translation	RPL40B	Ubiquitin-60S ribosomal protein L40-1
TRINITY_DN13338_c0_g2	HiInc_DN13338_c0_g2	91.6116	3.0116	0.523002	5.75829	8.49682e-09	0.000219073	TRINITY_DN13338_c0_g2_i1	AT2G36170	locus:2053496	AT2G36170	located in	cytosolic large ribosomal subunit	GO:0022625	29017	CC	cytosol	RPL40B	Ubiquitin-60S ribosomal protein L40-1
TRINITY_DN13338_c0_g2	HiInc_DN13338_c0_g2	91.6116	3.0116	0.523002	5.75829	8.49682e-09	0.000219073	TRINITY_DN13338_c0_g2_i1	AT2G36170	locus:2053496	AT2G36170	enables	protein tag	GO:0031386	20954	MF	other molecular functions	RPL40B	Ubiquitin-60S ribosomal protein L40-1
TRINITY_DN13338_c0_g2	HiInc_DN13338_c0_g2	91.6116	3.0116	0.523002	5.75829	8.49682e-09	0.000219073	TRINITY_DN13338_c0_g2_i1	AT2G36170	locus:2053496	AT2G36170	involved in	protein ubiquitination	GO:0016567	6911	BP	cellular protein modification process	RPL40B	Ubiquitin-60S ribosomal protein L40-1
TRINITY_DN13338_c0_g2	HiInc_DN13338_c0_g2	91.6116	3.0116	0.523002	5.75829	8.49682e-09	0.000219073	TRINITY_DN13338_c0_g2_i1	AT2G36170	locus:2053496	AT2G36170	involved in	modification-dependent protein catabolic process	GO:0019941	10673	BP	protein metabolic process	RPL40B	Ubiquitin-60S ribosomal protein L40-1
TRINITY_DN1602_c0_g2	HiInc_DN1602_c0_g2	90.1873	3.00888	0.403625	7.45464	9.01109e-14	2.32333e-09	TRINITY_DN1602_c0_g2_i1	AT5G12020	locus:2143109	AT5G12020	involved in	protein complex oligomerization	GO:0051259	19375	BP	other cellular processes	HSP17.6	17.6 kDa class II heat shock protein
TRINITY_DN1602_c0_g2	HiInc_DN1602_c0_g2	90.1873	3.00888	0.403625	7.45464	9.01109e-14	2.32333e-09	TRINITY_DN1602_c0_g2_i1	AT5G12020	locus:2143109	AT5G12020	enables	protein self-association	GO:0043621	22766	MF	protein binding	HSP17.6	17.6 kDa class II heat shock protein
TRINITY_DN1602_c0_g2	HiInc_DN1602_c0_g2	90.1873	3.00888	0.403625	7.45464	9.01109e-14	2.32333e-09	TRINITY_DN1602_c0_g2_i1	AT5G12020	locus:2143109	AT5G12020	involved in	response to heat	GO:0009408	5962	BP	response to stress	HSP17.6	17.6 kDa class II heat shock protein
TRINITY_DN1602_c0_g2	HiInc_DN1602_c0_g2	90.1873	3.00888	0.403625	7.45464	9.01109e-14	2.32333e-09	TRINITY_DN1602_c0_g2_i1	AT5G12020	locus:2143109	AT5G12020	enables	unfolded protein binding	GO:0051082	18978	MF	protein binding	HSP17.6	17.6 kDa class II heat shock protein
TRINITY_DN1602_c0_g2	HiInc_DN1602_c0_g2	90.1873	3.00888	0.403625	7.45464	9.01109e-14	2.32333e-09	TRINITY_DN1602_c0_g2_i1	AT5G12020	locus:2143109	AT5G12020	involved in	protein folding	GO:0006457	6884	BP	other cellular processes	HSP17.6	17.6 kDa class II heat shock protein
TRINITY_DN11515_c0_g1	HiInc_DN11515_c0_g1	426.153	3.0073	0.564809	5.32445	1.01258e-07	0.00261073	TRINITY_DN11515_c0_g1_i4	AT5G42800	locus:2165427	AT5G42800	enables	flavanone 4-reductase activity	GO:0047890	16544	MF	catalytic activity	DFRA	Dihydroflavonol reductase
TRINITY_DN11515_c0_g1	HiInc_DN11515_c0_g1	426.153	3.0073	0.564809	5.32445	1.01258e-07	0.00261073	TRINITY_DN11515_c0_g1_i4	AT5G42800	locus:2165427	AT5G42800	enables	dihydrokaempferol 4-reductase activity	GO:0045552	12270	MF	catalytic activity	DFRA	Dihydroflavonol reductase
TRINITY_DN11515_c0_g1	HiInc_DN11515_c0_g1	426.153	3.0073	0.564809	5.32445	1.01258e-07	0.00261073	TRINITY_DN11515_c0_g1_i4	AT5G42800	locus:2165427	AT5G42800	located in	extrinsic component of endoplasmic reticulum membrane	GO:0042406	12075	CC	endoplasmic reticulum	DFRA	Dihydroflavonol reductase
TRINITY_DN11515_c0_g1	HiInc_DN11515_c0_g1	426.153	3.0073	0.564809	5.32445	1.01258e-07	0.00261073	TRINITY_DN11515_c0_g1_i4	AT5G42800	locus:2165427	AT5G42800	enables	oxidoreductase activity, acting on the CH-OH group of donors, NAD or NADP as acceptor	GO:0016616	3546	MF	catalytic activity	DFRA	Dihydroflavonol reductase
TRINITY_DN20983_c0_g1	HiInc_DN20983_c0_g1	73.765	3.00291	0.460017	6.52782	6.67318e-11	1.72055e-06	TRINITY_DN20983_c0_g1_i2	AT4G14090	locus:2129381	AT4G14090	enables	anthocyanin 5-O-glucosyltransferase activity	GO:0080018	30472	MF	transferase activity	UGT75C1	UDP-glycosyltransferase 75C1
TRINITY_DN20983_c0_g1	HiInc_DN20983_c0_g1	73.765	3.00291	0.460017	6.52782	6.67318e-11	1.72055e-06	TRINITY_DN20983_c0_g1_i2	AT4G14090	locus:2129381	AT4G14090	enables	quercetin 7-O-glucosyltransferase activity	GO:0080044	31695	MF	transferase activity	UGT75C1	UDP-glycosyltransferase 75C1
TRINITY_DN20983_c0_g1	HiInc_DN20983_c0_g1	73.765	3.00291	0.460017	6.52782	6.67318e-11	1.72055e-06	TRINITY_DN20983_c0_g1_i2	AT4G14090	locus:2129381	AT4G14090	acts upstream of or within	regulation of flavonoid biosynthetic process	GO:0009962	13831	BP	biosynthetic process	UGT75C1	UDP-glycosyltransferase 75C1
TRINITY_DN20983_c0_g1	HiInc_DN20983_c0_g1	73.765	3.00291	0.460017	6.52782	6.67318e-11	1.72055e-06	TRINITY_DN20983_c0_g1_i2	AT4G14090	locus:2129381	AT4G14090	enables	quercetin 3-O-glucosyltransferase activity	GO:0080043	31694	MF	transferase activity	UGT75C1	UDP-glycosyltransferase 75C1
TRINITY_DN4026_c0_g2	HiInc_DN4026_c0_g2	6952.95	2.99625	0.521216	5.74857	9.00023e-09	0.000232053	TRINITY_DN4026_c0_g2_i3	AT1G74100	locus:2031501	AT1G74100	acts upstream of or within	response to jasmonic acid stimulus involved in jasmonic acid and ethylene-dependent systemic resistance	GO:0032260	25100	BP	response to biotic stimulus	SOT16	Sulfotransferase
TRINITY_DN7622_c0_g1	HiInc_DN7622_c0_g1	282.363	2.96453	0.539765	5.49226	3.96813e-08	0.0010231	TRINITY_DN7622_c0_g1_i2	AT3G52820	locus:2083238	AT3G52820	enables	acid phosphatase activity	GO:0003993	1343	MF	hydrolase activity	PAP22	Purple acid phosphatase 22
TRINITY_DN2865_c0_g1	HiInc_DN2865_c0_g1	152.159	2.96198	0.385801	7.6775	1.62223e-14	4.1826e-10	TRINITY_DN2865_c0_g1_i7	AT5G60300	locus:2144045	AT5G60300	acts upstream of or within	extracellular ATP signaling	GO:0106167	56361	BP	signal transduction	LECRK19	L-type lectin-domain containing receptor kinase I.9
TRINITY_DN2865_c0_g1	HiInc_DN2865_c0_g1	152.159	2.96198	0.385801	7.6775	1.62223e-14	4.1826e-10	TRINITY_DN2865_c0_g1_i7	AT5G60300	locus:2144045	AT5G60300	involved in	cellular response to ATP	GO:0071318	33843	BP	response to chemical	LECRK19	L-type lectin-domain containing receptor kinase I.9
TRINITY_DN2865_c0_g1	HiInc_DN2865_c0_g1	152.159	2.96198	0.385801	7.6775	1.62223e-14	4.1826e-10	TRINITY_DN2865_c0_g1_i7	AT5G60300	locus:2144045	AT5G60300	enables	protein serine/threonine kinase activity	GO:0004674	3907	MF	transferase activity	LECRK19	L-type lectin-domain containing receptor kinase I.9
TRINITY_DN2865_c0_g1	HiInc_DN2865_c0_g1	152.159	2.96198	0.385801	7.6775	1.62223e-14	4.1826e-10	TRINITY_DN2865_c0_g1_i7	AT5G60300	locus:2144045	AT5G60300	enables	transmembrane receptor protein serine/threonine kinase activity	GO:0004675	4493	MF	catalytic activity	LECRK19	L-type lectin-domain containing receptor kinase I.9
TRINITY_DN2865_c0_g1	HiInc_DN2865_c0_g1	152.159	2.96198	0.385801	7.6775	1.62223e-14	4.1826e-10	TRINITY_DN2865_c0_g1_i7	AT5G60300	locus:2144045	AT5G60300	acts upstream of or within	focal adhesion assembly	GO:0048041	14520	BP	cellular component organization	LECRK19	L-type lectin-domain containing receptor kinase I.9
TRINITY_DN2865_c0_g1	HiInc_DN2865_c0_g1	152.159	2.96198	0.385801	7.6775	1.62223e-14	4.1826e-10	TRINITY_DN2865_c0_g1_i7	AT5G60300	locus:2144045	AT5G60300	enables	ATP binding	GO:0005524	894	MF	nucleotide binding	LECRK19	L-type lectin-domain containing receptor kinase I.9
TRINITY_DN19479_c0_g1	HiInc_DN19479_c0_g1	900.939	2.96061	0.598307	4.94832	7.4857e-07	0.0193004	TRINITY_DN19479_c0_g1_i9	AT4G16740	locus:2129101	AT4G16740	acts upstream of or within	sesquiterpenoid biosynthetic process	GO:0016106	7219	BP	other cellular processes	TPS03	Tricyclene synthase
TRINITY_DN19479_c0_g1	HiInc_DN19479_c0_g1	900.939	2.96061	0.598307	4.94832	7.4857e-07	0.0193004	TRINITY_DN19479_c0_g1_i9	AT4G16740	locus:2129101	AT4G16740	enables	alpha-farnesene synthase activity	GO:0052578	35589	MF	catalytic activity	TPS03	Tricyclene synthase
TRINITY_DN19479_c0_g1	HiInc_DN19479_c0_g1	900.939	2.96061	0.598307	4.94832	7.4857e-07	0.0193004	TRINITY_DN19479_c0_g1_i9	AT4G16740	locus:2129101	AT4G16740	involved in	diterpenoid biosynthetic process	GO:0016102	5622	BP	other metabolic processes	TPS03	Tricyclene synthase
TRINITY_DN19479_c0_g1	HiInc_DN19479_c0_g1	900.939	2.96061	0.598307	4.94832	7.4857e-07	0.0193004	TRINITY_DN19479_c0_g1_i9	AT4G16740	locus:2129101	AT4G16740	enables	myrcene synthase activity	GO:0050551	17415	MF	catalytic activity	TPS03	Tricyclene synthase
TRINITY_DN19479_c0_g1	HiInc_DN19479_c0_g1	900.939	2.96061	0.598307	4.94832	7.4857e-07	0.0193004	TRINITY_DN19479_c0_g1_i9	AT4G16740	locus:2129101	AT4G16740	enables	(E)-beta-ocimene synthase activity	GO:0034768	30049	MF	catalytic activity	TPS03	Tricyclene synthase
TRINITY_DN19479_c0_g1	HiInc_DN19479_c0_g1	900.939	2.96061	0.598307	4.94832	7.4857e-07	0.0193004	TRINITY_DN19479_c0_g1_i9	AT4G16740	locus:2129101	AT4G16740	enables	terpene synthase activity	GO:0010333	26549	MF	catalytic activity	TPS03	Tricyclene synthase
TRINITY_DN19479_c0_g1	HiInc_DN19479_c0_g1	900.939	2.96061	0.598307	4.94832	7.4857e-07	0.0193004	TRINITY_DN19479_c0_g1_i9	AT4G16740	locus:2129101	AT4G16740	enables	tricyclene synthase activity	GO:0102701	52772	MF	catalytic activity	TPS03	Tricyclene synthase
TRINITY_DN1298_c1_g1	HiInc_DN1298_c1_g1	125.891	2.95891	0.534428	5.53659	3.08409e-08	0.00079517	TRINITY_DN1298_c1_g1_i2	AT2G43150	locus:2041061	AT2G43150	enables	structural constituent of cell wall	GO:0005199	1879	MF	structural molecule activity	AT2G43150	Proline-rich extensin-like family protein
TRINITY_DN1298_c1_g1	HiInc_DN1298_c1_g1	125.891	2.95891	0.534428	5.53659	3.08409e-08	0.00079517	TRINITY_DN1298_c1_g1_i2	AT2G43150	locus:2041061	AT2G43150	involved in	plant-type cell wall organization	GO:0009664	5349	BP	cellular component organization	AT2G43150	Proline-rich extensin-like family protein
TRINITY_DN1298_c1_g1	HiInc_DN1298_c1_g1	125.891	2.95891	0.534428	5.53659	3.08409e-08	0.00079517	TRINITY_DN1298_c1_g1_i2	AT2G43150	locus:2041061	AT2G43150	acts upstream of or within	cell differentiation	GO:0030154	9398	BP	cell differentiation	AT2G43150	Proline-rich extensin-like family protein
TRINITY_DN1298_c1_g1	HiInc_DN1298_c1_g1	125.891	2.95891	0.534428	5.53659	3.08409e-08	0.00079517	TRINITY_DN1298_c1_g1_i2	AT2G43150	locus:2041061	AT2G43150	acts upstream of or within	plant epidermis development	GO:0090558	47687	BP	anatomical structure development	AT2G43150	Proline-rich extensin-like family protein
TRINITY_DN10281_c0_g1	HiInc_DN10281_c0_g1	39578.2	2.936	0.463731	6.33126	2.43172e-10	6.2697e-06	TRINITY_DN10281_c0_g1_i1	AT5G42650	locus:2165452	AT5G42650	enables	allene oxide synthase activity	GO:0009978	13427	MF	catalytic activity	CYP74A	Allene oxide synthase
TRINITY_DN10281_c0_g1	HiInc_DN10281_c0_g1	39578.2	2.936	0.463731	6.33126	2.43172e-10	6.2697e-06	TRINITY_DN10281_c0_g1_i1	AT5G42650	gene:3441157	AT5G42650.1	located in	plastoglobule	GO:0010287	25137	CC	plastid	CYP74A	Allene oxide synthase
TRINITY_DN10281_c0_g1	HiInc_DN10281_c0_g1	39578.2	2.936	0.463731	6.33126	2.43172e-10	6.2697e-06	TRINITY_DN10281_c0_g1_i1	AT5G42650	locus:2165452	AT5G42650	acts upstream of or within	epoxygenase P450 pathway	GO:0019373	10722	BP	other metabolic processes	CYP74A	Allene oxide synthase
TRINITY_DN10281_c0_g1	HiInc_DN10281_c0_g1	39578.2	2.936	0.463731	6.33126	2.43172e-10	6.2697e-06	TRINITY_DN10281_c0_g1_i1	AT5G42650	gene:3441157	AT5G42650.1	located in	chloroplast thylakoid	GO:0009534	704	CC	other intracellular components	CYP74A	Allene oxide synthase
TRINITY_DN10281_c0_g1	HiInc_DN10281_c0_g1	39578.2	2.936	0.463731	6.33126	2.43172e-10	6.2697e-06	TRINITY_DN10281_c0_g1_i1	AT5G42650	locus:2165452	AT5G42650	enables	oxygen binding	GO:0019825	9677	MF	oxygen binding	CYP74A	Allene oxide synthase
TRINITY_DN10281_c0_g1	HiInc_DN10281_c0_g1	39578.2	2.936	0.463731	6.33126	2.43172e-10	6.2697e-06	TRINITY_DN10281_c0_g1_i1	AT5G42650	locus:2165452	AT5G42650	enables	hydro-lyase activity	GO:0016836	2740	MF	catalytic activity	CYP74A	Allene oxide synthase
TRINITY_DN10281_c0_g1	HiInc_DN10281_c0_g1	39578.2	2.936	0.463731	6.33126	2.43172e-10	6.2697e-06	TRINITY_DN10281_c0_g1_i1	AT5G42650	locus:2165452	AT5G42650	acts upstream of or within	oxylipin metabolic process	GO:0031407	21007	BP	other metabolic processes	CYP74A	Allene oxide synthase
TRINITY_DN10281_c0_g1	HiInc_DN10281_c0_g1	39578.2	2.936	0.463731	6.33126	2.43172e-10	6.2697e-06	TRINITY_DN10281_c0_g1_i1	AT5G42650	gene:3441157	AT5G42650.1	located in	thylakoid	GO:0009579	702	CC	thylakoid	CYP74A	Allene oxide synthase
TRINITY_DN12645_c0_g1	HiInc_DN12645_c0_g1	81.9946	2.92006	0.476129	6.13292	8.62832e-10	2.22464e-05	TRINITY_DN12645_c0_g1_i22	AT1G09155	locus:505006110	AT1G09155	acts upstream of or within	meristem development	GO:0048507	19325	BP	anatomical structure development	PP2B15	F-box protein PP2-B15
TRINITY_DN12645_c0_g1	HiInc_DN12645_c0_g1	81.9946	2.92006	0.476129	6.13292	8.62832e-10	2.22464e-05	TRINITY_DN12645_c0_g1_i22	AT1G09155	locus:505006110	AT1G09155	enables	carbohydrate binding	GO:0030246	8584	MF	carbohydrate binding	PP2B15	F-box protein PP2-B15
TRINITY_DN12645_c0_g1	HiInc_DN12645_c0_g1	81.9946	2.92006	0.476129	6.13292	8.62832e-10	2.22464e-05	TRINITY_DN12645_c0_g1_i22	AT1G09155	locus:505006110	AT1G09155	acts upstream of or within	small molecule metabolic process	GO:0044281	34292	BP	other metabolic processes	PP2B15	F-box protein PP2-B15
TRINITY_DN17787_c0_g1	HiInc_DN17787_c0_g1	1863.97	2.88295	0.586038	4.91939	8.6816e-07	0.0223838	TRINITY_DN17787_c0_g1_i1	AT2G27690	locus:2042108	AT2G27690	located in	endoplasmic reticulum membrane	GO:0005789	271	CC	endoplasmic reticulum	CYP94C1	Cytochrome P450 94C1
TRINITY_DN17787_c0_g1	HiInc_DN17787_c0_g1	1863.97	2.88295	0.586038	4.91939	8.6816e-07	0.0223838	TRINITY_DN17787_c0_g1_i1	AT2G27690	locus:2042108	AT2G27690	located in	intracellular membrane-bounded organelle	GO:0043231	19388	CC	other intracellular components	CYP94C1	Cytochrome P450 94C1
TRINITY_DN17787_c0_g1	HiInc_DN17787_c0_g1	1863.97	2.88295	0.586038	4.91939	8.6816e-07	0.0223838	TRINITY_DN17787_c0_g1_i1	AT2G27690	locus:2042108	AT2G27690	enables	alkane 1-monooxygenase activity	GO:0018685	8219	MF	catalytic activity	CYP94C1	Cytochrome P450 94C1
TRINITY_DN3586_c0_g1	HiInc_DN3586_c0_g1	14823.3	2.88259	0.602731	4.78255	1.73089e-06	0.0446275	TRINITY_DN3586_c0_g1_i8	AT1G13280	locus:2205349	AT1G13280	enables	allene-oxide cyclase activity	GO:0046423	13279	MF	catalytic activity	AOC4	Allene oxide cyclase 4
TRINITY_DN3586_c0_g1	HiInc_DN3586_c0_g1	14823.3	2.88259	0.602731	4.78255	1.73089e-06	0.0446275	TRINITY_DN3586_c0_g1_i16	AT3G25770	locus:2086009	AT3G25770	located in	stromule	GO:0010319	25120	CC	plastid	AOC2	AOC2
TRINITY_DN2169_c0_g1	HiInc_DN2169_c0_g1	1010.3	2.8719	0.520285	5.51986	3.39274e-08	0.00087475	TRINITY_DN2169_c0_g1_i4	AT4G32480	locus:2127856	AT4G32480	acts upstream of or within	response to organic cyclic compound	GO:0014070	26665	BP	response to chemical	AT4G32480	AT4g32480/F8B4_180
TRINITY_DN17759_c0_g1	HiInc_DN17759_c0_g1	45.5722	2.87129	0.510907	5.61998	1.90976e-08	0.000492392	TRINITY_DN17759_c0_g1_i1	AT3G52370	locus:2100564	AT3G52370	acts upstream of or within	flavonoid metabolic process	GO:0009812	5786	BP	other metabolic processes	FLA15	FASCICLIN-like arabinogalactan protein 15
TRINITY_DN17759_c0_g1	HiInc_DN17759_c0_g1	45.5722	2.87129	0.510907	5.61998	1.90976e-08	0.000492392	TRINITY_DN17759_c0_g1_i1	AT3G52370	locus:2100564	AT3G52370	acts upstream of or within	cell wall biogenesis	GO:0042546	13564	BP	other cellular processes	FLA15	FASCICLIN-like arabinogalactan protein 15
TRINITY_DN321_c0_g1	HiInc_DN321_c0_g1	478.647	2.8611	0.30916	9.25444	2.15346e-20	5.55228e-16	TRINITY_DN321_c0_g1_i30	AT1G14780	locus:2006807	AT1G14780	involved in	plant-type hypersensitive response	GO:0009626	6029	BP	response to external stimulus	AT1G14780	MACPF domain-containing protein At1g14780
TRINITY_DN321_c0_g1	HiInc_DN321_c0_g1	478.647	2.8611	0.30916	9.25444	2.15346e-20	5.55228e-16	TRINITY_DN321_c0_g1_i30	AT1G14780	locus:2006807	AT1G14780	involved in	regulation of salicylic acid mediated signaling pathway	GO:2000031	35579	BP	signal transduction	AT1G14780	MACPF domain-containing protein At1g14780
TRINITY_DN321_c0_g1	HiInc_DN321_c0_g1	478.647	2.8611	0.30916	9.25444	2.15346e-20	5.55228e-16	TRINITY_DN321_c0_g1_i30	AT1G14780	locus:2006807	AT1G14780	acts upstream of or within	chemical homeostasis	GO:0048878	25776	BP	other biological processes	AT1G14780	MACPF domain-containing protein At1g14780
TRINITY_DN321_c0_g1	HiInc_DN321_c0_g1	478.647	2.8611	0.30916	9.25444	2.15346e-20	5.55228e-16	TRINITY_DN321_c0_g1_i30	AT1G14780	locus:2006807	AT1G14780	acts upstream of or within	response to ethylene	GO:0009723	11403	BP	response to chemical	AT1G14780	MACPF domain-containing protein At1g14780
TRINITY_DN4090_c2_g1	HiInc_DN4090_c2_g1	166.348	2.85895	0.502591	5.68842	1.28222e-08	0.000330595	TRINITY_DN4090_c2_g1_i6	AT5G16910	locus:2148171	AT5G16910	located in	integral component of Golgi membrane	GO:0030173	7889	CC	other intracellular components	CSLD2	CSLD2
TRINITY_DN4090_c2_g1	HiInc_DN4090_c2_g1	166.348	2.85895	0.502591	5.68842	1.28222e-08	0.000330595	TRINITY_DN4090_c2_g1_i6	AT5G16910	locus:2148171	AT5G16910	involved in	cellulose biosynthetic process	GO:0030244	8923	BP	other cellular processes	CSLD2	CSLD2
TRINITY_DN4090_c2_g1	HiInc_DN4090_c2_g1	166.348	2.85895	0.502591	5.68842	1.28222e-08	0.000330595	TRINITY_DN4090_c2_g1_i6	AT5G16910	locus:2148171	AT5G16910	enables	mannan synthase activity	GO:0051753	22358	MF	transferase activity	CSLD2	CSLD2
TRINITY_DN4090_c2_g1	HiInc_DN4090_c2_g1	166.348	2.85895	0.502591	5.68842	1.28222e-08	0.000330595	TRINITY_DN4090_c2_g1_i6	AT5G16910	locus:2148171	AT5G16910	involved in	plant-type primary cell wall biogenesis	GO:0009833	10266	BP	other cellular processes	CSLD2	CSLD2
TRINITY_DN4090_c2_g1	HiInc_DN4090_c2_g1	166.348	2.85895	0.502591	5.68842	1.28222e-08	0.000330595	TRINITY_DN4090_c2_g1_i6	AT5G16910	locus:2148171	AT5G16910	enables	cellulose synthase activity	GO:0016759	1882	MF	transferase activity	CSLD2	CSLD2
TRINITY_DN4090_c2_g1	HiInc_DN4090_c2_g1	166.348	2.85895	0.502591	5.68842	1.28222e-08	0.000330595	TRINITY_DN4090_c2_g1_i6	AT5G16910	locus:2148171	AT5G16910	acts upstream of or within	root hair elongation	GO:0048767	22772	BP	cell differentiation	CSLD2	CSLD2
TRINITY_DN4090_c2_g1	HiInc_DN4090_c2_g1	166.348	2.85895	0.502591	5.68842	1.28222e-08	0.000330595	TRINITY_DN4090_c2_g1_i6	AT5G16910	locus:2148171	AT5G16910	enables	cellulose synthase (UDP-forming) activity	GO:0016760	1884	MF	transferase activity	CSLD2	CSLD2
TRINITY_DN8722_c0_g1	HiInc_DN8722_c0_g1	1694.65	2.85253	0.568465	5.01795	5.22255e-07	0.0134653	TRINITY_DN8722_c0_g1_i13	AT5G65280	locus:2171800	AT5G65280	acts upstream of or within	monocarboxylic acid biosynthetic process	GO:0072330	36462	BP	other metabolic processes	GCL1	LanC-like protein GCL1
TRINITY_DN8722_c0_g1	HiInc_DN8722_c0_g1	1694.65	2.85253	0.568465	5.01795	5.22255e-07	0.0134653	TRINITY_DN8722_c0_g1_i13	AT5G65280	locus:2171800	AT5G65280	acts upstream of or within	cellular amine metabolic process	GO:0044106	32547	BP	other cellular processes	GCL1	LanC-like protein GCL1
TRINITY_DN8722_c0_g1	HiInc_DN8722_c0_g1	1694.65	2.85253	0.568465	5.01795	5.22255e-07	0.0134653	TRINITY_DN8722_c0_g1_i13	AT5G65280	locus:2171800	AT5G65280	located in	extrinsic component of membrane	GO:0019898	9960	CC	other membranes	GCL1	LanC-like protein GCL1
TRINITY_DN12465_c0_g2	HiInc_DN12465_c0_g2	75.304	2.84023	0.565856	5.01935	5.18477e-07	0.0133679	TRINITY_DN12465_c0_g2_i1	AT1G69840	locus:2196749	AT1G69840	acts upstream of or within	cellular response to hormone stimulus	GO:0032870	26507	BP	other cellular processes	HIR2	Hypersensitive-induced response protein 2
TRINITY_DN12465_c0_g2	HiInc_DN12465_c0_g2	75.304	2.84023	0.565856	5.01935	5.18477e-07	0.0133679	TRINITY_DN12465_c0_g2_i1	AT1G69840	locus:2196749	AT1G69840	enables	protein histidine kinase binding	GO:0043424	21241	MF	protein binding	HIR2	Hypersensitive-induced response protein 2
TRINITY_DN299_c0_g1	HiInc_DN299_c0_g1	11604.4	2.84007	0.468463	6.06252	1.34005e-09	3.45505e-05	TRINITY_DN299_c0_g1_i18	AT4G29690	locus:2134343	AT4G29690	enables	dTTP diphosphatase activity	GO:0036218	41279	MF	hydrolase activity	AT4G29690	Alkaline-phosphatase-like family protein
TRINITY_DN299_c0_g1	HiInc_DN299_c0_g1	11604.4	2.84007	0.468463	6.06252	1.34005e-09	3.45505e-05	TRINITY_DN299_c0_g1_i18	AT4G29690	locus:2134343	AT4G29690	acts upstream of or within	tryptophan metabolic process	GO:0006568	7506	BP	other metabolic processes	AT4G29690	Alkaline-phosphatase-like family protein
TRINITY_DN299_c0_g1	HiInc_DN299_c0_g1	11604.4	2.84007	0.468463	6.06252	1.34005e-09	3.45505e-05	TRINITY_DN299_c0_g1_i18	AT4G29690	locus:2134343	AT4G29690	enables	NADH pyrophosphatase activity	GO:0035529	35276	MF	hydrolase activity	AT4G29690	Alkaline-phosphatase-like family protein
TRINITY_DN299_c0_g1	HiInc_DN299_c0_g1	11604.4	2.84007	0.468463	6.06252	1.34005e-09	3.45505e-05	TRINITY_DN299_c0_g1_i22	AT4G29700	locus:2134363	AT4G29700	acts upstream of or within	jasmonic acid mediated signaling pathway	GO:0009867	8850	BP	signal transduction	AT4G29700	Alkaline-phosphatase-like family protein
TRINITY_DN299_c0_g1	HiInc_DN299_c0_g1	11604.4	2.84007	0.468463	6.06252	1.34005e-09	3.45505e-05	TRINITY_DN299_c0_g1_i22	AT4G29700	locus:2134363	AT4G29700	acts upstream of or within	negative regulation of macromolecule metabolic process	GO:0010605	29565	BP	other metabolic processes	AT4G29700	Alkaline-phosphatase-like family protein
TRINITY_DN3565_c0_g1	HiInc_DN3565_c0_g1	12251.3	2.83127	0.425054	6.66097	2.72019e-11	7.01345e-07	TRINITY_DN3565_c0_g1_i10	AT1G32640	locus:2035609	AT1G32640	acts upstream of or within	regulation of transcription from RNA polymerase II promoter in response to oxidative stress	GO:0043619	22784	BP	biosynthetic process	MYC2	ZBF1
TRINITY_DN3565_c0_g1	HiInc_DN3565_c0_g1	12251.3	2.83127	0.425054	6.66097	2.72019e-11	7.01345e-07	TRINITY_DN3565_c0_g1_i10	AT1G32640	locus:2035609	AT1G32640	acts upstream of or within	regulation of DNA-binding transcription factor activity	GO:0051090	19059	BP	biosynthetic process	MYC2	ZBF1
TRINITY_DN3565_c0_g1	HiInc_DN3565_c0_g1	12251.3	2.83127	0.425054	6.66097	2.72019e-11	7.01345e-07	TRINITY_DN3565_c0_g1_i10	AT1G32640	locus:2035609	AT1G32640	involved in	protein homotetramerization	GO:0051289	19870	BP	other cellular processes	MYC2	ZBF1
TRINITY_DN3565_c0_g1	HiInc_DN3565_c0_g1	12251.3	2.83127	0.425054	6.66097	2.72019e-11	7.01345e-07	TRINITY_DN3565_c0_g1_i10	AT1G32640	locus:2035609	AT1G32640	acts upstream of or within	positive regulation of transcription, DNA-templated	GO:0045893	12513	BP	biosynthetic process	MYC2	ZBF1
TRINITY_DN3565_c0_g1	HiInc_DN3565_c0_g1	12251.3	2.83127	0.425054	6.66097	2.72019e-11	7.01345e-07	TRINITY_DN3565_c0_g1_i10	AT1G32640	locus:2035609	AT1G32640	involved in	regulation of transcription, DNA-templated	GO:0006355	7461	BP	nucleobase-containing compound metabolic process	MYC2	ZBF1
TRINITY_DN3565_c0_g1	HiInc_DN3565_c0_g1	12251.3	2.83127	0.425054	6.66097	2.72019e-11	7.01345e-07	TRINITY_DN3565_c0_g1_i10	AT1G32640	locus:2035609	AT1G32640	acts upstream of or within	regulation of tryptophan metabolic process	GO:0090357	35417	BP	other cellular processes	MYC2	ZBF1
TRINITY_DN3565_c0_g1	HiInc_DN3565_c0_g1	12251.3	2.83127	0.425054	6.66097	2.72019e-11	7.01345e-07	TRINITY_DN3565_c0_g1_i10	AT1G32640	locus:2035609	AT1G32640	acts upstream of or within	regulation of defense response to insect	GO:2000068	35737	BP	response to external stimulus	MYC2	ZBF1
TRINITY_DN3565_c0_g1	HiInc_DN3565_c0_g1	12251.3	2.83127	0.425054	6.66097	2.72019e-11	7.01345e-07	TRINITY_DN3565_c0_g1_i10	AT1G32640	locus:2035609	AT1G32640	acts upstream of or within	response to desiccation	GO:0009269	5575	BP	response to abiotic stimulus	MYC2	ZBF1
TRINITY_DN3565_c0_g1	HiInc_DN3565_c0_g1	12251.3	2.83127	0.425054	6.66097	2.72019e-11	7.01345e-07	TRINITY_DN3565_c0_g1_i10	AT1G32640	locus:2035609	AT1G32640	acts upstream of or within	stomatal complex development	GO:0010374	26829	BP	anatomical structure development	MYC2	ZBF1
TRINITY_DN3565_c0_g1	HiInc_DN3565_c0_g1	12251.3	2.83127	0.425054	6.66097	2.72019e-11	7.01345e-07	TRINITY_DN3565_c0_g1_i10	AT1G32640	locus:2035609	AT1G32640	enables	DNA binding	GO:0003677	961	MF	DNA binding	MYC2	ZBF1
TRINITY_DN3565_c0_g1	HiInc_DN3565_c0_g1	12251.3	2.83127	0.425054	6.66097	2.72019e-11	7.01345e-07	TRINITY_DN3565_c0_g1_i10	AT1G32640	locus:2035609	AT1G32640	enables	sequence-specific DNA binding	GO:0043565	22416	MF	DNA binding	MYC2	ZBF1
TRINITY_DN3565_c0_g1	HiInc_DN3565_c0_g1	12251.3	2.83127	0.425054	6.66097	2.72019e-11	7.01345e-07	TRINITY_DN3565_c0_g1_i10	AT1G32640	locus:2035609	AT1G32640	acts upstream of or within	positive regulation of flavonoid biosynthetic process	GO:0009963	13832	BP	other metabolic processes	MYC2	ZBF1
TRINITY_DN3565_c0_g1	HiInc_DN3565_c0_g1	12251.3	2.83127	0.425054	6.66097	2.72019e-11	7.01345e-07	TRINITY_DN3565_c0_g1_i10	AT1G32640	locus:2035609	AT1G32640	enables	kinase binding	GO:0019900	9732	MF	protein binding	MYC2	ZBF1
TRINITY_DN3565_c0_g1	HiInc_DN3565_c0_g1	12251.3	2.83127	0.425054	6.66097	2.72019e-11	7.01345e-07	TRINITY_DN3565_c0_g1_i10	AT1G32640	locus:2035609	AT1G32640	acts upstream of or within	regulation of secondary cell wall biogenesis	GO:2000652	37997	BP	other cellular processes	MYC2	ZBF1
TRINITY_DN6955_c0_g1	HiInc_DN6955_c0_g1	955.621	2.81938	0.496964	5.67321	1.40144e-08	0.000361333	TRINITY_DN6955_c0_g1_i3	AT1G11670	locus:2027322	AT1G11670	acts upstream of or within	cellular component assembly	GO:0022607	25738	BP	other cellular processes	DTX36	Protein DETOXIFICATION 36
TRINITY_DN6955_c0_g1	HiInc_DN6955_c0_g1	955.621	2.81938	0.496964	5.67321	1.40144e-08	0.000361333	TRINITY_DN6955_c0_g1_i3	AT1G11670	locus:2027322	AT1G11670	acts upstream of or within	anatomical structure maturation	GO:0071695	34809	BP	anatomical structure development	DTX36	Protein DETOXIFICATION 36
TRINITY_DN9961_c1_g1	HiInc_DN9961_c1_g1	902.827	2.80567	0.581957	4.82109	1.42777e-06	0.0368121	TRINITY_DN9961_c1_g1_i2	AT5G22630	locus:2162459	AT5G22630	enables	arogenate dehydratase activity	GO:0047769	16491	MF	catalytic activity	ADT5	Arogenate dehydratase
TRINITY_DN9961_c1_g1	HiInc_DN9961_c1_g1	902.827	2.80567	0.581957	4.82109	1.42777e-06	0.0368121	TRINITY_DN9961_c1_g1_i2	AT5G22630	locus:2162459	AT5G22630	involved in	L-phenylalanine biosynthetic process	GO:0009094	6706	BP	other metabolic processes	ADT5	Arogenate dehydratase
TRINITY_DN9961_c1_g1	HiInc_DN9961_c1_g1	902.827	2.80567	0.581957	4.82109	1.42777e-06	0.0368121	TRINITY_DN9961_c1_g1_i2	AT5G22630	locus:2162459	AT5G22630	enables	prephenate dehydratase activity	GO:0004664	3823	MF	catalytic activity	ADT5	Arogenate dehydratase
TRINITY_DN6806_c0_g1	HiInc_DN6806_c0_g1	3356.91	2.77026	0.499033	5.55126	2.83616e-08	0.000731247	TRINITY_DN6806_c0_g1_i15	AT5G35735	locus:505006660	AT5G35735	acts upstream of or within	organic substance catabolic process	GO:1901575	44214	BP	catabolic process	AT5G35735	Cytochrome b561 and DOMON domain-containing protein At5g35735
TRINITY_DN6806_c0_g1	HiInc_DN6806_c0_g1	3356.91	2.77026	0.499033	5.55126	2.83616e-08	0.000731247	TRINITY_DN6806_c0_g1_i15	AT5G35735	locus:505006660	AT5G35735	acts upstream of or within	regulation of immune system process	GO:0002682	24985	BP	other biological processes	AT5G35735	Cytochrome b561 and DOMON domain-containing protein At5g35735
TRINITY_DN1260_c0_g1	HiInc_DN1260_c0_g1	3587.87	2.76859	0.535273	5.17229	2.31237e-07	0.00596199	TRINITY_DN1260_c0_g1_i28	AT3G21230	locus:2094771	AT3G21230	enables	4-coumarate-CoA ligase activity	GO:0016207	840	MF	catalytic activity	4CL4	4-coumarate--CoA ligase 4
TRINITY_DN1260_c0_g1	HiInc_DN1260_c0_g1	3587.87	2.76859	0.535273	5.17229	2.31237e-07	0.00596199	TRINITY_DN1260_c0_g1_i28	AT3G21230	locus:2094771	AT3G21230	enables	CoA-ligase activity	GO:0016405	943	MF	catalytic activity	4CL4	4-coumarate--CoA ligase 4
TRINITY_DN4972_c0_g1	HiInc_DN4972_c0_g1	643.033	2.76677	0.360651	7.6716	1.69869e-14	4.37972e-10	TRINITY_DN4972_c0_g1_i2	AT4G12030	locus:2118021	AT4G12030	involved in	glucosinolate biosynthetic process from homomethionine	GO:0033506	27681	BP	other metabolic processes	BASS5	Probable sodium/metabolite cotransporter BASS5
TRINITY_DN4972_c0_g1	HiInc_DN4972_c0_g1	643.033	2.76677	0.360651	7.6716	1.69869e-14	4.37972e-10	TRINITY_DN4972_c0_g1_i2	AT4G12030	locus:2118021	AT4G12030	enables	monocarboxylic acid transmembrane transporter activity	GO:0008028	3238	MF	transporter activity	BASS5	Probable sodium/metabolite cotransporter BASS5
TRINITY_DN58448_c0_g1	HiInc_DN58448_c0_g1	94.7272	2.75635	0.457133	6.02965	1.64319e-09	4.23664e-05	TRINITY_DN58448_c0_g1_i2	AT1G03230	locus:2014465	AT1G03230	enables	aspartic-type endopeptidase activity	GO:0004190	1621	MF	catalytic activity	AT1G03230	Eukaryotic aspartyl protease family protein
TRINITY_DN12123_c0_g1	HiInc_DN12123_c0_g1	255.87	2.75607	0.323949	8.50774	1.77354e-17	4.57271e-13	TRINITY_DN12123_c0_g1_i2	AT1G73210	locus:2197254	AT1G73210	acts upstream of or within	negative regulation of metabolic process	GO:0009892	12015	BP	other metabolic processes	AT1G73210	At1g73210
TRINITY_DN11028_c0_g1	HiInc_DN11028_c0_g1	470.796	2.75372	0.44475	6.19161	5.95513e-10	1.53541e-05	TRINITY_DN11028_c0_g1_i4	AT4G39030	locus:2120267	AT4G39030	involved in	salicylic acid biosynthetic process	GO:0009697	7180	BP	other metabolic processes	DTX47	Protein DETOXIFICATION 47
TRINITY_DN11028_c0_g1	HiInc_DN11028_c0_g1	470.796	2.75372	0.44475	6.19161	5.95513e-10	1.53541e-05	TRINITY_DN11028_c0_g1_i4	AT4G39030	locus:2120267	AT4G39030	involved in	innate immune response	GO:0045087	11128	BP	response to external stimulus	DTX47	Protein DETOXIFICATION 47
TRINITY_DN11028_c0_g1	HiInc_DN11028_c0_g1	470.796	2.75372	0.44475	6.19161	5.95513e-10	1.53541e-05	TRINITY_DN11028_c0_g1_i4	AT4G39030	locus:2120267	AT4G39030	acts upstream of or within	negative regulation of defense response	GO:0031348	20900	BP	response to stress	DTX47	Protein DETOXIFICATION 47
TRINITY_DN2338_c0_g1	HiInc_DN2338_c0_g1	2865.59	2.74072	0.427111	6.41687	1.39101e-10	3.58643e-06	TRINITY_DN2338_c0_g1_i7	AT1G17750	locus:2007918	AT1G17750	enables	peptide binding	GO:0042277	11349	MF	other binding	PEPR2	Leucine-rich repeat receptor-like protein kinase PEPR2
TRINITY_DN2338_c0_g1	HiInc_DN2338_c0_g1	2865.59	2.74072	0.427111	6.41687	1.39101e-10	3.58643e-06	TRINITY_DN2338_c0_g1_i8	AT1G73080	locus:2032697	AT1G73080	enables	guanylate cyclase activity	GO:0004383	2637	MF	catalytic activity	PEPR1	Leucine-rich repeat receptor-like protein kinase PEPR1
TRINITY_DN2338_c0_g1	HiInc_DN2338_c0_g1	2865.59	2.74072	0.427111	6.41687	1.39101e-10	3.58643e-06	TRINITY_DN2338_c0_g1_i8	AT1G73080	locus:2032697	AT1G73080	enables	peptide receptor activity	GO:0001653	12047	MF	signaling receptor activity	PEPR1	Leucine-rich repeat receptor-like protein kinase PEPR1
TRINITY_DN2338_c0_g1	HiInc_DN2338_c0_g1	2865.59	2.74072	0.427111	6.41687	1.39101e-10	3.58643e-06	TRINITY_DN2338_c0_g1_i8	AT1G73080	locus:2032697	AT1G73080	acts upstream of or within	immune response	GO:0006955	6041	BP	other biological processes	PEPR1	Leucine-rich repeat receptor-like protein kinase PEPR1
TRINITY_DN12019_c0_g1	HiInc_DN12019_c0_g1	24055.2	2.72096	0.488071	5.57491	2.47651e-08	0.000638519	TRINITY_DN12019_c0_g1_i5	AT4G29270	locus:2118329	AT4G29270	acts upstream of or within	regulation of biological quality	GO:0065008	25784	BP	other biological processes	AT4G29270	Acid phosphatase-like protein
TRINITY_DN12019_c0_g1	HiInc_DN12019_c0_g1	24055.2	2.72096	0.488071	5.57491	2.47651e-08	0.000638519	TRINITY_DN12019_c0_g1_i5	AT4G29270	locus:2118329	AT4G29270	acts upstream of or within	terpenoid metabolic process	GO:0006721	7420	BP	lipid metabolic process	AT4G29270	Acid phosphatase-like protein
TRINITY_DN14713_c0_g1	HiInc_DN14713_c0_g1	1041.69	2.70184	0.543042	4.97537	6.51217e-07	0.0167903	TRINITY_DN14713_c0_g1_i12	AT3G22740	locus:2094419	AT3G22740	involved in	S-methylmethionine cycle	GO:0033528	27713	BP	other metabolic processes	HMT3	Homocysteine S-methyltransferase 3
TRINITY_DN14713_c0_g1	HiInc_DN14713_c0_g1	1041.69	2.70184	0.543042	4.97537	6.51217e-07	0.0167903	TRINITY_DN14713_c0_g1_i12	AT3G22740	locus:2094419	AT3G22740	involved in	methionine biosynthetic process	GO:0009086	6344	BP	other cellular processes	HMT3	Homocysteine S-methyltransferase 3
TRINITY_DN14713_c0_g1	HiInc_DN14713_c0_g1	1041.69	2.70184	0.543042	4.97537	6.51217e-07	0.0167903	TRINITY_DN14713_c0_g1_i12	AT3G22740	locus:2094419	AT3G22740	acts upstream of or within	regulation of small molecule metabolic process	GO:0062012	55573	BP	other metabolic processes	HMT3	Homocysteine S-methyltransferase 3
TRINITY_DN14713_c0_g1	HiInc_DN14713_c0_g1	1041.69	2.70184	0.543042	4.97537	6.51217e-07	0.0167903	TRINITY_DN14713_c0_g1_i12	AT3G22740	locus:2094419	AT3G22740	enables	S-adenosylmethionine-homocysteine S-methyltransferase activity	GO:0008898	2731	MF	transferase activity	HMT3	Homocysteine S-methyltransferase 3
TRINITY_DN14713_c0_g1	HiInc_DN14713_c0_g1	1041.69	2.70184	0.543042	4.97537	6.51217e-07	0.0167903	TRINITY_DN14713_c0_g1_i12	AT3G22740	locus:2094419	AT3G22740	enables	zinc ion binding	GO:0008270	4661	MF	other binding	HMT3	Homocysteine S-methyltransferase 3
TRINITY_DN14713_c0_g1	HiInc_DN14713_c0_g1	1041.69	2.70184	0.543042	4.97537	6.51217e-07	0.0167903	TRINITY_DN14713_c0_g1_i12	AT3G22740	locus:2094419	AT3G22740	enables	betaine-homocysteine S-methyltransferase activity	GO:0047150	15890	MF	transferase activity	HMT3	Homocysteine S-methyltransferase 3
TRINITY_DN4135_c0_g1	HiInc_DN4135_c0_g1	2647.47	2.69453	0.483235	5.57601	2.46095e-08	0.000634506	TRINITY_DN4135_c0_g1_i3	AT2G38750	locus:2064222	AT2G38750	enables	calcium ion binding	GO:0005509	1755	MF	other binding	ANN4	Annexin D4
TRINITY_DN4135_c0_g1	HiInc_DN4135_c0_g1	2647.47	2.69453	0.483235	5.57601	2.46095e-08	0.000634506	TRINITY_DN4135_c0_g1_i3	AT2G38750	locus:2064222	AT2G38750	located in	cell surface	GO:0009986	14229	CC	other cellular components	ANN4	Annexin D4
TRINITY_DN4135_c0_g1	HiInc_DN4135_c0_g1	2647.47	2.69453	0.483235	5.57601	2.46095e-08	0.000634506	TRINITY_DN4135_c0_g1_i3	AT2G38750	locus:2064222	AT2G38750	enables	calcium-dependent phospholipid binding	GO:0005544	1767	MF	lipid binding	ANN4	Annexin D4
TRINITY_DN3488_c0_g1	HiInc_DN3488_c0_g1	2685.09	2.68596	0.398477	6.74056	1.57775e-11	4.06792e-07	TRINITY_DN3488_c0_g1_i6	AT2G27500	locus:2038583	AT2G27500	acts upstream of or within	response to temperature stimulus	GO:0009266	7411	BP	response to abiotic stimulus	AT2G27500	Glucan endo-1
TRINITY_DN3488_c0_g1	HiInc_DN3488_c0_g1	2685.09	2.68596	0.398477	6.74056	1.57775e-11	4.06792e-07	TRINITY_DN3488_c0_g1_i6	AT2G27500	locus:2038583	AT2G27500	acts upstream of or within	response to hypoxia	GO:0001666	10824	BP	response to stress	AT2G27500	Glucan endo-1
TRINITY_DN9179_c0_g1	HiInc_DN9179_c0_g1	4515.79	2.68014	0.421278	6.36193	1.99235e-10	5.13686e-06	TRINITY_DN9179_c0_g1_i5	AT1G73325	locus:505006220	AT1G73325	acts upstream of or within	alpha-amino acid metabolic process	GO:1901605	44243	BP	other cellular processes	AT1G73325	Kunitz family trypsin and protease inhibitor protein
TRINITY_DN3655_c0_g1	HiInc_DN3655_c0_g1	999.496	2.67947	0.544935	4.91704	8.78613e-07	0.0226533	TRINITY_DN3655_c0_g1_i2	AT5G41800	locus:2152995	AT5G41800	acts upstream of or within	cellular protein modification process	GO:0006464	6893	BP	cellular protein modification process	AT5G41800	Probable GABA transporter 2
TRINITY_DN3655_c0_g1	HiInc_DN3655_c0_g1	999.496	2.67947	0.544935	4.91704	8.78613e-07	0.0226533	TRINITY_DN3655_c0_g1_i2	AT5G41800	locus:2152995	AT5G41800	enables	amino acid transmembrane transporter activity	GO:0015171	1511	MF	transporter activity	AT5G41800	Probable GABA transporter 2
TRINITY_DN2612_c1_g1	HiInc_DN2612_c1_g1	52.2529	2.59379	0.46268	5.60601	2.07049e-08	0.000533834	TRINITY_DN2612_c1_g1_i5	AT4G18780	locus:2124167	AT4G18780	acts upstream of or within	positive regulation of abscisic acid biosynthetic process	GO:0010116	13862	BP	biosynthetic process	CESA8	Cellulose synthase (Fragment)
TRINITY_DN2612_c1_g1	HiInc_DN2612_c1_g1	52.2529	2.59379	0.46268	5.60601	2.07049e-08	0.000533834	TRINITY_DN2612_c1_g1_i5	AT4G18780	locus:2124167	AT4G18780	acts upstream of or within	plant-type secondary cell wall biogenesis	GO:0009834	10267	BP	other cellular processes	CESA8	Cellulose synthase (Fragment)
TRINITY_DN8339_c0_g1	HiInc_DN8339_c0_g1	79.2321	2.5812	0.537438	4.80279	1.56473e-06	0.0403433	TRINITY_DN8339_c0_g1_i3	AT5G14930	locus:2147825	AT5G14930	enables	carboxylic ester hydrolase activity	GO:0052689	37985	MF	hydrolase activity	SAG101	Senescence-associated carboxylesterase 101
TRINITY_DN8339_c0_g1	HiInc_DN8339_c0_g1	79.2321	2.5812	0.537438	4.80279	1.56473e-06	0.0403433	TRINITY_DN8339_c0_g1_i3	AT5G14930	locus:2147825	AT5G14930	involved in	positive regulation of defense response to bacterium	GO:1900426	41102	BP	response to external stimulus	SAG101	Senescence-associated carboxylesterase 101
TRINITY_DN8339_c0_g1	HiInc_DN8339_c0_g1	79.2321	2.5812	0.537438	4.80279	1.56473e-06	0.0403433	TRINITY_DN8339_c0_g1_i3	AT5G14930	locus:2147825	AT5G14930	acts upstream of or within	defense response to Gram-negative bacterium	GO:0050829	18010	BP	response to stress	SAG101	Senescence-associated carboxylesterase 101
TRINITY_DN8339_c0_g1	HiInc_DN8339_c0_g1	79.2321	2.5812	0.537438	4.80279	1.56473e-06	0.0403433	TRINITY_DN8339_c0_g1_i3	AT5G14930	locus:2147825	AT5G14930	acts upstream of or within	aging	GO:0007568	5067	BP	other biological processes	SAG101	Senescence-associated carboxylesterase 101
TRINITY_DN8339_c0_g1	HiInc_DN8339_c0_g1	79.2321	2.5812	0.537438	4.80279	1.56473e-06	0.0403433	TRINITY_DN8339_c0_g1_i3	AT5G14930	locus:2147825	AT5G14930	involved in	positive regulation of leaf senescence	GO:1900057	39879	BP	multicellular organism development	SAG101	Senescence-associated carboxylesterase 101
TRINITY_DN8339_c0_g1	HiInc_DN8339_c0_g1	79.2321	2.5812	0.537438	4.80279	1.56473e-06	0.0403433	TRINITY_DN8339_c0_g1_i3	AT5G14930	locus:2147825	AT5G14930	enables	methyl indole-3-acetate esterase activity	GO:0080030	31248	MF	hydrolase activity	SAG101	Senescence-associated carboxylesterase 101
TRINITY_DN8339_c0_g1	HiInc_DN8339_c0_g1	79.2321	2.5812	0.537438	4.80279	1.56473e-06	0.0403433	TRINITY_DN8339_c0_g1_i3	AT5G14930	locus:2147825	AT5G14930	involved in	lipid metabolic process	GO:0006629	6186	BP	lipid metabolic process	SAG101	Senescence-associated carboxylesterase 101
TRINITY_DN8339_c0_g1	HiInc_DN8339_c0_g1	79.2321	2.5812	0.537438	4.80279	1.56473e-06	0.0403433	TRINITY_DN8339_c0_g1_i3	AT5G14930	locus:2147825	AT5G14930	involved in	positive regulation of defense response to virus by host	GO:0002230	25050	BP	response to external stimulus	SAG101	Senescence-associated carboxylesterase 101
TRINITY_DN8339_c0_g1	HiInc_DN8339_c0_g1	79.2321	2.5812	0.537438	4.80279	1.56473e-06	0.0403433	TRINITY_DN8339_c0_g1_i3	AT5G14930	locus:2147825	AT5G14930	involved in	positive regulation of defense response to oomycetes	GO:1902290	47820	BP	response to stress	SAG101	Senescence-associated carboxylesterase 101
TRINITY_DN8339_c0_g1	HiInc_DN8339_c0_g1	79.2321	2.5812	0.537438	4.80279	1.56473e-06	0.0403433	TRINITY_DN8339_c0_g1_i3	AT5G14930	locus:2147825	AT5G14930	acts upstream of or within	leaf abscission	GO:0060866	32700	BP	abscission	SAG101	Senescence-associated carboxylesterase 101
TRINITY_DN8842_c0_g1	HiInc_DN8842_c0_g1	132.433	2.56046	0.418565	6.11723	9.52178e-10	2.455e-05	TRINITY_DN8842_c0_g1_i9	AT1G24145	locus:1005716746	AT1G24145	acts upstream of or within	organic hydroxy compound metabolic process	GO:1901615	44274	BP	other metabolic processes	AT1G24145	At1g24145
TRINITY_DN8842_c0_g1	HiInc_DN8842_c0_g1	132.433	2.56046	0.418565	6.11723	9.52178e-10	2.455e-05	TRINITY_DN8842_c0_g1_i9	AT1G24145	locus:1005716746	AT1G24145	acts upstream of or within	monocarboxylic acid metabolic process	GO:0032787	25790	BP	other cellular processes	AT1G24145	At1g24145
TRINITY_DN7141_c0_g1	HiInc_DN7141_c0_g1	105.515	2.55604	0.507293	5.03859	4.6898e-07	0.0120917	TRINITY_DN7141_c0_g1_i2	AT1G15690	locus:2036134	AT1G15690	enables	pyrophosphate hydrolysis-driven proton transmembrane transporter activity	GO:0009678	2748	MF	transporter activity	AVP1	VHP1
TRINITY_DN7141_c0_g1	HiInc_DN7141_c0_g1	105.515	2.55604	0.507293	5.03859	4.6898e-07	0.0120917	TRINITY_DN7141_c0_g1_i2	AT1G15690	locus:2036134	AT1G15690	acts upstream of or within	sucrose metabolic process	GO:0005985	7347	BP	carbohydrate metabolic process	AVP1	VHP1
TRINITY_DN7141_c0_g1	HiInc_DN7141_c0_g1	105.515	2.55604	0.507293	5.03859	4.6898e-07	0.0120917	TRINITY_DN7141_c0_g1_i2	AT1G15690	locus:2036134	AT1G15690	located in	endosome membrane	GO:0010008	14110	CC	other membranes	AVP1	VHP1
TRINITY_DN7141_c0_g1	HiInc_DN7141_c0_g1	105.515	2.55604	0.507293	5.03859	4.6898e-07	0.0120917	TRINITY_DN7141_c0_g1_i2	AT1G15690	locus:2036134	AT1G15690	acts upstream of or within	auxin polar transport	GO:0009926	12027	BP	transport	AVP1	VHP1
TRINITY_DN7141_c0_g1	HiInc_DN7141_c0_g1	105.515	2.55604	0.507293	5.03859	4.6898e-07	0.0120917	TRINITY_DN7141_c0_g1_i2	AT1G15690	locus:2036134	AT1G15690	acts upstream of or within	cell wall pectin metabolic process	GO:0052546	26421	BP	cellular component organization	AVP1	VHP1
TRINITY_DN7141_c0_g1	HiInc_DN7141_c0_g1	105.515	2.55604	0.507293	5.03859	4.6898e-07	0.0120917	TRINITY_DN7141_c0_g1_i2	AT1G15690	locus:2036134	AT1G15690	acts upstream of or within	leaf development	GO:0048366	18907	BP	multicellular organism development	AVP1	VHP1
TRINITY_DN7141_c0_g1	HiInc_DN7141_c0_g1	105.515	2.55604	0.507293	5.03859	4.6898e-07	0.0120917	TRINITY_DN7141_c0_g1_i2	AT1G15690	locus:2036134	AT1G15690	acts upstream of or within	establishment or maintenance of transmembrane electrochemical gradient	GO:0010248	21562	BP	other cellular processes	AVP1	VHP1
TRINITY_DN7141_c0_g1	HiInc_DN7141_c0_g1	105.515	2.55604	0.507293	5.03859	4.6898e-07	0.0120917	TRINITY_DN7141_c0_g1_i2	AT1G15690	locus:2036134	AT1G15690	acts upstream of or within	regulation of starch metabolic process	GO:2000904	38714	BP	other cellular processes	AVP1	VHP1
TRINITY_DN7141_c0_g1	HiInc_DN7141_c0_g1	105.515	2.55604	0.507293	5.03859	4.6898e-07	0.0120917	TRINITY_DN7141_c0_g1_i2	AT1G15690	locus:2036134	AT1G15690	involved in	proton transmembrane transport	GO:1902600	46853	BP	other cellular processes	AVP1	VHP1
TRINITY_DN7141_c0_g1	HiInc_DN7141_c0_g1	105.515	2.55604	0.507293	5.03859	4.6898e-07	0.0120917	TRINITY_DN7141_c0_g1_i2	AT1G15690	locus:2036134	AT1G15690	located in	vacuolar membrane	GO:0005774	729	CC	other membranes	AVP1	VHP1
TRINITY_DN9144_c0_g1	HiInc_DN9144_c0_g1	1446.12	2.55021	0.276967	9.20763	3.33398e-20	8.59601e-16	TRINITY_DN9144_c0_g1_i11	AT3G55430	locus:2100011	AT3G55430	acts upstream of or within	salicylic acid mediated signaling pathway	GO:0009863	8851	BP	other cellular processes	AT3G55430	Beta-1
TRINITY_DN9144_c0_g1	HiInc_DN9144_c0_g1	1446.12	2.55021	0.276967	9.20763	3.33398e-20	8.59601e-16	TRINITY_DN9144_c0_g1_i11	AT3G55430	locus:2100011	AT3G55430	acts upstream of or within	abscisic acid-activated signaling pathway	GO:0009738	11414	BP	signal transduction	AT3G55430	Beta-1
TRINITY_DN9144_c0_g1	HiInc_DN9144_c0_g1	1446.12	2.55021	0.276967	9.20763	3.33398e-20	8.59601e-16	TRINITY_DN9144_c0_g1_i11	AT3G55430	locus:2100011	AT3G55430	acts upstream of or within	cell growth	GO:0016049	5328	BP	cell growth	AT3G55430	Beta-1
TRINITY_DN9144_c0_g1	HiInc_DN9144_c0_g1	1446.12	2.55021	0.276967	9.20763	3.33398e-20	8.59601e-16	TRINITY_DN9144_c0_g1_i11	AT3G55430	locus:2100011	AT3G55430	acts upstream of or within	developmental growth involved in morphogenesis	GO:0060560	32023	BP	growth	AT3G55430	Beta-1
TRINITY_DN13760_c0_g1	HiInc_DN13760_c0_g1	167.777	2.54694	0.406221	6.26982	3.61455e-10	9.3194e-06	TRINITY_DN13760_c0_g1_i4	AT4G30600	locus:2118701	AT4G30600	involved in	SRP-dependent cotranslational protein targeting to membrane	GO:0006614	4918	BP	other cellular processes	AT4G30600	AT4g30600/F17I23_60
TRINITY_DN13760_c0_g1	HiInc_DN13760_c0_g1	167.777	2.54694	0.406221	6.26982	3.61455e-10	9.3194e-06	TRINITY_DN13760_c0_g1_i4	AT4G30600	locus:2118701	AT4G30600	part of	signal recognition particle receptor complex	GO:0005785	655	CC	endoplasmic reticulum	AT4G30600	AT4g30600/F17I23_60
TRINITY_DN13760_c0_g1	HiInc_DN13760_c0_g1	167.777	2.54694	0.406221	6.26982	3.61455e-10	9.3194e-06	TRINITY_DN13760_c0_g1_i4	AT4G30600	locus:2118701	AT4G30600	enables	GTPase activity	GO:0003924	1041	MF	hydrolase activity	AT4G30600	AT4g30600/F17I23_60
TRINITY_DN13760_c0_g1	HiInc_DN13760_c0_g1	167.777	2.54694	0.406221	6.26982	3.61455e-10	9.3194e-06	TRINITY_DN13760_c0_g1_i4	AT4G30600	locus:2118701	AT4G30600	involved in	protein targeting	GO:0006605	6908	BP	transport	AT4G30600	AT4g30600/F17I23_60
TRINITY_DN13760_c0_g1	HiInc_DN13760_c0_g1	167.777	2.54694	0.406221	6.26982	3.61455e-10	9.3194e-06	TRINITY_DN13760_c0_g1_i4	AT4G30600	locus:2118701	AT4G30600	involved in	protein targeting to ER	GO:0045047	11172	BP	other cellular processes	AT4G30600	AT4g30600/F17I23_60
TRINITY_DN13760_c0_g1	HiInc_DN13760_c0_g1	167.777	2.54694	0.406221	6.26982	3.61455e-10	9.3194e-06	TRINITY_DN13760_c0_g1_i4	AT4G30600	locus:2118701	AT4G30600	enables	signal recognition particle binding	GO:0005047	4143	MF	other binding	AT4G30600	AT4g30600/F17I23_60
TRINITY_DN4637_c0_g1	HiInc_DN4637_c0_g1	813.795	2.5087	0.447481	5.60628	2.06719e-08	0.000532985	TRINITY_DN4637_c0_g1_i4	AT3G47080	locus:2075616	AT3G47080	acts upstream of or within	negative regulation of abscisic acid-activated signaling pathway	GO:0009788	11756	BP	response to chemical	AT3G47080	Tetratricopeptide repeat (TPR)-like superfamily protein
TRINITY_DN4637_c0_g1	HiInc_DN4637_c0_g1	813.795	2.5087	0.447481	5.60628	2.06719e-08	0.000532985	TRINITY_DN4637_c0_g1_i4	AT3G47080	locus:2075616	AT3G47080	acts upstream of or within	cell wall organization or biogenesis	GO:0071554	34183	BP	other cellular processes	AT3G47080	Tetratricopeptide repeat (TPR)-like superfamily protein
TRINITY_DN5225_c0_g1	HiInc_DN5225_c0_g1	3238.61	2.50107	0.358306	6.98027	2.94607e-12	7.59586e-08	TRINITY_DN5225_c0_g1_i31	AT3G19710	locus:2091216	AT3G19710	involved in	branched-chain amino acid metabolic process	GO:0009081	5260	BP	other cellular processes	BCAT4	Methionine aminotransferase BCAT4
TRINITY_DN5225_c0_g1	HiInc_DN5225_c0_g1	3238.61	2.50107	0.358306	6.98027	2.94607e-12	7.59586e-08	TRINITY_DN5225_c0_g1_i31	AT3G19710	locus:2091216	AT3G19710	enables	branched-chain-amino-acid transaminase activity	GO:0004084	1730	MF	transferase activity	BCAT4	Methionine aminotransferase BCAT4
TRINITY_DN5225_c0_g1	HiInc_DN5225_c0_g1	3238.61	2.50107	0.358306	6.98027	2.94607e-12	7.59586e-08	TRINITY_DN5225_c0_g1_i31	AT3G19710	locus:2091216	AT3G19710	enables	methionine-oxo-acid transaminase activity	GO:0010326	26464	MF	transferase activity	BCAT4	Methionine aminotransferase BCAT4
TRINITY_DN14044_c0_g1	HiInc_DN14044_c0_g1	1248.64	2.49864	0.502556	4.97185	6.63158e-07	0.0170982	TRINITY_DN14044_c0_g1_i3	AT5G63990	locus:2160831	AT5G63990	involved in	inositol phosphate dephosphorylation	GO:0046855	13904	BP	other metabolic processes	SAL3	Probable SAL3 phosphatase
TRINITY_DN14044_c0_g1	HiInc_DN14044_c0_g1	1248.64	2.49864	0.502556	4.97185	6.63158e-07	0.0170982	TRINITY_DN14044_c0_g1_i3	AT5G63990	locus:2160831	AT5G63990	enables	inositol-1,4-bisphosphate 1-phosphatase activity	GO:0004441	2822	MF	hydrolase activity	SAL3	Probable SAL3 phosphatase
TRINITY_DN14044_c0_g1	HiInc_DN14044_c0_g1	1248.64	2.49864	0.502556	4.97185	6.63158e-07	0.0170982	TRINITY_DN14044_c0_g1_i3	AT5G63990	locus:2160831	AT5G63990	enables	3'(2'),5'-bisphosphate nucleotidase activity	GO:0008441	797	MF	hydrolase activity	SAL3	Probable SAL3 phosphatase
TRINITY_DN14044_c0_g1	HiInc_DN14044_c0_g1	1248.64	2.49864	0.502556	4.97185	6.63158e-07	0.0170982	TRINITY_DN14044_c0_g1_i3	AT5G63990	locus:2160831	AT5G63990	enables	phosphoric ester hydrolase activity	GO:0042578	13888	MF	hydrolase activity	SAL3	Probable SAL3 phosphatase
TRINITY_DN1520_c0_g1	HiInc_DN1520_c0_g1	1841.86	2.47183	0.263271	9.38892	6.06193e-21	1.56295e-16	TRINITY_DN1520_c0_g1_i8	AT5G03545	locus:1005716176	AT5G03545	acts upstream of or within	phosphate ion transport	GO:0006817	6721	BP	transport	AT4	At5g03545
TRINITY_DN3597_c0_g2	HiInc_DN3597_c0_g2	5912.8	2.46363	0.334759	7.35942	1.84715e-13	4.76252e-09	TRINITY_DN3597_c0_g2_i2	AT1G72290	locus:2207041	AT1G72290	involved in	regulation of pollen tube growth	GO:0080092	31873	BP	growth	WSCP	Cysteine protease inhibitor WSCP
TRINITY_DN3597_c0_g2	HiInc_DN3597_c0_g2	5912.8	2.46363	0.334759	7.35942	1.84715e-13	4.76252e-09	TRINITY_DN3597_c0_g2_i2	AT1G72290	locus:2207041	AT1G72290	involved in	negative regulation of peptidase activity	GO:0010466	28526	BP	regulation of molecular function	WSCP	Cysteine protease inhibitor WSCP
TRINITY_DN3597_c0_g2	HiInc_DN3597_c0_g2	5912.8	2.46363	0.334759	7.35942	1.84715e-13	4.76252e-09	TRINITY_DN3597_c0_g2_i2	AT1G72290	locus:2207041	AT1G72290	involved in	regulation of cell death	GO:0010941	31712	BP	cell death	WSCP	Cysteine protease inhibitor WSCP
TRINITY_DN3597_c0_g2	HiInc_DN3597_c0_g2	5912.8	2.46363	0.334759	7.35942	1.84715e-13	4.76252e-09	TRINITY_DN3597_c0_g2_i2	AT1G72290	locus:2207041	AT1G72290	enables	cysteine-type endopeptidase inhibitor activity	GO:0004869	2037	MF	enzyme regulator activity	WSCP	Cysteine protease inhibitor WSCP
TRINITY_DN3597_c0_g2	HiInc_DN3597_c0_g2	5912.8	2.46363	0.334759	7.35942	1.84715e-13	4.76252e-09	TRINITY_DN3597_c0_g2_i2	AT1G72290	locus:2207041	AT1G72290	enables	peptidase inhibitor activity	GO:0030414	9657	MF	enzyme regulator activity	WSCP	Cysteine protease inhibitor WSCP
TRINITY_DN5204_c1_g1	HiInc_DN5204_c1_g1	121.113	2.46051	0.358419	6.8649	6.65401e-12	1.7156e-07	TRINITY_DN5204_c1_g1_i1	AT5G59540	locus:2148303	AT5G59540	acts upstream of or within	ethylene-activated signaling pathway	GO:0009873	8852	BP	response to endogenous stimulus	AT5G59540	1-aminocyclopropane-1-carboxylate oxidase homolog 12
TRINITY_DN5204_c1_g1	HiInc_DN5204_c1_g1	121.113	2.46051	0.358419	6.8649	6.65401e-12	1.7156e-07	TRINITY_DN5204_c1_g1_i1	AT5G59540	locus:2148303	AT5G59540	acts upstream of or within	negative regulation of signal transduction	GO:0009968	13640	BP	cell communication	AT5G59540	1-aminocyclopropane-1-carboxylate oxidase homolog 12
TRINITY_DN18035_c0_g1	HiInc_DN18035_c0_g1	4504.21	2.45831	0.267386	9.19385	3.79039e-20	9.77276e-16	TRINITY_DN18035_c0_g1_i2	AT2G20610	locus:2046056	AT2G20610	acts upstream of or within	regulation of cell growth by extracellular stimulus	GO:0001560	8698	BP	other cellular processes	SUR1	S-alkyl-thiohydroximate lyase SUR1
TRINITY_DN18035_c0_g1	HiInc_DN18035_c0_g1	4504.21	2.45831	0.267386	9.19385	3.79039e-20	9.77276e-16	TRINITY_DN18035_c0_g1_i2	AT2G20610	locus:2046056	AT2G20610	enables	transaminase activity	GO:0008483	4443	MF	transferase activity	SUR1	S-alkyl-thiohydroximate lyase SUR1
TRINITY_DN18035_c0_g1	HiInc_DN18035_c0_g1	4504.21	2.45831	0.267386	9.19385	3.79039e-20	9.77276e-16	TRINITY_DN18035_c0_g1_i2	AT2G20610	locus:2046056	AT2G20610	enables	carbon-sulfur lyase activity	GO:0016846	1808	MF	catalytic activity	SUR1	S-alkyl-thiohydroximate lyase SUR1
TRINITY_DN18035_c0_g1	HiInc_DN18035_c0_g1	4504.21	2.45831	0.267386	9.19385	3.79039e-20	9.77276e-16	TRINITY_DN18035_c0_g1_i2	AT2G20610	locus:2046056	AT2G20610	enables	S-alkylthiohydroximate lyase activity	GO:0080108	31994	MF	catalytic activity	SUR1	S-alkyl-thiohydroximate lyase SUR1
TRINITY_DN18035_c0_g1	HiInc_DN18035_c0_g1	4504.21	2.45831	0.267386	9.19385	3.79039e-20	9.77276e-16	TRINITY_DN18035_c0_g1_i2	AT2G20610	locus:2046056	AT2G20610	acts upstream of or within	adventitious root development	GO:0048830	23443	BP	multicellular organism development	SUR1	S-alkyl-thiohydroximate lyase SUR1
TRINITY_DN13074_c0_g1	HiInc_DN13074_c0_g1	425.807	2.45566	0.514878	4.7694	1.84771e-06	0.0476395	TRINITY_DN13074_c0_g1_i8	AT2G35710	locus:2058754	AT2G35710	involved in	protein glycosylation	GO:0006486	6886	BP	biosynthetic process	PGSIP8	Putative glucuronosyltransferase PGSIP8
TRINITY_DN4477_c0_g1	HiInc_DN4477_c0_g1	743.867	2.42389	0.373417	6.49111	8.52044e-11	2.19683e-06	TRINITY_DN4477_c0_g1_i9	AT5G12420	locus:505006610	AT5G12420	involved in	triglyceride biosynthetic process	GO:0019432	10538	BP	other metabolic processes	AT5G12420	O-acyltransferase (WSD1-like) family protein
TRINITY_DN4477_c0_g1	HiInc_DN4477_c0_g1	743.867	2.42389	0.373417	6.49111	8.52044e-11	2.19683e-06	TRINITY_DN4477_c0_g1_i9	AT5G12420	locus:505006610	AT5G12420	acts upstream of or within	wax biosynthetic process	GO:0010025	11025	BP	biosynthetic process	AT5G12420	O-acyltransferase (WSD1-like) family protein
TRINITY_DN4477_c0_g1	HiInc_DN4477_c0_g1	743.867	2.42389	0.373417	6.49111	8.52044e-11	2.19683e-06	TRINITY_DN4477_c0_g1_i9	AT5G12420	locus:505006610	AT5G12420	enables	long-chain-alcohol O-fatty-acyltransferase activity	GO:0047196	15750	MF	transferase activity	AT5G12420	O-acyltransferase (WSD1-like) family protein
TRINITY_DN4477_c0_g1	HiInc_DN4477_c0_g1	743.867	2.42389	0.373417	6.49111	8.52044e-11	2.19683e-06	TRINITY_DN4477_c0_g1_i9	AT5G12420	locus:505006610	AT5G12420	enables	diacylglycerol O-acyltransferase activity	GO:0004144	2123	MF	transferase activity	AT5G12420	O-acyltransferase (WSD1-like) family protein
TRINITY_DN4477_c0_g1	HiInc_DN4477_c0_g1	743.867	2.42389	0.373417	6.49111	8.52044e-11	2.19683e-06	TRINITY_DN4477_c0_g1_i9	AT5G12420	locus:505006610	AT5G12420	enables	arachidoyl-CoA:1-dodecanol O-acyltransferase activity	GO:0102966	54602	MF	transferase activity	AT5G12420	O-acyltransferase (WSD1-like) family protein
TRINITY_DN5807_c0_g2	HiInc_DN5807_c0_g2	4022.26	2.40636	0.494133	4.86986	1.11675e-06	0.0287931	TRINITY_DN5807_c0_g2_i3	AT1G74430	locus:2019125	AT1G74430	acts upstream of or within	response to light intensity	GO:0009642	7129	BP	response to light stimulus	MYB95	At1g74430
TRINITY_DN5807_c0_g2	HiInc_DN5807_c0_g2	4022.26	2.40636	0.494133	4.86986	1.11675e-06	0.0287931	TRINITY_DN5807_c0_g2_i3	AT1G74430	locus:2019125	AT1G74430	acts upstream of or within	response to organonitrogen compound	GO:0010243	21564	BP	response to chemical	MYB95	At1g74430
TRINITY_DN17774_c0_g1	HiInc_DN17774_c0_g1	655.279	2.40139	0.47355	5.07104	3.95645e-07	0.0102009	TRINITY_DN17774_c0_g1_i8	AT1G68620	locus:2026920	AT1G68620	enables	hydrolase activity	GO:0016787	2757	MF	hydrolase activity	CXE6	Probable carboxylesterase 6
TRINITY_DN17582_c0_g1	HiInc_DN17582_c0_g1	113.252	2.40066	0.466197	5.14947	2.61229e-07	0.00673528	TRINITY_DN17582_c0_g1_i4	AT2G35050	locus:2044702	AT2G35050	enables	protein serine/threonine/tyrosine kinase activity	GO:0004712	3912	MF	catalytic activity	AT2G35050	Kinase superfamily with octicosapeptide/Phox/Bem1p domain-containing protein
TRINITY_DN20834_c0_g1	HiInc_DN20834_c0_g1	740.644	2.3985	0.354853	6.75912	1.38828e-11	3.57941e-07	TRINITY_DN20834_c0_g1_i1	AT3G22890	locus:2084563	AT3G22890	acts upstream of or within	selenium compound metabolic process	GO:0001887	19214	BP	other metabolic processes	APS1	ATP sulfurylase 1
TRINITY_DN20834_c0_g1	HiInc_DN20834_c0_g1	740.644	2.3985	0.354853	6.75912	1.38828e-11	3.57941e-07	TRINITY_DN20834_c0_g1_i1	AT3G22890	locus:2084563	AT3G22890	enables	sulfate adenylyltransferase (ATP) activity	GO:0004781	4304	MF	transferase activity	APS1	ATP sulfurylase 1
TRINITY_DN20834_c0_g1	HiInc_DN20834_c0_g1	740.644	2.3985	0.354853	6.75912	1.38828e-11	3.57941e-07	TRINITY_DN20834_c0_g1_i1	AT3G22890	gene:2084562	AT3G22890.1	acts upstream of or within	response to cadmium ion	GO:0046686	13588	BP	response to chemical	APS1	ATP sulfurylase 1
TRINITY_DN1877_c0_g1	HiInc_DN1877_c0_g1	2010.34	2.38779	0.410996	5.80977	6.25599e-09	0.000161298	TRINITY_DN1877_c0_g1_i8	AT1G71697	locus:2824546	AT1G71697	involved in	phosphatidylethanolamine biosynthetic process	GO:0006646	6725	BP	other cellular processes	CK1	Probable choline kinase 1
TRINITY_DN1877_c0_g1	HiInc_DN1877_c0_g1	2010.34	2.38779	0.410996	5.80977	6.25599e-09	0.000161298	TRINITY_DN1877_c0_g1_i8	AT1G71697	locus:2824546	AT1G71697	involved in	phosphatidylcholine biosynthetic process	GO:0006656	6724	BP	lipid metabolic process	CK1	Probable choline kinase 1
TRINITY_DN1877_c0_g1	HiInc_DN1877_c0_g1	2010.34	2.38779	0.410996	5.80977	6.25599e-09	0.000161298	TRINITY_DN1877_c0_g1_i8	AT1G71697	locus:2824546	AT1G71697	enables	choline kinase activity	GO:0004103	1924	MF	transferase activity	CK1	Probable choline kinase 1
TRINITY_DN1877_c0_g1	HiInc_DN1877_c0_g1	2010.34	2.38779	0.410996	5.80977	6.25599e-09	0.000161298	TRINITY_DN1877_c0_g1_i8	AT1G71697	locus:2824546	AT1G71697	enables	ethanolamine kinase activity	GO:0004305	2287	MF	transferase activity	CK1	Probable choline kinase 1
TRINITY_DN4196_c0_g1	HiInc_DN4196_c0_g1	4654.48	2.3709	0.432907	5.47669	4.33351e-08	0.00111731	TRINITY_DN4196_c0_g1_i3	AT5G48880	locus:2156514	AT5G48880	involved in	phenylacetate catabolic process	GO:0010124	15094	BP	catabolic process	KAT5	PKT2
TRINITY_DN4196_c0_g1	HiInc_DN4196_c0_g1	4654.48	2.3709	0.432907	5.47669	4.33351e-08	0.00111731	TRINITY_DN4196_c0_g1_i3	AT5G48880	locus:2156514	AT5G48880	involved in	fatty acid beta-oxidation	GO:0006635	5750	BP	other metabolic processes	KAT5	PKT2
TRINITY_DN4196_c0_g1	HiInc_DN4196_c0_g1	4654.48	2.3709	0.432907	5.47669	4.33351e-08	0.00111731	TRINITY_DN4196_c0_g1_i3	AT5G48880	locus:2156514	AT5G48880	acts upstream of or within	fatty acid oxidation	GO:0019395	10723	BP	other metabolic processes	KAT5	PKT2
TRINITY_DN4196_c0_g1	HiInc_DN4196_c0_g1	4654.48	2.3709	0.432907	5.47669	4.33351e-08	0.00111731	TRINITY_DN4196_c0_g1_i3	AT5G48880	locus:2156514	AT5G48880	enables	acetyl-CoA C-acyltransferase activity	GO:0003988	1327	MF	transferase activity	KAT5	PKT2
TRINITY_DN970_c0_g1	HiInc_DN970_c0_g1	22090.8	2.36377	0.387044	6.10723	1.01376e-09	2.61378e-05	TRINITY_DN970_c0_g1_i11	AT1G52030	locus:2034081	AT1G52030	part of	thioglucosidase complex	GO:0010169	17751	CC	cytoplasm	F-ATMBP	Myrosinase-binding protein 2
TRINITY_DN970_c0_g1	HiInc_DN970_c0_g1	22090.8	2.36377	0.387044	6.10723	1.01376e-09	2.61378e-05	TRINITY_DN970_c0_g1_i11	AT1G52030	locus:2034081	AT1G52030	enables	thioglucosidase binding	GO:0010180	17728	MF	protein binding	F-ATMBP	Myrosinase-binding protein 2
TRINITY_DN970_c0_g1	HiInc_DN970_c0_g1	22090.8	2.36377	0.387044	6.10723	1.01376e-09	2.61378e-05	TRINITY_DN970_c0_g1_i11	AT1G52030	locus:2034081	AT1G52030	acts upstream of or within	cell adhesion	GO:0007155	5318	BP	other cellular processes	F-ATMBP	Myrosinase-binding protein 2
TRINITY_DN3648_c0_g1	HiInc_DN3648_c0_g1	1575.44	2.35876	0.416175	5.66771	1.44717e-08	0.000373125	TRINITY_DN3648_c0_g1_i15	AT2G32800	locus:2046457	AT2G32800	involved in	cellular response to salicylic acid stimulus	GO:0071446	33982	BP	response to chemical	LECRKS2	Receptor like protein kinase S.2
TRINITY_DN3648_c0_g1	HiInc_DN3648_c0_g1	1575.44	2.35876	0.416175	5.66771	1.44717e-08	0.000373125	TRINITY_DN3648_c0_g1_i15	AT2G32800	locus:2046457	AT2G32800	involved in	cellular response to jasmonic acid stimulus	GO:0071395	33920	BP	response to chemical	LECRKS2	Receptor like protein kinase S.2
TRINITY_DN270_c0_g1	HiInc_DN270_c0_g1	5084.97	2.33277	0.306403	7.61341	2.6696e-14	6.88304e-10	TRINITY_DN270_c0_g1_i27	AT5G07320	locus:2183314	AT5G07320	acts upstream of or within	ADP transport	GO:0015866	4690	BP	transport	AT5G07320	Mitochondrial substrate carrier family protein
TRINITY_DN270_c0_g1	HiInc_DN270_c0_g1	5084.97	2.33277	0.306403	7.61341	2.6696e-14	6.88304e-10	TRINITY_DN270_c0_g1_i27	AT5G07320	locus:2183314	AT5G07320	enables	AMP transmembrane transporter activity	GO:0080122	31975	MF	transporter activity	AT5G07320	Mitochondrial substrate carrier family protein
TRINITY_DN270_c0_g1	HiInc_DN270_c0_g1	5084.97	2.33277	0.306403	7.61341	2.6696e-14	6.88304e-10	TRINITY_DN270_c0_g1_i27	AT5G07320	locus:2183314	AT5G07320	enables	phosphate ion transmembrane transporter activity	GO:0015114	3652	MF	transporter activity	AT5G07320	Mitochondrial substrate carrier family protein
TRINITY_DN270_c0_g1	HiInc_DN270_c0_g1	5084.97	2.33277	0.306403	7.61341	2.6696e-14	6.88304e-10	TRINITY_DN270_c0_g1_i27	AT5G07320	locus:2183314	AT5G07320	involved in	ATP transport	GO:0015867	4699	BP	transport	AT5G07320	Mitochondrial substrate carrier family protein
TRINITY_DN270_c0_g1	HiInc_DN270_c0_g1	5084.97	2.33277	0.306403	7.61341	2.6696e-14	6.88304e-10	TRINITY_DN270_c0_g1_i27	AT5G07320	locus:2183314	AT5G07320	enables	ADP transmembrane transporter activity	GO:0015217	881	MF	transporter activity	AT5G07320	Mitochondrial substrate carrier family protein
TRINITY_DN270_c0_g1	HiInc_DN270_c0_g1	5084.97	2.33277	0.306403	7.61341	2.6696e-14	6.88304e-10	TRINITY_DN270_c0_g1_i27	AT5G07320	locus:2183314	AT5G07320	acts upstream of or within	xenobiotic transmembrane transport	GO:0006855	6437	BP	transport	AT5G07320	Mitochondrial substrate carrier family protein
TRINITY_DN270_c0_g1	HiInc_DN270_c0_g1	5084.97	2.33277	0.306403	7.61341	2.6696e-14	6.88304e-10	TRINITY_DN270_c0_g1_i27	AT5G07320	locus:2183314	AT5G07320	involved in	phosphate ion transmembrane transport	GO:0035435	35096	BP	transport	AT5G07320	Mitochondrial substrate carrier family protein
TRINITY_DN270_c0_g1	HiInc_DN270_c0_g1	5084.97	2.33277	0.306403	7.61341	2.6696e-14	6.88304e-10	TRINITY_DN270_c0_g1_i27	AT5G07320	locus:2183314	AT5G07320	acts upstream of or within	AMP transport	GO:0080121	31974	BP	transport	AT5G07320	Mitochondrial substrate carrier family protein
TRINITY_DN270_c0_g1	HiInc_DN270_c0_g1	5084.97	2.33277	0.306403	7.61341	2.6696e-14	6.88304e-10	TRINITY_DN270_c0_g1_i27	AT5G07320	locus:2183314	AT5G07320	acts upstream of or within	nucleotide transmembrane transport	GO:1901679	44356	BP	transport	AT5G07320	Mitochondrial substrate carrier family protein
TRINITY_DN270_c0_g1	HiInc_DN270_c0_g1	5084.97	2.33277	0.306403	7.61341	2.6696e-14	6.88304e-10	TRINITY_DN270_c0_g1_i27	AT5G07320	locus:2183314	AT5G07320	enables	ATP transmembrane transporter activity	GO:0005347	899	MF	transporter activity	AT5G07320	Mitochondrial substrate carrier family protein
TRINITY_DN270_c0_g1	HiInc_DN270_c0_g1	5084.97	2.33277	0.306403	7.61341	2.6696e-14	6.88304e-10	TRINITY_DN270_c0_g1_i27	AT5G07320	locus:2183314	AT5G07320	acts upstream of or within	cation transmembrane transport	GO:0098655	46389	BP	transport	AT5G07320	Mitochondrial substrate carrier family protein
TRINITY_DN270_c0_g1	HiInc_DN270_c0_g1	5084.97	2.33277	0.306403	7.61341	2.6696e-14	6.88304e-10	TRINITY_DN270_c0_g1_i27	AT5G07320	locus:2183314	AT5G07320	enables	calcium ion transmembrane transporter activity	GO:0015085	1760	MF	transporter activity	AT5G07320	Mitochondrial substrate carrier family protein
TRINITY_DN270_c0_g1	HiInc_DN270_c0_g1	5084.97	2.33277	0.306403	7.61341	2.6696e-14	6.88304e-10	TRINITY_DN270_c0_g1_i27	AT5G07320	locus:2183314	AT5G07320	involved in	calcium ion transmembrane transport	GO:0070588	32026	BP	other cellular processes	AT5G07320	Mitochondrial substrate carrier family protein
TRINITY_DN270_c0_g1	HiInc_DN270_c0_g1	5084.97	2.33277	0.306403	7.61341	2.6696e-14	6.88304e-10	TRINITY_DN270_c0_g1_i27	AT5G07320	locus:2183314	AT5G07320	acts upstream of or within	anion transmembrane transport	GO:0098656	46292	BP	transport	AT5G07320	Mitochondrial substrate carrier family protein
TRINITY_DN4576_c0_g1	HiInc_DN4576_c0_g1	995.937	2.32202	0.461306	5.03358	4.81399e-07	0.0124119	TRINITY_DN4576_c0_g1_i4	AT2G45550	locus:2043694	AT2G45550	enables	8-hydroxygeraniol dehydrogenase activity	GO:0102311	54287	MF	catalytic activity	CYP76C4	Cytochrome P450 76C4
TRINITY_DN8581_c0_g1	HiInc_DN8581_c0_g1	113.74	2.32151	0.299832	7.74272	9.73159e-15	2.5091e-10	TRINITY_DN8581_c0_g1_i5	AT1G78240	locus:2032130	AT1G78240	acts upstream of or within	homogalacturonan biosynthetic process	GO:0010289	25143	BP	other metabolic processes	QUA2	Probable pectin methyltransferase QUA2
TRINITY_DN8581_c0_g1	HiInc_DN8581_c0_g1	113.74	2.32151	0.299832	7.74272	9.73159e-15	2.5091e-10	TRINITY_DN8581_c0_g1_i5	AT1G78240	locus:2032130	AT1G78240	acts upstream of or within	response to cytokinin	GO:0009735	11401	BP	response to chemical	QUA2	Probable pectin methyltransferase QUA2
TRINITY_DN8216_c0_g1	HiInc_DN8216_c0_g1	2433.74	2.32085	0.473368	4.90286	9.44513e-07	0.0243524	TRINITY_DN8216_c0_g1_i3	AT5G62570	locus:2154134	AT5G62570	involved in	regulation of salicylic acid biosynthetic process	GO:0080142	32118	BP	biosynthetic process	AT5G62570	Calmodulin binding protein-like [Source:TAIR"
TRINITY_DN8216_c0_g1	HiInc_DN8216_c0_g1	2433.74	2.32085	0.473368	4.90286	9.44513e-07	0.0243524	TRINITY_DN8216_c0_g1_i3	AT5G62570	locus:2154134	AT5G62570	acts upstream of or within	negative regulation of defense response to bacterium	GO:1900425	41101	BP	response to stress	AT5G62570	Calmodulin binding protein-like [Source:TAIR"
TRINITY_DN5428_c1_g1	HiInc_DN5428_c1_g1	248.449	2.30884	0.463074	4.98589	6.16766e-07	0.0159021	TRINITY_DN5428_c1_g1_i1	AT4G35310	locus:2122063	AT4G35310	involved in	peptidyl-serine phosphorylation	GO:0018105	9018	BP	other metabolic processes	CPK5	CPK5
TRINITY_DN5428_c1_g1	HiInc_DN5428_c1_g1	248.449	2.30884	0.463074	4.98589	6.16766e-07	0.0159021	TRINITY_DN5428_c1_g1_i1	AT4G35310	locus:2122063	AT4G35310	involved in	protein autophosphorylation	GO:0046777	13750	BP	other metabolic processes	CPK5	CPK5
TRINITY_DN5428_c1_g1	HiInc_DN5428_c1_g1	248.449	2.30884	0.463074	4.98589	6.16766e-07	0.0159021	TRINITY_DN5428_c1_g1_i1	AT4G35310	locus:2122063	AT4G35310	enables	calcium-dependent protein serine/threonine kinase activity	GO:0009931	10931	MF	catalytic activity	CPK5	CPK5
TRINITY_DN5428_c1_g1	HiInc_DN5428_c1_g1	248.449	2.30884	0.463074	4.98589	6.16766e-07	0.0159021	TRINITY_DN5428_c1_g1_i1	AT4G35310	locus:2122063	AT4G35310	enables	calmodulin-dependent protein kinase activity	GO:0004683	1785	MF	kinase activity	CPK5	CPK5
TRINITY_DN28344_c0_g1	HiInc_DN28344_c0_g1	75.8074	2.29886	0.433869	5.29851	1.16748e-07	0.00301013	TRINITY_DN28344_c0_g1_i2	AT3G08530	locus:2103442	AT3G08530	involved in	receptor-mediated endocytosis	GO:0006898	7082	BP	transport	CHC2	Clathrin heavy chain 2
TRINITY_DN28344_c0_g1	HiInc_DN28344_c0_g1	75.8074	2.29886	0.433869	5.29851	1.16748e-07	0.00301013	TRINITY_DN28344_c0_g1_i2	AT3G08530	locus:2103442	AT3G08530	part of	clathrin complex	GO:0071439	33975	CC	cytoplasm	CHC2	Clathrin heavy chain 2
TRINITY_DN28344_c0_g1	HiInc_DN28344_c0_g1	75.8074	2.29886	0.433869	5.29851	1.16748e-07	0.00301013	TRINITY_DN28344_c0_g1_i2	AT3G08530	locus:2103442	AT3G08530	part of	clathrin coat of trans-Golgi network vesicle	GO:0030130	7874	CC	Golgi apparatus	CHC2	Clathrin heavy chain 2
TRINITY_DN28344_c0_g1	HiInc_DN28344_c0_g1	75.8074	2.29886	0.433869	5.29851	1.16748e-07	0.00301013	TRINITY_DN28344_c0_g1_i2	AT3G08530	locus:2103442	AT3G08530	part of	clathrin coat of coated pit	GO:0030132	7893	CC	other membranes	CHC2	Clathrin heavy chain 2
TRINITY_DN28344_c0_g1	HiInc_DN28344_c0_g1	75.8074	2.29886	0.433869	5.29851	1.16748e-07	0.00301013	TRINITY_DN28344_c0_g1_i2	AT3G08530	locus:2103442	AT3G08530	involved in	intracellular protein transport	GO:0006886	6091	BP	other cellular processes	CHC2	Clathrin heavy chain 2
TRINITY_DN28344_c0_g1	HiInc_DN28344_c0_g1	75.8074	2.29886	0.433869	5.29851	1.16748e-07	0.00301013	TRINITY_DN28344_c0_g1_i2	AT3G08530	locus:2103442	AT3G08530	enables	clathrin light chain binding	GO:0032051	23397	MF	protein binding	CHC2	Clathrin heavy chain 2
TRINITY_DN28344_c0_g1	HiInc_DN28344_c0_g1	75.8074	2.29886	0.433869	5.29851	1.16748e-07	0.00301013	TRINITY_DN28344_c0_g1_i2	AT3G08530	locus:2103442	AT3G08530	enables	structural molecule activity	GO:0005198	4259	MF	structural molecule activity	CHC2	Clathrin heavy chain 2
TRINITY_DN28344_c0_g1	HiInc_DN28344_c0_g1	75.8074	2.29886	0.433869	5.29851	1.16748e-07	0.00301013	TRINITY_DN28344_c0_g1_i2	AT3G08530	locus:2103442	AT3G08530	acts upstream of or within	endocytosis	GO:0006897	5682	BP	transport	CHC2	Clathrin heavy chain 2
TRINITY_DN19713_c0_g1	HiInc_DN19713_c0_g1	7903.23	2.29241	0.417258	5.49399	3.9296e-08	0.00101317	TRINITY_DN19713_c0_g1_i6	AT4G16760	locus:2129121	AT4G16760	involved in	long-chain fatty acid metabolic process	GO:0001676	11250	BP	lipid metabolic process	ACX1	Peroxisomal acyl-coenzyme A oxidase 1
TRINITY_DN19713_c0_g1	HiInc_DN19713_c0_g1	7903.23	2.29241	0.417258	5.49399	3.9296e-08	0.00101317	TRINITY_DN19713_c0_g1_i6	AT4G16760	locus:2129121	AT4G16760	enables	acyl-CoA oxidase activity	GO:0003997	1374	MF	catalytic activity	ACX1	Peroxisomal acyl-coenzyme A oxidase 1
TRINITY_DN19713_c0_g1	HiInc_DN19713_c0_g1	7903.23	2.29241	0.417258	5.49399	3.9296e-08	0.00101317	TRINITY_DN19713_c0_g1_i6	AT4G16760	locus:2129121	AT4G16760	enables	fatty acid binding	GO:0005504	2329	MF	lipid binding	ACX1	Peroxisomal acyl-coenzyme A oxidase 1
TRINITY_DN19713_c0_g1	HiInc_DN19713_c0_g1	7903.23	2.29241	0.417258	5.49399	3.9296e-08	0.00101317	TRINITY_DN19713_c0_g1_i6	AT4G16760	locus:2129121	AT4G16760	involved in	very long-chain fatty acid metabolic process	GO:0000038	7563	BP	lipid metabolic process	ACX1	Peroxisomal acyl-coenzyme A oxidase 1
TRINITY_DN19713_c0_g1	HiInc_DN19713_c0_g1	7903.23	2.29241	0.417258	5.49399	3.9296e-08	0.00101317	TRINITY_DN19713_c0_g1_i6	AT4G16760	locus:2129121	AT4G16760	acts upstream of or within	defense response to insect	GO:0002213	25064	BP	response to external stimulus	ACX1	Peroxisomal acyl-coenzyme A oxidase 1
TRINITY_DN19713_c0_g1	HiInc_DN19713_c0_g1	7903.23	2.29241	0.417258	5.49399	3.9296e-08	0.00101317	TRINITY_DN19713_c0_g1_i6	AT4G16760	locus:2129121	AT4G16760	involved in	lipid homeostasis	GO:0055088	28517	BP	other biological processes	ACX1	Peroxisomal acyl-coenzyme A oxidase 1
TRINITY_DN19713_c0_g1	HiInc_DN19713_c0_g1	7903.23	2.29241	0.417258	5.49399	3.9296e-08	0.00101317	TRINITY_DN19713_c0_g1_i6	AT4G16760	locus:2129121	AT4G16760	involved in	fatty acid beta-oxidation using acyl-CoA oxidase	GO:0033540	27725	BP	other cellular processes	ACX1	Peroxisomal acyl-coenzyme A oxidase 1
TRINITY_DN19713_c0_g1	HiInc_DN19713_c0_g1	7903.23	2.29241	0.417258	5.49399	3.9296e-08	0.00101317	TRINITY_DN19713_c0_g1_i6	AT4G16760	locus:2129121	AT4G16760	enables	palmitoyl-CoA oxidase activity	GO:0016401	3577	MF	catalytic activity	ACX1	Peroxisomal acyl-coenzyme A oxidase 1
TRINITY_DN6396_c0_g1	HiInc_DN6396_c0_g1	439.131	2.29204	0.41547	5.51673	3.4536e-08	0.000890441	TRINITY_DN6396_c0_g1_i6	AT3G05630	locus:2078037	AT3G05630	acts upstream of or within	cellular response to nitrogen starvation	GO:0006995	6495	BP	response to external stimulus	PLPZETA2	Phospholipase D zeta 2
TRINITY_DN6396_c0_g1	HiInc_DN6396_c0_g1	439.131	2.29204	0.41547	5.51673	3.4536e-08	0.000890441	TRINITY_DN6396_c0_g1_i6	AT3G05630	locus:2078037	AT3G05630	acts upstream of or within	phospholipid catabolic process	GO:0009395	6740	BP	lipid metabolic process	PLPZETA2	Phospholipase D zeta 2
TRINITY_DN6396_c0_g1	HiInc_DN6396_c0_g1	439.131	2.29204	0.41547	5.51673	3.4536e-08	0.000890441	TRINITY_DN6396_c0_g1_i6	AT3G05630	locus:2078037	AT3G05630	involved in	inositol lipid-mediated signaling	GO:0048017	11968	BP	signal transduction	PLPZETA2	Phospholipase D zeta 2
TRINITY_DN6396_c0_g1	HiInc_DN6396_c0_g1	439.131	2.29204	0.41547	5.51673	3.4536e-08	0.000890441	TRINITY_DN6396_c0_g1_i6	AT3G05630	locus:2078037	AT3G05630	enables	phospholipase D activity	GO:0004630	3707	MF	hydrolase activity	PLPZETA2	Phospholipase D zeta 2
TRINITY_DN6396_c0_g1	HiInc_DN6396_c0_g1	439.131	2.29204	0.41547	5.51673	3.4536e-08	0.000890441	TRINITY_DN6396_c0_g1_i6	AT3G05630	locus:2078037	AT3G05630	involved in	phosphatidic acid biosynthetic process	GO:0006654	6722	BP	other cellular processes	PLPZETA2	Phospholipase D zeta 2
TRINITY_DN6396_c0_g1	HiInc_DN6396_c0_g1	439.131	2.29204	0.41547	5.51673	3.4536e-08	0.000890441	TRINITY_DN6396_c0_g1_i6	AT3G05630	locus:2078037	AT3G05630	acts upstream of or within	regulation of vesicle-mediated transport	GO:0060627	32178	BP	other cellular processes	PLPZETA2	Phospholipase D zeta 2
TRINITY_DN6396_c0_g1	HiInc_DN6396_c0_g1	439.131	2.29204	0.41547	5.51673	3.4536e-08	0.000890441	TRINITY_DN6396_c0_g1_i6	AT3G05630	locus:2078037	AT3G05630	acts upstream of or within	lipid biosynthetic process	GO:0008610	6184	BP	lipid metabolic process	PLPZETA2	Phospholipase D zeta 2
TRINITY_DN6396_c0_g1	HiInc_DN6396_c0_g1	439.131	2.29204	0.41547	5.51673	3.4536e-08	0.000890441	TRINITY_DN6396_c0_g1_i6	AT3G05630	locus:2078037	AT3G05630	enables	N-acylphosphatidylethanolamine-specific phospholipase D activity	GO:0070290	31363	MF	hydrolase activity	PLPZETA2	Phospholipase D zeta 2
TRINITY_DN18560_c0_g1	HiInc_DN18560_c0_g1	497.039	2.28859	0.388659	5.88843	3.89879e-09	0.000100522	TRINITY_DN18560_c0_g1_i1	AT3G09830	locus:2085069	AT3G09830	acts upstream of or within	pattern recognition receptor signaling pathway	GO:0002221	24359	BP	signal transduction	PCRK1	Serine/threonine-protein kinase PCRK1
TRINITY_DN4091_c1_g2	HiInc_DN4091_c1_g2	557.201	2.27536	0.414263	5.49256	3.9615e-08	0.00102139	TRINITY_DN4091_c1_g2_i1	AT3G12500	locus:2092502	AT3G12500	acts upstream of or within	jasmonic acid and ethylene-dependent systemic resistance, ethylene mediated signaling pathway	GO:0009871	8837	BP	response to stress	CHI-B	Basic endochitinase B
TRINITY_DN4091_c1_g2	HiInc_DN4091_c1_g2	557.201	2.27536	0.414263	5.49256	3.9615e-08	0.00102139	TRINITY_DN4091_c1_g2_i1	AT3G12500	locus:2092502	AT3G12500	located in	secretory vesicle	GO:0099503	51212	CC	other intracellular components	CHI-B	Basic endochitinase B
TRINITY_DN4091_c1_g2	HiInc_DN4091_c1_g2	557.201	2.27536	0.414263	5.49256	3.9615e-08	0.00102139	TRINITY_DN4091_c1_g2_i1	AT3G12500	locus:2092502	AT3G12500	located in	intracellular anatomical structure	GO:0005622	402	CC	other intracellular components	CHI-B	Basic endochitinase B
TRINITY_DN4091_c1_g2	HiInc_DN4091_c1_g2	557.201	2.27536	0.414263	5.49256	3.9615e-08	0.00102139	TRINITY_DN4091_c1_g2_i1	AT3G12500	locus:2092502	AT3G12500	involved in	cell wall macromolecule catabolic process	GO:0016998	5346	BP	other metabolic processes	CHI-B	Basic endochitinase B
TRINITY_DN4091_c1_g2	HiInc_DN4091_c1_g2	557.201	2.27536	0.414263	5.49256	3.9615e-08	0.00102139	TRINITY_DN4091_c1_g2_i1	AT3G12500	locus:2092502	AT3G12500	enables	chitinase activity	GO:0004568	1902	MF	hydrolase activity	CHI-B	Basic endochitinase B
TRINITY_DN6995_c0_g1	HiInc_DN6995_c0_g1	129.547	2.27358	0.451219	5.03876	4.68566e-07	0.012081	TRINITY_DN6995_c0_g1_i1	AT3G56360	locus:2102489	AT3G56360	acts upstream of or within	inorganic ion homeostasis	GO:0098771	49053	BP	other biological processes	AT3G56360	At3g56360
TRINITY_DN6995_c0_g1	HiInc_DN6995_c0_g1	129.547	2.27358	0.451219	5.03876	4.68566e-07	0.012081	TRINITY_DN6995_c0_g1_i1	AT3G56360	locus:2102489	AT3G56360	acts upstream of or within	cellular response to abscisic acid stimulus	GO:0071215	33643	BP	response to chemical	AT3G56360	At3g56360
TRINITY_DN14015_c0_g1	HiInc_DN14015_c0_g1	12422.9	2.26461	0.365675	6.19294	5.90511e-10	1.52251e-05	TRINITY_DN14015_c0_g1_i5	AT4G30210	locus:2128951	AT4G30210	enables	NADPH-hemoprotein reductase activity	GO:0003958	1160	MF	catalytic activity	ATR2	P450 reductase 2 [Source:TAIR"
TRINITY_DN14015_c0_g1	HiInc_DN14015_c0_g1	12422.9	2.26461	0.365675	6.19294	5.90511e-10	1.52251e-05	TRINITY_DN14015_c0_g1_i5	AT4G30210	locus:2128951	AT4G30210	enables	FMN binding	GO:0010181	17729	MF	nucleotide binding	ATR2	P450 reductase 2 [Source:TAIR"
TRINITY_DN19970_c0_g1	HiInc_DN19970_c0_g1	14071.2	2.26199	0.430941	5.24896	1.52959e-07	0.00394373	TRINITY_DN19970_c0_g1_i2	AT4G31500	locus:2125264	AT4G31500	acts upstream of or within	shade avoidance	GO:0009641	7228	BP	response to light stimulus	CYP83B1	Cytochrome P450 83B1
TRINITY_DN19970_c0_g1	HiInc_DN19970_c0_g1	14071.2	2.26199	0.430941	5.24896	1.52959e-07	0.00394373	TRINITY_DN19970_c0_g1_i2	AT4G31500	locus:2125264	AT4G31500	acts upstream of or within	response to red light	GO:0010114	13866	BP	response to light stimulus	CYP83B1	Cytochrome P450 83B1
TRINITY_DN19970_c0_g1	HiInc_DN19970_c0_g1	14071.2	2.26199	0.430941	5.24896	1.52959e-07	0.00394373	TRINITY_DN19970_c0_g1_i2	AT4G31500	locus:2125264	AT4G31500	acts upstream of or within	tryptophan biosynthetic process	GO:0000162	7503	BP	biosynthetic process	CYP83B1	Cytochrome P450 83B1
TRINITY_DN6717_c0_g1	HiInc_DN6717_c0_g1	959.281	2.25663	0.403839	5.58794	2.29773e-08	0.000592424	TRINITY_DN6717_c0_g1_i24	AT3G02040	locus:2078603	AT3G02040	involved in	glycerophospholipid catabolic process	GO:0046475	13386	BP	lipid metabolic process	GDPD1	Glycerophosphodiester phosphodiesterase GDPD1
TRINITY_DN6717_c0_g1	HiInc_DN6717_c0_g1	959.281	2.25663	0.403839	5.58794	2.29773e-08	0.000592424	TRINITY_DN6717_c0_g1_i24	AT3G02040	locus:2078603	AT3G02040	enables	glycerophosphodiester phosphodiesterase activity	GO:0008889	2570	MF	hydrolase activity	GDPD1	Glycerophosphodiester phosphodiesterase GDPD1
TRINITY_DN6717_c0_g1	HiInc_DN6717_c0_g1	959.281	2.25663	0.403839	5.58794	2.29773e-08	0.000592424	TRINITY_DN6717_c0_g1_i24	AT3G02040	locus:2078603	AT3G02040	acts upstream of or within	cellular phosphate ion homeostasis	GO:0030643	12955	BP	cellular homeostasis	GDPD1	Glycerophosphodiester phosphodiesterase GDPD1
TRINITY_DN6320_c0_g1	HiInc_DN6320_c0_g1	686.253	2.23615	0.253917	8.80663	1.28959e-18	3.32496e-14	TRINITY_DN6320_c0_g1_i20	AT1G70480	locus:2026856	AT1G70480	enables	cation channel activity	GO:0005261	1866	MF	transporter activity	AT1G70480	Domain of unknown function (DUF220) [Source:TAIR"
TRINITY_DN11447_c0_g1	HiInc_DN11447_c0_g1	14241.7	2.2162	0.444128	4.99	6.0379e-07	0.0155675	TRINITY_DN11447_c0_g1_i1	AT1G54040	locus:2014400	AT1G54040	involved in	nitrile biosynthetic process	GO:0080028	31081	BP	biosynthetic process	ESP	Epithiospecifier protein
TRINITY_DN11447_c0_g1	HiInc_DN11447_c0_g1	14241.7	2.2162	0.444128	4.99	6.0379e-07	0.0155675	TRINITY_DN11447_c0_g1_i1	AT1G54040	locus:2014400	AT1G54040	enables	enzyme regulator activity	GO:0030234	8565	MF	enzyme regulator activity	ESP	Epithiospecifier protein
TRINITY_DN2617_c0_g1	HiInc_DN2617_c0_g1	3600.55	2.20787	0.411486	5.3656	8.06795e-08	0.00208016	TRINITY_DN2617_c0_g1_i16	AT5G17990	locus:2161528	AT5G17990	enables	anthranilate phosphoribosyltransferase activity	GO:0004048	1540	MF	transferase activity	PAT1	Anthranilate phosphoribosyltransferase
TRINITY_DN1081_c0_g1	HiInc_DN1081_c0_g1	5707.24	2.20749	0.459732	4.80168	1.57339e-06	0.0405667	TRINITY_DN1081_c0_g1_i11	AT2G23810	locus:2048982	AT2G23810	involved in	auxin-activated signaling pathway	GO:0009734	11415	BP	other cellular processes	TET8	TET8
TRINITY_DN5509_c0_g1	HiInc_DN5509_c0_g1	2281.26	2.19412	0.328893	6.67124	2.5365e-11	6.53985e-07	TRINITY_DN5509_c0_g1_i19	AT1G06620	locus:2009130	AT1G06620	acts upstream of or within	organic acid biosynthetic process	GO:0016053	6600	BP	other cellular processes	AT1G06620	1-aminocyclopropane-1-carboxylate oxidase homolog 1
TRINITY_DN5509_c0_g1	HiInc_DN5509_c0_g1	2281.26	2.19412	0.328893	6.67124	2.5365e-11	6.53985e-07	TRINITY_DN5509_c0_g1_i19	AT1G06620	locus:2009130	AT1G06620	acts upstream of or within	cellular lipid metabolic process	GO:0044255	19692	BP	other metabolic processes	AT1G06620	1-aminocyclopropane-1-carboxylate oxidase homolog 1
TRINITY_DN5509_c0_g1	HiInc_DN5509_c0_g1	2281.26	2.19412	0.328893	6.67124	2.5365e-11	6.53985e-07	TRINITY_DN5509_c0_g1_i19	AT1G06620	locus:2009130	AT1G06620	acts upstream of or within	carbohydrate derivative metabolic process	GO:1901135	43217	BP	other metabolic processes	AT1G06620	1-aminocyclopropane-1-carboxylate oxidase homolog 1
TRINITY_DN5509_c0_g1	HiInc_DN5509_c0_g1	2281.26	2.19412	0.328893	6.67124	2.5365e-11	6.53985e-07	TRINITY_DN5509_c0_g1_i19	AT1G06620	locus:2009130	AT1G06620	enables	2-oxoglutarate-dependent dioxygenase activity	GO:0016706	3496	MF	catalytic activity	AT1G06620	1-aminocyclopropane-1-carboxylate oxidase homolog 1
TRINITY_DN389_c0_g1	HiInc_DN389_c0_g1	312.006	2.17683	0.453158	4.80369	1.55767e-06	0.0401613	TRINITY_DN389_c0_g1_i1	AT1G50580	locus:2008001	AT1G50580	enables	UDP-glycosyltransferase activity	GO:0008194	1295	MF	transferase activity	UGT79B5	UDP-glycosyltransferase 79B5
TRINITY_DN309_c0_g1	HiInc_DN309_c0_g1	13426.5	2.1693	0.401489	5.40312	6.54913e-08	0.00168856	TRINITY_DN309_c0_g1_i5	AT4G30530	locus:2118821	AT4G30530	enables	peptidase activity	GO:0008233	3603	MF	catalytic activity	GGP1	GGP1
TRINITY_DN309_c0_g1	HiInc_DN309_c0_g1	13426.5	2.1693	0.401489	5.40312	6.54913e-08	0.00168856	TRINITY_DN309_c0_g1_i5	AT4G30530	locus:2118821	AT4G30530	enables	gamma-glutamyl-peptidase activity	GO:0034722	30000	MF	catalytic activity	GGP1	GGP1
TRINITY_DN7066_c0_g1	HiInc_DN7066_c0_g1	3397.96	2.1666	0.428493	5.05632	4.27422e-07	0.0110202	TRINITY_DN7066_c0_g1_i10	AT5G26030	locus:2180642	AT5G26030	acts upstream of or within	heme biosynthetic process	GO:0006783	5970	BP	biosynthetic process	FC1	Ferrochelatase-1
TRINITY_DN7066_c0_g1	HiInc_DN7066_c0_g1	3397.96	2.1666	0.428493	5.05632	4.27422e-07	0.0110202	TRINITY_DN7066_c0_g1_i10	AT5G26030	locus:2180642	AT5G26030	acts upstream of or within	tetrapyrrole biosynthetic process	GO:0033014	26758	BP	biosynthetic process	FC1	Ferrochelatase-1
TRINITY_DN7066_c0_g1	HiInc_DN7066_c0_g1	3397.96	2.1666	0.428493	5.05632	4.27422e-07	0.0110202	TRINITY_DN7066_c0_g1_i10	AT5G26030	locus:2180642	AT5G26030	enables	ferrochelatase activity	GO:0004325	2350	MF	catalytic activity	FC1	Ferrochelatase-1
TRINITY_DN24685_c0_g1	HiInc_DN24685_c0_g1	48.2355	2.16051	0.432929	4.99044	6.02409e-07	0.0155319	TRINITY_DN24685_c0_g1_i4	AT1G49340	locus:2010202	AT1G49340	enables	1-phosphatidylinositol 4-kinase activity	GO:0004430	746	MF	transferase activity	PI4KA1	Phosphatidylinositol 4-kinase alpha 1
TRINITY_DN24685_c0_g1	HiInc_DN24685_c0_g1	48.2355	2.16051	0.432929	4.99044	6.02409e-07	0.0155319	TRINITY_DN24685_c0_g1_i4	AT1G49340	locus:2010202	AT1G49340	involved in	phosphatidylinositol phosphate biosynthetic process	GO:0046854	13906	BP	other metabolic processes	PI4KA1	Phosphatidylinositol 4-kinase alpha 1
TRINITY_DN24685_c0_g1	HiInc_DN24685_c0_g1	48.2355	2.16051	0.432929	4.99044	6.02409e-07	0.0155319	TRINITY_DN24685_c0_g1_i4	AT1G49340	locus:2010202	AT1G49340	enables	phosphatidic acid binding	GO:0070300	31390	MF	other binding	PI4KA1	Phosphatidylinositol 4-kinase alpha 1
TRINITY_DN24685_c0_g1	HiInc_DN24685_c0_g1	48.2355	2.16051	0.432929	4.99044	6.02409e-07	0.0155319	TRINITY_DN24685_c0_g1_i4	AT1G49340	locus:2010202	AT1G49340	enables	phosphatidylinositol-4,5-bisphosphate binding	GO:0005546	3675	MF	other binding	PI4KA1	Phosphatidylinositol 4-kinase alpha 1
TRINITY_DN24685_c0_g1	HiInc_DN24685_c0_g1	48.2355	2.16051	0.432929	4.99044	6.02409e-07	0.0155319	TRINITY_DN24685_c0_g1_i4	AT1G49340	locus:2010202	AT1G49340	enables	lipid kinase activity	GO:0001727	13221	MF	kinase activity	PI4KA1	Phosphatidylinositol 4-kinase alpha 1
TRINITY_DN24685_c0_g1	HiInc_DN24685_c0_g1	48.2355	2.16051	0.432929	4.99044	6.02409e-07	0.0155319	TRINITY_DN24685_c0_g1_i4	AT1G49340	locus:2010202	AT1G49340	enables	actin filament binding	GO:0051015	18617	MF	other binding	PI4KA1	Phosphatidylinositol 4-kinase alpha 1
TRINITY_DN24685_c0_g1	HiInc_DN24685_c0_g1	48.2355	2.16051	0.432929	4.99044	6.02409e-07	0.0155319	TRINITY_DN24685_c0_g1_i4	AT1G49340	locus:2010202	AT1G49340	located in	extrinsic component of cytoplasmic side of plasma membrane	GO:0031234	20776	CC	other membranes	PI4KA1	Phosphatidylinositol 4-kinase alpha 1
TRINITY_DN24685_c0_g1	HiInc_DN24685_c0_g1	48.2355	2.16051	0.432929	4.99044	6.02409e-07	0.0155319	TRINITY_DN24685_c0_g1_i4	AT1G49340	locus:2010202	AT1G49340	involved in	phosphatidylinositol-mediated signaling	GO:0048015	11967	BP	signal transduction	PI4KA1	Phosphatidylinositol 4-kinase alpha 1
TRINITY_DN24685_c0_g1	HiInc_DN24685_c0_g1	48.2355	2.16051	0.432929	4.99044	6.02409e-07	0.0155319	TRINITY_DN24685_c0_g1_i4	AT1G49340	locus:2010202	AT1G49340	enables	phosphatidylinositol-4-phosphate binding	GO:0070273	31312	MF	lipid binding	PI4KA1	Phosphatidylinositol 4-kinase alpha 1
TRINITY_DN24685_c0_g1	HiInc_DN24685_c0_g1	48.2355	2.16051	0.432929	4.99044	6.02409e-07	0.0155319	TRINITY_DN24685_c0_g1_i4	AT1G49340	locus:2010202	AT1G49340	located in	membrane microdomain	GO:0098857	50746	CC	other membranes	PI4KA1	Phosphatidylinositol 4-kinase alpha 1
TRINITY_DN24685_c0_g1	HiInc_DN24685_c0_g1	48.2355	2.16051	0.432929	4.99044	6.02409e-07	0.0155319	TRINITY_DN24685_c0_g1_i4	AT1G49340	locus:2010202	AT1G49340	acts upstream of or within	regulation of shoot system development	GO:0048831	23445	BP	anatomical structure development	PI4KA1	Phosphatidylinositol 4-kinase alpha 1
TRINITY_DN24685_c0_g1	HiInc_DN24685_c0_g1	48.2355	2.16051	0.432929	4.99044	6.02409e-07	0.0155319	TRINITY_DN24685_c0_g1_i4	AT1G49340	locus:2010202	AT1G49340	enables	phosphatidylinositol kinase activity	GO:0052742	39004	MF	kinase activity	PI4KA1	Phosphatidylinositol 4-kinase alpha 1
TRINITY_DN24685_c0_g1	HiInc_DN24685_c0_g1	48.2355	2.16051	0.432929	4.99044	6.02409e-07	0.0155319	TRINITY_DN24685_c0_g1_i4	AT1G49340	locus:2010202	AT1G49340	part of	plasma membrane protein complex	GO:0098797	49857	CC	plasma membrane	PI4KA1	Phosphatidylinositol 4-kinase alpha 1
TRINITY_DN24685_c0_g1	HiInc_DN24685_c0_g1	48.2355	2.16051	0.432929	4.99044	6.02409e-07	0.0155319	TRINITY_DN24685_c0_g1_i4	AT1G49340	locus:2010202	AT1G49340	located in	perinuclear region of cytoplasm	GO:0048471	18573	CC	cytoplasm	PI4KA1	Phosphatidylinositol 4-kinase alpha 1
TRINITY_DN14121_c0_g1	HiInc_DN14121_c0_g1	1293.43	2.15462	0.275291	7.82672	5.0078e-15	1.29116e-10	TRINITY_DN14121_c0_g1_i2	AT1G69920	locus:2196744	AT1G69920	acts upstream of or within	glutathione metabolic process	GO:0006749	5897	BP	other metabolic processes	GSTU12	Glutathione S-transferase U12
TRINITY_DN14121_c0_g1	HiInc_DN14121_c0_g1	1293.43	2.15462	0.275291	7.82672	5.0078e-15	1.29116e-10	TRINITY_DN14121_c0_g1_i2	AT1G69920	locus:2196744	AT1G69920	acts upstream of or within	toxin catabolic process	GO:0009407	7444	BP	other metabolic processes	GSTU12	Glutathione S-transferase U12
TRINITY_DN14121_c0_g1	HiInc_DN14121_c0_g1	1293.43	2.15462	0.275291	7.82672	5.0078e-15	1.29116e-10	TRINITY_DN14121_c0_g1_i2	AT1G69920	locus:2196744	AT1G69920	enables	glutathione transferase activity	GO:0004364	2545	MF	transferase activity	GSTU12	Glutathione S-transferase U12
TRINITY_DN496_c1_g1	HiInc_DN496_c1_g1	84.9203	2.14988	0.431395	4.98355	6.24282e-07	0.0160959	TRINITY_DN496_c1_g1_i23	AT1G69550	locus:2007121	AT1G69550	acts upstream of or within	isoprenoid biosynthetic process	GO:0008299	6113	BP	lipid metabolic process	AT1G69550	Disease resistance protein (TIR-NBS-LRR class)
TRINITY_DN496_c1_g1	HiInc_DN496_c1_g1	84.9203	2.14988	0.431395	4.98355	6.24282e-07	0.0160959	TRINITY_DN496_c1_g1_i25	AT5G44510	locus:2163426	AT5G44510	enables	NAD(P)+ nucleosidase activity	GO:0050135	16367	MF	hydrolase activity	TAO1	Disease resistance protein TAO1
TRINITY_DN496_c1_g1	HiInc_DN496_c1_g1	84.9203	2.14988	0.431395	4.98355	6.24282e-07	0.0160959	TRINITY_DN496_c1_g1_i25	AT5G44510	locus:2163426	AT5G44510	enables	NAD+ nucleotidase, cyclic ADP-ribose generating	GO:0061809	53245	MF	hydrolase activity	TAO1	Disease resistance protein TAO1
TRINITY_DN1377_c0_g1	HiInc_DN1377_c0_g1	4796.04	2.14576	0.342796	6.25959	3.85979e-10	9.95169e-06	TRINITY_DN1377_c0_g1_i12	AT2G31790	locus:2045268	AT2G31790	acts upstream of or within	regulation of secondary metabolic process	GO:0043455	21548	BP	secondary metabolic process	UGT74C1	Glycosyltransferase (Fragment)
TRINITY_DN14392_c0_g1	HiInc_DN14392_c0_g1	881.684	2.14487	0.392598	5.46326	4.67458e-08	0.00120525	TRINITY_DN14392_c0_g1_i4	AT1G52720	locus:2035074	AT1G52720	acts upstream of or within	regionalization	GO:0003002	25706	BP	multicellular organism development	AT1G52720	At1g52720
TRINITY_DN14392_c0_g1	HiInc_DN14392_c0_g1	881.684	2.14487	0.392598	5.46326	4.67458e-08	0.00120525	TRINITY_DN14392_c0_g1_i4	AT1G52720	locus:2035074	AT1G52720	acts upstream of or within	anatomical structure arrangement	GO:0048532	20949	BP	anatomical structure development	AT1G52720	At1g52720
TRINITY_DN2067_c0_g1	HiInc_DN2067_c0_g1	1717.39	2.14299	0.35123	6.10139	1.05151e-09	2.71111e-05	TRINITY_DN2067_c0_g1_i43	AT3G53620	locus:2084066	AT3G53620	involved in	phosphate-containing compound metabolic process	GO:0006796	6719	BP	other metabolic processes	PPA4	PPa4
TRINITY_DN4269_c0_g1	HiInc_DN4269_c0_g1	955.534	2.13345	0.21935	9.72625	2.33019e-22	6.00793e-18	TRINITY_DN4269_c0_g1_i16	AT1G10090	locus:2201876	AT1G10090	acts upstream of or within	cellular response to red or far red light	GO:0071489	34052	BP	other cellular processes	AT1G10090	Hyperosmolality-gated Ca2+ permeable channel 2.2
TRINITY_DN4269_c0_g1	HiInc_DN4269_c0_g1	955.534	2.13345	0.21935	9.72625	2.33019e-22	6.00793e-18	TRINITY_DN4269_c0_g1_i16	AT1G10090	locus:2201876	AT1G10090	enables	calcium activated cation channel activity	GO:0005227	1754	MF	transporter activity	AT1G10090	Hyperosmolality-gated Ca2+ permeable channel 2.2				ERD4
TRINITY_DN27284_c0_g1	HiInc_DN27284_c0_g1	117.563	2.12941	0.406347	5.24036	1.60264e-07	0.00413209	TRINITY_DN27284_c0_g1_i1	AT5G54060	locus:2166552	AT5G54060	enables	cyanidin 3-O-glucoside 2-O''-xylosyltransferase activity	GO:0102580	51707	MF	transferase activity	A3G2XYLT	Glycosyltransferase (Fragment)
TRINITY_DN27284_c0_g1	HiInc_DN27284_c0_g1	117.563	2.12941	0.406347	5.24036	1.60264e-07	0.00413209	TRINITY_DN27284_c0_g1_i1	AT5G54060	locus:2166552	AT5G54060	involved in	cellular response to cytokinin stimulus	GO:0071368	33893	BP	other cellular processes	A3G2XYLT	Glycosyltransferase (Fragment)
TRINITY_DN27284_c0_g1	HiInc_DN27284_c0_g1	117.563	2.12941	0.406347	5.24036	1.60264e-07	0.00413209	TRINITY_DN27284_c0_g1_i1	AT5G54060	locus:2166552	AT5G54060	enables	UDP-xylosyltransferase activity	GO:0035252	19267	MF	transferase activity	A3G2XYLT	Glycosyltransferase (Fragment)
TRINITY_DN27284_c0_g1	HiInc_DN27284_c0_g1	117.563	2.12941	0.406347	5.24036	1.60264e-07	0.00413209	TRINITY_DN27284_c0_g1_i1	AT5G54060	locus:2166552	AT5G54060	acts upstream of or within	cyanidin 3-O-glucoside metabolic process	GO:1901038	42036	BP	other metabolic processes	A3G2XYLT	Glycosyltransferase (Fragment)
TRINITY_DN11507_c0_g1	HiInc_DN11507_c0_g1	2506.75	2.12448	0.224506	9.46292	2.9945e-21	7.72071e-17	TRINITY_DN11507_c0_g1_i4	AT5G59310	locus:2168459	AT5G59310	acts upstream of or within	lipid transport	GO:0006869	6187	BP	transport	LTP4	Non-specific lipid-transfer protein 4
TRINITY_DN16447_c0_g1	HiInc_DN16447_c0_g1	121.021	2.11917	0.425939	4.97528	6.51529e-07	0.0167984	TRINITY_DN16447_c0_g1_i15	AT3G47420	locus:2099585	AT3G47420	acts upstream of or within	phosphate ion homeostasis	GO:0055062	27747	BP	other biological processes	ATPS3	Putative glycerol-3-phosphate transporter 1
TRINITY_DN3709_c0_g1	HiInc_DN3709_c0_g1	655.273	2.11771	0.387252	5.46857	4.53671e-08	0.0011697	TRINITY_DN3709_c0_g1_i6	AT3G17790	locus:2088590	AT3G17790	enables	ferrous iron binding	GO:0008198	2351	MF	other binding	PAP17	Purple acid phosphatase 17
TRINITY_DN3709_c0_g1	HiInc_DN3709_c0_g1	655.273	2.11771	0.387252	5.46857	4.53671e-08	0.0011697	TRINITY_DN3709_c0_g1_i6	AT3G17790	locus:2088590	AT3G17790	enables	ferric iron binding	GO:0008199	2342	MF	other binding	PAP17	Purple acid phosphatase 17
TRINITY_DN14497_c0_g1	HiInc_DN14497_c0_g1	177.334	2.1115	0.390174	5.41169	6.24341e-08	0.00160974	TRINITY_DN14497_c0_g1_i3	AT5G17220	locus:2167215	AT5G17220	acts upstream of or within	anthocyanin-containing compound metabolic process	GO:0046283	13001	BP	other metabolic processes	GSTF12	Glutathione S-transferase F12
TRINITY_DN14497_c0_g1	HiInc_DN14497_c0_g1	177.334	2.1115	0.390174	5.41169	6.24341e-08	0.00160974	TRINITY_DN14497_c0_g1_i3	AT5G17220	locus:2167215	AT5G17220	acts upstream of or within	regulation of flavonol biosynthetic process	GO:1900384	40961	BP	biosynthetic process	GSTF12	Glutathione S-transferase F12
TRINITY_DN14497_c0_g1	HiInc_DN14497_c0_g1	177.334	2.1115	0.390174	5.41169	6.24341e-08	0.00160974	TRINITY_DN14497_c0_g1_i3	AT5G17220	locus:2167215	AT5G17220	enables	cation binding	GO:0043169	18983	MF	other binding	GSTF12	Glutathione S-transferase F12
TRINITY_DN14497_c0_g1	HiInc_DN14497_c0_g1	177.334	2.1115	0.390174	5.41169	6.24341e-08	0.00160974	TRINITY_DN14497_c0_g1_i3	AT5G17220	locus:2167215	AT5G17220	enables	glutathione binding	GO:0043295	19809	MF	other binding	GSTF12	Glutathione S-transferase F12
TRINITY_DN4584_c0_g1	HiInc_DN4584_c0_g1	3092.33	2.0973	0.333367	6.29129	3.14847e-10	8.11769e-06	TRINITY_DN4584_c0_g1_i5	AT1G09970	locus:2024432	AT1G09970	acts upstream of or within	seed germination	GO:0009845	10882	BP	post-embryonic development	LRR XI-23	Receptor-like protein kinase 7
TRINITY_DN34851_c0_g1	HiInc_DN34851_c0_g1	368.822	2.09653	0.313884	6.67932	2.40056e-11	6.18935e-07	TRINITY_DN34851_c0_g1_i1	AT1G53210	locus:2009580	AT1G53210	acts upstream of or within	calcium ion homeostasis	GO:0055074	27759	BP	other biological processes	NCL	Sodium/calcium exchanger NCL
TRINITY_DN34851_c0_g1	HiInc_DN34851_c0_g1	368.822	2.09653	0.313884	6.67932	2.40056e-11	6.18935e-07	TRINITY_DN34851_c0_g1_i1	AT1G53210	locus:2009580	AT1G53210	acts upstream of or within	cellular response to salt stress	GO:0071472	34035	BP	response to abiotic stimulus	NCL	Sodium/calcium exchanger NCL
TRINITY_DN34851_c0_g1	HiInc_DN34851_c0_g1	368.822	2.09653	0.313884	6.67932	2.40056e-11	6.18935e-07	TRINITY_DN34851_c0_g1_i1	AT1G53210	locus:2009580	AT1G53210	enables	calcium:proton antiporter activity	GO:0015369	1781	MF	transporter activity	NCL	Sodium/calcium exchanger NCL
TRINITY_DN34851_c0_g1	HiInc_DN34851_c0_g1	368.822	2.09653	0.313884	6.67932	2.40056e-11	6.18935e-07	TRINITY_DN34851_c0_g1_i1	AT1G53210	locus:2009580	AT1G53210	enables	calcium:sodium antiporter activity	GO:0005432	1782	MF	transporter activity	NCL	Sodium/calcium exchanger NCL
TRINITY_DN34851_c0_g1	HiInc_DN34851_c0_g1	368.822	2.09653	0.313884	6.67932	2.40056e-11	6.18935e-07	TRINITY_DN34851_c0_g1_i1	AT1G53210	locus:2009580	AT1G53210	involved in	cellular calcium ion homeostasis	GO:0006874	5277	BP	cellular homeostasis	NCL	Sodium/calcium exchanger NCL
TRINITY_DN22253_c1_g1	HiInc_DN22253_c1_g1	62.192	2.09641	0.433945	4.83104	1.35825e-06	0.0350196	TRINITY_DN22253_c1_g1_i3	AT5G12010	locus:2143104	AT5G12010	acts upstream of or within	cellular response to radiation	GO:0071478	34041	BP	response to abiotic stimulus	AT5G12010	AT5g12010/F14F18_180
TRINITY_DN2496_c1_g1	HiInc_DN2496_c1_g1	155.936	2.09431	0.393797	5.31825	1.04769e-07	0.00270126	TRINITY_DN2496_c1_g1_i10	AT2G36650	locus:2040620	AT2G36650	involved in	chloroplast organization	GO:0009658	5384	BP	cellular component organization	AT2G36650	CHUP1-like protein
TRINITY_DN14464_c0_g1	HiInc_DN14464_c0_g1	155.47	2.07867	0.377531	5.50595	3.67173e-08	0.000946683	TRINITY_DN14464_c0_g1_i9	AT5G09870	locus:2178193	AT5G09870	acts upstream of or within	mucilage biosynthetic process	GO:0010192	17778	BP	other cellular processes	CESA5	Cellulose synthase A catalytic subunit 5 [UDP-forming]
TRINITY_DN14464_c0_g1	HiInc_DN14464_c0_g1	155.47	2.07867	0.377531	5.50595	3.67173e-08	0.000946683	TRINITY_DN14464_c0_g1_i9	AT5G09870	locus:2178193	AT5G09870	acts upstream of or within	plant-type cell wall biogenesis	GO:0009832	10265	BP	other cellular processes	CESA5	Cellulose synthase A catalytic subunit 5 [UDP-forming]
TRINITY_DN5810_c1_g1	HiInc_DN5810_c1_g1	135.427	2.07597	0.376623	5.51205	3.5467e-08	0.000914446	TRINITY_DN5810_c1_g1_i1	AT1G73200	locus:2197269	AT1G73200	enables	phosphatidylinositol binding	GO:0035091	17931	MF	lipid binding	AT1G73200	Testis-expressed sequence 2-like protein (DUF2404)
TRINITY_DN5810_c1_g1	HiInc_DN5810_c1_g1	135.427	2.07597	0.376623	5.51205	3.5467e-08	0.000914446	TRINITY_DN5810_c1_g1_i1	AT1G73200	locus:2197269	AT1G73200	enables	lipid binding	GO:0008289	3020	MF	lipid binding	AT1G73200	Testis-expressed sequence 2-like protein (DUF2404)
TRINITY_DN10451_c0_g1	HiInc_DN10451_c0_g1	2211.66	2.05011	0.326686	6.27548	3.48553e-10	8.98675e-06	TRINITY_DN10451_c0_g1_i6	AT1G24100	locus:2032387	AT1G24100	enables	UDP-glucose: 9-methylthiononylhydroximate S-glucosyltransferase activity	GO:0103103	51673	MF	transferase activity	UGT74B1	Glycosyltransferase
TRINITY_DN10451_c0_g1	HiInc_DN10451_c0_g1	2211.66	2.05011	0.326686	6.27548	3.48553e-10	8.98675e-06	TRINITY_DN10451_c0_g1_i6	AT1G24100	locus:2032387	AT1G24100	enables	UDP-glucose:8-methylthiooctylhydroximate S-glucosyltransferase activity	GO:0103102	51676	MF	transferase activity	UGT74B1	Glycosyltransferase
TRINITY_DN10451_c0_g1	HiInc_DN10451_c0_g1	2211.66	2.05011	0.326686	6.27548	3.48553e-10	8.98675e-06	TRINITY_DN10451_c0_g1_i6	AT1G24100	locus:2032387	AT1G24100	enables	UDP-glucose:5-methylthiopentylhydroximate S-glucosyltransferase activity	GO:0103099	51674	MF	transferase activity	UGT74B1	Glycosyltransferase
TRINITY_DN10451_c0_g1	HiInc_DN10451_c0_g1	2211.66	2.05011	0.326686	6.27548	3.48553e-10	8.98675e-06	TRINITY_DN10451_c0_g1_i6	AT1G24100	locus:2032387	AT1G24100	enables	UDP-glucose:7-methylthioheptylhydroximate S-glucosyltransferase activity	GO:0103101	51675	MF	transferase activity	UGT74B1	Glycosyltransferase
TRINITY_DN10451_c0_g1	HiInc_DN10451_c0_g1	2211.66	2.05011	0.326686	6.27548	3.48553e-10	8.98675e-06	TRINITY_DN10451_c0_g1_i6	AT1G24100	locus:2032387	AT1G24100	enables	UDP-glucose: 4-methylthiobutylhydroximate S-glucosyltransferase activity	GO:0102659	53143	MF	transferase activity	UGT74B1	Glycosyltransferase
TRINITY_DN10451_c0_g1	HiInc_DN10451_c0_g1	2211.66	2.05011	0.326686	6.27548	3.48553e-10	8.98675e-06	TRINITY_DN10451_c0_g1_i6	AT1G24100	locus:2032387	AT1G24100	enables	thiohydroximate beta-D-glucosyltransferase activity	GO:0047251	15849	MF	transferase activity	UGT74B1	Glycosyltransferase
TRINITY_DN10451_c0_g1	HiInc_DN10451_c0_g1	2211.66	2.05011	0.326686	6.27548	3.48553e-10	8.98675e-06	TRINITY_DN10451_c0_g1_i6	AT1G24100	locus:2032387	AT1G24100	enables	UDP-glucose: 6-methylthiohexylhydroximate S-glucosyltransferase activity	GO:0103100	51672	MF	transferase activity	UGT74B1	Glycosyltransferase
TRINITY_DN12002_c0_g1	HiInc_DN12002_c0_g1	132.904	2.03233	0.337952	6.01367	1.81372e-09	4.67631e-05	TRINITY_DN12002_c0_g1_i1	AT1G07710	locus:2026489	AT1G07710	involved in	regulation of protein dephosphorylation	GO:0035304	19776	BP	protein metabolic process	AT1G07710	Ankyrin repeat family protein
TRINITY_DN12002_c0_g1	HiInc_DN12002_c0_g1	132.904	2.03233	0.337952	6.01367	1.81372e-09	4.67631e-05	TRINITY_DN12002_c0_g1_i1	AT1G07710	locus:2026489	AT1G07710	enables	protein phosphatase regulator activity	GO:0019888	9558	MF	enzyme regulator activity	AT1G07710	Ankyrin repeat family protein
TRINITY_DN12002_c0_g1	HiInc_DN12002_c0_g1	132.904	2.03233	0.337952	6.01367	1.81372e-09	4.67631e-05	TRINITY_DN12002_c0_g1_i1	AT1G07710	locus:2026489	AT1G07710	enables	protein phosphatase 1 binding	GO:0008157	3897	MF	protein binding	AT1G07710	Ankyrin repeat family protein
TRINITY_DN457_c0_g1	HiInc_DN457_c0_g1	4049.36	2.02953	0.230291	8.81286	1.2199e-18	3.14528e-14	TRINITY_DN457_c0_g1_i7	AT3G01180	locus:2102102	AT3G01180	involved in	amylopectin biosynthetic process	GO:0010021	13133	BP	other metabolic processes	SS2	Starch synthase
TRINITY_DN457_c0_g1	HiInc_DN457_c0_g1	4049.36	2.02953	0.230291	8.81286	1.2199e-18	3.14528e-14	TRINITY_DN457_c0_g1_i7	AT3G01180	locus:2102102	AT3G01180	enables	starch synthase activity	GO:0009011	4224	MF	transferase activity	SS2	Starch synthase
TRINITY_DN457_c0_g1	HiInc_DN457_c0_g1	4049.36	2.02953	0.230291	8.81286	1.2199e-18	3.14528e-14	TRINITY_DN457_c0_g1_i7	AT3G01180	locus:2102102	AT3G01180	enables	glycogen (starch) synthase activity	GO:0004373	2587	MF	transferase activity	SS2	Starch synthase
TRINITY_DN457_c0_g1	HiInc_DN457_c0_g1	4049.36	2.02953	0.230291	8.81286	1.2199e-18	3.14528e-14	TRINITY_DN457_c0_g1_i7	AT3G01180	locus:2102102	AT3G01180	involved in	starch biosynthetic process	GO:0019252	10497	BP	other cellular processes	SS2	Starch synthase
TRINITY_DN457_c0_g1	HiInc_DN457_c0_g1	4049.36	2.02953	0.230291	8.81286	1.2199e-18	3.14528e-14	TRINITY_DN457_c0_g1_i7	AT3G01180	locus:2102102	AT3G01180	enables	alpha-1,4-glucan synthase activity	GO:0033201	27131	MF	transferase activity	SS2	Starch synthase
TRINITY_DN1841_c0_g1	HiInc_DN1841_c0_g1	495.825	2.02598	0.41559	4.87495	1.08837e-06	0.0280615	TRINITY_DN1841_c0_g1_i22	AT4G16890	locus:2129236	AT4G16890	acts upstream of or within	systemic acquired resistance, salicylic acid mediated signaling pathway	GO:0009862	8839	BP	response to stress	SNC1	disease resistance protein (TIR-NBS-LRR class)
TRINITY_DN1841_c0_g1	HiInc_DN1841_c0_g1	495.825	2.02598	0.41559	4.87495	1.08837e-06	0.0280615	TRINITY_DN1841_c0_g1_i22	AT4G16890	locus:2129236	AT4G16890	enables	nucleotide binding	GO:0000166	3391	MF	nucleotide binding	SNC1	disease resistance protein (TIR-NBS-LRR class)
TRINITY_DN45448_c0_g1	HiInc_DN45448_c0_g1	648.538	2.00905	0.398772	5.03809	4.70207e-07	0.0121233	TRINITY_DN45448_c0_g1_i1	AT4G35110	locus:2131611	AT4G35110	involved in	replication-born double-strand break repair via sister chromatid exchange	GO:1990414	48589	BP	DNA metabolic process	AT4G35110	Phospholipase-like protein (PEARLI 4) family protein
TRINITY_DN45448_c0_g1	HiInc_DN45448_c0_g1	648.538	2.00905	0.398772	5.03809	4.70207e-07	0.0121233	TRINITY_DN45448_c0_g1_i1	AT4G35110	locus:2131611	AT4G35110	involved in	establishment of mitotic sister chromatid cohesion	GO:0034087	28998	BP	other cellular processes	AT4G35110	Phospholipase-like protein (PEARLI 4) family protein
TRINITY_DN45448_c0_g1	HiInc_DN45448_c0_g1	648.538	2.00905	0.398772	5.03809	4.70207e-07	0.0121233	TRINITY_DN45448_c0_g1_i1	AT4G35110	locus:2131611	AT4G35110	part of	Scc2-Scc4 cohesin loading complex	GO:0090694	52564	CC	nucleus	AT4G35110	Phospholipase-like protein (PEARLI 4) family protein
TRINITY_DN45448_c0_g1	HiInc_DN45448_c0_g1	648.538	2.00905	0.398772	5.03809	4.70207e-07	0.0121233	TRINITY_DN45448_c0_g1_i1	AT4G35110	locus:2131611	AT4G35110	involved in	establishment of protein localization to chromatin	GO:0071169	33562	BP	other cellular processes	AT4G35110	Phospholipase-like protein (PEARLI 4) family protein
TRINITY_DN45448_c0_g1	HiInc_DN45448_c0_g1	648.538	2.00905	0.398772	5.03809	4.70207e-07	0.0121233	TRINITY_DN45448_c0_g1_i1	AT4G35110	locus:2131611	AT4G35110	enables	chromatin binding	GO:0003682	1936	MF	chromatin binding	AT4G35110	Phospholipase-like protein (PEARLI 4) family protein
TRINITY_DN7233_c0_g1	HiInc_DN7233_c0_g1	353.429	2.00475	0.409839	4.89157	1.00037e-06	0.0257926	TRINITY_DN7233_c0_g1_i2	AT2G45220	locus:2050941	AT2G45220	involved in	pectin catabolic process	GO:0045490	12235	BP	other metabolic processes	PME17	Probable pectinesterase/pectinesterase inhibitor 17
TRINITY_DN7233_c0_g1	HiInc_DN7233_c0_g1	353.429	2.00475	0.409839	4.89157	1.00037e-06	0.0257926	TRINITY_DN7233_c0_g1_i2	AT2G45220	locus:2050941	AT2G45220	enables	pectinesterase inhibitor activity	GO:0046910	14197	MF	enzyme regulator activity	PME17	Probable pectinesterase/pectinesterase inhibitor 17
TRINITY_DN7233_c0_g1	HiInc_DN7233_c0_g1	353.429	2.00475	0.409839	4.89157	1.00037e-06	0.0257926	TRINITY_DN7233_c0_g1_i2	AT2G45220	locus:2050941	AT2G45220	involved in	cell wall modification	GO:0042545	13581	BP	cellular component organization	PME17	Probable pectinesterase/pectinesterase inhibitor 17
TRINITY_DN7233_c0_g1	HiInc_DN7233_c0_g1	353.429	2.00475	0.409839	4.89157	1.00037e-06	0.0257926	TRINITY_DN7233_c0_g1_i2	AT2G45220	locus:2050941	AT2G45220	enables	pectinesterase activity	GO:0030599	10939	MF	hydrolase activity	PME17	Probable pectinesterase/pectinesterase inhibitor 17
TRINITY_DN1783_c1_g3	HiInc_DN1783_c1_g3	753.638	2.00235	0.358304	5.58842	2.29151e-08	0.00059082	TRINITY_DN1783_c1_g3_i1	AT4G21990	locus:2120628	AT4G21990	enables	adenylyl-sulfate reductase (glutathione) activity	GO:0033741	28170	MF	catalytic activity	APR3	5'-adenylylsulfate reductase 3
TRINITY_DN1783_c1_g3	HiInc_DN1783_c1_g3	753.638	2.00235	0.358304	5.58842	2.29151e-08	0.00059082	TRINITY_DN1783_c1_g3_i1	AT4G21990	locus:2120628	AT4G21990	enables	adenylyl-sulfate reductase activity	GO:0009973	13532	MF	catalytic activity	APR3	5'-adenylylsulfate reductase 3
TRINITY_DN1783_c1_g3	HiInc_DN1783_c1_g3	753.638	2.00235	0.358304	5.58842	2.29151e-08	0.00059082	TRINITY_DN1783_c1_g3_i1	AT4G21990	locus:2120628	AT4G21990	enables	oxidoreductase activity, acting on a sulfur group of donors, disulfide as acceptor	GO:0016671	3520	MF	catalytic activity	APR3	5'-adenylylsulfate reductase 3
TRINITY_DN1783_c1_g3	HiInc_DN1783_c1_g3	753.638	2.00235	0.358304	5.58842	2.29151e-08	0.00059082	TRINITY_DN1783_c1_g3_i1	AT4G21990	locus:2120628	AT4G21990	involved in	sulfate reduction	GO:0019419	10812	BP	other metabolic processes	APR3	5'-adenylylsulfate reductase 3
								Total BP: 382
								Total MF: 245
								Total CC: 64

## Sheet: shoots down
Transcripts ID	H.incana transcripts ID	baseMean	log2FoldChange	lfcSE	stat	pvalue	padj	trascripts id	TAIR id	locus	TAIR id in GO	envolvement	function	GO	numbers	Category	role	name	description
TRINITY_DN38456_c0_g1	HiInc_DN38456_c0_g1	456.641	-2.10037	0.253593	-8.28245	1.20668e-16	3.11118e-12											AT5G25460	At5g25460 [Source:UniProtKB/TrEMBL"
TRINITY_DN38456_c0_g1	HiInc_DN38456_c0_g1	456.641	-2.10037	0.253593	-8.28245	1.20668e-16	3.11118e-12	TRINITY_DN38456_c0_g1_i4	AT5G25460.1	locus:2145457	AT5G25460	acts upstream of or within	root morphogenesis	GO:0010015	13857	BP	anatomical structure development
TRINITY_DN19265_c0_g1	HiInc_DN19265_c0_g1	106.331	-2.17908	0.439375	-4.9595	7.06752e-07	0.0182222	TRINITY_DN19265_c0_g1_i4	AT1G71000.1	locus:2013940	AT1G71000	acts upstream of or within	response to fungus	GO:0009620	7124	BP	response to external stimulus	AT1G71000	Chaperone DnaJ-domain superfamily protein [Source:UniProtKB/TrEMBL"
TRINITY_DN19265_c0_g1	HiInc_DN19265_c0_g1	106.331	-2.17908	0.439375	-4.9595	7.06752e-07	0.0182222	TRINITY_DN19265_c0_g1_i4	AT1G71000.1	locus:2013940	AT1G71000	acts upstream of or within	defense response to other organism	GO:0098542	46569	BP	response to biotic stimulus	AT1G71000	Chaperone DnaJ-domain superfamily protein [Source:UniProtKB/TrEMBL"
TRINITY_DN19265_c0_g1	HiInc_DN19265_c0_g1	106.331	-2.17908	0.439375	-4.9595	7.06752e-07	0.0182222	TRINITY_DN19265_c0_g1_i4	AT1G71000.1	locus:2013940	AT1G71000	acts upstream of or within	seed development	GO:0048316	18540	BP	anatomical structure development	AT1G71000	Chaperone DnaJ-domain superfamily protein [Source:UniProtKB/TrEMBL"
TRINITY_DN19265_c0_g1	HiInc_DN19265_c0_g1	106.331	-2.17908	0.439375	-4.9595	7.06752e-07	0.0182222	TRINITY_DN19265_c0_g1_i4	AT1G71000.1	locus:2013940	AT1G71000	acts upstream of or within	response to bacterium	GO:0009617	7120	BP	response to external stimulus	AT1G71000	Chaperone DnaJ-domain superfamily protein [Source:UniProtKB/TrEMBL"
TRINITY_DN19265_c0_g1	HiInc_DN19265_c0_g1	106.331	-2.17908	0.439375	-4.9595	7.06752e-07	0.0182222	TRINITY_DN19265_c0_g1_i4	AT1G71000.1	locus:2013940	AT1G71000	acts upstream of or within	response to temperature stimulus	GO:0009266	7411	BP	response to abiotic stimulus	AT1G71000	Chaperone DnaJ-domain superfamily protein [Source:UniProtKB/TrEMBL"
TRINITY_DN12488_c0_g1	HiInc_DN12488_c0_g1	540.646	-2.19071	0.341864	-6.40812	1.47321e-10	3.79837e-06	TRINITY_DN12488_c0_g1_i6	AT1G11530.1	locus:2200141	AT1G11530	acts upstream of or within	response to light stimulus	GO:0009416	6176	BP	response to light stimulus	CXXS1	Thioredoxin-like protein CXXS1 [Source:UniProtKB/Swiss-Prot"
TRINITY_DN12488_c0_g1	HiInc_DN12488_c0_g1	540.646	-2.19071	0.341864	-6.40812	1.47321e-10	3.79837e-06	TRINITY_DN12488_c0_g1_i6	AT1G11530.1	locus:2200141	AT1G11530	enables	protein disulfide isomerase activity	GO:0003756	3881	MF	catalytic activity	CXXS1	Thioredoxin-like protein CXXS1 [Source:UniProtKB/Swiss-Prot"						Total BP:42
TRINITY_DN54188_c0_g1	HiInc_DN54188_c0_g1	38.4513	-2.24302	0.459051	-4.8862	1.02801e-06	0.0265053	TRINITY_DN54188_c0_g1_i1	AT3G51280.1	locus:2080858	AT3G51280	acts upstream of or within	negative regulation of cellular process	GO:0048523	20726	BP	other cellular processes	AT3G51280	Protein POLLENLESS 3-LIKE 2 [Source:UniProtKB/Swiss-Prot"						Total MF:25
TRINITY_DN54188_c0_g1	HiInc_DN54188_c0_g1	38.4513	-2.24302	0.459051	-4.8862	1.02801e-06	0.0265053	TRINITY_DN54188_c0_g1_i1	AT3G51280.1	locus:2080858	AT3G51280	acts upstream of or within	RNA processing	GO:0006396	4902	BP	other metabolic processes	AT3G51280	Protein POLLENLESS 3-LIKE 2 [Source:UniProtKB/Swiss-Prot"						Total CC: 24
TRINITY_DN9080_c0_g1	HiInc_DN9080_c0_g1	289.538	-2.2911	0.390166	-5.87212	4.30259e-09	0.000110934	TRINITY_DN9080_c0_g1_i25	AT4G14960.2	locus:3439219	AT4G14960	acts upstream of or within	cellular response to gravity	GO:0071258	33685	BP	response to abiotic stimulus	TUBA6	Tubulin alpha chain [Source:UniProtKB/TrEMBL"
TRINITY_DN9080_c0_g1	HiInc_DN9080_c0_g1	289.538	-2.2911	0.390166	-5.87212	4.30259e-09	0.000110934	TRINITY_DN9080_c0_g1_i25	AT4G14960.2	gene:1005714050	AT4G14960	located in	vacuole	GO:0005773	730	CC	vacuole	TUBA6	Tubulin alpha chain [Source:UniProtKB/TrEMBL"
TRINITY_DN9080_c0_g1	HiInc_DN9080_c0_g1	289.538	-2.2911	0.390166	-5.87212	4.30259e-09	0.000110934	TRINITY_DN9080_c0_g1_i25	AT4G14960.2	locus:3439219	AT4G14960	enables	GTP binding	GO:0005525	1035	MF	nucleotide binding	TUBA6	Tubulin alpha chain [Source:UniProtKB/TrEMBL"
TRINITY_DN9080_c0_g1	HiInc_DN9080_c0_g1	289.538	-2.2911	0.390166	-5.87212	4.30259e-09	0.000110934	TRINITY_DN9080_c0_g1_i25	AT4G14960.2	gene:3439218	AT4G14960	located in	plasma membrane	GO:0005886	570	CC	plasma membrane	TUBA6	Tubulin alpha chain [Source:UniProtKB/TrEMBL"
TRINITY_DN9080_c0_g1	HiInc_DN9080_c0_g1	289.538	-2.2911	0.390166	-5.87212	4.30259e-09	0.000110934	TRINITY_DN9080_c0_g1_i25	AT4G14960.2	locus:3439219	AT4G14960	part of	tubulin complex	GO:0045298	11552	CC	cytoskeleton	TUBA6	Tubulin alpha chain [Source:UniProtKB/TrEMBL"
TRINITY_DN9080_c0_g1	HiInc_DN9080_c0_g1	289.538	-2.2911	0.390166	-5.87212	4.30259e-09	0.000110934	TRINITY_DN9080_c0_g1_i25	AT4G14960.2	locus:3439219	AT4G14960	located in	microtubule	GO:0005874	463	CC	cytoskeleton	TUBA6	Tubulin alpha chain [Source:UniProtKB/TrEMBL"
TRINITY_DN9080_c0_g1	HiInc_DN9080_c0_g1	289.538	-2.2911	0.390166	-5.87212	4.30259e-09	0.000110934	TRINITY_DN9080_c0_g1_i25	AT4G14960.2	locus:3439219	AT4G14960	involved in	microtubule-based process	GO:0007017	6360	BP	other cellular processes	TUBA6	Tubulin alpha chain [Source:UniProtKB/TrEMBL"
TRINITY_DN9080_c0_g1	HiInc_DN9080_c0_g1	289.538	-2.2911	0.390166	-5.87212	4.30259e-09	0.000110934	TRINITY_DN9080_c0_g1_i25	AT4G14960.2	locus:3439219	AT4G14960	acts upstream of or within	microtubule cytoskeleton organization	GO:0000226	6355	BP	other cellular processes	TUBA6	Tubulin alpha chain [Source:UniProtKB/TrEMBL"
TRINITY_DN9080_c0_g1	HiInc_DN9080_c0_g1	289.538	-2.2911	0.390166	-5.87212	4.30259e-09	0.000110934	TRINITY_DN9080_c0_g1_i25	AT4G14960.2	locus:3439219	AT4G14960	located in	cytosol	GO:0005829	241	CC	cytosol	TUBA6	Tubulin alpha chain [Source:UniProtKB/TrEMBL"
TRINITY_DN9080_c0_g1	HiInc_DN9080_c0_g1	289.538	-2.2911	0.390166	-5.87212	4.30259e-09	0.000110934	TRINITY_DN9080_c0_g1_i25	AT4G14960.2	locus:3439219	AT4G14960	enables	structural constituent of cytoskeleton	GO:0005200	4264	MF	structural molecule activity	TUBA6	Tubulin alpha chain [Source:UniProtKB/TrEMBL"
TRINITY_DN9080_c0_g1	HiInc_DN9080_c0_g1	289.538	-2.2911	0.390166	-5.87212	4.30259e-09	0.000110934	TRINITY_DN9080_c0_g1_i25	AT4G14960.2	gene:1005714050	AT4G14960	located in	plant-type cell wall	GO:0009505	156	CC	cell wall	TUBA6	Tubulin alpha chain [Source:UniProtKB/TrEMBL"
TRINITY_DN9080_c0_g1	HiInc_DN9080_c0_g1	289.538	-2.2911	0.390166	-5.87212	4.30259e-09	0.000110934	TRINITY_DN9080_c0_g1_i25	AT4G14960.2	gene:3439218	AT4G14960	located in	nucleolus	GO:0005730	527	CC	nucleolus	TUBA6	Tubulin alpha chain [Source:UniProtKB/TrEMBL"
TRINITY_DN9080_c0_g1	HiInc_DN9080_c0_g1	289.538	-2.2911	0.390166	-5.87212	4.30259e-09	0.000110934	TRINITY_DN9080_c0_g1_i25	AT4G14960.2	locus:3439219	AT4G14960	involved in	mitotic cell cycle	GO:0000278	6389	BP	cell cycle	TUBA6	Tubulin alpha chain [Source:UniProtKB/TrEMBL"
TRINITY_DN9080_c0_g1	HiInc_DN9080_c0_g1	289.538	-2.2911	0.390166	-5.87212	4.30259e-09	0.000110934	TRINITY_DN9080_c0_g1_i25	AT4G14960.2	gene:1005714050	AT4G14960	located in	plasmodesma	GO:0009506	571	CC	other cellular components	TUBA6	Tubulin alpha chain [Source:UniProtKB/TrEMBL"
TRINITY_DN9080_c0_g1	HiInc_DN9080_c0_g1	289.538	-2.2911	0.390166	-5.87212	4.30259e-09	0.000110934	TRINITY_DN9080_c0_g1_i25	AT4G14960.2	locus:3439219	AT4G14960	enables	GTPase activity	GO:0003924	1041	MF	hydrolase activity	TUBA6	Tubulin alpha chain [Source:UniProtKB/TrEMBL"
TRINITY_DN33913_c0_g1	HiInc_DN33913_c0_g1	726.411	-2.37885	0.425181	-5.5949	2.20746e-08	0.000569149	TRINITY_DN33913_c0_g1_i1	AT2G16850.1	locus:2039385	AT2G16850	acts upstream of or within	transmembrane transport	GO:0055085	28452	BP	other cellular processes	PIP2-8	Probable aquaporin PIP2-8 [Source:UniProtKB/Swiss-Prot"
TRINITY_DN33913_c0_g1	HiInc_DN33913_c0_g1	726.411	-2.37885	0.425181	-5.5949	2.20746e-08	0.000569149	TRINITY_DN33913_c0_g1_i1	AT2G16850.1	locus:2039385	AT2G16850	acts upstream of or within	water transport	GO:0006833	7597	BP	transport	PIP2-8	Probable aquaporin PIP2-8 [Source:UniProtKB/Swiss-Prot"
TRINITY_DN33913_c0_g1	HiInc_DN33913_c0_g1	726.411	-2.37885	0.425181	-5.5949	2.20746e-08	0.000569149	TRINITY_DN33913_c0_g1_i1	AT2G16850.1	locus:2039385	AT2G16850	enables	water channel activity	GO:0015250	4643	MF	transporter activity	PIP2-8	Probable aquaporin PIP2-8 [Source:UniProtKB/Swiss-Prot"
TRINITY_DN7675_c0_g1	HiInc_DN7675_c0_g1	9673.1	-2.51383	0.358087	-7.02016	2.2161e-12	5.71377e-08	TRINITY_DN7675_c0_g1_i12	AT4G32940.1	locus:2123782	AT4G32940	enables	endopeptidase activity	GO:0004175	2240	MF	catalytic activity	GAMMA-VPE	GAMMAVPE [Source:UniProtKB/TrEMBL"
TRINITY_DN7675_c0_g1	HiInc_DN7675_c0_g1	9673.1	-2.51383	0.358087	-7.02016	2.2161e-12	5.71377e-08	TRINITY_DN7675_c0_g1_i12	AT4G32940.1	gene:2123781	AT4G32940	located in	extracellular region	GO:0005576	294	CC	extracellular region	GAMMA-VPE	GAMMAVPE [Source:UniProtKB/TrEMBL"
TRINITY_DN7675_c0_g1	HiInc_DN7675_c0_g1	9673.1	-2.51383	0.358087	-7.02016	2.2161e-12	5.71377e-08	TRINITY_DN7675_c0_g1_i12	AT4G32940.1	locus:2123782	AT4G32940	involved in	proteolysis involved in cellular protein catabolic process	GO:0051603	21764	BP	other cellular processes	GAMMA-VPE	GAMMAVPE [Source:UniProtKB/TrEMBL"
TRINITY_DN7675_c0_g1	HiInc_DN7675_c0_g1	9673.1	-2.51383	0.358087	-7.02016	2.2161e-12	5.71377e-08	TRINITY_DN7675_c0_g1_i12	AT4G32940.1	locus:2123782	AT4G32940	enables	cysteine-type endopeptidase activity	GO:0004197	2042	MF	hydrolase activity	GAMMA-VPE	GAMMAVPE [Source:UniProtKB/TrEMBL"
TRINITY_DN7675_c0_g1	HiInc_DN7675_c0_g1	9673.1	-2.51383	0.358087	-7.02016	2.2161e-12	5.71377e-08	TRINITY_DN7675_c0_g1_i12	AT4G32940.1	locus:2123782	AT4G32940	involved in	response to jasmonic acid	GO:0009753	11419	BP	response to endogenous stimulus	GAMMA-VPE	GAMMAVPE [Source:UniProtKB/TrEMBL"
TRINITY_DN7675_c0_g1	HiInc_DN7675_c0_g1	9673.1	-2.51383	0.358087	-7.02016	2.2161e-12	5.71377e-08	TRINITY_DN7675_c0_g1_i12	AT4G32940.1	locus:2123782	AT4G32940	involved in	vacuolar protein processing	GO:0006624	7548	BP	protein metabolic process	GAMMA-VPE	GAMMAVPE [Source:UniProtKB/TrEMBL"
TRINITY_DN7675_c0_g1	HiInc_DN7675_c0_g1	9673.1	-2.51383	0.358087	-7.02016	2.2161e-12	5.71377e-08	TRINITY_DN7675_c0_g1_i12	AT4G32940.1	locus:2123782	AT4G32940	located in	lytic vacuole	GO:0000323	11538	CC	vacuole	GAMMA-VPE	GAMMAVPE [Source:UniProtKB/TrEMBL"
TRINITY_DN7675_c0_g1	HiInc_DN7675_c0_g1	9673.1	-2.51383	0.358087	-7.02016	2.2161e-12	5.71377e-08	TRINITY_DN7675_c0_g1_i12	AT4G32940.1	locus:2123782	AT4G32940	involved in	response to ethylene	GO:0009723	11403	BP	response to chemical	GAMMA-VPE	GAMMAVPE [Source:UniProtKB/TrEMBL"
TRINITY_DN7675_c0_g1	HiInc_DN7675_c0_g1	9673.1	-2.51383	0.358087	-7.02016	2.2161e-12	5.71377e-08	TRINITY_DN7675_c0_g1_i12	AT4G32940.1	locus:2123782	AT4G32940	involved in	leaf senescence	GO:0010150	17252	BP	anatomical structure development	GAMMA-VPE	GAMMAVPE [Source:UniProtKB/TrEMBL"
TRINITY_DN7675_c0_g1	HiInc_DN7675_c0_g1	9673.1	-2.51383	0.358087	-7.02016	2.2161e-12	5.71377e-08	TRINITY_DN7675_c0_g1_i12	AT4G32940.1	locus:2123782	AT4G32940	involved in	response to salicylic acid	GO:0009751	11421	BP	response to chemical	GAMMA-VPE	GAMMAVPE [Source:UniProtKB/TrEMBL"
TRINITY_DN7675_c0_g1	HiInc_DN7675_c0_g1	9673.1	-2.51383	0.358087	-7.02016	2.2161e-12	5.71377e-08	TRINITY_DN7675_c0_g1_i12	AT4G32940.1	locus:2123782	AT4G32940	located in	protein storage vacuole	GO:0000326	11540	CC	vacuole	GAMMA-VPE	GAMMAVPE [Source:UniProtKB/TrEMBL"
TRINITY_DN7675_c0_g1	HiInc_DN7675_c0_g1	9673.1	-2.51383	0.358087	-7.02016	2.2161e-12	5.71377e-08	TRINITY_DN7675_c0_g1_i12	AT4G32940.1	locus:2123782	AT4G32940	involved in	response to wounding	GO:0009611	7144	BP	response to stress	GAMMA-VPE	GAMMAVPE [Source:UniProtKB/TrEMBL"
TRINITY_DN10024_c0_g1	HiInc_DN10024_c0_g1	65.4223	-2.75721	0.559511	-4.9279	8.31189e-07	0.0214306	TRINITY_DN10024_c0_g1_i2	AT1G70200.1	gene:2020667	AT1G70200	located in	chloroplast	GO:0009507	175	CC	chloroplast	AT1G70200	RNA-binding (RRM/RBD/RNP motifs) family protein [Source:UniProtKB/TrEMBL"
TRINITY_DN10024_c0_g1	HiInc_DN10024_c0_g1	65.4223	-2.75721	0.559511	-4.9279	8.31189e-07	0.0214306	TRINITY_DN10024_c0_g1_i2	AT1G70200.1	locus:2020668	AT1G70200	acts upstream of or within	rRNA processing	GO:0006364	7076	BP	other cellular processes	AT1G70200	RNA-binding (RRM/RBD/RNP motifs) family protein [Source:UniProtKB/TrEMBL"
TRINITY_DN10024_c0_g1	HiInc_DN10024_c0_g1	65.4223	-2.75721	0.559511	-4.9279	8.31189e-07	0.0214306	TRINITY_DN10024_c0_g1_i2	AT1G70200.1	locus:2020668	AT1G70200	enables	rRNA binding	GO:0019843	9774	MF	RNA binding	AT1G70200	RNA-binding (RRM/RBD/RNP motifs) family protein [Source:UniProtKB/TrEMBL"
TRINITY_DN10024_c0_g1	HiInc_DN10024_c0_g1	65.4223	-2.75721	0.559511	-4.9279	8.31189e-07	0.0214306	TRINITY_DN10024_c0_g1_i2	AT1G70200.1	locus:2020668	AT1G70200	acts upstream of or within	response to cold	GO:0009409	5433	BP	response to abiotic stimulus	AT1G70200	RNA-binding (RRM/RBD/RNP motifs) family protein [Source:UniProtKB/TrEMBL"
TRINITY_DN10024_c0_g1	HiInc_DN10024_c0_g1	65.4223	-2.75721	0.559511	-4.9279	8.31189e-07	0.0214306	TRINITY_DN10024_c0_g1_i2	AT1G70200.1	locus:2020668	AT1G70200	located in	plastid	GO:0009536	576	CC	plastid	AT1G70200	RNA-binding (RRM/RBD/RNP motifs) family protein [Source:UniProtKB/TrEMBL"
TRINITY_DN10024_c0_g1	HiInc_DN10024_c0_g1	65.4223	-2.75721	0.559511	-4.9279	8.31189e-07	0.0214306	TRINITY_DN10024_c0_g1_i2	AT1G70200.1	locus:2020668	AT1G70200	acts upstream of or within	plastid translation	GO:0032544	27971	BP	translation	AT1G70200	RNA-binding (RRM/RBD/RNP motifs) family protein [Source:UniProtKB/TrEMBL"
TRINITY_DN18907_c0_g1	HiInc_DN18907_c0_g1	429.11	-2.79637	0.520046	-5.37717	7.56671e-08	0.00195092	TRINITY_DN18907_c0_g1_i1	AT5G38940.1	gene:2152266	AT5G38940	located in	cell wall	GO:0005618	153	CC	cell wall	AT5G38940	RmlC-like cupins superfamily protein [Source:TAIR"
TRINITY_DN18907_c0_g1	HiInc_DN18907_c0_g1	429.11	-2.79637	0.520046	-5.37717	7.56671e-08	0.00195092	TRINITY_DN18907_c0_g1_i1	AT5G38940.1	locus:2152267	AT5G38940	enables	manganese ion binding	GO:0030145	8590	MF	other binding	AT5G38940	RmlC-like cupins superfamily protein [Source:TAIR"
TRINITY_DN20249_c0_g1	HiInc_DN20249_c0_g1	120.348	-3.27012	0.532327	-6.14305	8.09505e-10	2.08715e-05	TRINITY_DN20249_c0_g1_i11	AT1G10430.2	locus:2194626	AT1G10430	involved in	positive regulation of fatty acid beta-oxidation	GO:0032000	22717	BP	lipid metabolic process	PP2A2	Serine/threonine-protein phosphatase PP2A-2 catalytic subunit [Source:UniProtKB/Swiss-Prot"
TRINITY_DN20249_c0_g1	HiInc_DN20249_c0_g1	120.348	-3.27012	0.532327	-6.14305	8.09505e-10	2.08715e-05	TRINITY_DN20249_c0_g1_i11	AT1G10430.2	locus:2194626	AT1G10430	acts upstream of or within	chloroplast avoidance movement	GO:0009903	11940	BP	other cellular processes	PP2A2	Serine/threonine-protein phosphatase PP2A-2 catalytic subunit [Source:UniProtKB/Swiss-Prot"
TRINITY_DN20249_c0_g1	HiInc_DN20249_c0_g1	120.348	-3.27012	0.532327	-6.14305	8.09505e-10	2.08715e-05	TRINITY_DN20249_c0_g1_i11	AT1G10430.2	locus:2194626	AT1G10430	acts upstream of or within	protein dephosphorylation	GO:0006470	6878	BP	cellular protein modification process	PP2A2	Serine/threonine-protein phosphatase PP2A-2 catalytic subunit [Source:UniProtKB/Swiss-Prot"
TRINITY_DN20249_c0_g1	HiInc_DN20249_c0_g1	120.348	-3.27012	0.532327	-6.14305	8.09505e-10	2.08715e-05	TRINITY_DN20249_c0_g1_i11	AT1G10430.2	locus:2194626	AT1G10430	acts upstream of or within	cellular protein localization	GO:0034613	29778	BP	other cellular processes	PP2A2	Serine/threonine-protein phosphatase PP2A-2 catalytic subunit [Source:UniProtKB/Swiss-Prot"
TRINITY_DN20249_c0_g1	HiInc_DN20249_c0_g1	120.348	-3.27012	0.532327	-6.14305	8.09505e-10	2.08715e-05	TRINITY_DN20249_c0_g1_i11	AT1G10430.2	locus:2194626	AT1G10430	involved in	negative regulation of abscisic acid-activated signaling pathway	GO:0009788	11756	BP	response to chemical	PP2A2	Serine/threonine-protein phosphatase PP2A-2 catalytic subunit [Source:UniProtKB/Swiss-Prot"
TRINITY_DN20249_c0_g1	HiInc_DN20249_c0_g1	120.348	-3.27012	0.532327	-6.14305	8.09505e-10	2.08715e-05	TRINITY_DN20249_c0_g1_i11	AT1G10430.2	locus:2194626	AT1G10430	located in	peroxisome	GO:0005777	556	CC	peroxisome	PP2A2	Serine/threonine-protein phosphatase PP2A-2 catalytic subunit [Source:UniProtKB/Swiss-Prot"
TRINITY_DN20249_c0_g1	HiInc_DN20249_c0_g1	120.348	-3.27012	0.532327	-6.14305	8.09505e-10	2.08715e-05	TRINITY_DN20249_c0_g1_i5	AT1G59830.1	locus:2025976	AT1G59830	enables	protein serine/threonine phosphatase activity	GO:0004722	3908	MF	hydrolase activity	PP2A1	Serine/threonine-protein phosphatase PP2A-1 catalytic subunit [Source:UniProtKB/Swiss-Prot"
TRINITY_DN20249_c0_g1	HiInc_DN20249_c0_g1	120.348	-3.27012	0.532327	-6.14305	8.09505e-10	2.08715e-05	TRINITY_DN20249_c0_g1_i1	AT3G58500.1	locus:2076451	AT3G58500	part of	protein phosphatase type 2A complex	GO:0000159	613	CC	other cellular components	PP2A4	Serine/threonine-protein phosphatase [Source:UniProtKB/TrEMBL"
TRINITY_DN1968_c1_g1	HiInc_DN1968_c1_g1	52.1078	-3.3185	0.584446	-5.67802	1.36262e-08	0.000351325	TRINITY_DN1968_c1_g1_i1	AT2G47880.1	locus:2043423	AT2G47880	acts upstream of or within	cellular response to nitrogen starvation	GO:0006995	6495	BP	cell communication	GRXC13	Glutaredoxin-C13 [Source:UniProtKB/Swiss-Prot"
TRINITY_DN1968_c1_g1	HiInc_DN1968_c1_g1	52.1078	-3.3185	0.584446	-5.67802	1.36262e-08	0.000351325	TRINITY_DN1968_c1_g1_i1	AT2G47880.1	locus:2043423	AT2G47880	enables	glutathione oxidoreductase activity	GO:0097573	46764	MF	catalytic activity	GRXC13	Glutaredoxin-C13 [Source:UniProtKB/Swiss-Prot"
TRINITY_DN33767_c0_g2	HiInc_DN33767_c0_g2	27.6062	-3.40306	0.656606	-5.1828	2.18583e-07	0.00563572	TRINITY_DN33767_c0_g2_i2	AT5G57350.4	locus:2165600	AT5G57350	involved in	proton export across plasma membrane	GO:0120029	54334	BP	transport	AHA3	Plasma membrane ATPase [Source:UniProtKB/TrEMBL"
TRINITY_DN33767_c0_g2	HiInc_DN33767_c0_g2	27.6062	-3.40306	0.656606	-5.1828	2.18583e-07	0.00563572	TRINITY_DN33767_c0_g2_i2	AT5G57350.4	locus:2165600	AT5G57350	involved in	ion transmembrane transport	GO:0034220	29103	BP	transport	AHA3	Plasma membrane ATPase [Source:UniProtKB/TrEMBL"
TRINITY_DN33767_c0_g2	HiInc_DN33767_c0_g2	27.6062	-3.40306	0.656606	-5.1828	2.18583e-07	0.00563572	TRINITY_DN33767_c0_g2_i2	AT5G57350.4	locus:2165600	AT5G57350	enables	P-type proton-exporting transporter activity	GO:0008553	2744	MF	transporter activity	AHA3	Plasma membrane ATPase [Source:UniProtKB/TrEMBL"
TRINITY_DN33767_c0_g2	HiInc_DN33767_c0_g2	27.6062	-3.40306	0.656606	-5.1828	2.18583e-07	0.00563572	TRINITY_DN33767_c0_g2_i2	AT5G57350.4	locus:2165600	AT5G57350	involved in	proton transmembrane transport	GO:1902600	46853	BP	transport	AHA3	Plasma membrane ATPase [Source:UniProtKB/TrEMBL"
TRINITY_DN33767_c0_g2	HiInc_DN33767_c0_g2	27.6062	-3.40306	0.656606	-5.1828	2.18583e-07	0.00563572	TRINITY_DN33767_c0_g2_i2	AT5G57350.4	locus:2165600	AT5G57350	enables	P-type ion transporter activity	GO:0015662	1186	MF	transporter activity	AHA3	Plasma membrane ATPase [Source:UniProtKB/TrEMBL"
TRINITY_DN33767_c0_g2	HiInc_DN33767_c0_g2	27.6062	-3.40306	0.656606	-5.1828	2.18583e-07	0.00563572	TRINITY_DN33767_c0_g2_i2	AT5G57350.4	locus:2165600	AT5G57350	enables	magnesium ion binding	GO:0000287	3101	MF	other binding	AHA3	Plasma membrane ATPase [Source:UniProtKB/TrEMBL"
TRINITY_DN33767_c0_g2	HiInc_DN33767_c0_g2	27.6062	-3.40306	0.656606	-5.1828	2.18583e-07	0.00563572	TRINITY_DN33767_c0_g2_i2	AT5G57350.4	locus:2165600	AT5G57350	enables	ATP hydrolysis activity	GO:0016887	907	MF	hydrolase activity	AHA3	Plasma membrane ATPase [Source:UniProtKB/TrEMBL"
TRINITY_DN33767_c0_g2	HiInc_DN33767_c0_g2	27.6062	-3.40306	0.656606	-5.1828	2.18583e-07	0.00563572	TRINITY_DN33767_c0_g2_i2	AT5G57350.4	locus:2165600	AT5G57350	is active in	integral component of membrane	GO:0016021	382	CC	other membranes	AHA3	Plasma membrane ATPase [Source:UniProtKB/TrEMBL"
TRINITY_DN33767_c0_g2	HiInc_DN33767_c0_g2	27.6062	-3.40306	0.656606	-5.1828	2.18583e-07	0.00563572	TRINITY_DN33767_c0_g2_i2	AT5G57350.4	locus:2165600	AT5G57350	involved in	regulation of intracellular pH	GO:0051453	21363	BP	cellular homeostasis	AHA3	Plasma membrane ATPase [Source:UniProtKB/TrEMBL"
TRINITY_DN8435_c0_g1	HiInc_DN8435_c0_g1	152.808	-6.44865	0.912956	-7.06348	1.62385e-12	4.18678e-08	TRINITY_DN8435_c0_g1_i6	AT1G74590.1	locus:2019095	AT1G74590	acts upstream of or within	toxin catabolic process	GO:0009407	7444	BP	catabolic process	GSTU10	Glutathione S-transferase U10 [Source:UniProtKB/Swiss-Prot"
TRINITY_DN8435_c0_g1	HiInc_DN8435_c0_g1	152.808	-6.44865	0.912956	-7.06348	1.62385e-12	4.18678e-08	TRINITY_DN8435_c0_g1_i6	AT1G74590.1	locus:2019095	AT1G74590	involved in	glutathione metabolic process	GO:0006749	5897	BP	other metabolic processes	GSTU10	Glutathione S-transferase U10 [Source:UniProtKB/Swiss-Prot"
TRINITY_DN8435_c0_g1	HiInc_DN8435_c0_g1	152.808	-6.44865	0.912956	-7.06348	1.62385e-12	4.18678e-08	TRINITY_DN8435_c0_g1_i6	AT1G74590.1	locus:2019095	AT1G74590	located in	cytoplasm	GO:0005737	231	CC	cytoplasm	GSTU10	Glutathione S-transferase U10 [Source:UniProtKB/Swiss-Prot"
TRINITY_DN8435_c0_g1	HiInc_DN8435_c0_g1	152.808	-6.44865	0.912956	-7.06348	1.62385e-12	4.18678e-08	TRINITY_DN8435_c0_g1_i6	AT1G74590.1	locus:2019095	AT1G74590	enables	glutathione transferase activity	GO:0004364	2545	MF	transferase activity	GSTU10	Glutathione S-transferase U10 [Source:UniProtKB/Swiss-Prot"
TRINITY_DN47752_c0_g2	HiInc_DN47752_c0_g2	21.5358	-8.11914	1.60663	-5.05353	4.33711e-07	0.0111824	TRINITY_DN47752_c0_g2_i1	AT2G07200.1	locus:2060187	AT2G07200	enables	cysteine-type peptidase activity	GO:0008234	2043	MF	catalytic activity	AT2G07200	Cysteine proteinases superfamily protein [Source:UniProtKB/TrEMBL"
TRINITY_DN47752_c0_g2	HiInc_DN47752_c0_g2	21.5358	-8.11914	1.60663	-5.05353	4.33711e-07	0.0111824	TRINITY_DN47752_c0_g2_i1	AT2G07200.1	gene:2060186	AT2G07200	located in	mitochondrion	GO:0005739	486	CC	mitochondrion	AT2G07200	Cysteine proteinases superfamily protein [Source:UniProtKB/TrEMBL"
TRINITY_DN47752_c0_g2	HiInc_DN47752_c0_g2	21.5358	-8.11914	1.60663	-5.05353	4.33711e-07	0.0111824	TRINITY_DN47752_c0_g2_i1	AT2G07200.1	locus:2060187	AT2G07200	involved in	proteolysis	GO:0006508	6934	BP	protein metabolic process	AT2G07200	Cysteine proteinases superfamily protein [Source:UniProtKB/TrEMBL"
TRINITY_DN5707_c0_g2	HiInc_DN5707_c0_g2	21.9598	-8.14554	1.52604	-5.33769	9.41367e-08	0.00242713	TRINITY_DN5707_c0_g2_i1	AT5G19151.1	locus:4515103590	AT5G19151	enables	molecular_function	GO:0003674	3226	MF	unknown molecular functions	AT5G19151	unknown protein"
TRINITY_DN621_c1_g2	HiInc_DN621_c1_g2	25.3254	-8.35615	1.38564	-6.03055	1.63403e-09	4.21302e-05	TRINITY_DN621_c1_g2_i1	AT3G19640.1	locus:2091176	AT3G19640	acts upstream of or within	magnesium ion transmembrane transport	GO:1903830	49056	BP	transport	MRS2-3	MRS2-3 [Source:UniProtKB/TrEMBL"
TRINITY_DN621_c1_g2	HiInc_DN621_c1_g2	25.3254	-8.35615	1.38564	-6.03055	1.63403e-09	4.21302e-05	TRINITY_DN621_c1_g2_i1	AT3G19640.1	locus:2091176	AT3G19640	enables	magnesium ion transmembrane transporter activity	GO:0015095	3103	MF	transporter activity	MRS2-3	MRS2-3 [Source:UniProtKB/TrEMBL"
TRINITY_DN621_c1_g2	HiInc_DN621_c1_g2	25.3254	-8.35615	1.38564	-6.03055	1.63403e-09	4.21302e-05	TRINITY_DN621_c1_g2_i1	AT3G19640.1	locus:2091176	AT3G19640	involved in	magnesium ion transport	GO:0015693	6239	BP	transport	MRS2-3	MRS2-3 [Source:UniProtKB/TrEMBL"
TRINITY_DN10297_c0_g1	HiInc_DN10297_c0_g1	69.896	-9.81948	1.31732	-7.45412	9.04697e-14	2.33258e-09	TRINITY_DN10297_c0_g1_i2	AT1G10000.1	locus:2201941	AT1G10000	is active in	cellular_component	GO:0005575	163	CC	unknown cellular components	AT1G10000	Ribonuclease H-like superfamily protein [Source:UniProtKB/TrEMBL"
TRINITY_DN10297_c0_g1	HiInc_DN10297_c0_g1	69.896	-9.81948	1.31732	-7.45412	9.04697e-14	2.33258e-09	TRINITY_DN10297_c0_g1_i2	AT1G10000.1	locus:2201941	AT1G10000	enables	RNA-DNA hybrid ribonuclease activity	GO:0004523	4049	MF	catalytic activity	AT1G10000	Ribonuclease H-like superfamily protein [Source:UniProtKB/TrEMBL"
TRINITY_DN10297_c0_g1	HiInc_DN10297_c0_g1	69.896	-9.81948	1.31732	-7.45412	9.04697e-14	2.33258e-09	TRINITY_DN10297_c0_g1_i2	AT1G10000.1	locus:2201941	AT1G10000	involved in	biological_process	GO:0008150	5239	BP	unknown biological processes	AT1G10000	Ribonuclease H-like superfamily protein [Source:UniProtKB/TrEMBL"
TRINITY_DN10297_c0_g1	HiInc_DN10297_c0_g1	69.896	-9.81948	1.31732	-7.45412	9.04697e-14	2.33258e-09	TRINITY_DN10297_c0_g1_i2	AT1G10000.1	locus:2201941	AT1G10000	enables	nucleic acid binding	GO:0003676	3376	MF	nucleic acid binding	AT1G10000	Ribonuclease H-like superfamily protein [Source:UniProtKB/TrEMBL"
TRINITY_DN836_c1_g1	HiInc_DN836_c1_g1	231.382	-11.548	1.22895	-9.39669	5.63055e-21	1.45172e-16	TRINITY_DN836_c1_g1_i1	AT1G07360.1	locus:2025077	AT1G07360	enables	protein binding	GO:0005515	3877	MF	protein binding	AT1G07360	Zinc finger CCCH domain-containing protein 4 [Source:UniProtKB/Swiss-Prot"
TRINITY_DN836_c1_g1	HiInc_DN836_c1_g1	231.382	-11.548	1.22895	-9.39669	5.63055e-21	1.45172e-16	TRINITY_DN836_c1_g1_i1	AT1G07360.1	locus:2025077	AT1G07360	located in	nucleus	GO:0005634	537	CC	nucleus	AT1G07360	Zinc finger CCCH domain-containing protein 4 [Source:UniProtKB/Swiss-Prot"
TRINITY_DN836_c1_g1	HiInc_DN836_c1_g1	231.382	-11.548	1.22895	-9.39669	5.63055e-21	1.45172e-16	TRINITY_DN836_c1_g1_i1	AT1G07360.1	locus:2025077	AT1G07360	acts upstream of or within	defense response to bacterium	GO:0042742	14972	BP	response to external stimulus	AT1G07360	Zinc finger CCCH domain-containing protein 4 [Source:UniProtKB/Swiss-Prot"
TRINITY_DN836_c1_g1	HiInc_DN836_c1_g1	231.382	-11.548	1.22895	-9.39669	5.63055e-21	1.45172e-16	TRINITY_DN836_c1_g1_i1	AT1G07360.1	locus:2025077	AT1G07360	part of	Prp19 complex	GO:0000974	33206	CC	other cellular components	AT1G07360	Zinc finger CCCH domain-containing protein 4 [Source:UniProtKB/Swiss-Prot"
TRINITY_DN836_c1_g1	HiInc_DN836_c1_g1	231.382	-11.548	1.22895	-9.39669	5.63055e-21	1.45172e-16	TRINITY_DN836_c1_g1_i1	AT1G07360.1	locus:2025077	AT1G07360	enables	mRNA binding	GO:0003729	3091	MF	RNA binding	AT1G07360	Zinc finger CCCH domain-containing protein 4 [Source:UniProtKB/Swiss-Prot"
TRINITY_DN836_c1_g1	HiInc_DN836_c1_g1	231.382	-11.548	1.22895	-9.39669	5.63055e-21	1.45172e-16	TRINITY_DN836_c1_g1_i1	AT1G07360.1	locus:2025077	AT1G07360	enables	U6 snRNA binding	GO:0017070	1267	MF	RNA binding	AT1G07360	Zinc finger CCCH domain-containing protein 4 [Source:UniProtKB/Swiss-Prot"
TRINITY_DN836_c1_g1	HiInc_DN836_c1_g1	231.382	-11.548	1.22895	-9.39669	5.63055e-21	1.45172e-16	TRINITY_DN836_c1_g1_i1	AT1G07360.1	locus:2025077	AT1G07360	part of	U2-type catalytic step 1 spliceosome	GO:0071006	32783	CC	nucleus	AT1G07360	Zinc finger CCCH domain-containing protein 4 [Source:UniProtKB/Swiss-Prot"
TRINITY_DN836_c1_g1	HiInc_DN836_c1_g1	231.382	-11.548	1.22895	-9.39669	5.63055e-21	1.45172e-16	TRINITY_DN836_c1_g1_i1	AT1G07360.1	locus:2025077	AT1G07360	enables	pre-mRNA binding	GO:0036002	38987	MF	RNA binding	AT1G07360	Zinc finger CCCH domain-containing protein 4 [Source:UniProtKB/Swiss-Prot"
TRINITY_DN836_c1_g1	HiInc_DN836_c1_g1	231.382	-11.548	1.22895	-9.39669	5.63055e-21	1.45172e-16	TRINITY_DN836_c1_g1_i1	AT1G07360.1	locus:2025077	AT1G07360	part of	U2-type catalytic step 2 spliceosome	GO:0071007	32784	CC	nucleus	AT1G07360	Zinc finger CCCH domain-containing protein 4 [Source:UniProtKB/Swiss-Prot"

## Sheet: roots up
Transcripts	H.incana Transcripts ID	baseMean	log2FoldChange	lfcSE	stat	pvalue	padj	trascripts id	TAIR id	locus	TAIR id in GO	envolvement	function	GO	numbers	Category	role	name	description
TRINITY_DN6451_c0_g2	HiInc_DN6451_c0_g2	363.491	11.6879	1.75295	6.66758	2.6005e-11	7.90786e-07	TRINITY_DN6451_c0_g2_i2	AT2G43590.1	locus:2043994	AT2G43590	involved in	cell wall macromolecule catabolic process	GO:0016998	5346	BP	catabolic process	AT2G43590	Endochitinase At2g43590 [Source:UniProtKB/Swiss-Prot"
TRINITY_DN6451_c0_g2	HiInc_DN6451_c0_g2	363.491	11.6879	1.75295	6.66758	2.6005e-11	7.90786e-07	TRINITY_DN6451_c0_g2_i2	AT2G43590.1	locus:2043994	AT2G43590	acts upstream of or within	cellular response to hormone stimulus	GO:0032870	26507	BP	response to endogenous stimulus	AT2G43590	Endochitinase At2g43590 [Source:UniProtKB/Swiss-Prot"
TRINITY_DN6451_c0_g2	HiInc_DN6451_c0_g2	363.491	11.6879	1.75295	6.66758	2.6005e-11	7.90786e-07	TRINITY_DN6451_c0_g2_i2	AT2G43590.1	locus:2043994	AT2G43590	acts upstream of or within	cellular response to oxygen-containing compound	GO:1901701	44644	BP	response to chemical	AT2G43590	Endochitinase At2g43590 [Source:UniProtKB/Swiss-Prot"
TRINITY_DN6451_c0_g2	HiInc_DN6451_c0_g2	363.491	11.6879	1.75295	6.66758	2.6005e-11	7.90786e-07	TRINITY_DN6451_c0_g2_i2	AT2G43590.1	locus:2043994	AT2G43590	acts upstream of or within	oxoacid metabolic process	GO:0043436	21524	BP	other cellular processes	AT2G43590	Endochitinase At2g43590 [Source:UniProtKB/Swiss-Prot"							Total BP: 432
TRINITY_DN6451_c0_g2	HiInc_DN6451_c0_g2	363.491	11.6879	1.75295	6.66758	2.6005e-11	7.90786e-07	TRINITY_DN6451_c0_g2_i2	AT2G43590.1	locus:2043994	AT2G43590	located in	secretory vesicle	GO:0099503	51212	CC	other intracellular components	AT2G43590	Endochitinase At2g43590 [Source:UniProtKB/Swiss-Prot"							Total MF: 221
TRINITY_DN6451_c0_g2	HiInc_DN6451_c0_g2	363.491	11.6879	1.75295	6.66758	2.6005e-11	7.90786e-07	TRINITY_DN6451_c0_g2_i2	AT2G43590.1	locus:2043994	AT2G43590	acts upstream of or within	root morphogenesis	GO:0010015	13857	BP	multicellular organism development	AT2G43590	Endochitinase At2g43590 [Source:UniProtKB/Swiss-Prot"							Total CC: 96
TRINITY_DN6451_c0_g2	HiInc_DN6451_c0_g2	363.491	11.6879	1.75295	6.66758	2.6005e-11	7.90786e-07	TRINITY_DN6451_c0_g2_i2	AT2G43590.1	locus:2043994	AT2G43590	enables	chitinase activity	GO:0004568	1902	MF	hydrolase activity	AT2G43590	Endochitinase At2g43590 [Source:UniProtKB/Swiss-Prot"
TRINITY_DN64488_c0_g1	HiInc_DN64488_c0_g1	138.005	10.2908	1.96042	5.2493	1.5268e-07	0.00464284	TRINITY_DN64488_c0_g1_i1	AT1G80660.3	locus:2025727	AT1G80660	involved in	proton transmembrane transport	GO:1902600	46853	BP	other cellular processes	AHA9	ATPase 9
TRINITY_DN64488_c0_g1	HiInc_DN64488_c0_g1	138.005	10.2908	1.96042	5.2493	1.5268e-07	0.00464284	TRINITY_DN64488_c0_g1_i1	AT1G80660.3	locus:2025727	AT1G80660	involved in	proton export across plasma membrane	GO:0120029	54334	BP	other cellular processes	AHA9	ATPase 9
TRINITY_DN64488_c0_g1	HiInc_DN64488_c0_g1	138.005	10.2908	1.96042	5.2493	1.5268e-07	0.00464284	TRINITY_DN64488_c0_g1_i1	AT1G80660.3	locus:2025727	AT1G80660	enables	P-type proton-exporting transporter activity	GO:0008553	2744	MF	transporter activity	AHA9	ATPase 9
TRINITY_DN64488_c0_g1	HiInc_DN64488_c0_g1	138.005	10.2908	1.96042	5.2493	1.5268e-07	0.00464284	TRINITY_DN64488_c0_g1_i1	AT1G80660.3	locus:2025727	AT1G80660	involved in	regulation of intracellular pH	GO:0051453	21363	BP	cellular homeostasis	AHA9	ATPase 9
TRINITY_DN5848_c0_g1	HiInc_DN5848_c0_g1	105.003	9.89628	1.96911	5.02576	5.01441e-07	0.0152483	TRINITY_DN5848_c0_g1_i1	AT2G34690.1	locus:2061529	AT2G34690	enables	ceramide 1-phosphate binding	GO:1902387	46454	MF	lipid binding	ACD11	Accelerated cell death 11 [Source:UniProtKB/Swiss-Prot"
TRINITY_DN5848_c0_g1	HiInc_DN5848_c0_g1	105.003	9.89628	1.96911	5.02576	5.01441e-07	0.0152483	TRINITY_DN5848_c0_g1_i1	AT2G34690.1	locus:2061529	AT2G34690	involved in	intermembrane lipid transfer	GO:0120009	54229	BP	cellular component organization	ACD11	Accelerated cell death 11 [Source:UniProtKB/Swiss-Prot"
TRINITY_DN5848_c0_g1	HiInc_DN5848_c0_g1	105.003	9.89628	1.96911	5.02576	5.01441e-07	0.0152483	TRINITY_DN5848_c0_g1_i1	AT2G34690.1	locus:2061529	AT2G34690	enables	ceramide 1-phosphate transfer activity	GO:1902388	46456	MF	transporter activity	ACD11	Accelerated cell death 11 [Source:UniProtKB/Swiss-Prot"
TRINITY_DN5848_c0_g1	HiInc_DN5848_c0_g1	105.003	9.89628	1.96911	5.02576	5.01441e-07	0.0152483	TRINITY_DN5848_c0_g1_i1	AT2G34690.1	locus:2061529	AT2G34690	acts upstream of or within	cell death	GO:0008219	5327	BP	cell death	ACD11	Accelerated cell death 11 [Source:UniProtKB/Swiss-Prot"
TRINITY_DN5848_c0_g1	HiInc_DN5848_c0_g1	105.003	9.89628	1.96911	5.02576	5.01441e-07	0.0152483	TRINITY_DN5848_c0_g1_i1	AT2G34690.1	locus:2061529	AT2G34690	involved in	ceramide transport	GO:0035627	36740	BP	transport	ACD11	Accelerated cell death 11 [Source:UniProtKB/Swiss-Prot"
TRINITY_DN5848_c0_g1	HiInc_DN5848_c0_g1	105.003	9.89628	1.96911	5.02576	5.01441e-07	0.0152483	TRINITY_DN5848_c0_g1_i1	AT2G34690.1	locus:2061529	AT2G34690	acts upstream of or within	response to salicylic acid	GO:0009751	11421	BP	response to chemical	ACD11	Accelerated cell death 11 [Source:UniProtKB/Swiss-Prot"
TRINITY_DN5848_c0_g1	HiInc_DN5848_c0_g1	105.003	9.89628	1.96911	5.02576	5.01441e-07	0.0152483	TRINITY_DN5848_c0_g1_i1	AT2G34690.1	locus:2061529	AT2G34690	enables	sphingomyelin transfer activity	GO:0140338	56660	MF	transporter activity	ACD11	Accelerated cell death 11 [Source:UniProtKB/Swiss-Prot"
TRINITY_DN27683_c0_g1	HiInc_DN27683_c0_g1	94.2216	9.74051	1.32975	7.32504	2.38822e-13	7.26233e-09	TRINITY_DN27683_c0_g1_i1	AT3G62210.1	locus:2098073	AT3G62210	acts upstream of or within	polar nucleus fusion	GO:0010197	17770	BP	multicellular organism development	EDA32	EDA32 [Source:UniProtKB/TrEMBL"
TRINITY_DN27683_c0_g1	HiInc_DN27683_c0_g1	94.2216	9.74051	1.32975	7.32504	2.38822e-13	7.26233e-09	TRINITY_DN27683_c0_g1_i1	AT3G62210.1	locus:2098073	AT3G62210	involved in	regulation of gene expression	GO:0010468	28541	BP	other metabolic processes	EDA32	EDA32 [Source:UniProtKB/TrEMBL"
TRINITY_DN6940_c0_g1	HiInc_DN6940_c0_g1	78.2031	9.47131	1.49786	6.32322	2.56176e-10	7.79004e-06	TRINITY_DN6940_c0_g1_i11	AT3G55510.2	locus:2100006	AT3G55510	acts upstream of or within	floral meristem determinacy	GO:0010582	29503	BP	anatomical structure development	RBL	Noc2p family [Source:UniProtKB/TrEMBL"
TRINITY_DN6940_c0_g1	HiInc_DN6940_c0_g1	78.2031	9.47131	1.49786	6.32322	2.56176e-10	7.79004e-06	TRINITY_DN6940_c0_g1_i11	AT3G55510.2	locus:2100006	AT3G55510	part of	Noc2p-Noc3p complex	GO:0030691	14924	CC	nucleus	RBL	Noc2p family [Source:UniProtKB/TrEMBL"
TRINITY_DN6940_c0_g1	HiInc_DN6940_c0_g1	78.2031	9.47131	1.49786	6.32322	2.56176e-10	7.79004e-06	TRINITY_DN6940_c0_g1_i11	AT3G55510.2	locus:2100006	AT3G55510	involved in	ribosomal large subunit biogenesis	GO:0042273	11502	BP	other cellular processes	RBL	Noc2p family [Source:UniProtKB/TrEMBL"
TRINITY_DN6940_c0_g1	HiInc_DN6940_c0_g1	78.2031	9.47131	1.49786	6.32322	2.56176e-10	7.79004e-06	TRINITY_DN6940_c0_g1_i11	AT3G55510.2	locus:2100006	AT3G55510	part of	Noc1p-Noc2p complex	GO:0030690	14921	CC	nucleus	RBL	Noc2p family [Source:UniProtKB/TrEMBL"
TRINITY_DN10792_c0_g1	HiInc_DN10792_c0_g1	49.7984	8.82009	1.48784	5.92812	3.06421e-09	9.31796e-05	TRINITY_DN10792_c0_g1_i8	AT1G14800.1	locus:2006847	AT1G14800	is active in	cellular_component	GO:0005575	163	CC	unknown cellular components	AT1G14800	Nucleic acid-binding
TRINITY_DN10792_c0_g1	HiInc_DN10792_c0_g1	49.7984	8.82009	1.48784	5.92812	3.06421e-09	9.31796e-05	TRINITY_DN10792_c0_g1_i8	AT1G14800.1	locus:2006847	AT1G14800	involved in	biological_process	GO:0008150	5239	BP	unknown biological processes	AT1G14800	Nucleic acid-binding
TRINITY_DN10792_c0_g1	HiInc_DN10792_c0_g1	49.7984	8.82009	1.48784	5.92812	3.06421e-09	9.31796e-05	TRINITY_DN10792_c0_g1_i8	AT1G14800.1	locus:2006847	AT1G14800	enables	molecular_function	GO:0003674	3226	MF	unknown molecular functions	AT1G14800	Nucleic acid-binding
TRINITY_DN62699_c2_g1	HiInc_DN62699_c2_g1	46.0242	8.70724	1.63642	5.32092	1.03242e-07	0.00313947	TRINITY_DN62699_c2_g1_i1	AT3G42170.2	locus:2100809	AT3G42170	enables	DNA binding	GO:0003677	961	MF	DNA binding	HAT	DAYSLEEPER [Source:UniProtKB/TrEMBL"
TRINITY_DN63847_c0_g1	HiInc_DN63847_c0_g1	36.377	8.36815	1.29957	6.43915	1.20142e-10	3.6534e-06	TRINITY_DN63847_c0_g1_i1	AT2G28210.1	locus:2062819	AT2G28210	enables	carbonate dehydratase activity	GO:0004089	1809	MF	catalytic activity	ATACA2	ATACA2 [Source:UniProtKB/TrEMBL"
TRINITY_DN63847_c0_g1	HiInc_DN63847_c0_g1	36.377	8.36815	1.29957	6.43915	1.20142e-10	3.6534e-06	TRINITY_DN63847_c0_g1_i1	AT2G28210.1	locus:2062819	AT2G28210	involved in	one-carbon metabolic process	GO:0006730	6591	BP	other cellular processes	ATACA2	ATACA2 [Source:UniProtKB/TrEMBL"
TRINITY_DN63847_c0_g1	HiInc_DN63847_c0_g1	36.377	8.36815	1.29957	6.43915	1.20142e-10	3.6534e-06	TRINITY_DN63847_c0_g1_i1	AT2G28210.1	locus:2062819	AT2G28210	enables	hydro-lyase activity	GO:0016836	2740	MF	catalytic activity	ATACA2	ATACA2 [Source:UniProtKB/TrEMBL"
TRINITY_DN63847_c0_g1	HiInc_DN63847_c0_g1	36.377	8.36815	1.29957	6.43915	1.20142e-10	3.6534e-06	TRINITY_DN63847_c0_g1_i1	AT2G28210.1	locus:2062819	AT2G28210	acts upstream of or within	response to carbon dioxide	GO:0010037	14699	BP	response to chemical	ATACA2	ATACA2 [Source:UniProtKB/TrEMBL"
TRINITY_DN13103_c0_g1	HiInc_DN13103_c0_g1	24.8762	7.81654	1.33862	5.83927	5.24295e-09	0.000159433	TRINITY_DN13103_c0_g1_i1	AT2G27530.2	locus:2042087	AT2G27530	acts upstream of or within	post-embryonic plant organ development	GO:0090696	52623	BP	post-embryonic development	RPL10AB	60S ribosomal protein L10a-2 [Source:UniProtKB/Swiss-Prot"
TRINITY_DN13103_c0_g1	HiInc_DN13103_c0_g1	24.8762	7.81654	1.33862	5.83927	5.24295e-09	0.000159433	TRINITY_DN13103_c0_g1_i1	AT2G27530.2	locus:2042087	AT2G27530	involved in	maturation of LSU-rRNA	GO:0000470	27815	BP	other metabolic processes	RPL10AB	60S ribosomal protein L10a-2 [Source:UniProtKB/Swiss-Prot"
TRINITY_DN8575_c1_g1	HiInc_DN8575_c1_g1	24.1448	7.7783	1.39926	5.55885	2.71554e-08	0.000825769	TRINITY_DN8575_c1_g1_i1	AT1G72890.1	locus:2032672	AT1G72890	acts upstream of or within	response to organic cyclic compound	GO:0014070	26665	BP	response to chemical	AT1G72890	Disease resistance protein (TIR-NBS class) [Source:UniProtKB/TrEMBL"
TRINITY_DN8575_c1_g1	HiInc_DN8575_c1_g1	24.1448	7.7783	1.39926	5.55885	2.71554e-08	0.000825769	TRINITY_DN8575_c1_g1_i1	AT1G72890.1	locus:2032672	AT1G72890	acts upstream of or within	response to light stimulus	GO:0009416	6176	BP	response to light stimulus	AT1G72890	Disease resistance protein (TIR-NBS class) [Source:UniProtKB/TrEMBL"
TRINITY_DN8575_c1_g1	HiInc_DN8575_c1_g1	24.1448	7.7783	1.39926	5.55885	2.71554e-08	0.000825769	TRINITY_DN8575_c1_g1_i1	AT1G72890.1	locus:2032672	AT1G72890	acts upstream of or within	lipid biosynthetic process	GO:0008610	6184	BP	other metabolic processes	AT1G72890	Disease resistance protein (TIR-NBS class) [Source:UniProtKB/TrEMBL"
TRINITY_DN8575_c1_g1	HiInc_DN8575_c1_g1	24.1448	7.7783	1.39926	5.55885	2.71554e-08	0.000825769	TRINITY_DN8575_c1_g1_i1	AT1G72890.1	locus:2032672	AT1G72890	acts upstream of or within	tryptophan metabolic process	GO:0006568	7506	BP	other metabolic processes	AT1G72890	Disease resistance protein (TIR-NBS class) [Source:UniProtKB/TrEMBL"
TRINITY_DN8575_c1_g1	HiInc_DN8575_c1_g1	24.1448	7.7783	1.39926	5.55885	2.71554e-08	0.000825769	TRINITY_DN8575_c1_g1_i1	AT1G72890.1	locus:2032672	AT1G72890	involved in	defense response	GO:0006952	5542	BP	response to stress	AT1G72890	Disease resistance protein (TIR-NBS class) [Source:UniProtKB/TrEMBL"
TRINITY_DN8575_c1_g1	HiInc_DN8575_c1_g1	24.1448	7.7783	1.39926	5.55885	2.71554e-08	0.000825769	TRINITY_DN8575_c1_g1_i1	AT1G72890.1	locus:2032672	AT1G72890	acts upstream of or within	cellular lipid metabolic process	GO:0044255	19692	BP	other cellular processes	AT1G72890	Disease resistance protein (TIR-NBS class) [Source:UniProtKB/TrEMBL"
TRINITY_DN8575_c1_g1	HiInc_DN8575_c1_g1	24.1448	7.7783	1.39926	5.55885	2.71554e-08	0.000825769	TRINITY_DN8575_c1_g1_i1	AT1G72890.1	locus:2032672	AT1G72890	acts upstream of or within	carboxylic acid biosynthetic process	GO:0046394	13251	BP	biosynthetic process	AT1G72890	Disease resistance protein (TIR-NBS class) [Source:UniProtKB/TrEMBL"
TRINITY_DN8575_c1_g1	HiInc_DN8575_c1_g1	24.1448	7.7783	1.39926	5.55885	2.71554e-08	0.000825769	TRINITY_DN8575_c1_g1_i1	AT1G72890.1	locus:2032672	AT1G72890	acts upstream of or within	signal transduction	GO:0007165	7243	BP	signal transduction	AT1G72890	Disease resistance protein (TIR-NBS class) [Source:UniProtKB/TrEMBL"
TRINITY_DN8575_c1_g1	HiInc_DN8575_c1_g1	24.1448	7.7783	1.39926	5.55885	2.71554e-08	0.000825769	TRINITY_DN8575_c1_g1_i1	AT1G72890.1	locus:2032672	AT1G72890	involved in	positive regulation of cell death	GO:0010942	31713	BP	other cellular processes	AT1G72890	Disease resistance protein (TIR-NBS class) [Source:UniProtKB/TrEMBL"
TRINITY_DN8575_c1_g1	HiInc_DN8575_c1_g1	24.1448	7.7783	1.39926	5.55885	2.71554e-08	0.000825769	TRINITY_DN8575_c1_g1_i1	AT1G72890.1	locus:2032672	AT1G72890	acts upstream of or within	defense response to other organism	GO:0098542	46569	BP	response to stress	AT1G72890	Disease resistance protein (TIR-NBS class) [Source:UniProtKB/TrEMBL"
TRINITY_DN8575_c1_g1	HiInc_DN8575_c1_g1	24.1448	7.7783	1.39926	5.55885	2.71554e-08	0.000825769	TRINITY_DN8575_c1_g1_i1	AT1G72890.1	locus:2032672	AT1G72890	enables	NAD+ nucleosidase activity	GO:0003953	1141	MF	hydrolase activity	AT1G72890	Disease resistance protein (TIR-NBS class) [Source:UniProtKB/TrEMBL"
TRINITY_DN8575_c1_g1	HiInc_DN8575_c1_g1	24.1448	7.7783	1.39926	5.55885	2.71554e-08	0.000825769	TRINITY_DN8575_c1_g1_i1	AT1G72890.1	locus:2032672	AT1G72890	enables	ADP binding	GO:0043531	22291	MF	other binding	AT1G72890	Disease resistance protein (TIR-NBS class) [Source:UniProtKB/TrEMBL"
TRINITY_DN8575_c1_g1	HiInc_DN8575_c1_g1	24.1448	7.7783	1.39926	5.55885	2.71554e-08	0.000825769	TRINITY_DN8575_c1_g1_i1	AT1G72890.1	locus:2032672	AT1G72890	acts upstream of or within	regulation of defense response	GO:0031347	20899	BP	response to stress	AT1G72890	Disease resistance protein (TIR-NBS class) [Source:UniProtKB/TrEMBL"
TRINITY_DN19895_c0_g1	HiInc_DN19895_c0_g1	21.6148	7.61456	1.35967	5.60029	2.13996e-08	0.00065074	TRINITY_DN19895_c0_g1_i1	AT1G26910.1	locus:2202810	AT1G26910	acts upstream of or within	developmental process	GO:0032502	25755	BP	other biological processes	RPL10B	60S ribosomal protein L10-2 [Source:UniProtKB/Swiss-Prot"
TRINITY_DN14436_c0_g2	HiInc_DN14436_c0_g2	20.529	7.5433	1.52695	4.9401	7.80841e-07	0.0237446	TRINITY_DN14436_c0_g2_i2	AT5G57940.3	locus:2174448	AT5G57940	located in	root hair	GO:0035618	36715	CC	other cellular components	CNGC5	Probable cyclic nucleotide-gated ion channel 5 [Source:UniProtKB/Swiss-Prot"
TRINITY_DN14436_c0_g2	HiInc_DN14436_c0_g2	20.529	7.5433	1.52695	4.9401	7.80841e-07	0.0237446	TRINITY_DN14436_c0_g2_i2	AT5G57940.3	locus:2174448	AT5G57940	enables	intracellular cGMP-activated cation channel activity	GO:0005223	2888	MF	transporter activity	CNGC5	Probable cyclic nucleotide-gated ion channel 5 [Source:UniProtKB/Swiss-Prot"
TRINITY_DN14436_c0_g2	HiInc_DN14436_c0_g2	20.529	7.5433	1.52695	4.9401	7.80841e-07	0.0237446	TRINITY_DN14436_c0_g2_i2	AT5G57940.3	locus:2174448	AT5G57940	enables	calcium channel activity	GO:0005262	1756	MF	transporter activity	CNGC5	Probable cyclic nucleotide-gated ion channel 5 [Source:UniProtKB/Swiss-Prot"
TRINITY_DN14436_c0_g2	HiInc_DN14436_c0_g2	20.529	7.5433	1.52695	4.9401	7.80841e-07	0.0237446	TRINITY_DN14436_c0_g2_i2	AT5G57940.3	locus:2174448	AT5G57940	enables	calmodulin binding	GO:0005516	1783	MF	protein binding	CNGC5	Probable cyclic nucleotide-gated ion channel 5 [Source:UniProtKB/Swiss-Prot"
TRINITY_DN26175_c0_g2	HiInc_DN26175_c0_g2	17.0273	7.26846	1.4541	4.9986	5.77485e-07	0.0175607	TRINITY_DN26175_c0_g2_i1	AT4G01850.2	locus:2141385	AT4G01850	involved in	S-adenosylmethionine biosynthetic process	GO:0006556	4907	BP	other cellular processes	SAM2	S-adenosylmethionine synthase [Source:UniProtKB/TrEMBL"
TRINITY_DN26175_c0_g2	HiInc_DN26175_c0_g2	17.0273	7.26846	1.4541	4.9986	5.77485e-07	0.0175607	TRINITY_DN26175_c0_g2_i1	AT4G01850.2	locus:2141385	AT4G01850	enables	methionine adenosyltransferase activity	GO:0004478	3183	MF	transferase activity	SAM2	S-adenosylmethionine synthase [Source:UniProtKB/TrEMBL"
TRINITY_DN26175_c0_g2	HiInc_DN26175_c0_g2	17.0273	7.26846	1.4541	4.9986	5.77485e-07	0.0175607	TRINITY_DN26175_c0_g2_i1	AT4G01850.2	locus:2141385	AT4G01850	located in	extracellular exosome	GO:0070062	30462	CC	extracellular region	SAM2	S-adenosylmethionine synthase [Source:UniProtKB/TrEMBL"
TRINITY_DN31009_c0_g2	HiInc_DN31009_c0_g2	16.5433	7.22826	1.39966	5.1643	2.41345e-07	0.00733907	TRINITY_DN31009_c0_g2_i1	AT4G28650.1	locus:2139885	AT4G28650	acts upstream of or within	protein autophosphorylation	GO:0046777	13750	BP	other metabolic processes	MIK1	MDIS1-interacting receptor like kinase 1 [Source:UniProtKB/Swiss-Prot"
TRINITY_DN31009_c0_g2	HiInc_DN31009_c0_g2	16.5433	7.22826	1.39966	5.1643	2.41345e-07	0.00733907	TRINITY_DN31009_c0_g2_i1	AT4G28650.1	locus:2139885	AT4G28650	involved in	procambium histogenesis	GO:0010067	14816	BP	anatomical structure development	MIK1	MDIS1-interacting receptor like kinase 1 [Source:UniProtKB/Swiss-Prot"
TRINITY_DN31009_c0_g2	HiInc_DN31009_c0_g2	16.5433	7.22826	1.39966	5.1643	2.41345e-07	0.00733907	TRINITY_DN31009_c0_g2_i1	AT4G28650.1	locus:2139885	AT4G28650	acts upstream of or within	pollen tube guidance	GO:0010183	17772	BP	pollination	MIK1	MDIS1-interacting receptor like kinase 1 [Source:UniProtKB/Swiss-Prot"
TRINITY_DN31009_c0_g2	HiInc_DN31009_c0_g2	16.5433	7.22826	1.39966	5.1643	2.41345e-07	0.00733907	TRINITY_DN31009_c0_g2_i1	AT4G28650.1	locus:2139885	AT4G28650	acts upstream of or within	phloem or xylem histogenesis	GO:0010087	14841	BP	anatomical structure development	MIK1	MDIS1-interacting receptor like kinase 1 [Source:UniProtKB/Swiss-Prot"
TRINITY_DN17991_c0_g1	HiInc_DN17991_c0_g1	16.4047	7.21992	1.41068	5.11805	3.08708e-07	0.0093875	TRINITY_DN17991_c0_g1_i2	AT2G39130.3	locus:2056118	AT2G39130	acts upstream of or within	macromolecule catabolic process	GO:0009057	6238	BP	other metabolic processes	AVT1C	Amino acid transporter AVT1C [Source:UniProtKB/Swiss-Prot"
TRINITY_DN17991_c0_g1	HiInc_DN17991_c0_g1	16.4047	7.21992	1.41068	5.11805	3.08708e-07	0.0093875	TRINITY_DN17991_c0_g1_i2	AT2G39130.3	locus:2056118	AT2G39130	acts upstream of or within	organic hydroxy compound biosynthetic process	GO:1901617	44276	BP	biosynthetic process	AVT1C	Amino acid transporter AVT1C [Source:UniProtKB/Swiss-Prot"
TRINITY_DN17991_c0_g1	HiInc_DN17991_c0_g1	16.4047	7.21992	1.41068	5.11805	3.08708e-07	0.0093875	TRINITY_DN17991_c0_g1_i2	AT2G39130.3	locus:2056118	AT2G39130	acts upstream of or within	sulfur compound metabolic process	GO:0006790	7358	BP	other cellular processes	AVT1C	Amino acid transporter AVT1C [Source:UniProtKB/Swiss-Prot"
TRINITY_DN17991_c0_g1	HiInc_DN17991_c0_g1	16.4047	7.21992	1.41068	5.11805	3.08708e-07	0.0093875	TRINITY_DN17991_c0_g1_i2	AT2G39130.3	locus:2056118	AT2G39130	enables	amino acid transmembrane transporter activity	GO:0015171	1511	MF	transporter activity	AVT1C	Amino acid transporter AVT1C [Source:UniProtKB/Swiss-Prot"
TRINITY_DN17991_c0_g1	HiInc_DN17991_c0_g1	16.4047	7.21992	1.41068	5.11805	3.08708e-07	0.0093875	TRINITY_DN17991_c0_g1_i2	AT2G39130.3	locus:2056118	AT2G39130	acts upstream of or within	small molecule metabolic process	GO:0044281	34292	BP	other metabolic processes	AVT1C	Amino acid transporter AVT1C [Source:UniProtKB/Swiss-Prot"
TRINITY_DN64906_c0_g1	HiInc_DN64906_c0_g1	14.3872	7.02804	1.38807	5.06316	4.12369e-07	0.0125397	TRINITY_DN64906_c0_g1_i1	AT1G77670.1	locus:2204660	AT1G77670	enables	kynurenine-oxoglutarate transaminase activity	GO:0016212	2958	MF	transferase activity	AT1G77670	At1g77670 [Source:UniProtKB/TrEMBL"
TRINITY_DN49782_c0_g2	HiInc_DN49782_c0_g2	21.0942	6.60682	1.3683	4.8285	1.37569e-06	0.0418332	TRINITY_DN49782_c0_g2_i1	AT4G09000.1	locus:2122323	AT4G09000	involved in	regulation of metabolic process	GO:0019222	10447	BP	other metabolic processes	GRF1	General regulatory factor 1 [Source:UniProtKB/TrEMBL"
TRINITY_DN42182_c0_g3	HiInc_DN42182_c0_g3	20.3852	6.55244	1.32899	4.93039	8.20651e-07	0.0249552	TRINITY_DN42182_c0_g3_i1	AT5G11720.1	locus:2181930	AT5G11720	enables	carbohydrate binding	GO:0030246	8584	MF	carbohydrate binding	AT5G11720	AT5g11720/T22P22_110 [Source:UniProtKB/TrEMBL"
TRINITY_DN42182_c0_g3	HiInc_DN42182_c0_g3	20.3852	6.55244	1.32899	4.93039	8.20651e-07	0.0249552	TRINITY_DN42182_c0_g3_i1	AT5G11720.1	locus:2181930	AT5G11720	enables	hydrolase activity, hydrolyzing O-glycosyl compounds	GO:0004553	2781	MF	hydrolase activity	AT5G11720	AT5g11720/T22P22_110 [Source:UniProtKB/TrEMBL"
TRINITY_DN64575_c0_g1	HiInc_DN64575_c0_g1	79.947	6.03715	0.712562	8.47246	2.40265e-17	7.30623e-13	TRINITY_DN64575_c0_g1_i1	AT3G20210.1	locus:2087625	AT3G20210	acts upstream of or within	seed coat development	GO:0010214	18521	BP	anatomical structure development	dVPE	DELTAVPE [Source:UniProtKB/TrEMBL"
TRINITY_DN64575_c0_g1	HiInc_DN64575_c0_g1	79.947	6.03715	0.712562	8.47246	2.40265e-17	7.30623e-13	TRINITY_DN64575_c0_g1_i1	AT3G20210.1	locus:2087625	AT3G20210	acts upstream of or within	programmed cell death	GO:0012501	10841	BP	cell death	dVPE	DELTAVPE [Source:UniProtKB/TrEMBL"
TRINITY_DN64575_c0_g1	HiInc_DN64575_c0_g1	79.947	6.03715	0.712562	8.47246	2.40265e-17	7.30623e-13	TRINITY_DN64575_c0_g1_i1	AT3G20210.1	locus:2087625	AT3G20210	acts upstream of or within	vacuolar protein processing	GO:0006624	7548	BP	other cellular processes	dVPE	DELTAVPE [Source:UniProtKB/TrEMBL"
TRINITY_DN64575_c0_g1	HiInc_DN64575_c0_g1	79.947	6.03715	0.712562	8.47246	2.40265e-17	7.30623e-13	TRINITY_DN64575_c0_g1_i1	AT3G20210.1	locus:2087625	AT3G20210	located in	protein storage vacuole	GO:0000326	11540	CC	vacuole	dVPE	DELTAVPE [Source:UniProtKB/TrEMBL"
TRINITY_DN12126_c0_g1	HiInc_DN12126_c0_g1	51.3047	6.00083	0.959332	6.25522	3.96962e-10	1.20712e-05	TRINITY_DN12126_c0_g1_i21	AT3G12440.1	locus:2092442	AT3G12440	enables	3'-5' exonuclease activity	GO:0008408	799	MF	nuclease activity	AT3G12440	Polynucleotidyl transferase
TRINITY_DN12126_c0_g1	HiInc_DN12126_c0_g1	51.3047	6.00083	0.959332	6.25522	3.96962e-10	1.20712e-05	TRINITY_DN12126_c0_g1_i21	AT3G12440.1	locus:2092442	AT3G12440	acts upstream of or within	phyllome development	GO:0048827	23475	BP	multicellular organism development	AT3G12440	Polynucleotidyl transferase
TRINITY_DN12126_c0_g1	HiInc_DN12126_c0_g1	51.3047	6.00083	0.959332	6.25522	3.96962e-10	1.20712e-05	TRINITY_DN12126_c0_g1_i21	AT3G12440.1	locus:2092442	AT3G12440	acts upstream of or within	chromosome organization	GO:0051276	19651	BP	cellular component organization	AT3G12440	Polynucleotidyl transferase
TRINITY_DN48038_c0_g1	HiInc_DN48038_c0_g1	34.8387	5.86271	1.05046	5.5811	2.38995e-08	0.000726761	TRINITY_DN48038_c0_g1_i1	AT1G17750.1	locus:2007918	AT1G17750	enables	protein serine/threonine kinase activity	GO:0004674	3907	MF	kinase activity	PEPR2	Leucine-rich repeat receptor-like protein kinase PEPR2 [Source:UniProtKB/Swiss-Prot"
TRINITY_DN48038_c0_g1	HiInc_DN48038_c0_g1	34.8387	5.86271	1.05046	5.5811	2.38995e-08	0.000726761	TRINITY_DN48038_c0_g1_i1	AT1G17750.1	locus:2007918	AT1G17750	enables	peptide binding	GO:0042277	11349	MF	other binding	PEPR2	Leucine-rich repeat receptor-like protein kinase PEPR2 [Source:UniProtKB/Swiss-Prot"
TRINITY_DN44347_c0_g5	HiInc_DN44347_c0_g5	51.8853	5.67288	0.816389	6.94874	3.68554e-12	1.12074e-07	TRINITY_DN44347_c0_g5_i1	AT1G56070.3	locus:2205235	AT1G56070	acts upstream of or within	response to cold	GO:0009409	5433	BP	response to abiotic stimulus	LOS1	Elongation factor 2 [Source:UniProtKB/Swiss-Prot"
TRINITY_DN44347_c0_g5	HiInc_DN44347_c0_g5	51.8853	5.67288	0.816389	6.94874	3.68554e-12	1.12074e-07	TRINITY_DN44347_c0_g5_i1	AT1G56070.3	locus:2205235	AT1G56070	involved in	cold acclimation	GO:0009631	5432	BP	response to stress	LOS1	Elongation factor 2 [Source:UniProtKB/Swiss-Prot"
TRINITY_DN64218_c0_g1	HiInc_DN64218_c0_g1	59.4812	5.62863	0.764168	7.36569	1.76227e-13	5.35887e-09	TRINITY_DN64218_c0_g1_i1	AT4G19810.2	locus:2134025	AT4G19810	enables	endochitinase activity	GO:0008843	2232	MF	hydrolase activity	ChiC	Class V chitinase [Source:UniProtKB/Swiss-Prot"
TRINITY_DN64218_c0_g1	HiInc_DN64218_c0_g1	59.4812	5.62863	0.764168	7.36569	1.76227e-13	5.35887e-09	TRINITY_DN64218_c0_g1_i1	AT4G19810.2	locus:2134025	AT4G19810	acts upstream of or within	chitin catabolic process	GO:0006032	5376	BP	other metabolic processes	ChiC	Class V chitinase [Source:UniProtKB/Swiss-Prot"
TRINITY_DN64218_c0_g1	HiInc_DN64218_c0_g1	59.4812	5.62863	0.764168	7.36569	1.76227e-13	5.35887e-09	TRINITY_DN64218_c0_g1_i1	AT4G19810.2	locus:2134025	AT4G19810	enables	chitin binding	GO:0008061	1899	MF	other binding	ChiC	Class V chitinase [Source:UniProtKB/Swiss-Prot"
TRINITY_DN64218_c0_g1	HiInc_DN64218_c0_g1	59.4812	5.62863	0.764168	7.36569	1.76227e-13	5.35887e-09	TRINITY_DN64218_c0_g1_i1	AT4G19810.2	locus:2134025	AT4G19810	enables	exochitinase activity	GO:0035885	38082	MF	hydrolase activity	ChiC	Class V chitinase [Source:UniProtKB/Swiss-Prot"
TRINITY_DN65578_c0_g1	HiInc_DN65578_c0_g1	66.6279	5.54797	0.875118	6.33968	2.30248e-10	7.00162e-06	TRINITY_DN65578_c0_g1_i1	AT5G15870.1	locus:2146042	AT5G15870	acts upstream of or within	hormone-mediated signaling pathway	GO:0009755	11413	BP	signal transduction	AT5G15870	Glycosyl hydrolase family 81 protein [Source:UniProtKB/TrEMBL"
TRINITY_DN65578_c0_g1	HiInc_DN65578_c0_g1	66.6279	5.54797	0.875118	6.33968	2.30248e-10	7.00162e-06	TRINITY_DN65578_c0_g1_i1	AT5G15870.1	locus:2146042	AT5G15870	enables	glucan endo-1,3-beta-glucanase activity, C-3 substituted reducing group	GO:0052861	39565	MF	hydrolase activity	AT5G15870	Glycosyl hydrolase family 81 protein [Source:UniProtKB/TrEMBL"
TRINITY_DN65578_c0_g1	HiInc_DN65578_c0_g1	66.6279	5.54797	0.875118	6.33968	2.30248e-10	7.00162e-06	TRINITY_DN65578_c0_g1_i1	AT5G15870.1	locus:2146042	AT5G15870	acts upstream of or within	positive regulation of cellular process	GO:0048522	20727	BP	other cellular processes	AT5G15870	Glycosyl hydrolase family 81 protein [Source:UniProtKB/TrEMBL"
TRINITY_DN65578_c0_g1	HiInc_DN65578_c0_g1	66.6279	5.54797	0.875118	6.33968	2.30248e-10	7.00162e-06	TRINITY_DN65578_c0_g1_i1	AT5G15870.1	locus:2146042	AT5G15870	acts upstream of or within	anatomical structure maturation	GO:0071695	34809	BP	anatomical structure development	AT5G15870	Glycosyl hydrolase family 81 protein [Source:UniProtKB/TrEMBL"
TRINITY_DN65578_c0_g1	HiInc_DN65578_c0_g1	66.6279	5.54797	0.875118	6.33968	2.30248e-10	7.00162e-06	TRINITY_DN65578_c0_g1_i1	AT5G15870.1	locus:2146042	AT5G15870	enables	glucan endo-1,4-beta-glucanase activity, C-3 substituted reducing group	GO:0052862	39566	MF	hydrolase activity	AT5G15870	Glycosyl hydrolase family 81 protein [Source:UniProtKB/TrEMBL"
TRINITY_DN65578_c0_g1	HiInc_DN65578_c0_g1	66.6279	5.54797	0.875118	6.33968	2.30248e-10	7.00162e-06	TRINITY_DN65578_c0_g1_i1	AT5G15870.1	locus:2146042	AT5G15870	acts upstream of or within	plant epidermis development	GO:0090558	47687	BP	anatomical structure development	AT5G15870	Glycosyl hydrolase family 81 protein [Source:UniProtKB/TrEMBL"
TRINITY_DN63884_c0_g1	HiInc_DN63884_c0_g1	68.9114	5.41112	0.709713	7.62437	2.45236e-14	7.45737e-10	TRINITY_DN63884_c0_g1_i1	AT1G06570.1	locus:2009160	AT1G06570	involved in	aromatic amino acid family metabolic process	GO:0009072	5167	BP	other cellular processes	HPD	4-hydroxyphenylpyruvate dioxygenase [Source:UniProtKB/Swiss-Prot"
TRINITY_DN63884_c0_g1	HiInc_DN63884_c0_g1	68.9114	5.41112	0.709713	7.62437	2.45236e-14	7.45737e-10	TRINITY_DN63884_c0_g1_i1	AT1G06570.1	locus:2009160	AT1G06570	acts upstream of or within	plastoquinone biosynthetic process	GO:0010236	19802	BP	biosynthetic process	HPD	4-hydroxyphenylpyruvate dioxygenase [Source:UniProtKB/Swiss-Prot"
TRINITY_DN63884_c0_g1	HiInc_DN63884_c0_g1	68.9114	5.41112	0.709713	7.62437	2.45236e-14	7.45737e-10	TRINITY_DN63884_c0_g1_i1	AT1G06570.1	locus:2009160	AT1G06570	involved in	L-phenylalanine catabolic process	GO:0006559	6707	BP	catabolic process	HPD	4-hydroxyphenylpyruvate dioxygenase [Source:UniProtKB/Swiss-Prot"
TRINITY_DN63884_c0_g1	HiInc_DN63884_c0_g1	68.9114	5.41112	0.709713	7.62437	2.45236e-14	7.45737e-10	TRINITY_DN63884_c0_g1_i1	AT1G06570.1	locus:2009160	AT1G06570	involved in	tyrosine catabolic process	GO:0006572	7512	BP	other metabolic processes	HPD	4-hydroxyphenylpyruvate dioxygenase [Source:UniProtKB/Swiss-Prot"
TRINITY_DN63884_c0_g1	HiInc_DN63884_c0_g1	68.9114	5.41112	0.709713	7.62437	2.45236e-14	7.45737e-10	TRINITY_DN63884_c0_g1_i1	AT1G06570.1	locus:2009160	AT1G06570	enables	4-hydroxyphenylpyruvate dioxygenase activity	GO:0003868	847	MF	catalytic activity	HPD	4-hydroxyphenylpyruvate dioxygenase [Source:UniProtKB/Swiss-Prot"
TRINITY_DN63884_c0_g1	HiInc_DN63884_c0_g1	68.9114	5.41112	0.709713	7.62437	2.45236e-14	7.45737e-10	TRINITY_DN63884_c0_g1_i1	AT1G06570.1	locus:2009160	AT1G06570	acts upstream of or within	vitamin E biosynthetic process	GO:0010189	17783	BP	biosynthetic process	HPD	4-hydroxyphenylpyruvate dioxygenase [Source:UniProtKB/Swiss-Prot"
TRINITY_DN63884_c0_g1	HiInc_DN63884_c0_g1	68.9114	5.41112	0.709713	7.62437	2.45236e-14	7.45737e-10	TRINITY_DN63884_c0_g1_i1	AT1G06570.1	locus:2009160	AT1G06570	acts upstream of or within	carotenoid biosynthetic process	GO:0016117	5305	BP	other cellular processes	HPD	4-hydroxyphenylpyruvate dioxygenase [Source:UniProtKB/Swiss-Prot"
TRINITY_DN4767_c0_g1	HiInc_DN4767_c0_g1	59.8963	5.40838	0.69054	7.83211	4.79761e-15	1.45891e-10	TRINITY_DN4767_c0_g1_i2	AT2G27030.3	locus:2059324	AT2G27030	located in	peroxisome	GO:0005777	556	CC	peroxisome	CAM5	Calmodulin 5 [Source:UniProtKB/TrEMBL"
TRINITY_DN32397_c0_g1	HiInc_DN32397_c0_g1	34.3362	5.37823	0.894242	6.01429	1.80679e-09	5.49428e-05	TRINITY_DN32397_c0_g1_i1	AT1G23310.1	locus:2028000	AT1G23310	involved in	glycine biosynthetic process	GO:0006545	5906	BP	biosynthetic process	GGAT1	Glutamate--glyoxylate aminotransferase 1 [Source:UniProtKB/Swiss-Prot"
TRINITY_DN32397_c0_g1	HiInc_DN32397_c0_g1	34.3362	5.37823	0.894242	6.01429	1.80679e-09	5.49428e-05	TRINITY_DN32397_c0_g1_i1	AT1G23310.1	locus:2028000	AT1G23310	enables	alanine-glyoxylate transaminase activity	GO:0008453	1416	MF	transferase activity	GGAT1	Glutamate--glyoxylate aminotransferase 1 [Source:UniProtKB/Swiss-Prot"
TRINITY_DN32397_c0_g1	HiInc_DN32397_c0_g1	34.3362	5.37823	0.894242	6.01429	1.80679e-09	5.49428e-05	TRINITY_DN32397_c0_g1_i1	AT1G23310.1	locus:2028000	AT1G23310	involved in	L-alanine catabolic process	GO:0042853	17005	BP	other metabolic processes	GGAT1	Glutamate--glyoxylate aminotransferase 1 [Source:UniProtKB/Swiss-Prot"
TRINITY_DN32397_c0_g1	HiInc_DN32397_c0_g1	34.3362	5.37823	0.894242	6.01429	1.80679e-09	5.49428e-05	TRINITY_DN32397_c0_g1_i1	AT1G23310.1	locus:2028000	AT1G23310	enables	glycine:2-oxoglutarate aminotransferase activity	GO:0047958	16865	MF	transferase activity	GGAT1	Glutamate--glyoxylate aminotransferase 1 [Source:UniProtKB/Swiss-Prot"
TRINITY_DN32397_c0_g1	HiInc_DN32397_c0_g1	34.3362	5.37823	0.894242	6.01429	1.80679e-09	5.49428e-05	TRINITY_DN32397_c0_g1_i1	AT1G23310.1	locus:2028000	AT1G23310	acts upstream of or within	photorespiration	GO:0009853	10115	BP	other metabolic processes	GGAT1	Glutamate--glyoxylate aminotransferase 1 [Source:UniProtKB/Swiss-Prot"
TRINITY_DN32397_c0_g1	HiInc_DN32397_c0_g1	34.3362	5.37823	0.894242	6.01429	1.80679e-09	5.49428e-05	TRINITY_DN32397_c0_g1_i1	AT1G23310.1	locus:2028000	AT1G23310	enables	L-alanine:2-oxoglutarate aminotransferase activity	GO:0004021	1412	MF	transferase activity	GGAT1	Glutamate--glyoxylate aminotransferase 1 [Source:UniProtKB/Swiss-Prot"
TRINITY_DN32397_c0_g1	HiInc_DN32397_c0_g1	34.3362	5.37823	0.894242	6.01429	1.80679e-09	5.49428e-05	TRINITY_DN32397_c0_g1_i1	AT1G23310.1	locus:2028000	AT1G23310	involved in	response to hypoxia	GO:0001666	10824	BP	response to stress	GGAT1	Glutamate--glyoxylate aminotransferase 1 [Source:UniProtKB/Swiss-Prot"
TRINITY_DN65659_c0_g1	HiInc_DN65659_c0_g1	25.038	5.31872	1.04919	5.06934	3.9919e-07	0.012139	TRINITY_DN65659_c0_g1_i1	AT2G21250.1	locus:2050135	AT2G21250	enables	aldose-6-phosphate reductase (NADPH) activity	GO:0047641	16183	MF	catalytic activity	AT2G21250	NAD(P)-linked oxidoreductase superfamily protein [Source:UniProtKB/TrEMBL"
TRINITY_DN65659_c0_g1	HiInc_DN65659_c0_g1	25.038	5.31872	1.04919	5.06934	3.9919e-07	0.012139	TRINITY_DN65659_c0_g1_i1	AT2G21250.1	locus:2050135	AT2G21250	enables	alditol:NADP+ 1-oxidoreductase activity	GO:0004032	1430	MF	catalytic activity	AT2G21250	NAD(P)-linked oxidoreductase superfamily protein [Source:UniProtKB/TrEMBL"
TRINITY_DN65659_c0_g1	HiInc_DN65659_c0_g1	25.038	5.31872	1.04919	5.06934	3.9919e-07	0.012139	TRINITY_DN65659_c0_g1_i1	AT2G21250.1	locus:2050135	AT2G21250	enables	D-threo-aldose 1-dehydrogenase activity	GO:0047834	16535	MF	catalytic activity	AT2G21250	NAD(P)-linked oxidoreductase superfamily protein [Source:UniProtKB/TrEMBL"
TRINITY_DN64480_c0_g1	HiInc_DN64480_c0_g1	23.5714	5.25052	1.02555	5.11974	3.05961e-07	0.00930398	TRINITY_DN64480_c0_g1_i1	AT3G18130.1	locus:2092707	AT3G18130	acts upstream of or within	seed germination	GO:0009845	10882	BP	post-embryonic development	RACK1C	Receptor for activated C kinase 1C [Source:UniProtKB/Swiss-Prot"
TRINITY_DN64480_c0_g1	HiInc_DN64480_c0_g1	23.5714	5.25052	1.02555	5.11974	3.05961e-07	0.00930398	TRINITY_DN64480_c0_g1_i1	AT3G18130.1	locus:2092707	AT3G18130	involved in	rescue of stalled ribosome	GO:0072344	36502	BP	protein metabolic process	RACK1C	Receptor for activated C kinase 1C [Source:UniProtKB/Swiss-Prot"
TRINITY_DN64480_c0_g1	HiInc_DN64480_c0_g1	23.5714	5.25052	1.02555	5.11974	3.05961e-07	0.00930398	TRINITY_DN64480_c0_g1_i1	AT3G18130.1	locus:2092707	AT3G18130	involved in	positive regulation of protein phosphorylation	GO:0001934	19729	BP	protein metabolic process	RACK1C	Receptor for activated C kinase 1C [Source:UniProtKB/Swiss-Prot"
TRINITY_DN64480_c0_g1	HiInc_DN64480_c0_g1	23.5714	5.25052	1.02555	5.11974	3.05961e-07	0.00930398	TRINITY_DN64480_c0_g1_i1	AT3G18130.1	locus:2092707	AT3G18130	involved in	positive regulation of signal transduction	GO:0009967	13830	BP	other cellular processes	RACK1C	Receptor for activated C kinase 1C [Source:UniProtKB/Swiss-Prot"
TRINITY_DN64480_c0_g1	HiInc_DN64480_c0_g1	23.5714	5.25052	1.02555	5.11974	3.05961e-07	0.00930398	TRINITY_DN64480_c0_g1_i1	AT3G18130.1	locus:2092707	AT3G18130	acts upstream of or within	cellular response to abscisic acid stimulus	GO:0071215	33643	BP	response to endogenous stimulus	RACK1C	Receptor for activated C kinase 1C [Source:UniProtKB/Swiss-Prot"
TRINITY_DN64480_c0_g1	HiInc_DN64480_c0_g1	23.5714	5.25052	1.02555	5.11974	3.05961e-07	0.00930398	TRINITY_DN64480_c0_g1_i1	AT3G18130.1	locus:2092707	AT3G18130	enables	protein kinase C binding	GO:0005080	3892	MF	protein binding	RACK1C	Receptor for activated C kinase 1C [Source:UniProtKB/Swiss-Prot"
TRINITY_DN64480_c0_g1	HiInc_DN64480_c0_g1	23.5714	5.25052	1.02555	5.11974	3.05961e-07	0.00930398	TRINITY_DN64480_c0_g1_i1	AT3G18130.1	locus:2092707	AT3G18130	enables	MAP-kinase scaffold activity	GO:0005078	1099	MF	other molecular functions	RACK1C	Receptor for activated C kinase 1C [Source:UniProtKB/Swiss-Prot"
TRINITY_DN1602_c0_g2	HiInc_DN1602_c0_g2	61.5957	5.21733	0.820211	6.36096	2.00492e-10	6.09676e-06	TRINITY_DN1602_c0_g2_i1	AT5G12020.1	locus:2143109	AT5G12020	involved in	protein complex oligomerization	GO:0051259	19375	BP	other cellular processes	HSP17.6	17.6 kDa class II heat shock protein [Source:UniProtKB/Swiss-Prot"
TRINITY_DN1602_c0_g2	HiInc_DN1602_c0_g2	61.5957	5.21733	0.820211	6.36096	2.00492e-10	6.09676e-06	TRINITY_DN1602_c0_g2_i1	AT5G12020.1	locus:2143109	AT5G12020	enables	protein self-association	GO:0043621	22766	MF	protein binding	HSP17.6	17.6 kDa class II heat shock protein [Source:UniProtKB/Swiss-Prot"
TRINITY_DN1602_c0_g2	HiInc_DN1602_c0_g2	61.5957	5.21733	0.820211	6.36096	2.00492e-10	6.09676e-06	TRINITY_DN1602_c0_g2_i1	AT5G12020.1	locus:2143109	AT5G12020	involved in	response to salt stress	GO:0009651	7182	BP	response to stress	HSP17.6	17.6 kDa class II heat shock protein [Source:UniProtKB/Swiss-Prot"
TRINITY_DN111_c1_g2	HiInc_DN111_c1_g2	55.9987	5.09022	0.712931	7.13984	9.34367e-13	2.84132e-08	TRINITY_DN111_c1_g2_i1	AT1G07930.2	gene:2205104	AT1G07930	located in	vacuole	GO:0005773	730	CC	vacuole	A1	Elongation factor 1-alpha 4 [Source:UniProtKB/Swiss-Prot"
TRINITY_DN19084_c0_g1	HiInc_DN19084_c0_g1	44.7274	4.9285	0.761494	6.47215	9.66196e-11	2.93811e-06	TRINITY_DN19084_c0_g1_i1	AT1G56110.1	locus:2205270	AT1G56110	part of	box C/D RNP complex	GO:0031428	21037	CC	other cellular components	NOP56	At1g56110/T6H22_9 [Source:UniProtKB/TrEMBL"
TRINITY_DN19084_c0_g1	HiInc_DN19084_c0_g1	44.7274	4.9285	0.761494	6.47215	9.66196e-11	2.93811e-06	TRINITY_DN19084_c0_g1_i1	AT1G56110.1	locus:2205270	AT1G56110	enables	snoRNA binding	GO:0030515	9776	MF	RNA binding	NOP56	At1g56110/T6H22_9 [Source:UniProtKB/TrEMBL"
TRINITY_DN64669_c0_g1	HiInc_DN64669_c0_g1	76.6743	4.9152	0.699922	7.0225	2.17939e-12	6.62731e-08	TRINITY_DN64669_c0_g1_i1	AT1G48600.2	locus:2198035	AT1G48600	acts upstream of or within	methylation	GO:0032259	24571	BP	other metabolic processes	NMT2	PMEAMT [Source:UniProtKB/TrEMBL"
TRINITY_DN64669_c0_g1	HiInc_DN64669_c0_g1	76.6743	4.9152	0.699922	7.0225	2.17939e-12	6.62731e-08	TRINITY_DN64669_c0_g1_i1	AT1G48600.2	locus:2198035	AT1G48600	acts upstream of or within	phosphatidylcholine biosynthetic process	GO:0006656	6724	BP	other cellular processes	NMT2	PMEAMT [Source:UniProtKB/TrEMBL"
TRINITY_DN64669_c0_g1	HiInc_DN64669_c0_g1	76.6743	4.9152	0.699922	7.0225	2.17939e-12	6.62731e-08	TRINITY_DN64669_c0_g1_i1	AT1G48600.2	locus:2198035	AT1G48600	enables	phosphomethylethanolamine N-methyltransferase activity	GO:0052667	37857	MF	transferase activity	NMT2	PMEAMT [Source:UniProtKB/TrEMBL"
TRINITY_DN14308_c0_g1	HiInc_DN14308_c0_g1	55.4416	4.87262	0.691897	7.04241	1.88941e-12	5.7455e-08	TRINITY_DN14308_c0_g1_i1	AT3G51800.3	locus:2074373	AT3G51800	involved in	cell cycle G1/S phase transition	GO:0044843	46398	BP	other cellular processes	ATG2	metallopeptidase M24 family protein [Source:TAIR"
TRINITY_DN14308_c0_g1	HiInc_DN14308_c0_g1	55.4416	4.87262	0.691897	7.04241	1.88941e-12	5.7455e-08	TRINITY_DN14308_c0_g1_i1	AT3G51800.3	locus:2074373	AT3G51800	involved in	auxin-activated signaling pathway	GO:0009734	11415	BP	response to endogenous stimulus	ATG2	metallopeptidase M24 family protein [Source:TAIR"
TRINITY_DN14308_c0_g1	HiInc_DN14308_c0_g1	55.4416	4.87262	0.691897	7.04241	1.88941e-12	5.7455e-08	TRINITY_DN14308_c0_g1_i1	AT3G51800.3	locus:2074373	AT3G51800	involved in	regulation of cell division	GO:0051302	20665	BP	other cellular processes	ATG2	metallopeptidase M24 family protein [Source:TAIR"
TRINITY_DN63831_c0_g1	HiInc_DN63831_c0_g1	60.7782	4.85877	0.663709	7.32064	2.46787e-13	7.50455e-09	TRINITY_DN63831_c0_g1_i1	AT5G14590.1	gene:2222671	AT5G14590	located in	chloroplast thylakoid	GO:0009534	704	CC	thylakoid	AT5G14590	Isocitrate dehydrogenase [NADP]
TRINITY_DN63831_c0_g1	HiInc_DN63831_c0_g1	60.7782	4.85877	0.663709	7.32064	2.46787e-13	7.50455e-09	TRINITY_DN63831_c0_g1_i1	AT5G14590.1	locus:2222672	AT5G14590	enables	isocitrate dehydrogenase (NADP+) activity	GO:0004450	2932	MF	catalytic activity	AT5G14590	Isocitrate dehydrogenase [NADP]
TRINITY_DN63831_c0_g1	HiInc_DN63831_c0_g1	60.7782	4.85877	0.663709	7.32064	2.46787e-13	7.50455e-09	TRINITY_DN63831_c0_g1_i1	AT5G14590.1	locus:2222672	AT5G14590	involved in	NADP metabolic process	GO:0006739	4862	BP	other metabolic processes	AT5G14590	Isocitrate dehydrogenase [NADP]
TRINITY_DN65045_c0_g1	HiInc_DN65045_c0_g1	29.4401	4.82536	0.897254	5.37792	7.53523e-08	0.00229139	TRINITY_DN65045_c0_g1_i1	AT2G45800.1	locus:2050735	AT2G45800	acts upstream of or within	actin filament bundle assembly	GO:0051017	18751	BP	other cellular processes	PLIM2A	LIM domain-containing protein PLIM2a [Source:UniProtKB/Swiss-Prot"
TRINITY_DN64206_c0_g1	HiInc_DN64206_c0_g1	41.5385	4.79794	0.862808	5.56085	2.68469e-08	0.000816387	TRINITY_DN64206_c0_g1_i1	AT2G44350.3	locus:2050554	AT2G44350	enables	citrate (Si)-synthase activity	GO:0004108	1942	MF	transferase activity	CSY4	Citrate synthase 4
TRINITY_DN64206_c0_g1	HiInc_DN64206_c0_g1	41.5385	4.79794	0.862808	5.56085	2.68469e-08	0.000816387	TRINITY_DN64206_c0_g1_i1	AT2G44350.3	locus:2050554	AT2G44350	involved in	tricarboxylic acid cycle	GO:0006099	7496	BP	generation of precursor metabolites and energy	CSY4	Citrate synthase 4
TRINITY_DN64206_c0_g1	HiInc_DN64206_c0_g1	41.5385	4.79794	0.862808	5.56085	2.68469e-08	0.000816387	TRINITY_DN64206_c0_g1_i1	AT2G44350.3	locus:2050554	AT2G44350	is active in	mitochondrial matrix	GO:0005759	479	CC	other intracellular components	CSY4	Citrate synthase 4
TRINITY_DN64206_c0_g1	HiInc_DN64206_c0_g1	41.5385	4.79794	0.862808	5.56085	2.68469e-08	0.000816387	TRINITY_DN64206_c0_g1_i1	AT2G44350.3	locus:2050554	AT2G44350	involved in	citrate metabolic process	GO:0006101	5412	BP	other cellular processes	CSY4	Citrate synthase 4
TRINITY_DN65553_c0_g1	HiInc_DN65553_c0_g1	88.9176	4.71944	0.565894	8.3398	7.44154e-17	2.2629e-12	TRINITY_DN65553_c0_g1_i1	AT5G03690.1	locus:2144563	AT5G03690	acts upstream of or within	pentose-phosphate shunt	GO:0006098	6649	BP	generation of precursor metabolites and energy	FBA4	Fructose-bisphosphate aldolase 4
TRINITY_DN65553_c0_g1	HiInc_DN65553_c0_g1	88.9176	4.71944	0.565894	8.3398	7.44154e-17	2.2629e-12	TRINITY_DN65553_c0_g1_i1	AT5G03690.1	locus:2144563	AT5G03690	enables	fructose-bisphosphate aldolase activity	GO:0004332	2397	MF	catalytic activity	FBA4	Fructose-bisphosphate aldolase 4
TRINITY_DN65553_c0_g1	HiInc_DN65553_c0_g1	88.9176	4.71944	0.565894	8.3398	7.44154e-17	2.2629e-12	TRINITY_DN65553_c0_g1_i1	AT5G03690.1	locus:2144563	AT5G03690	involved in	gluconeogenesis	GO:0006094	5860	BP	biosynthetic process	FBA4	Fructose-bisphosphate aldolase 4
TRINITY_DN65553_c0_g1	HiInc_DN65553_c0_g1	88.9176	4.71944	0.565894	8.3398	7.44154e-17	2.2629e-12	TRINITY_DN65553_c0_g1_i1	AT5G03690.1	locus:2144563	AT5G03690	involved in	fructose 1,6-bisphosphate metabolic process	GO:0030388	10620	BP	other metabolic processes	FBA4	Fructose-bisphosphate aldolase 4
TRINITY_DN3672_c0_g1	HiInc_DN3672_c0_g1	109.845	4.71614	0.834864	5.649	1.61387e-08	0.00049076	TRINITY_DN3672_c0_g1_i2	AT2G40300.1	locus:2063104	AT2G40300	involved in	intracellular sequestering of iron ion	GO:0006880	6089	BP	other cellular processes	FER4	Ferritin-4
TRINITY_DN3672_c0_g1	HiInc_DN3672_c0_g1	109.845	4.71614	0.834864	5.649	1.61387e-08	0.00049076	TRINITY_DN3672_c0_g1_i2	AT2G40300.1	locus:2063104	AT2G40300	acts upstream of or within	leaf development	GO:0048366	18907	BP	anatomical structure development	FER4	Ferritin-4
TRINITY_DN3672_c0_g1	HiInc_DN3672_c0_g1	109.845	4.71614	0.834864	5.649	1.61387e-08	0.00049076	TRINITY_DN3672_c0_g1_i2	AT2G40300.1	locus:2063104	AT2G40300	acts upstream of or within	iron ion transport	GO:0006826	6103	BP	transport	FER4	Ferritin-4
TRINITY_DN3672_c0_g1	HiInc_DN3672_c0_g1	109.845	4.71614	0.834864	5.649	1.61387e-08	0.00049076	TRINITY_DN3672_c0_g1_i2	AT2G40300.1	locus:2063104	AT2G40300	acts upstream of or within	response to iron ion	GO:0010039	14770	BP	response to chemical	FER4	Ferritin-4
TRINITY_DN3672_c0_g1	HiInc_DN3672_c0_g1	109.845	4.71614	0.834864	5.649	1.61387e-08	0.00049076	TRINITY_DN3672_c0_g1_i2	AT2G40300.1	gene:3437394	AT2G40300	located in	chloroplast envelope	GO:0009941	12482	CC	other intracellular components	FER4	Ferritin-4
TRINITY_DN3672_c0_g1	HiInc_DN3672_c0_g1	109.845	4.71614	0.834864	5.649	1.61387e-08	0.00049076	TRINITY_DN3672_c0_g1_i2	AT2G40300.1	locus:2063104	AT2G40300	enables	ferric iron binding	GO:0008199	2342	MF	other binding	FER4	Ferritin-4
TRINITY_DN3672_c0_g1	HiInc_DN3672_c0_g1	109.845	4.71614	0.834864	5.649	1.61387e-08	0.00049076	TRINITY_DN3672_c0_g1_i2	AT2G40300.1	gene:3437394	AT2G40300	located in	chloroplast stroma	GO:0009570	178	CC	chloroplast	FER4	Ferritin-4
TRINITY_DN3672_c0_g1	HiInc_DN3672_c0_g1	109.845	4.71614	0.834864	5.649	1.61387e-08	0.00049076	TRINITY_DN3672_c0_g1_i2	AT2G40300.1	locus:2063104	AT2G40300	acts upstream of or within	response to reactive oxygen species	GO:0000302	10197	BP	response to chemical	FER4	Ferritin-4
TRINITY_DN3672_c0_g1	HiInc_DN3672_c0_g1	109.845	4.71614	0.834864	5.649	1.61387e-08	0.00049076	TRINITY_DN3672_c0_g1_i2	AT2G40300.1	locus:2063104	AT2G40300	acts upstream of or within	flower development	GO:0009908	11347	BP	flower development	FER4	Ferritin-4
TRINITY_DN3672_c0_g1	HiInc_DN3672_c0_g1	109.845	4.71614	0.834864	5.649	1.61387e-08	0.00049076	TRINITY_DN3672_c0_g1_i2	AT2G40300.1	locus:2063104	AT2G40300	located in	Golgi apparatus	GO:0005794	48	CC	Golgi apparatus	FER4	Ferritin-4
TRINITY_DN3672_c0_g1	HiInc_DN3672_c0_g1	109.845	4.71614	0.834864	5.649	1.61387e-08	0.00049076	TRINITY_DN3672_c0_g1_i2	AT2G40300.1	locus:2063104	AT2G40300	acts upstream of or within	photosynthesis	GO:0015979	6756	BP	photosynthesis	FER4	Ferritin-4
TRINITY_DN3672_c0_g1	HiInc_DN3672_c0_g1	109.845	4.71614	0.834864	5.649	1.61387e-08	0.00049076	TRINITY_DN3672_c0_g1_i2	AT2G40300.1	locus:2063104	AT2G40300	enables	ferroxidase activity	GO:0004322	2354	MF	catalytic activity	FER4	Ferritin-4
TRINITY_DN3672_c0_g1	HiInc_DN3672_c0_g1	109.845	4.71614	0.834864	5.649	1.61387e-08	0.00049076	TRINITY_DN3672_c0_g1_i2	AT2G40300.1	locus:2063104	AT2G40300	acts upstream of or within	iron ion homeostasis	GO:0055072	27757	BP	other biological processes	FER4	Ferritin-4
TRINITY_DN3672_c0_g1	HiInc_DN3672_c0_g1	109.845	4.71614	0.834864	5.649	1.61387e-08	0.00049076	TRINITY_DN3672_c0_g1_i2	AT2G40300.1	locus:2063104	AT2G40300	enables	ferrous iron binding	GO:0008198	2351	MF	other binding	FER4	Ferritin-4
TRINITY_DN2194_c0_g3	HiInc_DN2194_c0_g3	135.031	4.60722	0.522283	8.8213	1.13141e-18	3.44049e-14	TRINITY_DN2194_c0_g3_i1	AT1G57720.1	locus:2206535	AT1G57720	acts upstream of or within	response to zinc ion	GO:0010043	12087	BP	response to chemical	AT1G57720	Probable elongation factor 1-gamma 2 [Source:UniProtKB/Swiss-Prot"
TRINITY_DN2194_c0_g3	HiInc_DN2194_c0_g3	135.031	4.60722	0.522283	8.8213	1.13141e-18	3.44049e-14	TRINITY_DN2194_c0_g3_i1	AT1G57720.1	gene:2206534	AT1G57720	enables	copper ion binding	GO:0005507	1990	MF	other binding	AT1G57720	Probable elongation factor 1-gamma 2 [Source:UniProtKB/Swiss-Prot"
TRINITY_DN38671_c0_g1	HiInc_DN38671_c0_g1	20.4934	4.60608	0.942627	4.88643	1.0268e-06	0.0312239	TRINITY_DN38671_c0_g1_i1	AT3G45070.1	locus:2096845	AT3G45070	enables	sulfotransferase activity	GO:0008146	4317	MF	transferase activity	AT3G45070	Sulfotransferase [Source:UniProtKB/TrEMBL"
TRINITY_DN38671_c0_g1	HiInc_DN38671_c0_g1	20.4934	4.60608	0.942627	4.88643	1.0268e-06	0.0312239	TRINITY_DN38671_c0_g1_i1	AT3G45070.1	locus:2096845	AT3G45070	involved in	flavonoid metabolic process	GO:0009812	5786	BP	other metabolic processes	AT3G45070	Sulfotransferase [Source:UniProtKB/TrEMBL"
TRINITY_DN38671_c0_g1	HiInc_DN38671_c0_g1	20.4934	4.60608	0.942627	4.88643	1.0268e-06	0.0312239	TRINITY_DN38671_c0_g1_i1	AT3G45070.1	locus:2096845	AT3G45070	involved in	sulfation	GO:0051923	23174	BP	other cellular processes	AT3G45070	Sulfotransferase [Source:UniProtKB/TrEMBL"
TRINITY_DN38671_c0_g1	HiInc_DN38671_c0_g1	20.4934	4.60608	0.942627	4.88643	1.0268e-06	0.0312239	TRINITY_DN38671_c0_g1_i1	AT3G45070.1	locus:2096845	AT3G45070	enables	flavonoid sulfotransferase activity	GO:1990135	45477	MF	transferase activity	AT3G45070	Sulfotransferase [Source:UniProtKB/TrEMBL"
TRINITY_DN10112_c0_g1	HiInc_DN10112_c0_g1	35.5349	4.60563	0.763049	6.03583	1.58145e-09	4.80905e-05											SAMDC3	S-adenosylmethionine decarboxylase proenzyme 3 [Source:UniProtKB/Swiss-Prot"
TRINITY_DN64168_c0_g1	HiInc_DN64168_c0_g1	74.6853	4.58203	0.563465	8.13188	4.22687e-16	1.28535e-11	TRINITY_DN64168_c0_g1_i1	AT3G25570.2	locus:2094473	AT3G25570	involved in	spermine biosynthetic process	GO:0006597	7293	BP	biosynthetic process	SAMDC3	S-adenosylmethionine decarboxylase proenzyme 3 [Source:UniProtKB/Swiss-Prot"
TRINITY_DN64168_c0_g1	HiInc_DN64168_c0_g1	74.6853	4.58203	0.563465	8.13188	4.22687e-16	1.28535e-11	TRINITY_DN64168_c0_g1_i1	AT3G25570.2	locus:2094473	AT3G25570	involved in	spermidine biosynthetic process	GO:0008295	7290	BP	other cellular processes	SAMDC3	S-adenosylmethionine decarboxylase proenzyme 3 [Source:UniProtKB/Swiss-Prot"
TRINITY_DN64168_c0_g1	HiInc_DN64168_c0_g1	74.6853	4.58203	0.563465	8.13188	4.22687e-16	1.28535e-11	TRINITY_DN64168_c0_g1_i1	AT3G25570.2	locus:2094473	AT3G25570	enables	adenosylmethionine decarboxylase activity	GO:0004014	1395	MF	catalytic activity	SAMDC3	S-adenosylmethionine decarboxylase proenzyme 3 [Source:UniProtKB/Swiss-Prot"
TRINITY_DN64168_c0_g1	HiInc_DN64168_c0_g1	74.6853	4.58203	0.563465	8.13188	4.22687e-16	1.28535e-11	TRINITY_DN64168_c0_g1_i1	AT3G25570.2	locus:2094473	AT3G25570	involved in	S-adenosylmethioninamine biosynthetic process	GO:0006557	4962	BP	biosynthetic process	GDH1	Glutamate dehydrogenase 1 [Source:UniProtKB/Swiss-Prot"
TRINITY_DN65541_c0_g1	HiInc_DN65541_c0_g1	88.928	4.58082	0.531448	8.61949	6.72503e-18	2.04502e-13	TRINITY_DN65541_c0_g1_i1	AT5G18170.1	locus:2172309	AT5G18170	enables	glutamate dehydrogenase (NAD+) activity	GO:0004352	2508	MF	catalytic activity	GDH1	Glutamate dehydrogenase 1 [Source:UniProtKB/Swiss-Prot"
TRINITY_DN65541_c0_g1	HiInc_DN65541_c0_g1	88.928	4.58082	0.531448	8.61949	6.72503e-18	2.04502e-13	TRINITY_DN65541_c0_g1_i1	AT5G18170.1	locus:2172309	AT5G18170	enables	glutamate dehydrogenase [NAD(P)+] activity	GO:0004353	2509	MF	catalytic activity	GDH1	Glutamate dehydrogenase 1 [Source:UniProtKB/Swiss-Prot"
TRINITY_DN65541_c0_g1	HiInc_DN65541_c0_g1	88.928	4.58082	0.531448	8.61949	6.72503e-18	2.04502e-13	TRINITY_DN65541_c0_g1_i1	AT5G18170.1	locus:2172309	AT5G18170	involved in	glutamate catabolic process	GO:0006538	5879	BP	other metabolic processes	GDH1	Glutamate dehydrogenase 1 [Source:UniProtKB/Swiss-Prot"
TRINITY_DN65541_c0_g1	HiInc_DN65541_c0_g1	88.928	4.58082	0.531448	8.61949	6.72503e-18	2.04502e-13	TRINITY_DN65541_c0_g1_i1	AT5G18170.1	locus:2172309	AT5G18170	acts upstream of or within	response to absence of light	GO:0009646	7119	BP	response to light stimulus	GDH1	Glutamate dehydrogenase 1 [Source:UniProtKB/Swiss-Prot"
TRINITY_DN65541_c0_g1	HiInc_DN65541_c0_g1	88.928	4.58082	0.531448	8.61949	6.72503e-18	2.04502e-13	TRINITY_DN65541_c0_g1_i1	AT5G18170.1	locus:2172309	AT5G18170	acts upstream of or within	nitrogen compound metabolic process	GO:0006807	6494	BP	other metabolic processes	ADK2	Adenosine kinase 2 [Source:UniProtKB/Swiss-Prot"
TRINITY_DN40827_c0_g1	HiInc_DN40827_c0_g1	48.6164	4.49937	0.798513	5.63469	1.75372e-08	0.00053329	TRINITY_DN40827_c0_g1_i1	AT5G03300.1	locus:2142609	AT5G03300	involved in	AMP salvage	GO:0044209	33344	BP	nucleobase-containing compound metabolic process	ADK2	Adenosine kinase 2 [Source:UniProtKB/Swiss-Prot"
TRINITY_DN40827_c0_g1	HiInc_DN40827_c0_g1	48.6164	4.49937	0.798513	5.63469	1.75372e-08	0.00053329	TRINITY_DN40827_c0_g1_i1	AT5G03300.1	locus:2142609	AT5G03300	enables	adenosine kinase activity	GO:0004001	1390	MF	transferase activity	ADK2	Adenosine kinase 2 [Source:UniProtKB/Swiss-Prot"
TRINITY_DN40827_c0_g1	HiInc_DN40827_c0_g1	48.6164	4.49937	0.798513	5.63469	1.75372e-08	0.00053329	TRINITY_DN40827_c0_g1_i1	AT5G03300.1	locus:2142609	AT5G03300	acts upstream of or within	adenosine salvage	GO:0006169	5043	BP	nucleobase-containing compound metabolic process	ADK2	Adenosine kinase 2 [Source:UniProtKB/Swiss-Prot"
TRINITY_DN40827_c0_g1	HiInc_DN40827_c0_g1	48.6164	4.49937	0.798513	5.63469	1.75372e-08	0.00053329	TRINITY_DN40827_c0_g1_i1	AT5G03300.1	locus:2142609	AT5G03300	enables	kinase binding	GO:0019900	9732	MF	protein binding	PGSIP3	plant glycogenin-like starch initiation protein 3 [Source:TAIR"
TRINITY_DN65291_c0_g1	HiInc_DN65291_c0_g1	43.21	4.46124	0.89297	4.99596	5.85432e-07	0.0178024	TRINITY_DN65291_c0_g1_i1	AT4G33330.5	locus:2119241	AT4G33330	acts upstream of or within	xylan biosynthetic process	GO:0045492	12233	BP	biosynthetic process	PGSIP3	plant glycogenin-like starch initiation protein 3 [Source:TAIR"
TRINITY_DN65291_c0_g1	HiInc_DN65291_c0_g1	43.21	4.46124	0.89297	4.99596	5.85432e-07	0.0178024	TRINITY_DN65291_c0_g1_i1	AT4G33330.5	locus:2119241	AT4G33330	enables	glucuronoxylan glucuronosyltransferase activity	GO:0080116	31977	MF	transferase activity	PGSIP3	plant glycogenin-like starch initiation protein 3 [Source:TAIR"
TRINITY_DN65291_c0_g1	HiInc_DN65291_c0_g1	43.21	4.46124	0.89297	4.99596	5.85432e-07	0.0178024	TRINITY_DN65291_c0_g1_i1	AT4G33330.5	locus:2119241	AT4G33330	involved in	glucuronoxylan biosynthetic process	GO:0010417	26707	BP	biosynthetic process	PGSIP3	plant glycogenin-like starch initiation protein 3 [Source:TAIR"
TRINITY_DN65291_c0_g1	HiInc_DN65291_c0_g1	43.21	4.46124	0.89297	4.99596	5.85432e-07	0.0178024	TRINITY_DN65291_c0_g1_i1	AT4G33330.5	locus:2119241	AT4G33330	enables	glucuronosyltransferase activity	GO:0015020	2502	MF	transferase activity	PGSIP3	plant glycogenin-like starch initiation protein 3 [Source:TAIR"
TRINITY_DN65291_c0_g1	HiInc_DN65291_c0_g1	43.21	4.46124	0.89297	4.99596	5.85432e-07	0.0178024	TRINITY_DN65291_c0_g1_i1	AT4G33330.5	locus:2119241	AT4G33330	involved in	plant-type secondary cell wall biogenesis	GO:0009834	10267	BP	other cellular processes	CAM5	Calmodulin-2 [Source:UniProtKB/Swiss-Prot"
TRINITY_DN21410_c0_g1	HiInc_DN21410_c0_g1	51.4441	4.45074	0.721834	6.16588	7.00918e-10	2.13142e-05	TRINITY_DN21410_c0_g1_i2	AT3G56800.1	locus:2103600	AT3G56800	acts upstream of or within	calcium-mediated signaling	GO:0019722	10040	BP	signal transduction	TPS1	TPS1 [Source:UniProtKB/TrEMBL"
TRINITY_DN50039_c0_g1	HiInc_DN50039_c0_g1	32.3857	4.43974	0.816384	5.43831	5.37898e-08	0.00163569	TRINITY_DN50039_c0_g1_i2	AT1G78580.4	locus:2202990	AT1G78580	acts upstream of or within	plant-type cell wall biogenesis	GO:0009832	10265	BP	other cellular processes	TPS1	TPS1 [Source:UniProtKB/TrEMBL"
TRINITY_DN50039_c0_g1	HiInc_DN50039_c0_g1	32.3857	4.43974	0.816384	5.43831	5.37898e-08	0.00163569	TRINITY_DN50039_c0_g1_i2	AT1G78580.4	locus:2202990	AT1G78580	acts upstream of or within	long-day photoperiodism, flowering	GO:0048574	21197	BP	multicellular organism development	TPS1	TPS1 [Source:UniProtKB/TrEMBL"
TRINITY_DN50039_c0_g1	HiInc_DN50039_c0_g1	32.3857	4.43974	0.816384	5.43831	5.37898e-08	0.00163569	TRINITY_DN50039_c0_g1_i2	AT1G78580.4	locus:2202990	AT1G78580	acts upstream of or within	developmental vegetative growth	GO:0080186	38944	BP	growth	TPS1	TPS1 [Source:UniProtKB/TrEMBL"
TRINITY_DN50039_c0_g1	HiInc_DN50039_c0_g1	32.3857	4.43974	0.816384	5.43831	5.37898e-08	0.00163569	TRINITY_DN50039_c0_g1_i2	AT1G78580.4	locus:2202990	AT1G78580	enables	alpha,alpha-trehalose-phosphate synthase (UDP-forming) activity	GO:0003825	1489	MF	transferase activity	TPS1	TPS1 [Source:UniProtKB/TrEMBL"
TRINITY_DN50039_c0_g1	HiInc_DN50039_c0_g1	32.3857	4.43974	0.816384	5.43831	5.37898e-08	0.00163569	TRINITY_DN50039_c0_g1_i2	AT1G78580.4	locus:2202990	AT1G78580	acts upstream of or within	trehalose metabolic process	GO:0005991	7492	BP	carbohydrate metabolic process	TPS1	TPS1 [Source:UniProtKB/TrEMBL"
TRINITY_DN50039_c0_g1	HiInc_DN50039_c0_g1	32.3857	4.43974	0.816384	5.43831	5.37898e-08	0.00163569	TRINITY_DN50039_c0_g1_i2	AT1G78580.4	locus:2202990	AT1G78580	acts upstream of or within	sugar mediated signaling pathway	GO:0010182	13865	BP	response to chemical	TPS1	TPS1 [Source:UniProtKB/TrEMBL"
TRINITY_DN50039_c0_g1	HiInc_DN50039_c0_g1	32.3857	4.43974	0.816384	5.43831	5.37898e-08	0.00163569	TRINITY_DN50039_c0_g1_i2	AT1G78580.4	locus:2202990	AT1G78580	enables	glycosyltransferase activity	GO:0016757	14916	MF	transferase activity	TPS1	TPS1 [Source:UniProtKB/TrEMBL"
TRINITY_DN50039_c0_g1	HiInc_DN50039_c0_g1	32.3857	4.43974	0.816384	5.43831	5.37898e-08	0.00163569	TRINITY_DN50039_c0_g1_i2	AT1G78580.4	locus:2202990	AT1G78580	acts upstream of or within	cell division	GO:0051301	20664	BP	other cellular processes	AT4G12600	Ribosomal protein L7Ae/L30e/S12e/Gadd45 family protein [Source:UniProtKB/TrEMBL"
TRINITY_DN64071_c0_g1	HiInc_DN64071_c0_g1	26.7553	4.40877	0.795271	5.54373	2.961e-08	0.00090041	TRINITY_DN64071_c0_g1_i1	AT4G12600.1	locus:2135650	AT4G12600	involved in	mRNA splicing, via spliceosome	GO:0000398	17088	BP	other metabolic processes	AT4G12600	Ribosomal protein L7Ae/L30e/S12e/Gadd45 family protein [Source:UniProtKB/TrEMBL"
TRINITY_DN64071_c0_g1	HiInc_DN64071_c0_g1	26.7553	4.40877	0.795271	5.54373	2.961e-08	0.00090041	TRINITY_DN64071_c0_g1_i1	AT4G12600.1	locus:2135650	AT4G12600	part of	precatalytic spliceosome	GO:0071011	32788	CC	nucleus	AT4G12600	Ribosomal protein L7Ae/L30e/S12e/Gadd45 family protein [Source:UniProtKB/TrEMBL"
TRINITY_DN64071_c0_g1	HiInc_DN64071_c0_g1	26.7553	4.40877	0.795271	5.54373	2.961e-08	0.00090041	TRINITY_DN64071_c0_g1_i1	AT4G12600.1	locus:2135650	AT4G12600	involved in	maturation of SSU-rRNA	GO:0030490	10289	BP	nucleobase-containing compound metabolic process	AT4G12600	Ribosomal protein L7Ae/L30e/S12e/Gadd45 family protein [Source:UniProtKB/TrEMBL"
TRINITY_DN64071_c0_g1	HiInc_DN64071_c0_g1	26.7553	4.40877	0.795271	5.54373	2.961e-08	0.00090041	TRINITY_DN64071_c0_g1_i1	AT4G12600.1	locus:2135650	AT4G12600	part of	U4/U6 x U5 tri-snRNP complex	GO:0046540	13420	CC	nucleus	AT1G54290	Protein translation factor SUI1 homolog 2 [Source:UniProtKB/Swiss-Prot"
TRINITY_DN63924_c0_g1	HiInc_DN63924_c0_g1	21.9516	4.38593	0.871404	5.03317	4.82426e-07	0.0146701	TRINITY_DN63924_c0_g1_i1	AT1G54290.1	locus:2020088	AT1G54290	involved in	translational initiation	GO:0006413	6906	BP	other metabolic processes	SAHH1	Adenosylhomocysteinase 1 [Source:UniProtKB/Swiss-Prot"
TRINITY_DN65300_c0_g1	HiInc_DN65300_c0_g1	186.785	4.34461	0.457343	9.49967	2.1056e-21	6.40292e-17	TRINITY_DN65300_c0_g1_i1	AT4G13940.1	locus:2129256	AT4G13940	acts upstream of or within	DNA methylation-dependent heterochromatin assembly	GO:0006346	6350	BP	other metabolic processes	SAHH1	Adenosylhomocysteinase 1 [Source:UniProtKB/Swiss-Prot"
TRINITY_DN65300_c0_g1	HiInc_DN65300_c0_g1	186.785	4.34461	0.457343	9.49967	2.1056e-21	6.40292e-17	TRINITY_DN65300_c0_g1_i1	AT4G13940.1	locus:2129256	AT4G13940	enables	adenosylhomocysteinase activity	GO:0004013	1393	MF	hydrolase activity	SAHH1	Adenosylhomocysteinase 1 [Source:UniProtKB/Swiss-Prot"
TRINITY_DN65300_c0_g1	HiInc_DN65300_c0_g1	186.785	4.34461	0.457343	9.49967	2.1056e-21	6.40292e-17	TRINITY_DN65300_c0_g1_i1	AT4G13940.1	locus:2129256	AT4G13940	acts upstream of or within	posttranscriptional gene silencing	GO:0016441	6825	BP	other metabolic processes	SAHH1	Adenosylhomocysteinase 1 [Source:UniProtKB/Swiss-Prot"
TRINITY_DN65300_c0_g1	HiInc_DN65300_c0_g1	186.785	4.34461	0.457343	9.49967	2.1056e-21	6.40292e-17	TRINITY_DN65300_c0_g1_i1	AT4G13940.1	locus:2129256	AT4G13940	involved in	S-adenosylmethionine cycle	GO:0033353	27507	BP	other metabolic processes	RPL12C	60S ribosomal protein L12-3 [Source:UniProtKB/Swiss-Prot"
TRINITY_DN5149_c0_g1	HiInc_DN5149_c0_g1	153.425	4.29829	0.411965	10.4336	1.74139e-25	5.2954e-21	TRINITY_DN5149_c0_g1_i1	AT5G60670.1	locus:2175841	AT5G60670	enables	large ribosomal subunit rRNA binding	GO:0070180	31082	MF	RNA binding	RPL12C	60S ribosomal protein L12-3 [Source:UniProtKB/Swiss-Prot"
TRINITY_DN5149_c0_g1	HiInc_DN5149_c0_g1	153.425	4.29829	0.411965	10.4336	1.74139e-25	5.2954e-21	TRINITY_DN5149_c0_g1_i1	AT5G60670.1	locus:2175841	AT5G60670	acts upstream of or within	cellular component biogenesis	GO:0044085	31671	BP	other cellular processes	RPL12C	60S ribosomal protein L12-3 [Source:UniProtKB/Swiss-Prot"
TRINITY_DN5149_c0_g1	HiInc_DN5149_c0_g1	153.425	4.29829	0.411965	10.4336	1.74139e-25	5.2954e-21	TRINITY_DN5149_c0_g1_i1	AT5G60670.1	locus:2175841	AT5G60670	part of	large ribosomal subunit	GO:0015934	425	CC	ribosome	APA2	Aspartic proteinase A2 [Source:UniProtKB/Swiss-Prot"
TRINITY_DN64181_c0_g1	HiInc_DN64181_c0_g1	53.5067	4.29114	0.574669	7.46716	8.19456e-14	2.49188e-09	TRINITY_DN64181_c0_g1_i1	AT1G62290.3	locus:2018037	AT1G62290	acts upstream of or within	organic substance catabolic process	GO:1901575	44214	BP	catabolic process	CATHB3	Cathepsin B-like protease 3 [Source:UniProtKB/Swiss-Prot"
TRINITY_DN120_c0_g1	HiInc_DN120_c0_g1	273.985	4.2599	0.482222	8.83389	1.01098e-18	3.07429e-14	TRINITY_DN120_c0_g1_i8	AT4G01610.1	locus:2133402	AT4G01610	is active in	extracellular space	GO:0005615	296	CC	extracellular region	CATHB3	Cathepsin B-like protease 3 [Source:UniProtKB/Swiss-Prot"
TRINITY_DN120_c0_g1	HiInc_DN120_c0_g1	273.985	4.2599	0.482222	8.83389	1.01098e-18	3.07429e-14	TRINITY_DN120_c0_g1_i8	AT4G01610.1	locus:2133402	AT4G01610	involved in	regulation of catalytic activity	GO:0050790	17958	BP	regulation of molecular function	CATHB3	Cathepsin B-like protease 3 [Source:UniProtKB/Swiss-Prot"
TRINITY_DN120_c0_g1	HiInc_DN120_c0_g1	273.985	4.2599	0.482222	8.83389	1.01098e-18	3.07429e-14	TRINITY_DN120_c0_g1_i8	AT4G01610.1	locus:2133402	AT4G01610	is active in	lysosome	GO:0005764	442	CC	lysosome	CATHB3	Cathepsin B-like protease 3 [Source:UniProtKB/Swiss-Prot"
TRINITY_DN120_c0_g1	HiInc_DN120_c0_g1	273.985	4.2599	0.482222	8.83389	1.01098e-18	3.07429e-14	TRINITY_DN120_c0_g1_i8	AT4G01610.1	locus:2133402	AT4G01610	enables	cysteine-type endopeptidase activity	GO:0004197	2042	MF	catalytic activity	CATHB3	Cathepsin B-like protease 3 [Source:UniProtKB/Swiss-Prot"
TRINITY_DN120_c0_g1	HiInc_DN120_c0_g1	273.985	4.2599	0.482222	8.83389	1.01098e-18	3.07429e-14	TRINITY_DN120_c0_g1_i8	AT4G01610.1	locus:2133402	AT4G01610	involved in	proteolysis involved in cellular protein catabolic process	GO:0051603	21764	BP	other metabolic processes	CATHB3	Cathepsin B-like protease 3 [Source:UniProtKB/Swiss-Prot"
TRINITY_DN120_c0_g1	HiInc_DN120_c0_g1	273.985	4.2599	0.482222	8.83389	1.01098e-18	3.07429e-14	TRINITY_DN120_c0_g1_i8	AT4G01610.1	locus:2133402	AT4G01610	acts upstream of or within	proteolysis	GO:0006508	6934	BP	protein metabolic process	SAG12	Senescence-specific cysteine protease SAG12 [Source:UniProtKB/Swiss-Prot"
TRINITY_DN120_c0_g1	HiInc_DN120_c0_g1	273.985	4.2599	0.482222	8.83389	1.01098e-18	3.07429e-14	TRINITY_DN120_c0_g1_i3	AT5G45890.1	locus:2152445	AT5G45890	acts upstream of or within	leaf senescence	GO:0010150	17252	BP	multicellular organism development	SAG12	Senescence-specific cysteine protease SAG12 [Source:UniProtKB/Swiss-Prot"
TRINITY_DN120_c0_g1	HiInc_DN120_c0_g1	273.985	4.2599	0.482222	8.83389	1.01098e-18	3.07429e-14	TRINITY_DN120_c0_g1_i3	AT5G45890.1	locus:2152445	AT5G45890	involved in	response to auxin	GO:0009733	11397	BP	response to chemical	SAG12	Senescence-specific cysteine protease SAG12 [Source:UniProtKB/Swiss-Prot"
TRINITY_DN120_c0_g1	HiInc_DN120_c0_g1	273.985	4.2599	0.482222	8.83389	1.01098e-18	3.07429e-14	TRINITY_DN120_c0_g1_i3	AT5G45890.1	locus:2152445	AT5G45890	acts upstream of or within	response to ethylene	GO:0009723	11403	BP	response to endogenous stimulus	SAG12	Senescence-specific cysteine protease SAG12 [Source:UniProtKB/Swiss-Prot"
TRINITY_DN120_c0_g1	HiInc_DN120_c0_g1	273.985	4.2599	0.482222	8.83389	1.01098e-18	3.07429e-14	TRINITY_DN120_c0_g1_i3	AT5G45890.1	locus:2152445	AT5G45890	involved in	response to cytokinin	GO:0009735	11401	BP	response to endogenous stimulus	SAG12	Senescence-specific cysteine protease SAG12 [Source:UniProtKB/Swiss-Prot"
TRINITY_DN120_c0_g1	HiInc_DN120_c0_g1	273.985	4.2599	0.482222	8.83389	1.01098e-18	3.07429e-14	TRINITY_DN120_c0_g1_i3	AT5G45890.1	locus:2152445	AT5G45890	involved in	floral organ senescence	GO:0080187	40318	BP	reproduction	SAG12	Senescence-specific cysteine protease SAG12 [Source:UniProtKB/Swiss-Prot"
TRINITY_DN120_c0_g1	HiInc_DN120_c0_g1	273.985	4.2599	0.482222	8.83389	1.01098e-18	3.07429e-14	TRINITY_DN120_c0_g1_i3	AT5G45890.1	locus:2152445	AT5G45890	located in	senescence-associated vacuole	GO:0010282	25125	CC	vacuole	SAG12	Senescence-specific cysteine protease SAG12 [Source:UniProtKB/Swiss-Prot"
TRINITY_DN120_c0_g1	HiInc_DN120_c0_g1	273.985	4.2599	0.482222	8.83389	1.01098e-18	3.07429e-14	TRINITY_DN120_c0_g1_i3	AT5G45890.1	locus:2152445	AT5G45890	enables	cysteine-type peptidase activity	GO:0008234	2043	MF	hydrolase activity	SAG12	Senescence-specific cysteine protease SAG12 [Source:UniProtKB/Swiss-Prot"
TRINITY_DN120_c0_g1	HiInc_DN120_c0_g1	273.985	4.2599	0.482222	8.83389	1.01098e-18	3.07429e-14	TRINITY_DN120_c0_g1_i3	AT5G45890.1	locus:2152445	AT5G45890	involved in	response to glucose	GO:0009749	11412	BP	response to chemical	SAG12	Senescence-specific cysteine protease SAG12 [Source:UniProtKB/Swiss-Prot"
TRINITY_DN120_c0_g1	HiInc_DN120_c0_g1	273.985	4.2599	0.482222	8.83389	1.01098e-18	3.07429e-14	TRINITY_DN120_c0_g1_i3	AT5G45890.1	locus:2152445	AT5G45890	involved in	response to sucrose	GO:0009744	11391	BP	response to chemical	SAG12	Senescence-specific cysteine protease SAG12 [Source:UniProtKB/Swiss-Prot"
TRINITY_DN120_c0_g1	HiInc_DN120_c0_g1	273.985	4.2599	0.482222	8.83389	1.01098e-18	3.07429e-14	TRINITY_DN120_c0_g1_i3	AT5G45890.1	locus:2152445	AT5G45890	involved in	response to fructose	GO:0009750	11411	BP	response to chemical	ROC4	Rotamase CYP 4 [Source:UniProtKB/TrEMBL"
TRINITY_DN65617_c0_g1	HiInc_DN65617_c0_g1	36.0843	4.22882	0.712919	5.93171	2.99805e-09	9.11676e-05	TRINITY_DN65617_c0_g1_i1	AT3G62030.3	locus:2079507	AT3G62030	located in	chloroplast thylakoid membrane	GO:0009535	706	CC	other intracellular components	ROC4	Rotamase CYP 4 [Source:UniProtKB/TrEMBL"
TRINITY_DN65617_c0_g1	HiInc_DN65617_c0_g1	36.0843	4.22882	0.712919	5.93171	2.99805e-09	9.11676e-05	TRINITY_DN65617_c0_g1_i1	AT3G62030.3	locus:2079507	AT3G62030	acts upstream of or within	cysteine biosynthetic process	GO:0019344	10373	BP	other cellular processes	ROC4	Rotamase CYP 4 [Source:UniProtKB/TrEMBL"
TRINITY_DN65617_c0_g1	HiInc_DN65617_c0_g1	36.0843	4.22882	0.712919	5.93171	2.99805e-09	9.11676e-05	TRINITY_DN65617_c0_g1_i1	AT3G62030.3	locus:2079507	AT3G62030	enables	peptidyl-prolyl cis-trans isomerase activity	GO:0003755	3623	MF	catalytic activity	ROC4	Rotamase CYP 4 [Source:UniProtKB/TrEMBL"
TRINITY_DN65617_c0_g1	HiInc_DN65617_c0_g1	36.0843	4.22882	0.712919	5.93171	2.99805e-09	9.11676e-05	TRINITY_DN65617_c0_g1_i1	AT3G62030.3	locus:2079507	AT3G62030	acts upstream of or within	protein peptidyl-prolyl isomerization	GO:0000413	25262	BP	cellular protein modification process	ROC4	Rotamase CYP 4 [Source:UniProtKB/TrEMBL"
TRINITY_DN65617_c0_g1	HiInc_DN65617_c0_g1	36.0843	4.22882	0.712919	5.93171	2.99805e-09	9.11676e-05	TRINITY_DN65617_c0_g1_i1	AT3G62030.3	gene:3701989	AT3G62030	located in	thylakoid lumen	GO:0031977	22382	CC	thylakoid	ROC4	Rotamase CYP 4 [Source:UniProtKB/TrEMBL"
TRINITY_DN65617_c0_g1	HiInc_DN65617_c0_g1	36.0843	4.22882	0.712919	5.93171	2.99805e-09	9.11676e-05	TRINITY_DN65617_c0_g1_i1	AT3G62030.3	locus:2079507	AT3G62030	enables	cyclosporin A binding	GO:0016018	2032	MF	other binding	ROC4	Rotamase CYP 4 [Source:UniProtKB/TrEMBL"
TRINITY_DN65617_c0_g1	HiInc_DN65617_c0_g1	36.0843	4.22882	0.712919	5.93171	2.99805e-09	9.11676e-05	TRINITY_DN65617_c0_g1_i1	AT3G62030.3	locus:2079507	AT3G62030	acts upstream of or within	response to mannitol	GO:0010555	29222	BP	response to chemical	AT1G63980	At1g63980/F22C12_9 [Source:UniProtKB/TrEMBL"
TRINITY_DN65327_c0_g1	HiInc_DN65327_c0_g1	32.6362	4.22807	0.843595	5.01197	5.38756e-07	0.016383	TRINITY_DN65327_c0_g1_i1	AT1G63980.2	locus:2024608	AT1G63980	involved in	regulation of ribosome biogenesis	GO:0090069	32986	BP	other cellular processes	AT1G63980	At1g63980/F22C12_9 [Source:UniProtKB/TrEMBL"
TRINITY_DN65327_c0_g1	HiInc_DN65327_c0_g1	32.6362	4.22807	0.843595	5.01197	5.38756e-07	0.016383	TRINITY_DN65327_c0_g1_i1	AT1G63980.2	locus:2024608	AT1G63980	involved in	regulation of cell population proliferation	GO:0042127	10292	BP	other cellular processes	ALDH6B2	Methylmalonate-semialdehyde dehydrogenase [acylating]
TRINITY_DN64802_c0_g1	HiInc_DN64802_c0_g1	66.4513	4.19907	0.576402	7.28496	3.21768e-13	9.78465e-09	TRINITY_DN64802_c0_g1_i1	AT2G14170.2	locus:2059456	AT2G14170	involved in	thymine catabolic process	GO:0006210	7439	BP	nucleobase-containing compound metabolic process	ALDH6B2	Methylmalonate-semialdehyde dehydrogenase [acylating]
TRINITY_DN64802_c0_g1	HiInc_DN64802_c0_g1	66.4513	4.19907	0.576402	7.28496	3.21768e-13	9.78465e-09	TRINITY_DN64802_c0_g1_i1	AT2G14170.2	locus:2059456	AT2G14170	involved in	valine catabolic process	GO:0006574	7553	BP	other cellular processes	ALDH6B2	Methylmalonate-semialdehyde dehydrogenase [acylating]
TRINITY_DN64802_c0_g1	HiInc_DN64802_c0_g1	66.4513	4.19907	0.576402	7.28496	3.21768e-13	9.78465e-09	TRINITY_DN64802_c0_g1_i1	AT2G14170.2	locus:2059456	AT2G14170	enables	methylmalonate-semialdehyde dehydrogenase (acylating) activity	GO:0004491	3203	MF	catalytic activity	ALDH6B2	Methylmalonate-semialdehyde dehydrogenase [acylating]
TRINITY_DN64802_c0_g1	HiInc_DN64802_c0_g1	66.4513	4.19907	0.576402	7.28496	3.21768e-13	9.78465e-09	TRINITY_DN64802_c0_g1_i1	AT2G14170.2	locus:2059456	AT2G14170	enables	malonate-semialdehyde dehydrogenase (acetylating) activity	GO:0018478	8394	MF	catalytic activity	RPP0B	60S acidic ribosomal protein P0-2 [Source:UniProtKB/Swiss-Prot"
TRINITY_DN38730_c0_g1	HiInc_DN38730_c0_g1	26.2912	4.18664	0.82072	5.10118	3.37546e-07	0.0102644	TRINITY_DN38730_c0_g1_i1	AT3G09200.1	locus:2083564	AT3G09200	involved in	ribosome biogenesis	GO:0042254	11200	BP	other cellular processes	BTF3	Basic transcription factor 3 [Source:UniProtKB/Swiss-Prot"
TRINITY_DN64741_c0_g1	HiInc_DN64741_c0_g1	70.0972	4.18476	0.624119	6.70506	2.01321e-11	6.12196e-07	TRINITY_DN64741_c0_g1_i1	AT1G17880.1	locus:2030963	AT1G17880	is active in	polysomal ribosome	GO:0042788	15120	CC	ribosome	BTF3	Basic transcription factor 3 [Source:UniProtKB/Swiss-Prot"
TRINITY_DN64741_c0_g1	HiInc_DN64741_c0_g1	70.0972	4.18476	0.624119	6.70506	2.01321e-11	6.12196e-07	TRINITY_DN64741_c0_g1_i1	AT1G17880.1	locus:2030963	AT1G17880	part of	nascent polypeptide-associated complex	GO:0005854	500	CC	cytoplasm	AT4G26870	Aspartate--tRNA ligase 1
TRINITY_DN38308_c0_g1	HiInc_DN38308_c0_g1	50.2327	4.1774	0.658473	6.34407	2.23779e-10	6.8049e-06	TRINITY_DN38308_c0_g1_i1	AT4G26870.1	locus:2116397	AT4G26870	involved in	aspartyl-tRNA aminoacylation	GO:0006422	5185	BP	nucleobase-containing compound metabolic process	AT4G26870	Aspartate--tRNA ligase 1
TRINITY_DN38308_c0_g1	HiInc_DN38308_c0_g1	50.2327	4.1774	0.658473	6.34407	2.23779e-10	6.8049e-06	TRINITY_DN38308_c0_g1_i1	AT4G26870.1	locus:2116397	AT4G26870	enables	aspartate-tRNA ligase activity	GO:0004815	1619	MF	catalytic activity	AT4G26870	Aspartate--tRNA ligase 1
TRINITY_DN38308_c0_g1	HiInc_DN38308_c0_g1	50.2327	4.1774	0.658473	6.34407	2.23779e-10	6.8049e-06	TRINITY_DN38308_c0_g1_i1	AT4G26870.1	locus:2116397	AT4G26870	part of	aminoacyl-tRNA synthetase multienzyme complex	GO:0017101	7982	CC	other intracellular components	PHS2	Alpha-glucan phosphorylase 2
TRINITY_DN29706_c0_g2	HiInc_DN29706_c0_g2	50.6558	4.16744	0.708528	5.88183	4.0575e-09	0.000123385	TRINITY_DN29706_c0_g2_i1	AT3G46970.1	locus:2075576	AT3G46970	involved in	glycogen catabolic process	GO:0005980	5912	BP	other metabolic processes	PHS2	Alpha-glucan phosphorylase 2
TRINITY_DN29706_c0_g2	HiInc_DN29706_c0_g2	50.6558	4.16744	0.708528	5.88183	4.0575e-09	0.000123385	TRINITY_DN29706_c0_g2_i1	AT3G46970.1	locus:2075576	AT3G46970	enables	SHG alpha-glucan phosphorylase activity	GO:0102499	54586	MF	transferase activity	PHS2	Alpha-glucan phosphorylase 2
TRINITY_DN29706_c0_g2	HiInc_DN29706_c0_g2	50.6558	4.16744	0.708528	5.88183	4.0575e-09	0.000123385	TRINITY_DN29706_c0_g2_i1	AT3G46970.1	locus:2075576	AT3G46970	enables	linear malto-oligosaccharide phosphorylase activity	GO:0102250	54981	MF	transferase activity	PHS2	Alpha-glucan phosphorylase 2
TRINITY_DN29706_c0_g2	HiInc_DN29706_c0_g2	50.6558	4.16744	0.708528	5.88183	4.0575e-09	0.000123385	TRINITY_DN29706_c0_g2_i1	AT3G46970.1	locus:2075576	AT3G46970	enables	glycogen phosphorylase activity	GO:0008184	2589	MF	transferase activity	PHS2	Alpha-glucan phosphorylase 2
TRINITY_DN29706_c0_g2	HiInc_DN29706_c0_g2	50.6558	4.16744	0.708528	5.88183	4.0575e-09	0.000123385	TRINITY_DN29706_c0_g2_i1	AT3G46970.1	locus:2075576	AT3G46970	enables	1,4-alpha-oligoglucan phosphorylase activity	GO:0004645	3738	MF	transferase activity	AT5G08670	ATP synthase alpha/beta family protein [Source:TAIR"
TRINITY_DN65140_c0_g1	HiInc_DN65140_c0_g1	187.075	4.13698	0.551471	7.50173	6.29825e-14	1.91523e-09	TRINITY_DN65140_c0_g1_i1	AT5G08670.1	locus:505006589	AT5G08670	part of	mitochondrial proton-transporting ATP synthase complex, catalytic sector F(1)	GO:0000275	360	CC	other membranes	AT5G08670	ATP synthase alpha/beta family protein [Source:TAIR"
TRINITY_DN65140_c0_g1	HiInc_DN65140_c0_g1	187.075	4.13698	0.551471	7.50173	6.29825e-14	1.91523e-09	TRINITY_DN65140_c0_g1_i1	AT5G08670.1	locus:505006589	AT5G08670	part of	mitochondrial proton-transporting ATP synthase complex	GO:0005753	358	CC	other intracellular components	SLD1	Delta(8)-fatty-acid desaturase 1 [Source:UniProtKB/Swiss-Prot"
TRINITY_DN65268_c0_g1	HiInc_DN65268_c0_g1	59.1975	4.12024	0.558577	7.37632	1.62728e-13	4.94841e-09	TRINITY_DN65268_c0_g1_i1	AT3G61580.1	locus:2082792	AT3G61580	enables	sphingolipid delta-8 desaturase activity	GO:0052631	35662	MF	catalytic activity	SLD1	Delta(8)-fatty-acid desaturase 1 [Source:UniProtKB/Swiss-Prot"
TRINITY_DN65268_c0_g1	HiInc_DN65268_c0_g1	59.1975	4.12024	0.558577	7.37632	1.62728e-13	4.94841e-09	TRINITY_DN65268_c0_g1_i1	AT3G61580.1	locus:2082792	AT3G61580	involved in	cellular response to cold	GO:0070417	31524	BP	other cellular processes	SLD1	Delta(8)-fatty-acid desaturase 1 [Source:UniProtKB/Swiss-Prot"
TRINITY_DN65268_c0_g1	HiInc_DN65268_c0_g1	59.1975	4.12024	0.558577	7.37632	1.62728e-13	4.94841e-09	TRINITY_DN65268_c0_g1_i1	AT3G61580.1	locus:2082792	AT3G61580	enables	oxidoreductase activity, acting on paired donors, with oxidation of a pair of donors resulting in the reduction of molecular oxygen to two molecules of water	GO:0016717	3505	MF	catalytic activity	SOL1	Carboxypeptidase SOL1 [Source:UniProtKB/Swiss-Prot"
TRINITY_DN65233_c0_g1	HiInc_DN65233_c0_g1	44.0059	4.10213	0.643741	6.37233	1.86176e-10	5.66144e-06	TRINITY_DN65233_c0_g1_i1	AT1G71696.2	locus:2824541	AT1G71696	enables	metallocarboxypeptidase activity	GO:0004181	3173	MF	hydrolase activity	SOL1	Carboxypeptidase SOL1 [Source:UniProtKB/Swiss-Prot"
TRINITY_DN65233_c0_g1	HiInc_DN65233_c0_g1	44.0059	4.10213	0.643741	6.37233	1.86176e-10	5.66144e-06	TRINITY_DN65233_c0_g1_i1	AT1G71696.2	locus:2824541	AT1G71696	enables	zinc ion binding	GO:0008270	4661	MF	other binding	SOL1	Carboxypeptidase SOL1 [Source:UniProtKB/Swiss-Prot"
TRINITY_DN65233_c0_g1	HiInc_DN65233_c0_g1	44.0059	4.10213	0.643741	6.37233	1.86176e-10	5.66144e-06	TRINITY_DN65233_c0_g1_i1	AT1G71696.2	locus:2824541	AT1G71696	located in	endosome membrane	GO:0010008	14110	CC	endosome	SOL1	Carboxypeptidase SOL1 [Source:UniProtKB/Swiss-Prot"
TRINITY_DN65233_c0_g1	HiInc_DN65233_c0_g1	44.0059	4.10213	0.643741	6.37233	1.86176e-10	5.66144e-06	TRINITY_DN65233_c0_g1_i1	AT1G71696.2	locus:2824541	AT1G71696	acts upstream of or within	regulation of root meristem growth	GO:0010082	14827	BP	growth	SOL1	Carboxypeptidase SOL1 [Source:UniProtKB/Swiss-Prot"
TRINITY_DN65233_c0_g1	HiInc_DN65233_c0_g1	44.0059	4.10213	0.643741	6.37233	1.86176e-10	5.66144e-06	TRINITY_DN65233_c0_g1_i1	AT1G71696.2	locus:2824541	AT1G71696	involved in	protein processing	GO:0016485	6899	BP	protein metabolic process	SOL1	Carboxypeptidase SOL1 [Source:UniProtKB/Swiss-Prot"
TRINITY_DN65233_c0_g1	HiInc_DN65233_c0_g1	44.0059	4.10213	0.643741	6.37233	1.86176e-10	5.66144e-06	TRINITY_DN65233_c0_g1_i1	AT1G71696.2	locus:2824541	AT1G71696	involved in	peptide metabolic process	GO:0006518	6654	BP	other cellular processes	AAC3	ADP
TRINITY_DN64341_c0_g1	HiInc_DN64341_c0_g1	371.592	4.05456	0.659407	6.14879	7.80742e-10	2.37416e-05	TRINITY_DN64341_c0_g1_i1	AT4G28390.1	locus:2121363	AT4G28390	involved in	mitochondrial ATP transmembrane transport	GO:1990544	47078	BP	other cellular processes	AAC3	ADP
TRINITY_DN64341_c0_g1	HiInc_DN64341_c0_g1	371.592	4.05456	0.659407	6.14879	7.80742e-10	2.37416e-05	TRINITY_DN64341_c0_g1_i1	AT4G28390.1	locus:2121363	AT4G28390	enables	ATP:ADP antiporter activity	GO:0005471	906	MF	transporter activity	AAC3	ADP
TRINITY_DN64341_c0_g1	HiInc_DN64341_c0_g1	371.592	4.05456	0.659407	6.14879	7.80742e-10	2.37416e-05	TRINITY_DN64341_c0_g1_i1	AT4G28390.1	locus:2121363	AT4G28390	involved in	mitochondrial ADP transmembrane transport	GO:0140021	54339	BP	other cellular processes	AAC3	ADP
TRINITY_DN64341_c0_g1	HiInc_DN64341_c0_g1	371.592	4.05456	0.659407	6.14879	7.80742e-10	2.37416e-05	TRINITY_DN64341_c0_g1_i1	AT4G28390.1	locus:2121363	AT4G28390	acts upstream of or within	purine nucleotide transport	GO:0015865	6978	BP	transport	GAPCP2	Glyceraldehyde-3-phosphate dehydrogenase GAPCP2
TRINITY_DN64662_c0_g1	HiInc_DN64662_c0_g1	157.396	4.00987	0.475987	8.42432	3.62839e-17	1.10336e-12	TRINITY_DN64662_c0_g1_i1	AT1G16300.1	locus:2032810	AT1G16300	enables	glyceraldehyde-3-phosphate dehydrogenase (NAD+) (phosphorylating) activity	GO:0004365	2551	MF	catalytic activity	GAPCP2	Glyceraldehyde-3-phosphate dehydrogenase GAPCP2
TRINITY_DN64662_c0_g1	HiInc_DN64662_c0_g1	157.396	4.00987	0.475987	8.42432	3.62839e-17	1.10336e-12	TRINITY_DN64662_c0_g1_i1	AT1G16300.1	locus:2032810	AT1G16300	involved in	glycolytic process	GO:0006096	5918	BP	carbohydrate metabolic process	GAPCP2	Glyceraldehyde-3-phosphate dehydrogenase GAPCP2
TRINITY_DN64662_c0_g1	HiInc_DN64662_c0_g1	157.396	4.00987	0.475987	8.42432	3.62839e-17	1.10336e-12	TRINITY_DN64662_c0_g1_i1	AT1G16300.1	locus:2032810	AT1G16300	involved in	glucose metabolic process	GO:0006006	5869	BP	carbohydrate metabolic process	GAPCP2	Glyceraldehyde-3-phosphate dehydrogenase GAPCP2
TRINITY_DN64662_c0_g1	HiInc_DN64662_c0_g1	157.396	4.00987	0.475987	8.42432	3.62839e-17	1.10336e-12	TRINITY_DN64662_c0_g1_i1	AT1G16300.1	locus:2032810	AT1G16300	enables	NADP binding	GO:0050661	17565	MF	nucleotide binding	GAPCP2	Glyceraldehyde-3-phosphate dehydrogenase GAPCP2
TRINITY_DN64662_c0_g1	HiInc_DN64662_c0_g1	157.396	4.00987	0.475987	8.42432	3.62839e-17	1.10336e-12	TRINITY_DN64662_c0_g1_i1	AT1G16300.1	locus:2032810	AT1G16300	enables	NAD binding	GO:0051287	19857	MF	nucleotide binding	GAPCP2	Glyceraldehyde-3-phosphate dehydrogenase GAPCP2
TRINITY_DN64662_c0_g1	HiInc_DN64662_c0_g1	157.396	4.00987	0.475987	8.42432	3.62839e-17	1.10336e-12	TRINITY_DN64662_c0_g1_i1	AT1G16300.1	locus:2032810	AT1G16300	acts upstream of or within	amino acid homeostasis	GO:0080144	34325	BP	other biological processes	GAPCP2	Glyceraldehyde-3-phosphate dehydrogenase GAPCP2
TRINITY_DN64662_c0_g1	HiInc_DN64662_c0_g1	157.396	4.00987	0.475987	8.42432	3.62839e-17	1.10336e-12	TRINITY_DN64662_c0_g1_i1	AT1G16300.1	locus:2032810	AT1G16300	acts upstream of or within	primary root development	GO:0080022	30849	BP	anatomical structure development	GAPCP2	Glyceraldehyde-3-phosphate dehydrogenase GAPCP2
TRINITY_DN64662_c0_g1	HiInc_DN64662_c0_g1	157.396	4.00987	0.475987	8.42432	3.62839e-17	1.10336e-12	TRINITY_DN64662_c0_g1_i1	AT1G16300.1	locus:2032810	AT1G16300	acts upstream of or within	carbohydrate metabolic process	GO:0005975	5291	BP	carbohydrate metabolic process	AT2G34480	Ribosomal protein L18ae/LX family protein [Source:TAIR"
TRINITY_DN65644_c0_g1	HiInc_DN65644_c0_g1	152.563	3.99395	0.479106	8.33624	7.66872e-17	2.33198e-12	TRINITY_DN65644_c0_g1_i1	AT2G34480.1	locus:2040914	AT2G34480	acts upstream of or within	pollen tube growth	GO:0009860	10927	BP	other cellular processes	AT5G06360	Ribosomal protein S8e family protein [Source:UniProtKB/TrEMBL"
TRINITY_DN65001_c0_g1	HiInc_DN65001_c0_g1	47.5958	3.97334	0.640822	6.20038	5.6328e-10	1.71288e-05	TRINITY_DN65001_c0_g1_i1	AT5G06360.1	locus:2164245	AT5G06360	involved in	maturation of 5.8S rRNA	GO:0000460	27806	BP	other metabolic processes	AT5G06360	Ribosomal protein S8e family protein [Source:UniProtKB/TrEMBL"
TRINITY_DN65001_c0_g1	HiInc_DN65001_c0_g1	47.5958	3.97334	0.640822	6.20038	5.6328e-10	1.71288e-05	TRINITY_DN65001_c0_g1_i1	AT5G06360.1	locus:2164245	AT5G06360	part of	preribosome, large subunit precursor	GO:0030687	14923	CC	other cellular components	RPL38A	60S ribosomal protein L38 [Source:UniProtKB/Swiss-Prot"
TRINITY_DN63980_c0_g1	HiInc_DN63980_c0_g1	53.4123	3.96411	0.540928	7.32835	2.33006e-13	7.08548e-09	TRINITY_DN63980_c0_g1_i1	AT2G43460.1	locus:2058172	AT2G43460	involved in	ribonucleoprotein complex assembly	GO:0022618	25749	BP	cellular component organization	ECA1	Calcium-transporting ATPase 1
TRINITY_DN39349_c0_g2	HiInc_DN39349_c0_g2	53.93	3.96193	0.783211	5.05858	4.22395e-07	0.0128446	TRINITY_DN39349_c0_g2_i1	AT1G07810.1	locus:2026580	AT1G07810	enables	P-type calcium transporter activity	GO:0005388	1776	MF	transporter activity	ECA1	Calcium-transporting ATPase 1
TRINITY_DN39349_c0_g2	HiInc_DN39349_c0_g2	53.93	3.96193	0.783211	5.05858	4.22395e-07	0.0128446	TRINITY_DN39349_c0_g2_i1	AT1G07810.1	locus:2026580	AT1G07810	located in	integral component of endoplasmic reticulum membrane	GO:0030176	7887	CC	other membranes	ECA1	Calcium-transporting ATPase 1
TRINITY_DN39349_c0_g2	HiInc_DN39349_c0_g2	53.93	3.96193	0.783211	5.05858	4.22395e-07	0.0128446	TRINITY_DN39349_c0_g2_i1	AT1G07810.1	locus:2026580	AT1G07810	involved in	calcium ion transmembrane transport	GO:0070588	32026	BP	other cellular processes	ECA1	Calcium-transporting ATPase 1
TRINITY_DN39349_c0_g2	HiInc_DN39349_c0_g2	53.93	3.96193	0.783211	5.05858	4.22395e-07	0.0128446	TRINITY_DN39349_c0_g2_i1	AT1G07810.1	locus:2026580	AT1G07810	acts upstream of or within	calcium ion transport	GO:0006816	5278	BP	transport	ECA1	Calcium-transporting ATPase 1
TRINITY_DN39349_c0_g2	HiInc_DN39349_c0_g2	53.93	3.96193	0.783211	5.05858	4.22395e-07	0.0128446	TRINITY_DN39349_c0_g2_i1	AT1G07810.1	locus:2026580	AT1G07810	acts upstream of or within	response to manganese ion	GO:0010042	14707	BP	response to chemical	ECA1	Calcium-transporting ATPase 1
TRINITY_DN39349_c0_g2	HiInc_DN39349_c0_g2	53.93	3.96193	0.783211	5.05858	4.22395e-07	0.0128446	TRINITY_DN39349_c0_g2_i1	AT1G07810.1	locus:2026580	AT1G07810	involved in	ion transmembrane transport	GO:0034220	29103	BP	transport	ECA1	Calcium-transporting ATPase 1
TRINITY_DN39349_c0_g2	HiInc_DN39349_c0_g2	53.93	3.96193	0.783211	5.05858	4.22395e-07	0.0128446	TRINITY_DN39349_c0_g2_i1	AT1G07810.1	locus:2026580	AT1G07810	acts upstream of or within	manganese ion transport	GO:0006828	6274	BP	transport	ECA1	Calcium-transporting ATPase 1
TRINITY_DN39349_c0_g2	HiInc_DN39349_c0_g2	53.93	3.96193	0.783211	5.05858	4.22395e-07	0.0128446	TRINITY_DN39349_c0_g2_i1	AT1G07810.1	locus:2026580	AT1G07810	involved in	cellular calcium ion homeostasis	GO:0006874	5277	BP	cellular homeostasis	ECA1	Calcium-transporting ATPase 1
TRINITY_DN39349_c0_g2	HiInc_DN39349_c0_g2	53.93	3.96193	0.783211	5.05858	4.22395e-07	0.0128446	TRINITY_DN39349_c0_g2_i1	AT1G07810.1	locus:2026580	AT1G07810	enables	P-type ion transporter activity	GO:0015662	1186	MF	transporter activity	ECA1	Calcium-transporting ATPase 1
TRINITY_DN39349_c0_g2	HiInc_DN39349_c0_g2	53.93	3.96193	0.783211	5.05858	4.22395e-07	0.0128446	TRINITY_DN39349_c0_g2_i1	AT1G07810.1	locus:2026580	AT1G07810	is active in	integral component of membrane	GO:0016021	382	CC	other membranes	ECA1	Calcium-transporting ATPase 1
TRINITY_DN39349_c0_g2	HiInc_DN39349_c0_g2	53.93	3.96193	0.783211	5.05858	4.22395e-07	0.0128446	TRINITY_DN39349_c0_g2_i1	AT1G07810.1	locus:2026580	AT1G07810	acts upstream of or within	cellular manganese ion homeostasis	GO:0030026	8899	BP	cellular homeostasis	AT3G06470	F24P17.3 protein [Source:UniProtKB/TrEMBL"
TRINITY_DN63787_c0_g1	HiInc_DN63787_c0_g1	40.4591	3.96062	0.693669	5.70967	1.13195e-08	0.000344215	TRINITY_DN63787_c0_g1_i1	AT3G06470.1	locus:2081116	AT3G06470	involved in	sphingolipid biosynthetic process	GO:0030148	8939	BP	biosynthetic process	AT3G06470	F24P17.3 protein [Source:UniProtKB/TrEMBL"
TRINITY_DN63787_c0_g1	HiInc_DN63787_c0_g1	40.4591	3.96062	0.693669	5.70967	1.13195e-08	0.000344215	TRINITY_DN63787_c0_g1_i1	AT3G06470.1	locus:2081116	AT3G06470	enables	very-long-chain 3-ketoacyl-CoA synthase activity	GO:0102756	55005	MF	transferase activity	AT3G06470	F24P17.3 protein [Source:UniProtKB/TrEMBL"
TRINITY_DN63787_c0_g1	HiInc_DN63787_c0_g1	40.4591	3.96062	0.693669	5.70967	1.13195e-08	0.000344215	TRINITY_DN63787_c0_g1_i1	AT3G06470.1	locus:2081116	AT3G06470	involved in	fatty acid elongation, monounsaturated fatty acid	GO:0034625	29790	BP	other cellular processes	AT3G06470	F24P17.3 protein [Source:UniProtKB/TrEMBL"
TRINITY_DN63787_c0_g1	HiInc_DN63787_c0_g1	40.4591	3.96062	0.693669	5.70967	1.13195e-08	0.000344215	TRINITY_DN63787_c0_g1_i1	AT3G06470.1	locus:2081116	AT3G06470	involved in	very long-chain fatty acid biosynthetic process	GO:0042761	14996	BP	lipid metabolic process	AT3G06470	F24P17.3 protein [Source:UniProtKB/TrEMBL"
TRINITY_DN63787_c0_g1	HiInc_DN63787_c0_g1	40.4591	3.96062	0.693669	5.70967	1.13195e-08	0.000344215	TRINITY_DN63787_c0_g1_i1	AT3G06470.1	locus:2081116	AT3G06470	involved in	fatty acid elongation, polyunsaturated fatty acid	GO:0034626	29791	BP	other cellular processes	AT3G06470	F24P17.3 protein [Source:UniProtKB/TrEMBL"
TRINITY_DN63787_c0_g1	HiInc_DN63787_c0_g1	40.4591	3.96062	0.693669	5.70967	1.13195e-08	0.000344215	TRINITY_DN63787_c0_g1_i1	AT3G06470.1	locus:2081116	AT3G06470	enables	fatty acid elongase activity	GO:0009922	11505	MF	transferase activity	AT3G06470	F24P17.3 protein [Source:UniProtKB/TrEMBL"
TRINITY_DN63787_c0_g1	HiInc_DN63787_c0_g1	40.4591	3.96062	0.693669	5.70967	1.13195e-08	0.000344215	TRINITY_DN63787_c0_g1_i1	AT3G06470.1	locus:2081116	AT3G06470	involved in	fatty acid elongation, saturated fatty acid	GO:0019367	10512	BP	biosynthetic process	A1	Elongation factor 1-alpha 4 [Source:UniProtKB/Swiss-Prot"
TRINITY_DN111_c0_g2	HiInc_DN111_c0_g2	146.039	3.95978	0.500007	7.91946	2.38546e-15	7.25396e-11	TRINITY_DN111_c0_g2_i1	AT1G07920.1	locus:2205095	AT1G07920	involved in	translation	GO:0006412	6869	BP	translation	A1	Elongation factor 1-alpha 4 [Source:UniProtKB/Swiss-Prot"
TRINITY_DN111_c0_g2	HiInc_DN111_c0_g2	146.039	3.95978	0.500007	7.91946	2.38546e-15	7.25396e-11	TRINITY_DN111_c0_g2_i1	AT1G07920.1	gene:2205094	AT1G07920	located in	plasma membrane	GO:0005886	570	CC	plasma membrane	A1	Elongation factor 1-alpha 4 [Source:UniProtKB/Swiss-Prot"
TRINITY_DN111_c0_g2	HiInc_DN111_c0_g2	146.039	3.95978	0.500007	7.91946	2.38546e-15	7.25396e-11	TRINITY_DN111_c0_g2_i1	AT1G07920.1	locus:2205095	AT1G07920	enables	GTPase activity	GO:0003924	1041	MF	hydrolase activity	A1	Elongation factor 1-alpha 4 [Source:UniProtKB/Swiss-Prot"
TRINITY_DN111_c0_g2	HiInc_DN111_c0_g2	146.039	3.95978	0.500007	7.91946	2.38546e-15	7.25396e-11	TRINITY_DN111_c0_g2_i1	AT1G07920.1	gene:2205094	AT1G07920	located in	chloroplast	GO:0009507	175	CC	chloroplast	A1	Elongation factor 1-alpha 4 [Source:UniProtKB/Swiss-Prot"
TRINITY_DN111_c0_g2	HiInc_DN111_c0_g2	146.039	3.95978	0.500007	7.91946	2.38546e-15	7.25396e-11	TRINITY_DN111_c0_g2_i1	AT1G07920.1	locus:2205095	AT1G07920	involved in	translational elongation	GO:0006414	6905	BP	other cellular processes	A1	Elongation factor 1-alpha 4 [Source:UniProtKB/Swiss-Prot"
TRINITY_DN111_c0_g2	HiInc_DN111_c0_g2	146.039	3.95978	0.500007	7.91946	2.38546e-15	7.25396e-11	TRINITY_DN111_c0_g2_i1	AT1G07920.1	locus:2205095	AT1G07920	enables	translation elongation factor activity	GO:0003746	4483	MF	translation factor activity, RNA binding	A1	Elongation factor 1-alpha 4 [Source:UniProtKB/Swiss-Prot"
TRINITY_DN111_c0_g2	HiInc_DN111_c0_g2	146.039	3.95978	0.500007	7.91946	2.38546e-15	7.25396e-11	TRINITY_DN111_c0_g2_i1	AT1G07920.1	locus:2205095	AT1G07920	located in	mitochondrion	GO:0005739	486	CC	mitochondrion	A1	Elongation factor 1-alpha 4 [Source:UniProtKB/Swiss-Prot"
TRINITY_DN111_c0_g2	HiInc_DN111_c0_g2	146.039	3.95978	0.500007	7.91946	2.38546e-15	7.25396e-11	TRINITY_DN111_c0_g2_i1	AT1G07920.1	gene:2205094	AT1G07920	located in	plant-type vacuole	GO:0000325	11545	CC	vacuole	A1	Elongation factor 1-alpha 4 [Source:UniProtKB/Swiss-Prot"
TRINITY_DN111_c0_g2	HiInc_DN111_c0_g2	146.039	3.95978	0.500007	7.91946	2.38546e-15	7.25396e-11	TRINITY_DN111_c0_g2_i1	AT1G07920.1	gene:2205094	AT1G07920	located in	nucleolus	GO:0005730	527	CC	nucleolus	A1	Elongation factor 1-alpha 4 [Source:UniProtKB/Swiss-Prot"
TRINITY_DN111_c0_g2	HiInc_DN111_c0_g2	146.039	3.95978	0.500007	7.91946	2.38546e-15	7.25396e-11	TRINITY_DN111_c0_g2_i1	AT1G07920.1	locus:2205095	AT1G07920	located in	cytosol	GO:0005829	241	CC	cytosol	A1	Elongation factor 1-alpha 4 [Source:UniProtKB/Swiss-Prot"
TRINITY_DN111_c0_g2	HiInc_DN111_c0_g2	146.039	3.95978	0.500007	7.91946	2.38546e-15	7.25396e-11	TRINITY_DN111_c0_g2_i1	AT1G07920.1	gene:2205094	AT1G07920	located in	cytoplasm	GO:0005737	231	CC	cytoplasm	A1	Elongation factor 1-alpha 4 [Source:UniProtKB/Swiss-Prot"
TRINITY_DN111_c0_g2	HiInc_DN111_c0_g2	146.039	3.95978	0.500007	7.91946	2.38546e-15	7.25396e-11	TRINITY_DN111_c0_g2_i1	AT1G07920.1	gene:2205094	AT1G07920	located in	plasmodesma	GO:0009506	571	CC	other cellular components	A1	Elongation factor 1-alpha 4 [Source:UniProtKB/Swiss-Prot"
TRINITY_DN111_c0_g2	HiInc_DN111_c0_g2	146.039	3.95978	0.500007	7.91946	2.38546e-15	7.25396e-11	TRINITY_DN111_c0_g2_i1	AT1G07920.1	locus:2205095	AT1G07920	enables	mRNA binding	GO:0003729	3091	MF	RNA binding	TIF3E1	Eukaryotic translation initiation factor 3 subunit E [Source:UniProtKB/TrEMBL"
TRINITY_DN65509_c0_g1	HiInc_DN65509_c0_g1	43.0867	3.93845	0.647503	6.08251	1.18313e-09	3.59777e-05	TRINITY_DN65509_c0_g1_i1	AT3G57290.1	locus:2082593	AT3G57290	located in	COP9 signalosome	GO:0008180	657	CC	nucleus	TIF3E1	Eukaryotic translation initiation factor 3 subunit E [Source:UniProtKB/TrEMBL"
TRINITY_DN65509_c0_g1	HiInc_DN65509_c0_g1	43.0867	3.93845	0.647503	6.08251	1.18313e-09	3.59777e-05	TRINITY_DN65509_c0_g1_i1	AT3G57290.1	locus:2082593	AT3G57290	acts upstream of or within	photomorphogenesis	GO:0009640	6751	BP	response to light stimulus	TIF3E1	Eukaryotic translation initiation factor 3 subunit E [Source:UniProtKB/TrEMBL"
TRINITY_DN65509_c0_g1	HiInc_DN65509_c0_g1	43.0867	3.93845	0.647503	6.08251	1.18313e-09	3.59777e-05	TRINITY_DN65509_c0_g1_i1	AT3G57290.1	locus:2082593	AT3G57290	acts upstream of or within	DNA-templated transcription, initiation	GO:0006352	7456	BP	other metabolic processes	TIF3E1	Eukaryotic translation initiation factor 3 subunit E [Source:UniProtKB/TrEMBL"
TRINITY_DN65509_c0_g1	HiInc_DN65509_c0_g1	43.0867	3.93845	0.647503	6.08251	1.18313e-09	3.59777e-05	TRINITY_DN65509_c0_g1_i1	AT3G57290.1	locus:2082593	AT3G57290	part of	cytosolic proteasome complex	GO:0031597	21805	CC	cytosol	TIF3E1	Eukaryotic translation initiation factor 3 subunit E [Source:UniProtKB/TrEMBL"
TRINITY_DN65509_c0_g1	HiInc_DN65509_c0_g1	43.0867	3.93845	0.647503	6.08251	1.18313e-09	3.59777e-05	TRINITY_DN65509_c0_g1_i1	AT3G57290.1	locus:2082593	AT3G57290	enables	translation repressor activity	GO:0030371	9777	MF	translation regulator activity	RPS27B	40S ribosomal protein S27 [Source:UniProtKB/TrEMBL"
TRINITY_DN6663_c0_g1	HiInc_DN6663_c0_g1	76.7526	3.92618	0.609667	6.43987	1.19577e-10	3.63622e-06	TRINITY_DN6663_c0_g1_i1	AT3G61110.1	locus:2098821	AT3G61110	located in	ribosome	GO:0005840	633	CC	ribosome	ACO2	Aconitate hydratase [Source:UniProtKB/TrEMBL"
TRINITY_DN63807_c0_g1	HiInc_DN63807_c0_g1	78.4578	3.92567	0.769357	5.10253	3.35135e-07	0.0101911	TRINITY_DN63807_c0_g1_i1	AT4G26970.1	locus:2116297	AT4G26970	enables	aconitate hydratase activity	GO:0003994	1349	MF	catalytic activity	ACO2	Aconitate hydratase [Source:UniProtKB/TrEMBL"
TRINITY_DN63807_c0_g1	HiInc_DN63807_c0_g1	78.4578	3.92567	0.769357	5.10253	3.35135e-07	0.0101911	TRINITY_DN63807_c0_g1_i1	AT4G26970.1	locus:2116297	AT4G26970	acts upstream of or within	isocitrate metabolic process	GO:0006102	6106	BP	other cellular processes	ACO2	Aconitate hydratase [Source:UniProtKB/TrEMBL"
TRINITY_DN63807_c0_g1	HiInc_DN63807_c0_g1	78.4578	3.92567	0.769357	5.10253	3.35135e-07	0.0101911	TRINITY_DN63807_c0_g1_i1	AT4G26970.1	locus:2116297	AT4G26970	involved in	response to iron ion starvation	GO:1990641	49290	BP	response to external stimulus	ACO2	Aconitate hydratase [Source:UniProtKB/TrEMBL"
TRINITY_DN63807_c0_g1	HiInc_DN63807_c0_g1	78.4578	3.92567	0.769357	5.10253	3.35135e-07	0.0101911	TRINITY_DN63807_c0_g1_i1	AT4G26970.1	locus:2116297	AT4G26970	enables	4 iron, 4 sulfur cluster binding	GO:0051539	21612	MF	other binding	ACO2	Aconitate hydratase [Source:UniProtKB/TrEMBL"
TRINITY_DN63807_c0_g1	HiInc_DN63807_c0_g1	78.4578	3.92567	0.769357	5.10253	3.35135e-07	0.0101911	TRINITY_DN63807_c0_g1_i1	AT4G26970.1	locus:2116297	AT4G26970	enables	citrate dehydratase activity	GO:0047780	16492	MF	catalytic activity	WIN1	Acetylornithine aminotransferase
TRINITY_DN39924_c0_g1	HiInc_DN39924_c0_g1	22.9796	3.92351	0.818437	4.79391	1.63563e-06	0.0497378	TRINITY_DN39924_c0_g1_i1	AT1G80600.1	locus:2198948	AT1G80600	acts upstream of or within	arginine biosynthetic process	GO:0006526	5156	BP	other cellular processes	WIN1	Acetylornithine aminotransferase
TRINITY_DN39924_c0_g1	HiInc_DN39924_c0_g1	22.9796	3.92351	0.818437	4.79391	1.63563e-06	0.0497378	TRINITY_DN39924_c0_g1_i1	AT1G80600.1	locus:2198948	AT1G80600	enables	N2-acetyl-L-ornithine:2-oxoglutarate 5-aminotransferase activity	GO:0003992	1340	MF	transferase activity	RPS13B	40S ribosomal protein S13-2 [Source:UniProtKB/Swiss-Prot"
TRINITY_DN63799_c0_g1	HiInc_DN63799_c0_g1	214.764	3.92122	0.438136	8.94978	3.56206e-19	1.08319e-14	TRINITY_DN63799_c0_g1_i1	AT4G00100.1	locus:2126936	AT4G00100	acts upstream of or within	cytokinesis by cell plate formation	GO:0000911	14077	BP	other cellular processes	AT1G09640	Probable elongation factor 1-gamma 1 [Source:UniProtKB/Swiss-Prot"
TRINITY_DN2194_c0_g2	HiInc_DN2194_c0_g2	82.9386	3.918	0.62472	6.27161	3.57325e-10	1.08659e-05	TRINITY_DN2194_c0_g2_i1	AT1G09640.2	locus:2024311	AT1G09640	acts upstream of or within	seed development	GO:0048316	18540	BP	reproduction	AT1G09640	Probable elongation factor 1-gamma 1 [Source:UniProtKB/Swiss-Prot"
TRINITY_DN2194_c0_g2	HiInc_DN2194_c0_g2	82.9386	3.918	0.62472	6.27161	3.57325e-10	1.08659e-05	TRINITY_DN2194_c0_g2_i1	AT1G09640.2	locus:2024311	AT1G09640	enables	glutathione transferase activity	GO:0004364	2545	MF	transferase activity	AT1G09640	Probable elongation factor 1-gamma 1 [Source:UniProtKB/Swiss-Prot"
TRINITY_DN2194_c0_g2	HiInc_DN2194_c0_g2	82.9386	3.918	0.62472	6.27161	3.57325e-10	1.08659e-05	TRINITY_DN2194_c0_g2_i1	AT1G09640.2	locus:2024311	AT1G09640	acts upstream of or within	response to inorganic substance	GO:0010035	14767	BP	response to chemical	AT1G09640	Probable elongation factor 1-gamma 1 [Source:UniProtKB/Swiss-Prot"
TRINITY_DN2194_c0_g2	HiInc_DN2194_c0_g2	82.9386	3.918	0.62472	6.27161	3.57325e-10	1.08659e-05	TRINITY_DN2194_c0_g2_i1	AT1G09640.2	locus:2024311	AT1G09640	acts upstream of or within	catabolic process	GO:0009056	5313	BP	catabolic process	AT1G09640	Probable elongation factor 1-gamma 1 [Source:UniProtKB/Swiss-Prot"
TRINITY_DN2194_c0_g2	HiInc_DN2194_c0_g2	82.9386	3.918	0.62472	6.27161	3.57325e-10	1.08659e-05	TRINITY_DN2194_c0_g2_i1	AT1G09640.2	locus:2024311	AT1G09640	involved in	glutathione metabolic process	GO:0006749	5897	BP	other metabolic processes	AT3G30580	unknown protein"
TRINITY_DN41268_c1_g1	HiInc_DN41268_c1_g1	28.4501	3.89571	0.722358	5.39305	6.92724e-08	0.0021065	TRINITY_DN41268_c1_g1_i3	AT3G30580.1	locus:2092645	AT3G30580	involved in	cytokinin metabolic process	GO:0009690	5502	BP	other cellular processes	AT3G30580	unknown protein"
TRINITY_DN41268_c1_g1	HiInc_DN41268_c1_g1	28.4501	3.89571	0.722358	5.39305	6.92724e-08	0.0021065	TRINITY_DN41268_c1_g1_i3	AT3G30580.1	locus:2092645	AT3G30580	involved in	cytokinin-activated signaling pathway	GO:0009736	11417	BP	other cellular processes	ENO1	Enolase 1
TRINITY_DN13454_c0_g1	HiInc_DN13454_c0_g1	56.7185	3.87331	0.564938	6.85617	7.07291e-12	2.1508e-07	TRINITY_DN13454_c0_g1_i2	AT1G74030.1	locus:2031476	AT1G74030	acts upstream of or within	trichome morphogenesis	GO:0010090	14838	BP	other cellular processes	ENO1	Enolase 1
TRINITY_DN13454_c0_g1	HiInc_DN13454_c0_g1	56.7185	3.87331	0.564938	6.85617	7.07291e-12	2.1508e-07	TRINITY_DN13454_c0_g1_i2	AT1G74030.1	locus:2031476	AT1G74030	enables	phosphopyruvate hydratase activity	GO:0004634	3723	MF	catalytic activity	ENO1	Enolase 1
TRINITY_DN13454_c0_g1	HiInc_DN13454_c0_g1	56.7185	3.87331	0.564938	6.85617	7.07291e-12	2.1508e-07	TRINITY_DN13454_c0_g1_i2	AT1G74030.1	locus:2031476	AT1G74030	part of	phosphopyruvate hydratase complex	GO:0000015	273	CC	cytosol	CML39	Calcium-binding protein CML39 [Source:UniProtKB/Swiss-Prot"
TRINITY_DN11234_c0_g1	HiInc_DN11234_c0_g1	98.1467	3.8611	0.634921	6.08123	1.19266e-09	3.62675e-05	TRINITY_DN11234_c0_g1_i7	AT1G76640.1	locus:2030106	AT1G76640	acts upstream of or within	response to alcohol	GO:0097305	41357	BP	response to chemical	CML39	Calcium-binding protein CML39 [Source:UniProtKB/Swiss-Prot"
TRINITY_DN11234_c0_g1	HiInc_DN11234_c0_g1	98.1467	3.8611	0.634921	6.08123	1.19266e-09	3.62675e-05	TRINITY_DN11234_c0_g1_i7	AT1G76640.1	locus:2030106	AT1G76640	acts upstream of or within	indole-containing compound metabolic process	GO:0042430	12131	BP	other cellular processes	TCTP1	Translationally-controlled tumor protein 1 [Source:UniProtKB/Swiss-Prot"
TRINITY_DN64618_c0_g1	HiInc_DN64618_c0_g1	157.446	3.8545	0.366841	10.5073	7.99501e-26	2.4312e-21	TRINITY_DN64618_c0_g1_i1	AT3G16640.1	locus:2089378	AT3G16640	acts upstream of or within	root hair cell tip growth	GO:0048768	22773	BP	cell growth	TCTP1	Translationally-controlled tumor protein 1 [Source:UniProtKB/Swiss-Prot"
TRINITY_DN64618_c0_g1	HiInc_DN64618_c0_g1	157.446	3.8545	0.366841	10.5073	7.99501e-26	2.4312e-21	TRINITY_DN64618_c0_g1_i1	AT3G16640.1	locus:2089378	AT3G16640	acts upstream of or within	positive regulation of microtubule depolymerization	GO:0031117	19762	BP	other cellular processes	TCTP1	Translationally-controlled tumor protein 1 [Source:UniProtKB/Swiss-Prot"
TRINITY_DN64618_c0_g1	HiInc_DN64618_c0_g1	157.446	3.8545	0.366841	10.5073	7.99501e-26	2.4312e-21	TRINITY_DN64618_c0_g1_i1	AT3G16640.1	locus:2089378	AT3G16640	acts upstream of or within	regulation of multicellular organism growth	GO:0040014	10884	BP	growth	TCTP1	Translationally-controlled tumor protein 1 [Source:UniProtKB/Swiss-Prot"
TRINITY_DN64618_c0_g1	HiInc_DN64618_c0_g1	157.446	3.8545	0.366841	10.5073	7.99501e-26	2.4312e-21	TRINITY_DN64618_c0_g1_i1	AT3G16640.1	locus:2089378	AT3G16640	acts upstream of or within	regulation of mitotic cell cycle	GO:0007346	6394	BP	cell cycle	TCTP1	Translationally-controlled tumor protein 1 [Source:UniProtKB/Swiss-Prot"
TRINITY_DN64618_c0_g1	HiInc_DN64618_c0_g1	157.446	3.8545	0.366841	10.5073	7.99501e-26	2.4312e-21	TRINITY_DN64618_c0_g1_i1	AT3G16640.1	gene:2089377	AT3G16640	located in	thylakoid	GO:0009579	702	CC	thylakoid	TCTP1	Translationally-controlled tumor protein 1 [Source:UniProtKB/Swiss-Prot"
TRINITY_DN64618_c0_g1	HiInc_DN64618_c0_g1	157.446	3.8545	0.366841	10.5073	7.99501e-26	2.4312e-21	TRINITY_DN64618_c0_g1_i1	AT3G16640.1	locus:2089378	AT3G16640	located in	pollen tube	GO:0090406	36934	CC	other cellular components	TCTP1	Translationally-controlled tumor protein 1 [Source:UniProtKB/Swiss-Prot"
TRINITY_DN64618_c0_g1	HiInc_DN64618_c0_g1	157.446	3.8545	0.366841	10.5073	7.99501e-26	2.4312e-21	TRINITY_DN64618_c0_g1_i1	AT3G16640.1	locus:2089378	AT3G16640	acts upstream of or within	drought recovery	GO:0009819	8701	BP	response to abiotic stimulus	TCTP1	Translationally-controlled tumor protein 1 [Source:UniProtKB/Swiss-Prot"
TRINITY_DN64618_c0_g1	HiInc_DN64618_c0_g1	157.446	3.8545	0.366841	10.5073	7.99501e-26	2.4312e-21	TRINITY_DN64618_c0_g1_i1	AT3G16640.1	locus:2089378	AT3G16640	acts upstream of or within	regulation of stomatal closure	GO:0090333	35355	BP	other cellular processes	TCTP1	Translationally-controlled tumor protein 1 [Source:UniProtKB/Swiss-Prot"
TRINITY_DN64618_c0_g1	HiInc_DN64618_c0_g1	157.446	3.8545	0.366841	10.5073	7.99501e-26	2.4312e-21	TRINITY_DN64618_c0_g1_i1	AT3G16640.1	locus:2089378	AT3G16640	acts upstream of or within	regulation of cell growth	GO:0001558	8870	BP	cellular component organization	TCTP1	Translationally-controlled tumor protein 1 [Source:UniProtKB/Swiss-Prot"
TRINITY_DN64618_c0_g1	HiInc_DN64618_c0_g1	157.446	3.8545	0.366841	10.5073	7.99501e-26	2.4312e-21	TRINITY_DN64618_c0_g1_i1	AT3G16640.1	locus:2089378	AT3G16640	enables	microtubule binding	GO:0008017	3214	MF	protein binding	TCTP1	Translationally-controlled tumor protein 1 [Source:UniProtKB/Swiss-Prot"
TRINITY_DN64618_c0_g1	HiInc_DN64618_c0_g1	157.446	3.8545	0.366841	10.5073	7.99501e-26	2.4312e-21	TRINITY_DN64618_c0_g1_i1	AT3G16640.1	locus:2089378	AT3G16640	acts upstream of or within	auxin homeostasis	GO:0010252	21561	BP	other biological processes	TCTP1	Translationally-controlled tumor protein 1 [Source:UniProtKB/Swiss-Prot"
TRINITY_DN64618_c0_g1	HiInc_DN64618_c0_g1	157.446	3.8545	0.366841	10.5073	7.99501e-26	2.4312e-21	TRINITY_DN64618_c0_g1_i1	AT3G16640.1	locus:2089378	AT3G16640	acts upstream of or within	lateral root development	GO:0048527	20804	BP	multicellular organism development	MCCA	Methylcrotonoyl-CoA carboxylase subunit alpha
TRINITY_DN41624_c0_g1	HiInc_DN41624_c0_g1	65.2405	3.85016	0.604101	6.37336	1.84927e-10	5.62345e-06	TRINITY_DN41624_c0_g1_i1	AT1G03090.2	locus:2007559	AT1G03090	involved in	leucine catabolic process	GO:0006552	6169	BP	catabolic process	MCCA	Methylcrotonoyl-CoA carboxylase subunit alpha
TRINITY_DN41624_c0_g1	HiInc_DN41624_c0_g1	65.2405	3.85016	0.604101	6.37336	1.84927e-10	5.62345e-06	TRINITY_DN41624_c0_g1_i1	AT1G03090.2	locus:2007559	AT1G03090	enables	cobalt ion binding	GO:0050897	18211	MF	other binding	MCCA	Methylcrotonoyl-CoA carboxylase subunit alpha
TRINITY_DN41624_c0_g1	HiInc_DN41624_c0_g1	65.2405	3.85016	0.604101	6.37336	1.84927e-10	5.62345e-06	TRINITY_DN41624_c0_g1_i1	AT1G03090.2	locus:2007559	AT1G03090	enables	methylcrotonoyl-CoA carboxylase activity	GO:0004485	3194	MF	catalytic activity	AT3G12390	Nascent polypeptide-associated complex subunit alpha-like protein 1 [Source:UniProtKB/Swiss-Prot"
TRINITY_DN65621_c0_g1	HiInc_DN65621_c0_g1	102.927	3.84573	0.510518	7.533	4.95884e-14	1.50793e-09	TRINITY_DN65621_c0_g1_i1	AT3G12390.1	locus:2092462	AT3G12390	involved in	protein targeting to membrane	GO:0006612	6917	BP	other cellular processes	RH7	DEAD-box ATP-dependent RNA helicase 7 [Source:UniProtKB/Swiss-Prot"
TRINITY_DN26346_c0_g1	HiInc_DN26346_c0_g1	53.2014	3.83719	0.645363	5.94579	2.75134e-09	8.36655e-05	TRINITY_DN26346_c0_g1_i1	AT5G62190.1	locus:2167903	AT5G62190	acts upstream of or within	RNA metabolic process	GO:0016070	4899	BP	other metabolic processes	RH7	DEAD-box ATP-dependent RNA helicase 7 [Source:UniProtKB/Swiss-Prot"
TRINITY_DN26346_c0_g1	HiInc_DN26346_c0_g1	53.2014	3.83719	0.645363	5.94579	2.75134e-09	8.36655e-05	TRINITY_DN26346_c0_g1_i1	AT5G62190.1	locus:2167903	AT5G62190	enables	DEAD/H-box RNA helicase binding	GO:0017151	8600	MF	protein binding	COB	apocytochrome b [Source:TAIR"
TRINITY_DN63794_c0_g1	HiInc_DN63794_c0_g1	268.243	3.8288	0.392419	9.7569	1.72346e-22	5.24088e-18	TRINITY_DN63794_c0_g1_i1	ATMG00220.1	locus:1005028047	ATMG00220	part of	mitochondrial respiratory chain complex III	GO:0005750	625	CC	other membranes	COB	apocytochrome b [Source:TAIR"
TRINITY_DN63794_c0_g1	HiInc_DN63794_c0_g1	268.243	3.8288	0.392419	9.7569	1.72346e-22	5.24088e-18	TRINITY_DN63794_c0_g1_i1	ATMG00220.1	locus:1005028047	ATMG00220	is active in	intrinsic component of membrane	GO:0031224	20777	CC	other membranes	COB	apocytochrome b [Source:TAIR"
TRINITY_DN63794_c0_g1	HiInc_DN63794_c0_g1	268.243	3.8288	0.392419	9.7569	1.72346e-22	5.24088e-18	TRINITY_DN63794_c0_g1_i1	ATMG00220.1	locus:1005028047	ATMG00220	involved in	respiratory electron transport chain	GO:0022904	29251	BP	generation of precursor metabolites and energy	COB	apocytochrome b [Source:TAIR"
TRINITY_DN63794_c0_g1	HiInc_DN63794_c0_g1	268.243	3.8288	0.392419	9.7569	1.72346e-22	5.24088e-18	TRINITY_DN63794_c0_g1_i1	ATMG00220.1	locus:1005028047	ATMG00220	enables	ubiquinol-cytochrome-c reductase activity	GO:0008121	4566	MF	catalytic activity	COB	apocytochrome b [Source:TAIR"
TRINITY_DN63794_c0_g1	HiInc_DN63794_c0_g1	268.243	3.8288	0.392419	9.7569	1.72346e-22	5.24088e-18	TRINITY_DN63794_c0_g1_i1	ATMG00220.1	locus:1005028047	ATMG00220	involved in	mitochondrial electron transport, ubiquinol to cytochrome c	GO:0006122	5442	BP	other cellular processes	COB	apocytochrome b [Source:TAIR"
TRINITY_DN63794_c0_g1	HiInc_DN63794_c0_g1	268.243	3.8288	0.392419	9.7569	1.72346e-22	5.24088e-18	TRINITY_DN63794_c0_g1_i1	ATMG00220.1	locus:1005028047	ATMG00220	part of	respiratory chain complex III	GO:0045275	11520	CC	other membranes	RPS9B	40S ribosomal protein S9-1 [Source:UniProtKB/Swiss-Prot"
TRINITY_DN55677_c0_g1	HiInc_DN55677_c0_g1	175.934	3.82387	0.429921	8.89437	5.87513e-19	1.78657e-14	TRINITY_DN55677_c0_g1_i1	AT5G15200.1	locus:2150976	AT5G15200	involved in	positive regulation of translational fidelity	GO:0045903	12642	BP	other cellular processes	RPS9B	40S ribosomal protein S9-1 [Source:UniProtKB/Swiss-Prot"
TRINITY_DN55677_c0_g1	HiInc_DN55677_c0_g1	175.934	3.82387	0.429921	8.89437	5.87513e-19	1.78657e-14	TRINITY_DN55677_c0_g1_i1	AT5G15200.1	locus:2150976	AT5G15200	acts upstream of or within	embryo development	GO:0009790	11985	BP	embryo development	HSP81-2	Heat shock protein 81-2 [Source:UniProtKB/TrEMBL"
TRINITY_DN27203_c0_g1	HiInc_DN27203_c0_g1	344.487	3.80955	0.370971	10.2691	9.70641e-25	2.95162e-20	TRINITY_DN27203_c0_g1_i1	AT5G56030.1	locus:2161815	AT5G56030	involved in	chaperone-mediated protein folding	GO:0061077	35087	BP	other cellular processes	HSP81-2	Heat shock protein 81-2 [Source:UniProtKB/TrEMBL"
TRINITY_DN27203_c0_g1	HiInc_DN27203_c0_g1	344.487	3.80955	0.370971	10.2691	9.70641e-25	2.95162e-20	TRINITY_DN27203_c0_g1_i1	AT5G56030.1	locus:2161815	AT5G56030	acts upstream of or within	stomatal closure	GO:0090332	35365	BP	other cellular processes	HSP81-2	Heat shock protein 81-2 [Source:UniProtKB/TrEMBL"
TRINITY_DN27203_c0_g1	HiInc_DN27203_c0_g1	344.487	3.80955	0.370971	10.2691	9.70641e-25	2.95162e-20	TRINITY_DN27203_c0_g1_i1	AT5G56030.1	locus:2161815	AT5G56030	involved in	cellular response to heat	GO:0034605	29752	BP	response to abiotic stimulus	HSP81-2	Heat shock protein 81-2 [Source:UniProtKB/TrEMBL"
TRINITY_DN27203_c0_g1	HiInc_DN27203_c0_g1	344.487	3.80955	0.370971	10.2691	9.70641e-25	2.95162e-20	TRINITY_DN27203_c0_g1_i1	AT5G56030.1	locus:2161815	AT5G56030	part of	protein-containing complex	GO:0032991	26727	CC	other cellular components	HSP81-2	Heat shock protein 81-2 [Source:UniProtKB/TrEMBL"
TRINITY_DN27203_c0_g1	HiInc_DN27203_c0_g1	344.487	3.80955	0.370971	10.2691	9.70641e-25	2.95162e-20	TRINITY_DN27203_c0_g1_i1	AT5G56030.1	locus:2161815	AT5G56030	acts upstream of or within	negative regulation of seed germination	GO:0010187	17779	BP	post-embryonic development	HSP81-2	Heat shock protein 81-2 [Source:UniProtKB/TrEMBL"
TRINITY_DN27203_c0_g1	HiInc_DN27203_c0_g1	344.487	3.80955	0.370971	10.2691	9.70641e-25	2.95162e-20	TRINITY_DN27203_c0_g1_i1	AT5G56030.1	locus:2161815	AT5G56030	involved in	protein stabilization	GO:0050821	18007	BP	other biological processes	HSP81-2	Heat shock protein 81-2 [Source:UniProtKB/TrEMBL"
TRINITY_DN27203_c0_g1	HiInc_DN27203_c0_g1	344.487	3.80955	0.370971	10.2691	9.70641e-25	2.95162e-20	TRINITY_DN27203_c0_g1_i1	AT5G56030.1	locus:2161815	AT5G56030	is active in	perinuclear region of cytoplasm	GO:0048471	18573	CC	cytoplasm	ARP1	60S ribosomal protein L3-1 [Source:UniProtKB/Swiss-Prot"
TRINITY_DN7356_c0_g1	HiInc_DN7356_c0_g1	565.042	3.80287	0.425286	8.9419	3.82539e-19	1.16326e-14	TRINITY_DN7356_c0_g1_i1	AT1G43170.4	locus:2018605	AT1G43170	involved in	ribosomal large subunit assembly	GO:0000027	7170	BP	other cellular processes	ARP1	60S ribosomal protein L3-1 [Source:UniProtKB/Swiss-Prot"
TRINITY_DN7356_c0_g1	HiInc_DN7356_c0_g1	565.042	3.80287	0.425286	8.9419	3.82539e-19	1.16326e-14	TRINITY_DN7356_c0_g1_i1	AT1G43170.4	gene:2018604	AT1G43170	located in	plant-type cell wall	GO:0009505	156	CC	cell wall	ARP1	60S ribosomal protein L3-1 [Source:UniProtKB/Swiss-Prot"
TRINITY_DN7356_c0_g1	HiInc_DN7356_c0_g1	565.042	3.80287	0.425286	8.9419	3.82539e-19	1.16326e-14	TRINITY_DN7356_c0_g1_i1	AT1G43170.4	locus:2018605	AT1G43170	located in	nucleus	GO:0005634	537	CC	nucleus	MCCB	Methylcrotonoyl-CoA carboxylase beta chain
TRINITY_DN64128_c0_g1	HiInc_DN64128_c0_g1	63.5867	3.7936	0.563589	6.73115	1.6833e-11	5.11876e-07	TRINITY_DN64128_c0_g1_i1	AT4G34030.1	locus:2124256	AT4G34030	part of	methylcrotonoyl-CoA carboxylase complex	GO:1905202	51918	CC	other cellular components	EIF3G1	Eukaryotic translation initiation factor 3 subunit G [Source:UniProtKB/TrEMBL"
TRINITY_DN64258_c0_g1	HiInc_DN64258_c0_g1	20.3696	3.77316	0.785251	4.80504	1.54721e-06	0.0470491	TRINITY_DN64258_c0_g1_i1	AT3G11400.1	locus:2080772	AT3G11400	part of	eukaryotic translation initiation factor 3 complex	GO:0005852	286	CC	cytoplasm	ATSMC3	Structural maintenance of chromosomes protein [Source:UniProtKB/TrEMBL"
TRINITY_DN11990_c0_g1	HiInc_DN11990_c0_g1	43.8025	3.75579	0.675035	5.56385	2.63882e-08	0.000802439	TRINITY_DN11990_c0_g1_i2	AT5G48600.2	locus:2152526	AT5G48600	involved in	mitotic sister chromatid segregation	GO:0000070	6393	BP	cellular component organization	ATSMC3	Structural maintenance of chromosomes protein [Source:UniProtKB/TrEMBL"
TRINITY_DN11990_c0_g1	HiInc_DN11990_c0_g1	43.8025	3.75579	0.675035	5.56385	2.63882e-08	0.000802439	TRINITY_DN11990_c0_g1_i2	AT5G48600.2	locus:2152526	AT5G48600	involved in	mitotic chromosome condensation	GO:0007076	6391	BP	other cellular processes	ATSMC3	Structural maintenance of chromosomes protein [Source:UniProtKB/TrEMBL"
TRINITY_DN11990_c0_g1	HiInc_DN11990_c0_g1	43.8025	3.75579	0.675035	5.56385	2.63882e-08	0.000802439	TRINITY_DN11990_c0_g1_i2	AT5G48600.2	locus:2152526	AT5G48600	located in	chromosome	GO:0005694	188	CC	other intracellular components	AT5G13070	At5g13070 [Source:UniProtKB/TrEMBL"
TRINITY_DN22393_c0_g2	HiInc_DN22393_c0_g2	38.6819	3.75556	0.692993	5.41934	5.98197e-08	0.00181906	TRINITY_DN22393_c0_g2_i1	AT5G13070.1	locus:2179852	AT5G13070	is active in	mitochondrial intermembrane space	GO:0005758	477	CC	other intracellular components	AT5G13070	At5g13070 [Source:UniProtKB/TrEMBL"
TRINITY_DN22393_c0_g2	HiInc_DN22393_c0_g2	38.6819	3.75556	0.692993	5.41934	5.98197e-08	0.00181906	TRINITY_DN22393_c0_g2_i1	AT5G13070.1	locus:2179852	AT5G13070	involved in	phospholipid transport	GO:0015914	6743	BP	transport	AT5G13070	At5g13070 [Source:UniProtKB/TrEMBL"
TRINITY_DN22393_c0_g2	HiInc_DN22393_c0_g2	38.6819	3.75556	0.692993	5.41934	5.98197e-08	0.00181906	TRINITY_DN22393_c0_g2_i1	AT5G13070.1	locus:2179852	AT5G13070	enables	phosphatidic acid transfer activity	GO:1990050	45080	MF	transporter activity	RPSAA	40S ribosomal protein SA [Source:UniProtKB/TrEMBL"
TRINITY_DN64796_c0_g1	HiInc_DN64796_c0_g1	376.012	3.74715	0.552049	6.78772	1.13917e-11	3.4641e-07	TRINITY_DN64796_c0_g1_i1	AT1G72370.2	locus:2193997	AT1G72370	acts upstream of or within	mature ribosome assembly	GO:0042256	11202	BP	cellular component organization	RPSAA	40S ribosomal protein SA [Source:UniProtKB/TrEMBL"
TRINITY_DN64796_c0_g1	HiInc_DN64796_c0_g1	376.012	3.74715	0.552049	6.78772	1.13917e-11	3.4641e-07	TRINITY_DN64796_c0_g1_i1	AT1G72370.2	locus:2193997	AT1G72370	located in	small ribosomal subunit	GO:0015935	661	CC	ribosome	ATP6-2	ATP synthase subunit a [Source:UniProtKB/TrEMBL"
TRINITY_DN65754_c0_g1	HiInc_DN65754_c0_g1	223.095	3.7453	0.423031	8.85349	8.48213e-19	2.57933e-14	TRINITY_DN65754_c0_g1_i1	ATMG01170.1	locus:504954600	ATMG01170	involved in	ATP synthesis coupled proton transport	GO:0015986	4698	BP	biosynthetic process	ATP6-2	ATP synthase subunit a [Source:UniProtKB/TrEMBL"
TRINITY_DN65754_c0_g1	HiInc_DN65754_c0_g1	223.095	3.7453	0.423031	8.85349	8.48213e-19	2.57933e-14	TRINITY_DN65754_c0_g1_i1	ATMG01170.1	locus:504954600	ATMG01170	part of	proton-transporting ATP synthase complex	GO:0045259	11468	CC	other membranes	ATP6-2	ATP synthase subunit a [Source:UniProtKB/TrEMBL"
TRINITY_DN65754_c0_g1	HiInc_DN65754_c0_g1	223.095	3.7453	0.423031	8.85349	8.48213e-19	2.57933e-14	TRINITY_DN65754_c0_g1_i1	ATMG01170.1	locus:504954600	ATMG01170	enables	proton transmembrane transporter activity	GO:0015078	2742	MF	transporter activity	NAP1"	"1
TRINITY_DN65713_c0_g1	HiInc_DN65713_c0_g1	70.4018	3.74509	0.5565	6.72973	1.69978e-11	5.16886e-07	TRINITY_DN65713_c0_g1_i1	AT4G26110.2	locus:2120785	AT4G26110	acts upstream of or within	double-strand break repair via homologous recombination	GO:0000724	14226	BP	other cellular processes	NAP1"	"1
TRINITY_DN65713_c0_g1	HiInc_DN65713_c0_g1	70.4018	3.74509	0.5565	6.72973	1.69978e-11	5.16886e-07	TRINITY_DN65713_c0_g1_i1	AT4G26110.2	locus:2120785	AT4G26110	enables	histone binding	GO:0042393	12058	MF	protein binding	NAP1"	"1
TRINITY_DN65713_c0_g1	HiInc_DN65713_c0_g1	70.4018	3.74509	0.5565	6.72973	1.69978e-11	5.16886e-07	TRINITY_DN65713_c0_g1_i1	AT4G26110.2	locus:2120785	AT4G26110	involved in	nucleosome assembly	GO:0006334	6555	BP	cellular component organization	NAP1"	"1
TRINITY_DN65713_c0_g1	HiInc_DN65713_c0_g1	70.4018	3.74509	0.5565	6.72973	1.69978e-11	5.16886e-07	TRINITY_DN65713_c0_g1_i1	AT4G26110.2	locus:2120785	AT4G26110	involved in	somatic cell DNA recombination	GO:0016444	7270	BP	DNA metabolic process	NAP1"	"1
TRINITY_DN65713_c0_g1	HiInc_DN65713_c0_g1	70.4018	3.74509	0.5565	6.72973	1.69978e-11	5.16886e-07	TRINITY_DN65713_c0_g1_i1	AT4G26110.2	locus:2120785	AT4G26110	involved in	cell population proliferation	GO:0008283	5334	BP	other cellular processes	NAP1"	"1
TRINITY_DN65713_c0_g1	HiInc_DN65713_c0_g1	70.4018	3.74509	0.5565	6.72973	1.69978e-11	5.16886e-07	TRINITY_DN65713_c0_g1_i1	AT4G26110.2	locus:2120785	AT4G26110	is active in	chromatin	GO:0000785	14233	CC	other intracellular components	NAP1"	"1
TRINITY_DN65713_c0_g1	HiInc_DN65713_c0_g1	70.4018	3.74509	0.5565	6.72973	1.69978e-11	5.16886e-07	TRINITY_DN65713_c0_g1_i1	AT4G26110.2	locus:2120785	AT4G26110	acts upstream of or within	DNA repair	GO:0006281	4741	BP	other cellular processes	NAP1"	"1
TRINITY_DN65713_c0_g1	HiInc_DN65713_c0_g1	70.4018	3.74509	0.5565	6.72973	1.69978e-11	5.16886e-07	TRINITY_DN65713_c0_g1_i1	AT4G26110.2	locus:2120785	AT4G26110	enables	chromatin binding	GO:0003682	1936	MF	chromatin binding	RPS11B	40S ribosomal protein S11-2 [Source:UniProtKB/Swiss-Prot"
TRINITY_DN65461_c0_g1	HiInc_DN65461_c0_g1	171.894	3.74309	0.513918	7.28344	3.25412e-13	9.89546e-09	TRINITY_DN65461_c0_g1_i1	AT4G30800.1	locus:2126639	AT4G30800	acts upstream of or within	cell cycle	GO:0007049	5323	BP	cell cycle	COX1	Cytochrome c oxidase subunit 1 [Source:UniProtKB/Swiss-Prot"
TRINITY_DN65344_c0_g1	HiInc_DN65344_c0_g1	421.654	3.72728	0.425228	8.76535	1.86198e-18	5.66209e-14	TRINITY_DN65344_c0_g1_i1	ATMG01360.1	locus:504954619	ATMG01360	involved in	mitochondrial electron transport, cytochrome c to oxygen	GO:0006123	5443	BP	generation of precursor metabolites and energy	COX1	Cytochrome c oxidase subunit 1 [Source:UniProtKB/Swiss-Prot"
TRINITY_DN65344_c0_g1	HiInc_DN65344_c0_g1	421.654	3.72728	0.425228	8.76535	1.86198e-18	5.66209e-14	TRINITY_DN65344_c0_g1_i1	ATMG01360.1	locus:504954619	ATMG01360	part of	mitochondrial respiratory chain complex IV	GO:0005751	626	CC	other membranes	COX1	Cytochrome c oxidase subunit 1 [Source:UniProtKB/Swiss-Prot"
TRINITY_DN65344_c0_g1	HiInc_DN65344_c0_g1	421.654	3.72728	0.425228	8.76535	1.86198e-18	5.66209e-14	TRINITY_DN65344_c0_g1_i1	ATMG01360.1	locus:504954619	ATMG01360	contributes to	cytochrome-c oxidase activity	GO:0004129	2070	MF	catalytic activity	RPS14A	40S ribosomal protein S14-1 [Source:UniProtKB/Swiss-Prot"
TRINITY_DN4166_c0_g2	HiInc_DN4166_c0_g2	131.288	3.72245	0.379313	9.81365	9.83419e-23	2.99048e-18	TRINITY_DN4166_c0_g2_i1	AT2G36160.1	locus:2053501	AT2G36160	part of	cytosolic small ribosomal subunit	GO:0022627	29019	CC	cytosol	RPS14A	40S ribosomal protein S14-1 [Source:UniProtKB/Swiss-Prot"
TRINITY_DN4166_c0_g2	HiInc_DN4166_c0_g2	131.288	3.72245	0.379313	9.81365	9.83419e-23	2.99048e-18	TRINITY_DN4166_c0_g2_i1	AT2G36160.1	locus:2053501	AT2G36160	enables	mRNA 5'-UTR binding	GO:0048027	14101	MF	RNA binding	RPS14A	40S ribosomal protein S14-1 [Source:UniProtKB/Swiss-Prot"
TRINITY_DN4166_c0_g2	HiInc_DN4166_c0_g2	131.288	3.72245	0.379313	9.81365	9.83419e-23	2.99048e-18	TRINITY_DN4166_c0_g2_i1	AT2G36160.1	locus:2053501	AT2G36160	involved in	ribosomal small subunit assembly	GO:0000028	7173	BP	cellular component organization	RPS14A	40S ribosomal protein S14-1 [Source:UniProtKB/Swiss-Prot"
TRINITY_DN4166_c0_g2	HiInc_DN4166_c0_g2	131.288	3.72245	0.379313	9.81365	9.83419e-23	2.99048e-18	TRINITY_DN4166_c0_g2_i1	AT2G36160.1	locus:2053501	AT2G36160	involved in	maturation of SSU-rRNA from tricistronic rRNA transcript (SSU-rRNA, 5.8S rRNA, LSU-rRNA)	GO:0000462	27808	BP	nucleobase-containing compound metabolic process	RPS14A	40S ribosomal protein S14-1 [Source:UniProtKB/Swiss-Prot"
TRINITY_DN4166_c0_g2	HiInc_DN4166_c0_g2	131.288	3.72245	0.379313	9.81365	9.83419e-23	2.99048e-18	TRINITY_DN4166_c0_g2_i1	AT2G36160.1	locus:2053501	AT2G36160	enables	small ribosomal subunit rRNA binding	GO:0070181	31083	MF	RNA binding	RPS14A	40S ribosomal protein S14-1 [Source:UniProtKB/Swiss-Prot"
TRINITY_DN4166_c0_g2	HiInc_DN4166_c0_g2	131.288	3.72245	0.379313	9.81365	9.83419e-23	2.99048e-18	TRINITY_DN4166_c0_g2_i1	AT2G36160.1	locus:2053501	AT2G36160	located in	endoplasmic reticulum	GO:0005783	268	CC	endoplasmic reticulum	MOS14	Transportin MOS14 [Source:UniProtKB/Swiss-Prot"
TRINITY_DN43818_c0_g1	HiInc_DN43818_c0_g1	54.5554	3.69372	0.651683	5.66798	1.44493e-08	0.000439388	TRINITY_DN43818_c0_g1_i1	AT5G62600.1	locus:2154159	AT5G62600	enables	small GTPase binding	GO:0031267	20808	MF	protein binding	MOS14	Transportin MOS14 [Source:UniProtKB/Swiss-Prot"
TRINITY_DN43818_c0_g1	HiInc_DN43818_c0_g1	54.5554	3.69372	0.651683	5.66798	1.44493e-08	0.000439388	TRINITY_DN43818_c0_g1_i1	AT5G62600.1	locus:2154159	AT5G62600	acts upstream of or within	protein import into nucleus	GO:0006606	6920	BP	other cellular processes	MOS14	Transportin MOS14 [Source:UniProtKB/Swiss-Prot"
TRINITY_DN43818_c0_g1	HiInc_DN43818_c0_g1	54.5554	3.69372	0.651683	5.66798	1.44493e-08	0.000439388	TRINITY_DN43818_c0_g1_i1	AT5G62600.1	locus:2154159	AT5G62600	acts upstream of or within	regulation of RNA splicing	GO:0043484	21698	BP	other metabolic processes	CBL	Cystathionine beta-lyase
TRINITY_DN39258_c0_g1	HiInc_DN39258_c0_g1	22.378	3.68928	0.754578	4.8892	1.01249e-06	0.0307887	TRINITY_DN39258_c0_g1_i1	AT3G57050.5	locus:2080605	AT3G57050	involved in	'de novo' L-methionine biosynthetic process	GO:0071266	33730	BP	other cellular processes	CBL	Cystathionine beta-lyase
TRINITY_DN39258_c0_g1	HiInc_DN39258_c0_g1	22.378	3.68928	0.754578	4.8892	1.01249e-06	0.0307887	TRINITY_DN39258_c0_g1_i1	AT3G57050.5	locus:2080605	AT3G57050	involved in	cysteine biosynthetic process via cystathionine	GO:0019343	10374	BP	other metabolic processes	CBL	Cystathionine beta-lyase
TRINITY_DN39258_c0_g1	HiInc_DN39258_c0_g1	22.378	3.68928	0.754578	4.8892	1.01249e-06	0.0307887	TRINITY_DN39258_c0_g1_i1	AT3G57050.5	locus:2080605	AT3G57050	acts upstream of or within	L-methionine biosynthetic process from L-homoserine via cystathionine	GO:0019279	10097	BP	biosynthetic process	CBL	Cystathionine beta-lyase
TRINITY_DN39258_c0_g1	HiInc_DN39258_c0_g1	22.378	3.68928	0.754578	4.8892	1.01249e-06	0.0307887	TRINITY_DN39258_c0_g1_i1	AT3G57050.5	locus:2080605	AT3G57050	enables	cysteine-S-conjugate beta-lyase activity	GO:0047804	16520	MF	catalytic activity	CBL	Cystathionine beta-lyase
TRINITY_DN39258_c0_g1	HiInc_DN39258_c0_g1	22.378	3.68928	0.754578	4.8892	1.01249e-06	0.0307887	TRINITY_DN39258_c0_g1_i1	AT3G57050.5	locus:2080605	AT3G57050	involved in	transsulfuration	GO:0019346	10448	BP	other cellular processes	CBL	Cystathionine beta-lyase
TRINITY_DN39258_c0_g1	HiInc_DN39258_c0_g1	22.378	3.68928	0.754578	4.8892	1.01249e-06	0.0307887	TRINITY_DN39258_c0_g1_i1	AT3G57050.5	locus:2080605	AT3G57050	enables	carbon-sulfur lyase activity	GO:0016846	1808	MF	catalytic activity	CBL	Cystathionine beta-lyase
TRINITY_DN39258_c0_g1	HiInc_DN39258_c0_g1	22.378	3.68928	0.754578	4.8892	1.01249e-06	0.0307887	TRINITY_DN39258_c0_g1_i1	AT3G57050.5	locus:2080605	AT3G57050	enables	cystathionine gamma-lyase activity	GO:0004123	2035	MF	catalytic activity	HOP2	Hsp70-Hsp90 organizing protein 2 [Source:UniProtKB/Swiss-Prot"
TRINITY_DN23564_c1_g1	HiInc_DN23564_c1_g1	33.82	3.68124	0.712304	5.16807	2.36522e-07	0.00719241	TRINITY_DN23564_c1_g1_i1	AT1G62740.1	locus:2026197	AT1G62740	acts upstream of or within	response to cadmium ion	GO:0046686	13588	BP	response to chemical	HOP2	Hsp70-Hsp90 organizing protein 2 [Source:UniProtKB/Swiss-Prot"
TRINITY_DN23564_c1_g1	HiInc_DN23564_c1_g1	33.82	3.68124	0.712304	5.16807	2.36522e-07	0.00719241	TRINITY_DN23564_c1_g1_i1	AT1G62740.1	locus:2026197	AT1G62740	enables	Hsp90 protein binding	GO:0051879	22743	MF	protein binding	HOP2	Hsp70-Hsp90 organizing protein 2 [Source:UniProtKB/Swiss-Prot"
TRINITY_DN23564_c1_g1	HiInc_DN23564_c1_g1	33.82	3.68124	0.712304	5.16807	2.36522e-07	0.00719241	TRINITY_DN23564_c1_g1_i1	AT1G62740.1	locus:2026197	AT1G62740	enables	preprotein binding	GO:0070678	32248	MF	protein binding	AT2G44120	Ribosomal protein L30/L7 family protein [Source:UniProtKB/TrEMBL"
TRINITY_DN65596_c0_g1	HiInc_DN65596_c0_g1	336.393	3.66474	0.439974	8.32946	8.12115e-17	2.46956e-12	TRINITY_DN65596_c0_g1_i1	AT2G44120.1	locus:2051874	AT2G44120	involved in	maturation of LSU-rRNA from tricistronic rRNA transcript (SSU-rRNA, 5.8S rRNA, LSU-rRNA)	GO:0000463	27809	BP	other metabolic processes	AT2G44120	Ribosomal protein L30/L7 family protein [Source:UniProtKB/TrEMBL"
TRINITY_DN65596_c0_g1	HiInc_DN65596_c0_g1	336.393	3.66474	0.439974	8.32946	8.12115e-17	2.46956e-12	TRINITY_DN65596_c0_g1_i1	AT2G44120.1	locus:2051874	AT2G44120	acts upstream of or within	tetrapyrrole metabolic process	GO:0033013	26757	BP	other cellular processes	OST1A	Dolichyl-diphosphooligosaccharide--protein glycosyltransferase subunit 1A [Source:UniProtKB/Swiss-Prot"
TRINITY_DN65248_c0_g1	HiInc_DN65248_c0_g1	40.1221	3.64727	0.635083	5.74298	9.3024e-09	0.000282877	TRINITY_DN65248_c0_g1_i1	AT1G76400.2	locus:2014579	AT1G76400	involved in	protein N-linked glycosylation via asparagine	GO:0018279	8943	BP	other cellular processes	OST1A	Dolichyl-diphosphooligosaccharide--protein glycosyltransferase subunit 1A [Source:UniProtKB/Swiss-Prot"
TRINITY_DN65248_c0_g1	HiInc_DN65248_c0_g1	40.1221	3.64727	0.635083	5.74298	9.3024e-09	0.000282877	TRINITY_DN65248_c0_g1_i1	AT1G76400.2	locus:2014579	AT1G76400	part of	oligosaccharyltransferase complex	GO:0008250	539	CC	other intracellular components	OST1A	Dolichyl-diphosphooligosaccharide--protein glycosyltransferase subunit 1A [Source:UniProtKB/Swiss-Prot"
TRINITY_DN65248_c0_g1	HiInc_DN65248_c0_g1	40.1221	3.64727	0.635083	5.74298	9.3024e-09	0.000282877	TRINITY_DN65248_c0_g1_i1	AT1G76400.2	locus:2014579	AT1G76400	acts upstream of or within	protein N-linked glycosylation	GO:0006487	4850	BP	biosynthetic process	OST1A	Dolichyl-diphosphooligosaccharide--protein glycosyltransferase subunit 1A [Source:UniProtKB/Swiss-Prot"
TRINITY_DN65248_c0_g1	HiInc_DN65248_c0_g1	40.1221	3.64727	0.635083	5.74298	9.3024e-09	0.000282877	TRINITY_DN65248_c0_g1_i1	AT1G76400.2	locus:2014579	AT1G76400	involved in	protein glycosylation	GO:0006486	6886	BP	other cellular processes	RPL24B	60S ribosomal protein L24-2 [Source:UniProtKB/Swiss-Prot"
TRINITY_DN65266_c0_g1	HiInc_DN65266_c0_g1	189.826	3.63503	0.374837	9.69762	3.08601e-22	9.38425e-18	TRINITY_DN65266_c0_g1_i1	AT3G53020.1	locus:2085246	AT3G53020	acts upstream of or within	gynoecium development	GO:0048467	18894	BP	reproduction	VIII-A	Myosin-3 [Source:UniProtKB/Swiss-Prot"
TRINITY_DN27459_c0_g2	HiInc_DN27459_c0_g2	249.48	3.63452	0.460524	7.89213	2.97077e-15	9.03381e-11	TRINITY_DN27459_c0_g2_i1	AT1G50360.1	locus:2011922	AT1G50360	involved in	actin filament organization	GO:0007015	4992	BP	other cellular processes	VIII-A	Myosin-3 [Source:UniProtKB/Swiss-Prot"
TRINITY_DN27459_c0_g2	HiInc_DN27459_c0_g2	249.48	3.63452	0.460524	7.89213	2.97077e-15	9.03381e-11	TRINITY_DN27459_c0_g2_i1	AT1G50360.1	locus:2011922	AT1G50360	enables	actin filament binding	GO:0051015	18617	MF	protein binding	VIII-A	Myosin-3 [Source:UniProtKB/Swiss-Prot"
TRINITY_DN27459_c0_g2	HiInc_DN27459_c0_g2	249.48	3.63452	0.460524	7.89213	2.97077e-15	9.03381e-11	TRINITY_DN27459_c0_g2_i1	AT1G50360.1	locus:2011922	AT1G50360	is active in	actin cytoskeleton	GO:0015629	99	CC	cytoskeleton	VIII-A	Myosin-3 [Source:UniProtKB/Swiss-Prot"
TRINITY_DN27459_c0_g2	HiInc_DN27459_c0_g2	249.48	3.63452	0.460524	7.89213	2.97077e-15	9.03381e-11	TRINITY_DN27459_c0_g2_i1	AT1G50360.1	locus:2011922	AT1G50360	enables	microfilament motor activity	GO:0000146	3213	MF	motor activity	VIII-A	Myosin-3 [Source:UniProtKB/Swiss-Prot"
TRINITY_DN27459_c0_g2	HiInc_DN27459_c0_g2	249.48	3.63452	0.460524	7.89213	2.97077e-15	9.03381e-11	TRINITY_DN27459_c0_g2_i1	AT1G50360.1	locus:2011922	AT1G50360	involved in	vesicle transport along actin filament	GO:0030050	8894	BP	transport	VIII-A	Myosin-3 [Source:UniProtKB/Swiss-Prot"
TRINITY_DN27459_c0_g2	HiInc_DN27459_c0_g2	249.48	3.63452	0.460524	7.89213	2.97077e-15	9.03381e-11	TRINITY_DN27459_c0_g2_i1	AT1G50360.1	locus:2011922	AT1G50360	acts upstream of or within	actin filament-based movement	GO:0030048	8893	BP	other cellular processes	VIII-A	Myosin-3 [Source:UniProtKB/Swiss-Prot"
TRINITY_DN27459_c0_g2	HiInc_DN27459_c0_g2	249.48	3.63452	0.460524	7.89213	2.97077e-15	9.03381e-11	TRINITY_DN27459_c0_g2_i1	AT1G50360.1	locus:2011922	AT1G50360	is active in	vesicle	GO:0031982	22390	CC	other cellular components	VIII-A	Myosin-3 [Source:UniProtKB/Swiss-Prot"
TRINITY_DN27459_c0_g2	HiInc_DN27459_c0_g2	249.48	3.63452	0.460524	7.89213	2.97077e-15	9.03381e-11	TRINITY_DN27459_c0_g2_i1	AT1G50360.1	locus:2011922	AT1G50360	enables	cytoskeletal motor activity	GO:0003774	3252	MF	motor activity	TUBA4	Tubulin alpha-2 chain [Source:UniProtKB/Swiss-Prot"
TRINITY_DN3181_c0_g1	HiInc_DN3181_c0_g1	211.463	3.61095	0.556295	6.49107	8.52294e-11	2.59174e-06	TRINITY_DN3181_c0_g1_i1	AT1G50010.1	locus:2031015	AT1G50010	involved in	mitotic cell cycle	GO:0000278	6389	BP	cell cycle	TUBA4	Tubulin alpha-2 chain [Source:UniProtKB/Swiss-Prot"
TRINITY_DN3181_c0_g1	HiInc_DN3181_c0_g1	211.463	3.61095	0.556295	6.49107	8.52294e-11	2.59174e-06	TRINITY_DN3181_c0_g1_i1	AT1G50010.1	locus:2031015	AT1G50010	part of	tubulin complex	GO:0045298	11552	CC	cytoskeleton	TUBA4	Tubulin alpha-2 chain [Source:UniProtKB/Swiss-Prot"
TRINITY_DN3181_c0_g1	HiInc_DN3181_c0_g1	211.463	3.61095	0.556295	6.49107	8.52294e-11	2.59174e-06	TRINITY_DN3181_c0_g1_i1	AT1G50010.1	locus:2031015	AT1G50010	enables	structural constituent of cytoskeleton	GO:0005200	4264	MF	structural molecule activity	TUBA4	Tubulin alpha-2 chain [Source:UniProtKB/Swiss-Prot"
TRINITY_DN3181_c0_g1	HiInc_DN3181_c0_g1	211.463	3.61095	0.556295	6.49107	8.52294e-11	2.59174e-06	TRINITY_DN3181_c0_g1_i1	AT1G50010.1	locus:2031015	AT1G50010	involved in	microtubule cytoskeleton organization	GO:0000226	6355	BP	other cellular processes	TUBA4	Tubulin alpha-2 chain [Source:UniProtKB/Swiss-Prot"
TRINITY_DN3181_c0_g1	HiInc_DN3181_c0_g1	211.463	3.61095	0.556295	6.49107	8.52294e-11	2.59174e-06	TRINITY_DN3181_c0_g1_i1	AT1G50010.1	locus:2031015	AT1G50010	is active in	microtubule	GO:0005874	463	CC	cytoskeleton	TUBA4	Tubulin alpha-2 chain [Source:UniProtKB/Swiss-Prot"
TRINITY_DN3181_c0_g1	HiInc_DN3181_c0_g1	211.463	3.61095	0.556295	6.49107	8.52294e-11	2.59174e-06	TRINITY_DN3181_c0_g1_i1	AT1G50010.1	locus:2031015	AT1G50010	enables	GTP binding	GO:0005525	1035	MF	other binding	TUBA4	Tubulin alpha-2 chain [Source:UniProtKB/Swiss-Prot"
TRINITY_DN3181_c0_g1	HiInc_DN3181_c0_g1	211.463	3.61095	0.556295	6.49107	8.52294e-11	2.59174e-06	TRINITY_DN3181_c0_g1_i1	AT1G50010.1	locus:2031015	AT1G50010	acts upstream of or within	microtubule-based process	GO:0007017	6360	BP	other cellular processes	AT1G12650	At1g12650/T12C24_1 [Source:UniProtKB/TrEMBL"
TRINITY_DN21997_c0_g1	HiInc_DN21997_c0_g1	111.34	3.58082	0.661095	5.4165	6.07758e-08	0.00184813	TRINITY_DN21997_c0_g1_i1	AT1G12650.1	locus:2195082	AT1G12650	part of	90S preribosome	GO:0030686	14920	CC	other cellular components	RPL23AB	60S ribosomal protein L23a-2 [Source:UniProtKB/Swiss-Prot"
TRINITY_DN65189_c0_g1	HiInc_DN65189_c0_g1	180.698	3.5728	0.491974	7.26217	3.80936e-13	1.15839e-08	TRINITY_DN65189_c0_g1_i1	AT3G55280.1	locus:2100611	AT3G55280	acts upstream of or within	response to high light intensity	GO:0009644	7127	BP	response to light stimulus	TIF4A-2	eIF4A-2 [Source:UniProtKB/TrEMBL"
TRINITY_DN5697_c0_g1	HiInc_DN5697_c0_g1	110.399	3.55066	0.416106	8.53308	1.42505e-17	4.33345e-13	TRINITY_DN5697_c0_g1_i1	AT1G54270.1	locus:2020078	AT1G54270	enables	nucleic acid binding	GO:0003676	3376	MF	nucleic acid binding	TIF4A-2	eIF4A-2 [Source:UniProtKB/TrEMBL"
TRINITY_DN5697_c0_g1	HiInc_DN5697_c0_g1	110.399	3.55066	0.416106	8.53308	1.42505e-17	4.33345e-13	TRINITY_DN5697_c0_g1_i1	AT1G54270.1	locus:2020078	AT1G54270	involved in	cytoplasmic translational initiation	GO:0002183	38030	BP	translation	TIF4A-2	eIF4A-2 [Source:UniProtKB/TrEMBL"
TRINITY_DN5697_c0_g1	HiInc_DN5697_c0_g1	110.399	3.55066	0.416106	8.53308	1.42505e-17	4.33345e-13	TRINITY_DN5697_c0_g1_i1	AT1G54270.1	locus:2020078	AT1G54270	enables	translation initiation factor activity	GO:0003743	4485	MF	translation factor activity, RNA binding	TIF4A-2	eIF4A-2 [Source:UniProtKB/TrEMBL"
TRINITY_DN5697_c0_g1	HiInc_DN5697_c0_g1	110.399	3.55066	0.416106	8.53308	1.42505e-17	4.33345e-13	TRINITY_DN5697_c0_g1_i1	AT1G54270.1	locus:2020078	AT1G54270	enables	RNA helicase activity	GO:0003724	1221	MF	catalytic activity	CCT5	T-complex protein 1 subunit epsilon [Source:UniProtKB/Swiss-Prot"
TRINITY_DN65199_c0_g1	HiInc_DN65199_c0_g1	50.5684	3.5374	0.563348	6.27924	3.40228e-10	1.0346e-05	TRINITY_DN65199_c0_g1_i1	AT1G24510.1	locus:2024051	AT1G24510	part of	chaperonin-containing T-complex	GO:0005832	172	CC	cytosol	ELF5A-1	Eukaryotic translation initiation factor 5A [Source:UniProtKB/TrEMBL"
TRINITY_DN44545_c0_g1	HiInc_DN44545_c0_g1	130.688	3.51227	0.401717	8.74313	2.26746e-18	6.89513e-14	TRINITY_DN44545_c0_g1_i1	AT1G13950.1	locus:2014784	AT1G13950	involved in	positive regulation of translational termination	GO:0045905	12645	BP	other metabolic processes	ELF5A-1	Eukaryotic translation initiation factor 5A [Source:UniProtKB/TrEMBL"
TRINITY_DN44545_c0_g1	HiInc_DN44545_c0_g1	130.688	3.51227	0.401717	8.74313	2.26746e-18	6.89513e-14	TRINITY_DN44545_c0_g1_i1	AT1G13950.1	locus:2014784	AT1G13950	involved in	positive regulation of translational elongation	GO:0045901	12641	BP	translation	ELF5A-1	Eukaryotic translation initiation factor 5A [Source:UniProtKB/TrEMBL"
TRINITY_DN44545_c0_g1	HiInc_DN44545_c0_g1	130.688	3.51227	0.401717	8.74313	2.26746e-18	6.89513e-14	TRINITY_DN44545_c0_g1_i1	AT1G13950.1	locus:2014784	AT1G13950	acts upstream of or within	xylem development	GO:0010089	14843	BP	anatomical structure development	ELF5A-1	Eukaryotic translation initiation factor 5A [Source:UniProtKB/TrEMBL"
TRINITY_DN44545_c0_g1	HiInc_DN44545_c0_g1	130.688	3.51227	0.401717	8.74313	2.26746e-18	6.89513e-14	TRINITY_DN44545_c0_g1_i1	AT1G13950.1	locus:2014784	AT1G13950	enables	ribosome binding	GO:0043022	17747	MF	other binding	RPL13AB	60S ribosomal protein L13a-2 [Source:UniProtKB/Swiss-Prot"
TRINITY_DN64951_c0_g1	HiInc_DN64951_c0_g1	244.926	3.49102	0.406971	8.57805	9.64925e-18	2.93424e-13	TRINITY_DN64951_c0_g1_i1	AT3G24830.1	locus:2087268	AT3G24830	involved in	negative regulation of translation	GO:0017148	8958	BP	protein metabolic process	CORI3	Cystine lyase CORI3 [Source:UniProtKB/Swiss-Prot"
TRINITY_DN5587_c0_g1	HiInc_DN5587_c0_g1	421.573	3.48231	0.57236	6.08413	1.17127e-09	3.56172e-05	TRINITY_DN5587_c0_g1_i3	AT4G23600.1	locus:2128459	AT4G23600	acts upstream of or within	response to jasmonic acid	GO:0009753	11419	BP	response to endogenous stimulus	CORI3	Cystine lyase CORI3 [Source:UniProtKB/Swiss-Prot"
TRINITY_DN5587_c0_g1	HiInc_DN5587_c0_g1	421.573	3.48231	0.57236	6.08413	1.17127e-09	3.56172e-05	TRINITY_DN5587_c0_g1_i3	AT4G23600.1	locus:2128459	AT4G23600	enables	cystathionine beta-lyase activity	GO:0004121	2034	MF	catalytic activity	CORI3	Cystine lyase CORI3 [Source:UniProtKB/Swiss-Prot"
TRINITY_DN5587_c0_g1	HiInc_DN5587_c0_g1	421.573	3.48231	0.57236	6.08413	1.17127e-09	3.56172e-05	TRINITY_DN5587_c0_g1_i3	AT4G23600.1	locus:2128459	AT4G23600	involved in	biosynthetic process	GO:0009058	5243	BP	biosynthetic process	CORI3	Cystine lyase CORI3 [Source:UniProtKB/Swiss-Prot"
TRINITY_DN5587_c0_g1	HiInc_DN5587_c0_g1	421.573	3.48231	0.57236	6.08413	1.17127e-09	3.56172e-05	TRINITY_DN5587_c0_g1_i3	AT4G23600.1	locus:2128459	AT4G23600	acts upstream of or within	hyperosmotic salinity response	GO:0042538	13163	BP	response to stress	CORI3	Cystine lyase CORI3 [Source:UniProtKB/Swiss-Prot"
TRINITY_DN5587_c0_g1	HiInc_DN5587_c0_g1	421.573	3.48231	0.57236	6.08413	1.17127e-09	3.56172e-05	TRINITY_DN5587_c0_g1_i3	AT4G23600.1	locus:2128459	AT4G23600	involved in	cellular amino acid metabolic process	GO:0006520	5099	BP	other cellular processes	CORI3	Cystine lyase CORI3 [Source:UniProtKB/Swiss-Prot"
TRINITY_DN5587_c0_g1	HiInc_DN5587_c0_g1	421.573	3.48231	0.57236	6.08413	1.17127e-09	3.56172e-05	TRINITY_DN5587_c0_g1_i3	AT4G23600.1	locus:2128459	AT4G23600	acts upstream of or within	response to microbial phytotoxin	GO:0010188	17782	BP	response to chemical	CORI3	Cystine lyase CORI3 [Source:UniProtKB/Swiss-Prot"
TRINITY_DN5587_c0_g1	HiInc_DN5587_c0_g1	421.573	3.48231	0.57236	6.08413	1.17127e-09	3.56172e-05	TRINITY_DN5587_c0_g1_i3	AT4G23600.1	locus:2128459	AT4G23600	enables	pyridoxal phosphate binding	GO:0030170	8613	MF	other binding	CORI3	Cystine lyase CORI3 [Source:UniProtKB/Swiss-Prot"
TRINITY_DN5587_c0_g1	HiInc_DN5587_c0_g1	421.573	3.48231	0.57236	6.08413	1.17127e-09	3.56172e-05	TRINITY_DN5587_c0_g1_i3	AT4G23600.1	locus:2128459	AT4G23600	enables	transaminase activity	GO:0008483	4443	MF	transferase activity	NS1	Class II aminoacyl-tRNA and biotin synthetases superfamily protein [Source:TAIR"
TRINITY_DN65137_c0_g1	HiInc_DN65137_c0_g1	65.8361	3.48124	0.522181	6.66672	2.61583e-11	7.95448e-07	TRINITY_DN65137_c0_g1_i1	AT4G17300.1	locus:2130804	AT4G17300	enables	asparagine-tRNA ligase activity	GO:0004816	1609	MF	catalytic activity	NS1	Class II aminoacyl-tRNA and biotin synthetases superfamily protein [Source:TAIR"
TRINITY_DN65137_c0_g1	HiInc_DN65137_c0_g1	65.8361	3.48124	0.522181	6.66672	2.61583e-11	7.95448e-07	TRINITY_DN65137_c0_g1_i1	AT4G17300.1	locus:2130804	AT4G17300	involved in	asparaginyl-tRNA aminoacylation	GO:0006421	5176	BP	translation	NS1	Class II aminoacyl-tRNA and biotin synthetases superfamily protein [Source:TAIR"
TRINITY_DN65137_c0_g1	HiInc_DN65137_c0_g1	65.8361	3.48124	0.522181	6.66672	2.61583e-11	7.95448e-07	TRINITY_DN65137_c0_g1_i1	AT4G17300.1	locus:2130804	AT4G17300	acts upstream of or within	plant ovule development	GO:0048481	19033	BP	multicellular organism development	NDHA	NAD(P)H-quinone oxidoreductase subunit 1
TRINITY_DN64338_c0_g1	HiInc_DN64338_c0_g1	82.6538	3.46961	0.508445	6.82397	8.85592e-12	2.693e-07	TRINITY_DN64338_c0_g1_i1	ATCG01100.1	locus:504954733	ATCG01100	contributes to	NADH dehydrogenase activity	GO:0003954	1154	MF	catalytic activity	NDHA	NAD(P)H-quinone oxidoreductase subunit 1
TRINITY_DN64338_c0_g1	HiInc_DN64338_c0_g1	82.6538	3.46961	0.508445	6.82397	8.85592e-12	2.693e-07	TRINITY_DN64338_c0_g1_i1	ATCG01100.1	locus:504954733	ATCG01100	involved in	aerobic respiration	GO:0009060	5059	BP	generation of precursor metabolites and energy	NDHA	NAD(P)H-quinone oxidoreductase subunit 1
TRINITY_DN64338_c0_g1	HiInc_DN64338_c0_g1	82.6538	3.46961	0.508445	6.82397	8.85592e-12	2.693e-07	TRINITY_DN64338_c0_g1_i1	ATCG01100.1	locus:504954733	ATCG01100	enables	oxidoreductase activity, acting on NAD(P)H	GO:0016651	3467	MF	catalytic activity	ATP1	ATP synthase subunit alpha [Source:UniProtKB/TrEMBL"
TRINITY_DN64477_c0_g1	HiInc_DN64477_c0_g1	124.215	3.44986	0.482924	7.1437	9.0854e-13	2.76278e-08	TRINITY_DN64477_c0_g1_i1	ATMG01190.1	locus:504954602	ATMG01190	contributes to	proton-transporting ATP synthase activity, rotational mechanism	GO:0046933	14677	MF	transporter activity	ATP1	ATP synthase subunit alpha [Source:UniProtKB/TrEMBL"
TRINITY_DN64477_c0_g1	HiInc_DN64477_c0_g1	124.215	3.44986	0.482924	7.1437	9.0854e-13	2.76278e-08	TRINITY_DN64477_c0_g1_i1	ATMG01190.1	locus:504954602	ATMG01190	part of	proton-transporting ATP synthase complex, catalytic core F(1)	GO:0045261	11469	CC	other intracellular components	YchF1	Obg-like ATPase 1 [Source:UniProtKB/TrEMBL"
TRINITY_DN29409_c0_g1	HiInc_DN29409_c0_g1	25.6851	3.43748	0.656313	5.23757	1.62708e-07	0.00494778	TRINITY_DN29409_c0_g1_i1	AT1G30580.1	locus:2204599	AT1G30580	involved in	negative regulation of response to salt stress	GO:1901001	41942	BP	response to abiotic stimulus	BPE	Transcription factor BPE [Source:UniProtKB/Swiss-Prot"
TRINITY_DN25478_c0_g1	HiInc_DN25478_c0_g1	217.766	3.43646	0.630319	5.45194	4.98237e-08	0.00151509	TRINITY_DN25478_c0_g1_i9	AT1G59640.1	locus:2202867	AT1G59640	enables	protein dimerization activity	GO:0046983	15253	MF	protein binding	BPE	Transcription factor BPE [Source:UniProtKB/Swiss-Prot"
TRINITY_DN25478_c0_g1	HiInc_DN25478_c0_g1	217.766	3.43646	0.630319	5.45194	4.98237e-08	0.00151509	TRINITY_DN25478_c0_g1_i9	AT1G59640.1	locus:2202867	AT1G59640	acts upstream of or within	petal morphogenesis	GO:0048446	18875	BP	reproduction	CRK8	cysteine-rich RLK (RECEPTOR-like protein kinase) 8 [Source:TAIR"
TRINITY_DN25478_c0_g1	HiInc_DN25478_c0_g1	217.766	3.43646	0.630319	5.45194	4.98237e-08	0.00151509	TRINITY_DN25478_c0_g1_i3	AT4G23160.3	locus:2121651	AT4G23160	enables	protein kinase activity	GO:0004672	3889	MF	kinase activity	NAP1"	"3
TRINITY_DN65337_c0_g1	HiInc_DN65337_c0_g1	52.3744	3.43439	0.533325	6.43958	1.19807e-10	3.64321e-06	TRINITY_DN65337_c0_g1_i1	AT5G56950.1	locus:2164595	AT5G56950	acts upstream of or within	DNA mediated transformation	GO:0009294	4735	BP	other cellular processes	NDPK2	NDPK2 [Source:UniProtKB/TrEMBL"
TRINITY_DN64885_c0_g1	HiInc_DN64885_c0_g1	156.451	3.42802	0.680848	5.03492	4.78038e-07	0.0145367	TRINITY_DN64885_c0_g1_i1	AT5G63310.1	locus:2161922	AT5G63310	involved in	UTP biosynthetic process	GO:0006228	4958	BP	biosynthetic process	NDPK2	NDPK2 [Source:UniProtKB/TrEMBL"
TRINITY_DN64885_c0_g1	HiInc_DN64885_c0_g1	156.451	3.42802	0.680848	5.03492	4.78038e-07	0.0145367	TRINITY_DN64885_c0_g1_i1	AT5G63310.1	locus:2161922	AT5G63310	involved in	CTP biosynthetic process	GO:0006241	4716	BP	biosynthetic process	NDPK2	NDPK2 [Source:UniProtKB/TrEMBL"
TRINITY_DN64885_c0_g1	HiInc_DN64885_c0_g1	156.451	3.42802	0.680848	5.03492	4.78038e-07	0.0145367	TRINITY_DN64885_c0_g1_i1	AT5G63310.1	locus:2161922	AT5G63310	acts upstream of or within	red, far-red light phototransduction	GO:0009585	6764	BP	other cellular processes	NDPK2	NDPK2 [Source:UniProtKB/TrEMBL"
TRINITY_DN64885_c0_g1	HiInc_DN64885_c0_g1	156.451	3.42802	0.680848	5.03492	4.78038e-07	0.0145367	TRINITY_DN64885_c0_g1_i1	AT5G63310.1	locus:2161922	AT5G63310	involved in	GTP biosynthetic process	GO:0006183	4801	BP	other cellular processes	NDPK2	NDPK2 [Source:UniProtKB/TrEMBL"
TRINITY_DN64885_c0_g1	HiInc_DN64885_c0_g1	156.451	3.42802	0.680848	5.03492	4.78038e-07	0.0145367	TRINITY_DN64885_c0_g1_i1	AT5G63310.1	locus:2161922	AT5G63310	involved in	nucleoside diphosphate phosphorylation	GO:0006165	6554	BP	other cellular processes	NDPK2	NDPK2 [Source:UniProtKB/TrEMBL"
TRINITY_DN64885_c0_g1	HiInc_DN64885_c0_g1	156.451	3.42802	0.680848	5.03492	4.78038e-07	0.0145367	TRINITY_DN64885_c0_g1_i1	AT5G63310.1	locus:2161922	AT5G63310	acts upstream of or within	response to UV	GO:0009411	4960	BP	response to light stimulus	NDPK2	NDPK2 [Source:UniProtKB/TrEMBL"
TRINITY_DN64885_c0_g1	HiInc_DN64885_c0_g1	156.451	3.42802	0.680848	5.03492	4.78038e-07	0.0145367	TRINITY_DN64885_c0_g1_i1	AT5G63310.1	locus:2161922	AT5G63310	enables	nucleoside diphosphate kinase activity	GO:0004550	3385	MF	transferase activity	AT3G16510	At3g16510 [Source:UniProtKB/TrEMBL"
TRINITY_DN42218_c0_g1	HiInc_DN42218_c0_g1	47.7213	3.40875	0.669277	5.09318	3.52101e-07	0.010707	TRINITY_DN42218_c0_g1_i1	AT3G16510.1	locus:2088334	AT3G16510	acts upstream of or within	ethylene-activated signaling pathway	GO:0009873	8852	BP	signal transduction	AT3G16510	At3g16510 [Source:UniProtKB/TrEMBL"
TRINITY_DN42218_c0_g1	HiInc_DN42218_c0_g1	47.7213	3.40875	0.669277	5.09318	3.52101e-07	0.010707	TRINITY_DN42218_c0_g1_i1	AT3G16510.1	locus:2088334	AT3G16510	acts upstream of or within	negative regulation of cellular process	GO:0048523	20726	BP	other cellular processes	NAD4	NADH-ubiquinone oxidoreductase chain 4 [Source:UniProtKB/TrEMBL"
TRINITY_DN65213_c0_g1	HiInc_DN65213_c0_g1	234.611	3.37901	0.509577	6.63102	3.33386e-11	1.01379e-06	TRINITY_DN65213_c0_g1_i1	ATMG00580.1	locus:504954541	ATMG00580	enables	ubiquinone binding	GO:0048039	14505	MF	other binding	NAD4	NADH-ubiquinone oxidoreductase chain 4 [Source:UniProtKB/TrEMBL"
TRINITY_DN65213_c0_g1	HiInc_DN65213_c0_g1	234.611	3.37901	0.509577	6.63102	3.33386e-11	1.01379e-06	TRINITY_DN65213_c0_g1_i1	ATMG00580.1	locus:504954541	ATMG00580	part of	plasma membrane respiratory chain complex I	GO:0045272	11481	CC	other membranes	NAD4	NADH-ubiquinone oxidoreductase chain 4 [Source:UniProtKB/TrEMBL"
TRINITY_DN65213_c0_g1	HiInc_DN65213_c0_g1	234.611	3.37901	0.509577	6.63102	3.33386e-11	1.01379e-06	TRINITY_DN65213_c0_g1_i1	ATMG00580.1	locus:504954541	ATMG00580	involved in	ATP synthesis coupled electron transport	GO:0042773	15067	BP	other metabolic processes	NAD4	NADH-ubiquinone oxidoreductase chain 4 [Source:UniProtKB/TrEMBL"
TRINITY_DN65213_c0_g1	HiInc_DN65213_c0_g1	234.611	3.37901	0.509577	6.63102	3.33386e-11	1.01379e-06	TRINITY_DN65213_c0_g1_i1	ATMG00580.1	locus:504954541	ATMG00580	part of	respiratory chain complex I	GO:0045271	11517	CC	other membranes	NAD4	NADH-ubiquinone oxidoreductase chain 4 [Source:UniProtKB/TrEMBL"
TRINITY_DN65213_c0_g1	HiInc_DN65213_c0_g1	234.611	3.37901	0.509577	6.63102	3.33386e-11	1.01379e-06	TRINITY_DN65213_c0_g1_i1	ATMG00580.1	locus:504954541	ATMG00580	acts upstream of or within	cellular respiration	GO:0045333	11819	BP	generation of precursor metabolites and energy	NAD4	NADH-ubiquinone oxidoreductase chain 4 [Source:UniProtKB/TrEMBL"
TRINITY_DN65213_c0_g1	HiInc_DN65213_c0_g1	234.611	3.37901	0.509577	6.63102	3.33386e-11	1.01379e-06	TRINITY_DN65213_c0_g1_i1	ATMG00580.1	locus:504954541	ATMG00580	involved in	electron transport coupled proton transport	GO:0015990	5677	BP	transport	NAD4	NADH-ubiquinone oxidoreductase chain 4 [Source:UniProtKB/TrEMBL"
TRINITY_DN65213_c0_g1	HiInc_DN65213_c0_g1	234.611	3.37901	0.509577	6.63102	3.33386e-11	1.01379e-06	TRINITY_DN65213_c0_g1_i1	ATMG00580.1	locus:504954541	ATMG00580	enables	NADH dehydrogenase (ubiquinone) activity	GO:0008137	1152	MF	catalytic activity	RPS7C	40S ribosomal protein S7-3 [Source:UniProtKB/Swiss-Prot"
TRINITY_DN3773_c0_g1	HiInc_DN3773_c0_g1	178.773	3.36779	0.370285	9.09513	9.44695e-20	2.87272e-15	TRINITY_DN3773_c0_g1_i1	AT5G16130.1	locus:2181402	AT5G16130	involved in	rRNA processing	GO:0006364	7076	BP	other cellular processes	RPS7C	40S ribosomal protein S7-3 [Source:UniProtKB/Swiss-Prot"
TRINITY_DN3773_c0_g1	HiInc_DN3773_c0_g1	178.773	3.36779	0.370285	9.09513	9.44695e-20	2.87272e-15	TRINITY_DN3773_c0_g1_i1	AT5G16130.1	locus:2181402	AT5G16130	involved in	ribosomal small subunit biogenesis	GO:0042274	11503	BP	other cellular processes	RPS7C	40S ribosomal protein S7-3 [Source:UniProtKB/Swiss-Prot"
TRINITY_DN3773_c0_g1	HiInc_DN3773_c0_g1	178.773	3.36779	0.370285	9.09513	9.44695e-20	2.87272e-15	TRINITY_DN3773_c0_g1_i1	AT5G16130.1	locus:2181402	AT5G16130	part of	small-subunit processome	GO:0032040	23326	CC	other cellular components	RPL27AB	60S ribosomal protein L27a-2 [Source:UniProtKB/Swiss-Prot"
TRINITY_DN63892_c0_g1	HiInc_DN63892_c0_g1	195.71	3.36441	0.403518	8.3377	7.57482e-17	2.30343e-12	TRINITY_DN63892_c0_g1_i1	AT1G23290.1	locus:2028080	AT1G23290	acts upstream of or within	post-embryonic development	GO:0009791	11999	BP	post-embryonic development	RPL27AB	60S ribosomal protein L27a-2 [Source:UniProtKB/Swiss-Prot"
TRINITY_DN63892_c0_g1	HiInc_DN63892_c0_g1	195.71	3.36441	0.403518	8.3377	7.57482e-17	2.30343e-12	TRINITY_DN63892_c0_g1_i1	AT1G23290.1	locus:2028080	AT1G23290	acts upstream of or within	inflorescence development	GO:0010229	19795	BP	multicellular organism development	AT5G27470	Serine--tRNA ligase
TRINITY_DN63931_c0_g1	HiInc_DN63931_c0_g1	38.7083	3.34025	0.674045	4.95552	7.21353e-07	0.0219356	TRINITY_DN63931_c0_g1_i1	AT5G27470.1	locus:2146400	AT5G27470	enables	tRNA binding	GO:0000049	4347	MF	RNA binding	AT5G27470	Serine--tRNA ligase
TRINITY_DN63931_c0_g1	HiInc_DN63931_c0_g1	38.7083	3.34025	0.674045	4.95552	7.21353e-07	0.0219356	TRINITY_DN63931_c0_g1_i1	AT5G27470.1	locus:2146400	AT5G27470	involved in	seryl-tRNA aminoacylation	GO:0006434	7218	BP	nucleobase-containing compound metabolic process	AT5G27470	Serine--tRNA ligase
TRINITY_DN63931_c0_g1	HiInc_DN63931_c0_g1	38.7083	3.34025	0.674045	4.95552	7.21353e-07	0.0219356	TRINITY_DN63931_c0_g1_i1	AT5G27470.1	locus:2146400	AT5G27470	involved in	selenocysteinyl-tRNA(Sec) biosynthetic process	GO:0097056	38133	BP	other cellular processes	AT5G27470	Serine--tRNA ligase
TRINITY_DN63931_c0_g1	HiInc_DN63931_c0_g1	38.7083	3.34025	0.674045	4.95552	7.21353e-07	0.0219356	TRINITY_DN63931_c0_g1_i1	AT5G27470.1	locus:2146400	AT5G27470	enables	serine-tRNA ligase activity	GO:0004828	4106	MF	catalytic activity	RPL9B	60S ribosomal protein L9-1 [Source:UniProtKB/Swiss-Prot"
TRINITY_DN63996_c0_g1	HiInc_DN63996_c0_g1	114.056	3.33162	0.538808	6.18332	6.27661e-10	1.90865e-05	TRINITY_DN63996_c0_g1_i1	AT1G33140.1	locus:2196646	AT1G33140	involved in	cytoplasmic translation	GO:0002181	38028	BP	translation	RPL9B	60S ribosomal protein L9-1 [Source:UniProtKB/Swiss-Prot"
TRINITY_DN63996_c0_g1	HiInc_DN63996_c0_g1	114.056	3.33162	0.538808	6.18332	6.27661e-10	1.90865e-05	TRINITY_DN63996_c0_g1_i1	AT1G33140.1	locus:2196646	AT1G33140	acts upstream of or within	adaxial/abaxial pattern specification	GO:0009955	13174	BP	multicellular organism development	RPL9B	60S ribosomal protein L9-1 [Source:UniProtKB/Swiss-Prot"
TRINITY_DN63996_c0_g1	HiInc_DN63996_c0_g1	114.056	3.33162	0.538808	6.18332	6.27661e-10	1.90865e-05	TRINITY_DN63996_c0_g1_i1	AT1G33140.1	locus:2196646	AT1G33140	enables	rRNA binding	GO:0019843	9774	MF	RNA binding	MED37C	Probable mediator of RNA polymerase II transcription subunit 37c [Source:UniProtKB/Swiss-Prot"
TRINITY_DN5194_c0_g1	HiInc_DN5194_c0_g1	195.658	3.3235	0.614835	5.40551	6.46259e-08	0.00196521	TRINITY_DN5194_c0_g1_i1	AT3G12580.1	locus:2101222	AT3G12580	acts upstream of or within	response to bacterium	GO:0009617	7120	BP	response to external stimulus	MED37C	Probable mediator of RNA polymerase II transcription subunit 37c [Source:UniProtKB/Swiss-Prot"
TRINITY_DN5194_c0_g1	HiInc_DN5194_c0_g1	195.658	3.3235	0.614835	5.40551	6.46259e-08	0.00196521	TRINITY_DN5194_c0_g1_i1	AT3G12580.1	locus:2101222	AT3G12580	enables	misfolded protein binding	GO:0051787	22668	MF	protein binding	MED37C	Probable mediator of RNA polymerase II transcription subunit 37c [Source:UniProtKB/Swiss-Prot"
TRINITY_DN5194_c0_g1	HiInc_DN5194_c0_g1	195.658	3.3235	0.614835	5.40551	6.46259e-08	0.00196521	TRINITY_DN5194_c0_g1_i1	AT3G12580.1	locus:2101222	AT3G12580	involved in	response to heat	GO:0009408	5962	BP	response to stress	MED37C	Probable mediator of RNA polymerase II transcription subunit 37c [Source:UniProtKB/Swiss-Prot"
TRINITY_DN5194_c0_g1	HiInc_DN5194_c0_g1	195.658	3.3235	0.614835	5.40551	6.46259e-08	0.00196521	TRINITY_DN5194_c0_g1_i1	AT3G12580.1	locus:2101222	AT3G12580	enables	unfolded protein binding	GO:0051082	18978	MF	protein binding	MED37C	Probable mediator of RNA polymerase II transcription subunit 37c [Source:UniProtKB/Swiss-Prot"
TRINITY_DN5194_c0_g1	HiInc_DN5194_c0_g1	195.658	3.3235	0.614835	5.40551	6.46259e-08	0.00196521	TRINITY_DN5194_c0_g1_i1	AT3G12580.1	locus:2101222	AT3G12580	enables	ATP binding	GO:0005524	894	MF	other binding	MED37C	Probable mediator of RNA polymerase II transcription subunit 37c [Source:UniProtKB/Swiss-Prot"
TRINITY_DN5194_c0_g1	HiInc_DN5194_c0_g1	195.658	3.3235	0.614835	5.40551	6.46259e-08	0.00196521	TRINITY_DN5194_c0_g1_i1	AT3G12580.1	locus:2101222	AT3G12580	involved in	cellular response to unfolded protein	GO:0034620	29785	BP	other cellular processes	MED37C	Probable mediator of RNA polymerase II transcription subunit 37c [Source:UniProtKB/Swiss-Prot"
TRINITY_DN5194_c0_g1	HiInc_DN5194_c0_g1	195.658	3.3235	0.614835	5.40551	6.46259e-08	0.00196521	TRINITY_DN5194_c0_g1_i1	AT3G12580.1	locus:2101222	AT3G12580	enables	heat shock protein binding	GO:0031072	19619	MF	protein binding	MED37C	Probable mediator of RNA polymerase II transcription subunit 37c [Source:UniProtKB/Swiss-Prot"
TRINITY_DN5194_c0_g1	HiInc_DN5194_c0_g1	195.658	3.3235	0.614835	5.40551	6.46259e-08	0.00196521	TRINITY_DN5194_c0_g1_i1	AT3G12580.1	locus:2101222	AT3G12580	involved in	protein refolding	GO:0042026	10758	BP	other cellular processes	MED37C	Probable mediator of RNA polymerase II transcription subunit 37c [Source:UniProtKB/Swiss-Prot"
TRINITY_DN5194_c0_g1	HiInc_DN5194_c0_g1	195.658	3.3235	0.614835	5.40551	6.46259e-08	0.00196521	TRINITY_DN5194_c0_g1_i1	AT3G12580.1	locus:2101222	AT3G12580	acts upstream of or within	protein folding	GO:0006457	6884	BP	other cellular processes	MED37C	Probable mediator of RNA polymerase II transcription subunit 37c [Source:UniProtKB/Swiss-Prot"
TRINITY_DN5194_c0_g1	HiInc_DN5194_c0_g1	195.658	3.3235	0.614835	5.40551	6.46259e-08	0.00196521	TRINITY_DN5194_c0_g1_i1	AT3G12580.1	locus:2101222	AT3G12580	enables	ATP hydrolysis activity	GO:0016887	907	MF	hydrolase activity	MED37C	Probable mediator of RNA polymerase II transcription subunit 37c [Source:UniProtKB/Swiss-Prot"
TRINITY_DN5194_c0_g1	HiInc_DN5194_c0_g1	195.658	3.3235	0.614835	5.40551	6.46259e-08	0.00196521	TRINITY_DN5194_c0_g1_i1	AT3G12580.1	locus:2101222	AT3G12580	involved in	chaperone cofactor-dependent protein refolding	GO:0051085	19049	BP	other cellular processes	MED37C	Probable mediator of RNA polymerase II transcription subunit 37c [Source:UniProtKB/Swiss-Prot"
TRINITY_DN5194_c0_g1	HiInc_DN5194_c0_g1	195.658	3.3235	0.614835	5.40551	6.46259e-08	0.00196521	TRINITY_DN5194_c0_g1_i1	AT3G12580.1	locus:2101222	AT3G12580	enables	protein folding chaperone	GO:0044183	33050	MF	other molecular functions	MED37C	Probable mediator of RNA polymerase II transcription subunit 37c [Source:UniProtKB/Swiss-Prot"
TRINITY_DN5194_c0_g1	HiInc_DN5194_c0_g1	195.658	3.3235	0.614835	5.40551	6.46259e-08	0.00196521	TRINITY_DN5194_c0_g1_i1	AT3G12580.1	locus:2101222	AT3G12580	acts upstream of or within	response to temperature stimulus	GO:0009266	7411	BP	response to abiotic stimulus	MED37C	Probable mediator of RNA polymerase II transcription subunit 37c [Source:UniProtKB/Swiss-Prot"
TRINITY_DN5194_c0_g1	HiInc_DN5194_c0_g1	195.658	3.3235	0.614835	5.40551	6.46259e-08	0.00196521	TRINITY_DN5194_c0_g1_i1	AT3G12580.1	locus:2101222	AT3G12580	acts upstream of or within	response to virus	GO:0009615	7143	BP	response to external stimulus	AT1G30230	Translation elongation factor EF1B/ribosomal protein S6 family protein [Source:UniProtKB/TrEMBL"
TRINITY_DN64623_c0_g1	HiInc_DN64623_c0_g1	129.279	3.31049	0.520647	6.35842	2.03835e-10	6.19843e-06	TRINITY_DN64623_c0_g1_i1	AT1G30230.2	locus:2009807	AT1G30230	acts upstream of or within	lignin metabolic process	GO:0009808	6182	BP	other cellular processes	AT1G30230	Translation elongation factor EF1B/ribosomal protein S6 family protein [Source:UniProtKB/TrEMBL"
TRINITY_DN64623_c0_g1	HiInc_DN64623_c0_g1	129.279	3.31049	0.520647	6.35842	2.03835e-10	6.19843e-06	TRINITY_DN64623_c0_g1_i1	AT1G30230.2	locus:2009807	AT1G30230	acts upstream of or within	regulation of cellulose biosynthetic process	GO:2001006	38903	BP	carbohydrate metabolic process	AT1G30230	Translation elongation factor EF1B/ribosomal protein S6 family protein [Source:UniProtKB/TrEMBL"
TRINITY_DN64623_c0_g1	HiInc_DN64623_c0_g1	129.279	3.31049	0.520647	6.35842	2.03835e-10	6.19843e-06	TRINITY_DN64623_c0_g1_i1	AT1G30230.2	locus:2009807	AT1G30230	part of	eukaryotic translation elongation factor 1 complex	GO:0005853	283	CC	cytoplasm	AT1G30230	Translation elongation factor EF1B/ribosomal protein S6 family protein [Source:UniProtKB/TrEMBL"
TRINITY_DN64623_c0_g1	HiInc_DN64623_c0_g1	129.279	3.31049	0.520647	6.35842	2.03835e-10	6.19843e-06	TRINITY_DN64623_c0_g1_i1	AT1G30230.2	locus:2009807	AT1G30230	enables	guanyl-nucleotide exchange factor activity	GO:0005085	2634	MF	enzyme regulator activity	AT1G30230	Translation elongation factor EF1B/ribosomal protein S6 family protein [Source:UniProtKB/TrEMBL"
TRINITY_DN64623_c0_g1	HiInc_DN64623_c0_g1	129.279	3.31049	0.520647	6.35842	2.03835e-10	6.19843e-06	TRINITY_DN64623_c0_g1_i1	AT1G30230.2	locus:2009807	AT1G30230	acts upstream of or within	plant-type cell wall assembly	GO:0071668	34584	BP	other cellular processes	AT2G42760	At2g42760 [Source:UniProtKB/TrEMBL"
TRINITY_DN49508_c0_g1	HiInc_DN49508_c0_g1	514.325	3.29874	0.648481	5.08687	3.64017e-07	0.0110694	TRINITY_DN49508_c0_g1_i2	AT2G42760.1	locus:2052415	AT2G42760	acts upstream of or within	cellular amine metabolic process	GO:0044106	32547	BP	other cellular processes	AT2G42760	At2g42760 [Source:UniProtKB/TrEMBL"
TRINITY_DN49508_c0_g1	HiInc_DN49508_c0_g1	514.325	3.29874	0.648481	5.08687	3.64017e-07	0.0110694	TRINITY_DN49508_c0_g1_i2	AT2G42760.1	locus:2052415	AT2G42760	acts upstream of or within	monocarboxylic acid metabolic process	GO:0032787	25790	BP	other metabolic processes	DREB2A	Dehydration-responsive element-binding protein 2A [Source:UniProtKB/Swiss-Prot"
TRINITY_DN22_c2_g2	HiInc_DN22_c2_g2	89.3228	3.29612	0.559703	5.88906	3.88405e-09	0.00011811	TRINITY_DN22_c2_g2_i1	AT5G05410.1	locus:2153504	AT5G05410	acts upstream of or within	response to UV-B	GO:0010224	18529	BP	response to light stimulus	DREB2A	Dehydration-responsive element-binding protein 2A [Source:UniProtKB/Swiss-Prot"
TRINITY_DN22_c2_g2	HiInc_DN22_c2_g2	89.3228	3.29612	0.559703	5.88906	3.88405e-09	0.00011811	TRINITY_DN22_c2_g2_i1	AT5G05410.1	locus:2153504	AT5G05410	acts upstream of or within	heat acclimation	GO:0010286	25138	BP	response to abiotic stimulus	DREB2A	Dehydration-responsive element-binding protein 2A [Source:UniProtKB/Swiss-Prot"
TRINITY_DN22_c2_g2	HiInc_DN22_c2_g2	89.3228	3.29612	0.559703	5.88906	3.88405e-09	0.00011811	TRINITY_DN22_c2_g2_i1	AT5G05410.1	locus:2153504	AT5G05410	involved in	positive regulation of transcription, DNA-templated	GO:0045893	12513	BP	other metabolic processes	DREB2A	Dehydration-responsive element-binding protein 2A [Source:UniProtKB/Swiss-Prot"
TRINITY_DN22_c2_g2	HiInc_DN22_c2_g2	89.3228	3.29612	0.559703	5.88906	3.88405e-09	0.00011811	TRINITY_DN22_c2_g2_i1	AT5G05410.1	locus:2153504	AT5G05410	involved in	response to stress	GO:0006950	7330	BP	response to stress	DREB2A	Dehydration-responsive element-binding protein 2A [Source:UniProtKB/Swiss-Prot"
TRINITY_DN22_c2_g2	HiInc_DN22_c2_g2	89.3228	3.29612	0.559703	5.88906	3.88405e-09	0.00011811	TRINITY_DN22_c2_g2_i1	AT5G05410.1	locus:2153504	AT5G05410	acts upstream of or within	cellular response to hypoxia	GO:0071456	33992	BP	response to stress	DREB2A	Dehydration-responsive element-binding protein 2A [Source:UniProtKB/Swiss-Prot"
TRINITY_DN22_c2_g2	HiInc_DN22_c2_g2	89.3228	3.29612	0.559703	5.88906	3.88405e-09	0.00011811	TRINITY_DN22_c2_g2_i1	AT5G05410.1	locus:2153504	AT5G05410	acts upstream of or within	response to hydrogen peroxide	GO:0042542	13166	BP	response to stress	PAB8	Polyadenylate-binding protein 8 [Source:UniProtKB/Swiss-Prot"
TRINITY_DN65542_c0_g1	HiInc_DN65542_c0_g1	513.422	3.27958	0.455894	7.19373	6.30444e-13	1.91712e-08	TRINITY_DN65542_c0_g1_i1	AT1G49760.1	locus:2012161	AT1G49760	enables	poly(A) binding	GO:0008143	3779	MF	RNA binding	PAB8	Polyadenylate-binding protein 8 [Source:UniProtKB/Swiss-Prot"
TRINITY_DN65542_c0_g1	HiInc_DN65542_c0_g1	513.422	3.27958	0.455894	7.19373	6.30444e-13	1.91712e-08	TRINITY_DN65542_c0_g1_i1	AT1G49760.1	locus:2012161	AT1G49760	enables	poly(U) RNA binding	GO:0008266	3782	MF	RNA binding	PAB8	Polyadenylate-binding protein 8 [Source:UniProtKB/Swiss-Prot"
TRINITY_DN65542_c0_g1	HiInc_DN65542_c0_g1	513.422	3.27958	0.455894	7.19373	6.30444e-13	1.91712e-08	TRINITY_DN65542_c0_g1_i1	AT1G49760.1	locus:2012161	AT1G49760	enables	mRNA 3'-UTR binding	GO:0003730	3092	MF	RNA binding	PAB8	Polyadenylate-binding protein 8 [Source:UniProtKB/Swiss-Prot"
TRINITY_DN65542_c0_g1	HiInc_DN65542_c0_g1	513.422	3.27958	0.455894	7.19373	6.30444e-13	1.91712e-08	TRINITY_DN65542_c0_g1_i1	AT1G49760.1	locus:2012161	AT1G49760	part of	ribonucleoprotein complex	GO:1990904	50974	CC	other cellular components	GOLS1	Galactinol synthase 1 [Source:UniProtKB/Swiss-Prot"
TRINITY_DN53824_c0_g1	HiInc_DN53824_c0_g1	59.8081	3.27939	0.636292	5.15391	2.55117e-07	0.00775784	TRINITY_DN53824_c0_g1_i6	AT2G47180.1	locus:2062860	AT2G47180	acts upstream of or within	galactose metabolic process	GO:0006012	5818	BP	other metabolic processes	GOLS1	Galactinol synthase 1 [Source:UniProtKB/Swiss-Prot"
TRINITY_DN53824_c0_g1	HiInc_DN53824_c0_g1	59.8081	3.27939	0.636292	5.15391	2.55117e-07	0.00775784	TRINITY_DN53824_c0_g1_i6	AT2G47180.1	locus:2062860	AT2G47180	enables	inositol 3-alpha-galactosyltransferase activity	GO:0047216	15816	MF	transferase activity	ATL5	RPL5A [Source:UniProtKB/TrEMBL"
TRINITY_DN64157_c0_g1	HiInc_DN64157_c0_g1	317.815	3.25018	0.45572	7.13196	9.89502e-13	3.00898e-08	TRINITY_DN64157_c0_g1_i1	AT3G25520.3	gene:2094507	AT3G25520	acts upstream of or within	nucleocytoplasmic transport	GO:0006913	6535	BP	other cellular processes	ATL5	RPL5A [Source:UniProtKB/TrEMBL"
TRINITY_DN64157_c0_g1	HiInc_DN64157_c0_g1	317.815	3.25018	0.45572	7.13196	9.89502e-13	3.00898e-08	TRINITY_DN64157_c0_g1_i1	AT3G25520.3	locus:2094508	AT3G25520	enables	5S rRNA binding	GO:0008097	862	MF	RNA binding	ATL5	RPL5A [Source:UniProtKB/TrEMBL"
TRINITY_DN64157_c0_g1	HiInc_DN64157_c0_g1	317.815	3.25018	0.45572	7.13196	9.89502e-13	3.00898e-08	TRINITY_DN64157_c0_g1_i1	AT3G25520.3	locus:2094508	AT3G25520	acts upstream of or within	leaf morphogenesis	GO:0009965	13671	BP	multicellular organism development	RPL19A	60S ribosomal protein L19-1 [Source:UniProtKB/Swiss-Prot"
TRINITY_DN3955_c0_g1	HiInc_DN3955_c0_g1	211.499	3.24234	0.537492	6.03236	1.61583e-09	4.91358e-05	TRINITY_DN3955_c0_g1_i1	AT1G02780.1	locus:2024695	AT1G02780	located in	cytosolic large ribosomal subunit	GO:0022625	29017	CC	cytosol	RPL19A	60S ribosomal protein L19-1 [Source:UniProtKB/Swiss-Prot"
TRINITY_DN3955_c0_g1	HiInc_DN3955_c0_g1	211.499	3.24234	0.537492	6.03236	1.61583e-09	4.91358e-05	TRINITY_DN3955_c0_g1_i1	AT1G02780.1	locus:2024695	AT1G02780	acts upstream of or within	embryo development ending in seed dormancy	GO:0009793	11994	BP	anatomical structure development	RPL19A	60S ribosomal protein L19-1 [Source:UniProtKB/Swiss-Prot"
TRINITY_DN3955_c0_g1	HiInc_DN3955_c0_g1	211.499	3.24234	0.537492	6.03236	1.61583e-09	4.91358e-05	TRINITY_DN3955_c0_g1_i1	AT1G02780.1	locus:2024695	AT1G02780	enables	structural constituent of ribosome	GO:0003735	4271	MF	structural molecule activity	RPL19A	60S ribosomal protein L19-1 [Source:UniProtKB/Swiss-Prot"
TRINITY_DN3955_c0_g1	HiInc_DN3955_c0_g1	211.499	3.24234	0.537492	6.03236	1.61583e-09	4.91358e-05	TRINITY_DN3955_c0_g1_i1	AT1G02780.1	locus:2024695	AT1G02780	located in	extracellular region	GO:0005576	294	CC	extracellular region	RPL19A	60S ribosomal protein L19-1 [Source:UniProtKB/Swiss-Prot"
TRINITY_DN3955_c0_g1	HiInc_DN3955_c0_g1	211.499	3.24234	0.537492	6.03236	1.61583e-09	4.91358e-05	TRINITY_DN3955_c0_g1_i1	AT1G02780.1	gene:3433637	AT1G02780	located in	cytosolic ribosome	GO:0022626	29018	CC	cytosol	RPL19A	60S ribosomal protein L19-1 [Source:UniProtKB/Swiss-Prot"
TRINITY_DN3955_c0_g1	HiInc_DN3955_c0_g1	211.499	3.24234	0.537492	6.03236	1.61583e-09	4.91358e-05	TRINITY_DN3955_c0_g1_i1	AT1G02780.1	locus:2024695	AT1G02780	enables	RNA binding	GO:0003723	1217	MF	RNA binding	LFG4	Protein LIFEGUARD 4 [Source:UniProtKB/Swiss-Prot"
TRINITY_DN20090_c0_g1	HiInc_DN20090_c0_g1	450.551	3.22403	0.488694	6.59723	4.18913e-11	1.27387e-06	TRINITY_DN20090_c0_g1_i1	AT1G03070.2	locus:2007509	AT1G03070	enables	glutamate binding	GO:0016595	2505	MF	other binding	LFG4	Protein LIFEGUARD 4 [Source:UniProtKB/Swiss-Prot"
TRINITY_DN20090_c0_g1	HiInc_DN20090_c0_g1	450.551	3.22403	0.488694	6.59723	4.18913e-11	1.27387e-06	TRINITY_DN20090_c0_g1_i1	AT1G03070.2	locus:2007509	AT1G03070	acts upstream of or within	response to osmotic stress	GO:0006970	6618	BP	response to abiotic stimulus	LFG4	Protein LIFEGUARD 4 [Source:UniProtKB/Swiss-Prot"
TRINITY_DN20090_c0_g1	HiInc_DN20090_c0_g1	450.551	3.22403	0.488694	6.59723	4.18913e-11	1.27387e-06	TRINITY_DN20090_c0_g1_i1	AT1G03070.2	locus:2007509	AT1G03070	acts upstream of or within	xylan metabolic process	GO:0045491	12234	BP	other metabolic processes	LFG4	Protein LIFEGUARD 4 [Source:UniProtKB/Swiss-Prot"
TRINITY_DN20090_c0_g1	HiInc_DN20090_c0_g1	450.551	3.22403	0.488694	6.59723	4.18913e-11	1.27387e-06	TRINITY_DN20090_c0_g1_i1	AT1G03070.2	locus:2007509	AT1G03070	acts upstream of or within	tissue development	GO:0009888	11998	BP	anatomical structure development	LFG4	Protein LIFEGUARD 4 [Source:UniProtKB/Swiss-Prot"
TRINITY_DN20090_c0_g1	HiInc_DN20090_c0_g1	450.551	3.22403	0.488694	6.59723	4.18913e-11	1.27387e-06	TRINITY_DN20090_c0_g1_i1	AT1G03070.2	locus:2007509	AT1G03070	acts upstream of or within	cell differentiation	GO:0030154	9398	BP	cell differentiation	AT2G34930	Disease resistance family protein / LRR family protein [Source:UniProtKB/TrEMBL"
TRINITY_DN1608_c0_g1	HiInc_DN1608_c0_g1	2721.2	3.2104	0.553801	5.79702	6.75032e-09	0.00020527	TRINITY_DN1608_c0_g1_i11	AT2G34930.1	locus:2044767	AT2G34930	acts upstream of or within	defense response to fungus	GO:0050832	18013	BP	response to external stimulus	AT2G34930	Disease resistance family protein / LRR family protein [Source:UniProtKB/TrEMBL"
TRINITY_DN1608_c0_g1	HiInc_DN1608_c0_g1	2721.2	3.2104	0.553801	5.79702	6.75032e-09	0.00020527	TRINITY_DN1608_c0_g1_i11	AT2G34930.1	locus:2044767	AT2G34930	acts upstream of or within	response to oomycetes	GO:0002239	25072	BP	response to external stimulus	ERF021	Ethylene-responsive transcription factor ERF021 [Source:UniProtKB/Swiss-Prot"
TRINITY_DN1682_c0_g1	HiInc_DN1682_c0_g1	324.113	3.20508	0.625778	5.12175	3.02711e-07	0.00920515	TRINITY_DN1682_c0_g1_i9	AT1G71450.1	locus:2825329	AT1G71450	acts upstream of or within	regulation of transcription, DNA-templated	GO:0006355	7461	BP	nucleobase-containing compound metabolic process	ERF021	Ethylene-responsive transcription factor ERF021 [Source:UniProtKB/Swiss-Prot"
TRINITY_DN1682_c0_g1	HiInc_DN1682_c0_g1	324.113	3.20508	0.625778	5.12175	3.02711e-07	0.00920515	TRINITY_DN1682_c0_g1_i9	AT1G71450.1	locus:2825329	AT1G71450	acts upstream of or within	negative regulation of floral organ abscission	GO:0060862	32696	BP	abscission	ERF021	Ethylene-responsive transcription factor ERF021 [Source:UniProtKB/Swiss-Prot"
TRINITY_DN1682_c0_g1	HiInc_DN1682_c0_g1	324.113	3.20508	0.625778	5.12175	3.02711e-07	0.00920515	TRINITY_DN1682_c0_g1_i9	AT1G71450.1	locus:2825329	AT1G71450	enables	DNA-binding transcription factor activity	GO:0003700	4449	MF	DNA-binding transcription factor activity	PHB4	Prohibitin-4
TRINITY_DN64994_c0_g1	HiInc_DN64994_c0_g1	27.5967	3.15498	0.624293	5.05368	4.33367e-07	0.0131782	TRINITY_DN64994_c0_g1_i1	AT3G27280.1	locus:2086538	AT3G27280	part of	mitochondrial respiratory chain complex I	GO:0005747	623	CC	mitochondrion	PHB4	Prohibitin-4
TRINITY_DN64994_c0_g1	HiInc_DN64994_c0_g1	27.5967	3.15498	0.624293	5.05368	4.33367e-07	0.0131782	TRINITY_DN64994_c0_g1_i1	AT3G27280.1	locus:2086538	AT3G27280	involved in	mitochondrion organization	GO:0007005	6383	BP	cellular component organization	AT4G13790	At4g13790 [Source:UniProtKB/TrEMBL"
TRINITY_DN20653_c0_g1	HiInc_DN20653_c0_g1	73.1791	3.1359	0.567356	5.52722	3.25352e-08	0.000989364	TRINITY_DN20653_c0_g1_i1	AT4G13790.1	locus:2119530	AT4G13790	acts upstream of or within	response to red light	GO:0010114	13866	BP	response to light stimulus	AT4G13790	At4g13790 [Source:UniProtKB/TrEMBL"
TRINITY_DN20653_c0_g1	HiInc_DN20653_c0_g1	73.1791	3.1359	0.567356	5.52722	3.25352e-08	0.000989364	TRINITY_DN20653_c0_g1_i1	AT4G13790.1	locus:2119530	AT4G13790	acts upstream of or within	response to far red light	GO:0010218	18525	BP	response to light stimulus	GRF11	general regulatory factor 11 [Source:TAIR"
TRINITY_DN45551_c0_g1	HiInc_DN45551_c0_g1	151.609	3.132	0.595606	5.25851	1.45227e-07	0.00441622	TRINITY_DN45551_c0_g1_i1	AT1G34760.2	locus:2008381	AT1G34760	enables	protein phosphorylated amino acid binding	GO:0045309	11680	MF	protein binding	GRF11	general regulatory factor 11 [Source:TAIR"
TRINITY_DN45551_c0_g1	HiInc_DN45551_c0_g1	151.609	3.132	0.595606	5.25851	1.45227e-07	0.00441622	TRINITY_DN45551_c0_g1_i1	AT1G34760.2	locus:2008381	AT1G34760	enables	amino acid binding	GO:0016597	1509	MF	other binding	GRF11	general regulatory factor 11 [Source:TAIR"
TRINITY_DN45551_c0_g1	HiInc_DN45551_c0_g1	151.609	3.132	0.595606	5.25851	1.45227e-07	0.00441622	TRINITY_DN45551_c0_g1_i1	AT1G34760.2	locus:2008381	AT1G34760	involved in	cellular protein localization	GO:0034613	29778	BP	other cellular processes	GRF11	general regulatory factor 11 [Source:TAIR"
TRINITY_DN45551_c0_g1	HiInc_DN45551_c0_g1	151.609	3.132	0.595606	5.25851	1.45227e-07	0.00441622	TRINITY_DN45551_c0_g1_i1	AT1G34760.2	locus:2008381	AT1G34760	enables	ATPase binding	GO:0051117	19112	MF	protein binding	AT3G03773	HSP20-like chaperones superfamily protein [Source:UniProtKB/TrEMBL"
TRINITY_DN64231_c0_g1	HiInc_DN64231_c0_g1	55.3399	3.08502	0.480006	6.42704	1.30116e-10	3.95671e-06	TRINITY_DN64231_c0_g1_i1	AT3G03773.3	locus:504955859	AT3G03773	part of	chaperone complex	GO:0101031	54042	CC	other cellular components	AT3G03773	HSP20-like chaperones superfamily protein [Source:UniProtKB/TrEMBL"
TRINITY_DN64231_c0_g1	HiInc_DN64231_c0_g1	55.3399	3.08502	0.480006	6.42704	1.30116e-10	3.95671e-06	TRINITY_DN64231_c0_g1_i1	AT3G03773.3	locus:504955859	AT3G03773	acts upstream of or within	root meristem growth	GO:0010449	28043	BP	growth	AT3G03773	HSP20-like chaperones superfamily protein [Source:UniProtKB/TrEMBL"
TRINITY_DN64231_c0_g1	HiInc_DN64231_c0_g1	55.3399	3.08502	0.480006	6.42704	1.30116e-10	3.95671e-06	TRINITY_DN64231_c0_g1_i1	AT3G03773.3	locus:504955859	AT3G03773	enables	chaperone binding	GO:0051087	18977	MF	protein binding	AT3G03773	HSP20-like chaperones superfamily protein [Source:UniProtKB/TrEMBL"
TRINITY_DN64231_c0_g1	HiInc_DN64231_c0_g1	55.3399	3.08502	0.480006	6.42704	1.30116e-10	3.95671e-06	TRINITY_DN64231_c0_g1_i1	AT3G03773.3	locus:504955859	AT3G03773	acts upstream of or within	negative regulation of cytokinin-activated signaling pathway	GO:0080037	31296	BP	signal transduction	AT3G03773	HSP20-like chaperones superfamily protein [Source:UniProtKB/TrEMBL"
TRINITY_DN64231_c0_g1	HiInc_DN64231_c0_g1	55.3399	3.08502	0.480006	6.42704	1.30116e-10	3.95671e-06	TRINITY_DN64231_c0_g1_i1	AT3G03773.3	locus:504955859	AT3G03773	acts upstream of or within	positive regulation of gene expression	GO:0010628	29745	BP	other metabolic processes	AT3G03773	HSP20-like chaperones superfamily protein [Source:UniProtKB/TrEMBL"
TRINITY_DN64231_c0_g1	HiInc_DN64231_c0_g1	55.3399	3.08502	0.480006	6.42704	1.30116e-10	3.95671e-06	TRINITY_DN64231_c0_g1_i1	AT3G03773.3	locus:504955859	AT3G03773	acts upstream of or within	regulation of auxin polar transport	GO:2000012	35566	BP	transport	GDI1	Guanosine nucleotide diphosphate dissociation inhibitor 1 [Source:UniProtKB/Swiss-Prot"
TRINITY_DN64511_c0_g1	HiInc_DN64511_c0_g1	38.2514	3.07248	0.607047	5.06136	4.16276e-07	0.0126585	TRINITY_DN64511_c0_g1_i1	AT2G44100.1	locus:2051839	AT2G44100	acts upstream of or within	plasma membrane to endosome transport	GO:0048227	17024	BP	transport	GDI1	Guanosine nucleotide diphosphate dissociation inhibitor 1 [Source:UniProtKB/Swiss-Prot"
TRINITY_DN64511_c0_g1	HiInc_DN64511_c0_g1	38.2514	3.07248	0.607047	5.06136	4.16276e-07	0.0126585	TRINITY_DN64511_c0_g1_i1	AT2G44100.1	locus:2051839	AT2G44100	involved in	vesicle-mediated transport	GO:0016192	7567	BP	transport	GDI1	Guanosine nucleotide diphosphate dissociation inhibitor 1 [Source:UniProtKB/Swiss-Prot"
TRINITY_DN64511_c0_g1	HiInc_DN64511_c0_g1	38.2514	3.07248	0.607047	5.06136	4.16276e-07	0.0126585	TRINITY_DN64511_c0_g1_i1	AT2G44100.1	locus:2051839	AT2G44100	involved in	small GTPase mediated signal transduction	GO:0007264	7252	BP	signal transduction	GDI1	Guanosine nucleotide diphosphate dissociation inhibitor 1 [Source:UniProtKB/Swiss-Prot"
TRINITY_DN64511_c0_g1	HiInc_DN64511_c0_g1	38.2514	3.07248	0.607047	5.06136	4.16276e-07	0.0126585	TRINITY_DN64511_c0_g1_i1	AT2G44100.1	locus:2051839	AT2G44100	enables	Rab GDP-dissociation inhibitor activity	GO:0005093	1194	MF	enzyme regulator activity	GDI1	Guanosine nucleotide diphosphate dissociation inhibitor 1 [Source:UniProtKB/Swiss-Prot"
TRINITY_DN64511_c0_g1	HiInc_DN64511_c0_g1	38.2514	3.07248	0.607047	5.06136	4.16276e-07	0.0126585	TRINITY_DN64511_c0_g1_i1	AT2G44100.1	locus:2051839	AT2G44100	involved in	protein transport	GO:0015031	6910	BP	transport	VDAC4	Mitochondrial outer membrane protein porin 4 [Source:UniProtKB/Swiss-Prot"
TRINITY_DN65573_c0_g1	HiInc_DN65573_c0_g1	111.829	3.06571	0.438847	6.98583	2.83168e-12	8.61085e-08	TRINITY_DN65573_c0_g1_i1	AT5G57490.1	locus:2174517	AT5G57490	is active in	mitochondrial outer membrane	GO:0005741	481	CC	other intracellular components	VDAC4	Mitochondrial outer membrane protein porin 4 [Source:UniProtKB/Swiss-Prot"
TRINITY_DN65573_c0_g1	HiInc_DN65573_c0_g1	111.829	3.06571	0.438847	6.98583	2.83168e-12	8.61085e-08	TRINITY_DN65573_c0_g1_i1	AT5G57490.1	locus:2174517	AT5G57490	involved in	anion transmembrane transport	GO:0098656	46292	BP	transport	VDAC4	Mitochondrial outer membrane protein porin 4 [Source:UniProtKB/Swiss-Prot"
TRINITY_DN65573_c0_g1	HiInc_DN65573_c0_g1	111.829	3.06571	0.438847	6.98583	2.83168e-12	8.61085e-08	TRINITY_DN65573_c0_g1_i1	AT5G57490.1	locus:2174517	AT5G57490	enables	voltage-gated anion channel activity	GO:0008308	4636	MF	transporter activity	PDC4	Pyruvate decarboxylase 4 [Source:UniProtKB/Swiss-Prot"
TRINITY_DN10586_c0_g1	HiInc_DN10586_c0_g1	231.974	3.02891	0.505298	5.9943	2.04367e-09	6.2146e-05	TRINITY_DN10586_c0_g1_i2	AT5G01320.1	locus:2179132	AT5G01320	enables	pyruvate decarboxylase activity	GO:0004737	3974	MF	catalytic activity	PDC4	Pyruvate decarboxylase 4 [Source:UniProtKB/Swiss-Prot"
TRINITY_DN10586_c0_g1	HiInc_DN10586_c0_g1	231.974	3.02891	0.505298	5.9943	2.04367e-09	6.2146e-05	TRINITY_DN10586_c0_g1_i2	AT5G01320.1	locus:2179132	AT5G01320	enables	thiamine pyrophosphate binding	GO:0030976	19155	MF	other binding	PDC4	Pyruvate decarboxylase 4 [Source:UniProtKB/Swiss-Prot"
TRINITY_DN10586_c0_g1	HiInc_DN10586_c0_g1	231.974	3.02891	0.505298	5.9943	2.04367e-09	6.2146e-05	TRINITY_DN10586_c0_g1_i2	AT5G01320.1	locus:2179132	AT5G01320	enables	carboxy-lyase activity	GO:0016831	1813	MF	catalytic activity	RH8	DEAD-box ATP-dependent RNA helicase 8 [Source:UniProtKB/Swiss-Prot"
TRINITY_DN64143_c0_g1	HiInc_DN64143_c0_g1	93.335	3.00518	0.600059	5.00814	5.49583e-07	0.0167123	TRINITY_DN64143_c0_g1_i1	AT4G00660.1	locus:2127043	AT4G00660	involved in	P-body assembly	GO:0033962	28860	BP	other cellular processes	RH8	DEAD-box ATP-dependent RNA helicase 8 [Source:UniProtKB/Swiss-Prot"
[truncated: 187 more rows]

## Sheet: roots down
Transcripts	H.incana transcripts ID	baseMean	log2FoldChange	lfcSE	stat	pvalue	padj	trascripts id	TAIR id	locus	TAIR id in GO	envolvement	function	GO	numbers	Category	role	name	description
[truncated: 194 more rows]
