# Supplementary material for: De Novo Transcriptome Assembly, Gene Annotations, and Characterization of Functional Profiling Reveal Key Genes for Lead Alleviation in the Pb Hyperaccumulator Greek Mustard (Hirschfeldia incana L.)
Source: Curr Issues Mol Biol. 2022 Oct 4;44(10):4658–75. doi: 10.3390/cimb44100318 (PMC9600276; doi:10.3390/cimb44100318)
Supplement: Supplementary file 1 [file cimb-44-00318-s001.zip › Supplementary data/supplementary files/Table S5.xlsx]

## Sheet: pathways shoots up
ID	Pathways	genes
ath01100	Metabolic pathways	44
ath01110	Biosynthesis of secondary metabolites	31
ath00966	Glucosinolate biosynthesis	8
ath01210	2-Oxocarboxylic acid metabolism	7
ath00592	alpha-Linolenic acid metabolism	6
ath00920	Sulfur metabolism	5
ath00940	Phenylpropanoid biosynthesis	5
ath00380	Tryptophan metabolism	5
ath01240	Biosynthesis of cofactors	4
ath00564	Glycerophospholipid metabolism	4
ath00410	beta-Alanine metabolism	3
ath00941	Flavonoid biosynthesis	3
ath01040	Biosynthesis of unsaturated fatty acids	2
ath00400	Phenylalanine, tyrosine and tryptophan biosynthesis	2
ath00500	Starch and sucrose metabolismt	2
ath04144	Endocytosis	2
ath00130	Ubiquinone and other terpenoid-quinone biosynthesis	2
ath00750	Vitamin B6 metabolism	2
ath04070	Phosphatidylinositol signaling system	2
ath01212	Fatty acid metabolism	2
ath01230	Biosynthesis of amino acids	2
ath00942	Anthocyanin biosynthesis	2
ath04146	Peroxisome	2
ath00480	Glutathione metabolism	2
ath00562	Inositol phosphate metabolism	2
ath00230	Purine metabolism	2
ath04016	MAPK signaling pathway - plant	2
ath00330	Arginine and proline metabolism	2
ath04075	Plant hormone signal transduction	2
ath00071	Fatty acid degradation	2
ath00040	Pentose and glucuronate interconversions	1
ath00450	Selenocompound metabolism	1
ath00650	Butanoate metabolism	1
ath00561	Glycerolipid metabolism	1
ath00270	Cysteine and methionine metabolism	1
ath00261	Monobactam biosynthesis	1
ath03010	Ribosome	1
ath00860	Porphyrin metabolism	1
ath00460	Cyanoamino acid metabolism	1
ath00760	Nicotinate and nicotinamide metabolism	1
ath03060	Protein export	1
ath01200	Carbon metabolism	1
ath00999	Biosynthesis of various plant secondary metabolites	1
ath00430	Taurine and hypotaurine metabolism	1
ath00520	Amino sugar and nucleotide sugar metabolism	1
ath00280	Valine, leucine and isoleucine degradation	1
ath00360	Phenylalanine metabolism	1
ath00190	Oxidative phosphorylation	1
ath04120	Ubiquitin mediated proteolysis	1
ath00250	Alanine, aspartate and glutamate metabolism	1
ath00945	Stilbenoid, diarylheptanoid and gingerol biosynthesis	1
ath00565	Ether lipid metabolism	1
ath00591	Linoleic acid metabolism	1
ath04141	Protein processing in endoplasmic reticulum	1
ath00740	Riboflavin metabolism	1
ath00640	Propanoate metabolism	1
ath04626	Plant-pathogen interaction	1

## Sheet: pathways shoots down
pathways	genes
ath04136 Autophagy	3
ath03015 mRNA surveillance pathway	3
ath01100 Metabolic pathways	2
ath03040 Spliceosome	1
ath00480 Glutathione metabolism	1
ath04145 Phagosome	1
ath00190 Oxidative phosphorylation	1

## Sheet: pathways roots up
ID	Pathways	genes
ath01100	Metabolic paways	41
ath03010	Ribosome	23
ath01110	Biosynesis of secondary metabolites	21
ath01200	Carbon metabolism	10
ath01230	Biosynesis of amino acids	10
ath00270	Cysteine and meionine metabolism	6
ath01210	2-Oxocarboxylic acid metabolism	5
ath04141	Protein processing in endoplasmic reticulum	5
ath00010	Glycolysis / Gluconeogenesis	5
ath04626	Plant-paogen interaction	5
ath00280	Valine, leucine and isoleucine degradation	4
ath01240	Biosynesis of cofactors	4
ath00710	Carbon fixation in photosynetic	3
ath00410	beta-Alanine metabolism	3
ath03018	RNA degradation	3
ath04075	Plant hormone signal transduction	3
ath00500	Starch and sucrose metabolism	3
ath00220	Arginine biosynesis	3
ath04016	MAPK signaling paway - plant	3
ath00630	Glyoxylate and dicarboxylate metabo	3
ath00330	Arginine and proline metabolism	3
ath03013	Nucleocytoplasmic transport	3
ath00020	Citrate cycle TCA cycle) do	3
ath00970	Aminoacyl-tRNA biosynesis	3
ath00520	Amino sugar and nucleotide sugar me	3
ath04070	Phosphatidylinositol signaling syst	3
ath00190	Oxidative phosphorylation do	3
ath04145	Phagosome aliana t	2
ath00030	Pentose phosphate paway do	2
ath00940	Phenylpropanoid biosynesisab	2
ath00230	Purine metabolism a	2
ath03040	Spliceosome aliana	2
ath00910	Nitrogen metabolism t	2
ath03008	Ribosome biogenesis in eukaryotes -	2
ath00564	Glycerophospholipid metabolism	2
ath00561	Glycerolipid metabolism dops	2
ath00562	Inositol phosphate metabolisma	2
ath01232	Nucleotide metabolism	2
ath00052	Galactose metabolism	2
ath03015	mRNA surveillance paway do	2
ath00250	Alanine, aspartate and glutamate me	2
ath04120	Ubiquitin mediated proteolysis	2
ath00051	Fructose and mannose metabolism	1
ath00620	Pyruvate metabolism t	1
ath00450	Selenocompound metabolism do	1
ath04144	Endocytosis aliana	1
ath00770	Pantoenate and CoA biosynesis -	1
ath04146	Peroxisome aliana	1
ath00909	Sesquiterpenoid and triterpenoid bi	1
ath00130	Ubiquinone and oer terpenoid-quin	1
ath00903	Limonene and pinene degradation	1
ath00350	Tyrosine metabolism t	1
ath00999	Biosynesis of various plant secon	1
ath00380	Tryptophan metabolism	1
ath00310	Lysine degradation	1
ath00260	Glycine, serine andeonine metabolism	1
ath00340	Histidine metabolism	1
ath00360	Phenylalanine metabolism	1
ath00510	N-Glycan biosynesis	1
ath00053	Ascorbate and aldarate metabolism	1
ath03250	Viral life cycle - HIV-1	1
ath00071	Fatty acid degradation	1
ath00240	Pyrimidine metabolism	1
ath00480	Glutaione metabolism	1
ath00513	Various types of N-glycan biosynethesis	1
ath00860	Porphyrin metabolism	1
ath00640	Propanoate metabolism	1

## Sheet: pathways roots down
pathways	genes
ath01100 Metabolic pathways	6
ath01110 Biosynthesis of secondary metabolites	4
ath00500 Starch and sucrose metabolism	2
ath03010 Ribosome	2
ath00520 Amino sugar and nucleotide sugar metabolism	2
ath00480 Glutathione metabolism	1
ath00999 Biosynthesis of various plant secondary metabolites	1
ath01230 Biosynthesis of amino acids	1
ath04141 Protein processing in endoplasmic reticulum	1
ath03013 Nucleocytoplasmic transport	1
ath00902 Monoterpenoid biosynthesis	1
ath04120 Ubiquitin mediated proteolysis	1
ath00270 Cysteine and methionine metabolism	1
ath03040 Spliceosome	1
ath00450 Selenocompound metabolism	1
ath00460 Cyanoamino acid metabolism	1
ath00052 Galactose metabolism	1
